# Supplementary material for: Evolutionary changes between pre- and post-vaccine South African group A G2P[4] rotavirus strains, 2003–2017
Source: Microb Genom. 2022 Apr 21;8(4):000809. doi: 10.1099/mgen.0.000809 (PMC9453071; doi:10.1099/mgen.0.000809)
Supplement: Supplementary material 2 [file mgen-8-0809-s002.xlsx]

## Sheet: VP1-FEL
Supplementary Excelspreadsheet1 - Selection pressure analysis of South African G2P[4] rotavirus genome segments
Site	Partition	alpha	beta	omega	alpha=beta	LRT	p-value	Total branch length			Detailed analysis reports can be viewed at https://www.datamonkey.org/fel/5f5134e5611379489329119a
1	1	0	0	NaN	0	0	1	0
2	1	0	0.96	Infinity	0.579	1.575	0.209	0.754			Alpha: Synonymous substitution at a rate
3	1	0	0	NaN	0	0	1	0			Beta: Non-synonymous substitution at a rate
4	1	0	0	NaN	0	0	1	0			Omega:Ration of non-synonymous to synonmous substitution
5	1	0	0	NaN	0	0	1	0			Alpha=beta: The rate estimate under neutral model
6	1	0	0	NaN	0	0	1	0			LRT: Site-specific likelihood ratio test statistic for non-neutral evolution
7	1	0	0	NaN	0	0	1	0			p-value: Asymptotic p-value evidence of selection
8	1	0	0	NaN	0	0	1	0			Total branch length: Total branch length of branches contributing to inference at this site and used to scale dN-dS
9	1	0	0	NaN	0	0	1	0
10	1	3.482	0	0	0.797	5.358	0.021	1.118			Statistical significance assesed at p-value ≤ 0.1
11	1	2.623	0	0	1.063	4.058	0.044	0.842
12	1	0.89	0	0	0.389	1.538	0.215	0.286			Site(s) under positive selection: None
13	1	2.81	0	0	0.64	5.406	0.02	0.902
14	1	0	0	NaN	0	0	1	0
15	1	0	0	NaN	0	0	1	0
16	1	3.743	0	0	0.843	4.127	0.042	1.202
17	1	2.546	0	0	0.455	3.182	0.074	0.817
18	1	0	0	NaN	0	0	1	0
19	1	2.253	0	0	0.736	1.955	0.162	0.723
20	1	1.753	0	0	0.31	3.326	0.068	0.563
21	1	1.902	0	0	0.256	3.721	0.054	0.611
22	1	0	0.383	Infinity	0.31	0.419	0.518	0.301
23	1	0	0	NaN	0	0	1	0
24	1	0	0	NaN	0	0	1	0
25	1	0	0	NaN	0	0	1	0
26	1	0	0	NaN	0	0	1	0
27	1	2.546	0	0	0.565	2.776	0.096	0.817
28	1	2.502	0	0	1.037	3.93	0.047	0.803
29	1	0	0	NaN	0	0	1	0
30	1	0	0	NaN	0	0	1	0
31	1	0	0	NaN	0	0	1	0
32	1	0	0.339	Infinity	0.29	0.292	0.589	0.267
33	1	2.542	0	0	0.966	5.515	0.019	0.816
34	1	2.183	0	0	1.334	4.59	0.032	0.701
35	1	2.81	0	0	0.769	4.948	0.026	0.902
36	1	1.851	0.731	0.395	0.913	0.463	0.496	1.168
37	1	0	0	NaN	0	0	1	0
38	1	0	0	NaN	0	0	1	0
39	1	16.469	0.353	0.021	0.77	5.104	0.024	5.564
40	1	0	0	NaN	0	0	1	0
41	1	0	0	NaN	0	0	1	0
42	1	1.857	0	0	0.292	3.57	0.059	0.596
43	1	3.848	0	0	1.354	10.181	0.001	1.235
44	1	1.353	0	0	0.42	2.317	0.128	0.434
45	1	0	0	NaN	0	0	1	0
46	1	0	0	NaN	0	0	1	0
47	1	2.605	0	0	0.8	5.008	0.025	0.836
48	1	6.5	0	0	0.956	6.754	0.009	2.087
49	1	1.353	0	0	0.331	2.873	0.09	0.434
50	1	2.605	0	0	0.888	4.6	0.032	0.836
51	1	1.845	0.595	0.323	0.905	0.559	0.455	1.06
52	1	2.81	0	0	0.273	4.526	0.033	0.902
53	1	0.414	0	0	0.258	0.928	0.335	0.133
54	1	0	0.432	Infinity	0.329	0.542	0.461	0.339
55	1	0.256	0	0	0.187	0.636	0.425	0.082
56	1	7.352	1.253	0.17	2.087	2.032	0.154	3.345
57	1	2.81	0	0	0.855	4.555	0.033	0.902
58	1	0	0	NaN	0	0	1	0
59	1	5.147	0	0	1.053	8.377	0.004	1.652
60	1	0	2.771	Infinity	2.148	2.001	0.157	2.176
61	1	0	0	NaN	0	0	1	0
62	1	2.715	0.817	0.301	1.255	0.559	0.454	1.513
63	1	2.546	0	0	0.283	4.106	0.043	0.817
64	1	10.815	0	0	1.193	10.464	0.001	3.472
65	1	3.483	0	0	1.235	9.619	0.002	1.118
66	1	3.249	0	0	0.38	4.023	0.045	1.043
67	1	1.391	2.285	1.643	1.828	0.276	0.6	2.241
68	1	3.207	0	0	0.468	3.433	0.064	1.03
69	1	0	0	NaN	0	0	1	0
70	1	0.518	0	0	0.207	1.815	0.178	0.166
71	1	4.809	0	0	1.802	6.739	0.009	1.544
72	1	0.834	0	0	0.38	1.491	0.222	0.268
73	1	0	0	NaN	0	0	1	0
74	1	0	0	NaN	0	0	1	0
75	1	2.556	0	0	1.165	4.27	0.039	0.821
76	1	0	0	NaN	0	0	1	0
77	1	1.353	0	0	0.754	2.648	0.104	0.434
78	1	3.978	0	0	1.14	9.414	0.002	1.277
79	1	2.429	0	0	1.211	4.169	0.041	0.78
80	1	1.353	0	0	0.547	3.721	0.054	0.434
81	1	2.077	0	0	0.453	2.752	0.097	0.667
82	1	0	0	NaN	0	0	1	0
83	1	0.855	0	0	0.329	1.865	0.172	0.275
84	1	3.124	0	0	0.769	8.963	0.003	1.003
85	1	1.353	0	0	0.295	3.063	0.08	0.434
86	1	3.211	0	0	0.821	5.215	0.022	1.031
87	1	2.81	0	0	0.805	9.273	0.002	0.902
88	1	0	0	NaN	0	0	1	0
89	1	0.848	0	0	0.382	1.498	0.221	0.272
90	1	1.257	0.381	0.303	0.726	0.962	0.327	0.703
91	1	0	0	NaN	0	0	1	0
92	1	0	0	NaN	0	0	1	0
93	1	1.561	0.313	0.201	0.664	1.7	0.192	0.747
94	1	0	0	NaN	0	0	1	0
95	1	0	0.626	Infinity	0.533	0.671	0.413	0.491
96	1	4.162	0	0	0.918	5.354	0.021	1.336
97	1	1.762	0.254	0.144	0.708	3.144	0.076	0.765
98	1	6.431	0	0	0.981	10.445	0.001	2.065
99	1	2.81	0	0	1.209	6.502	0.011	0.902
100	1	1.715	0	0	0.254	3.599	0.058	0.551
101	1	5.357	0	0	1.51	10.618	0.001	1.72
102	1	2.268	0	0	1.432	4.736	0.03	0.728
103	1	3.244	0	0	1.173	9.915	0.002	1.041
104	1	0.603	0.457	0.758	0.519	0.038	0.846	0.553
105	1	2.623	0	0	0.854	4.919	0.027	0.842
106	1	1.813	0	0	0.397	2.802	0.094	0.582
107	1	3.056	0	0	1.993	6.225	0.013	0.981
108	1	0.45	0.489	1.087	0.488	0	0.983	0.528
109	1	0	0	NaN	0	0	1	0
110	1	1.813	0	0	0.397	2.802	0.094	0.582
111	1	3.187	0	0	0.467	3.425	0.064	1.023
112	1	2.546	0	0	0.455	3.182	0.074	0.817
113	1	1.813	0	0	0.442	2.599	0.107	0.582
114	1	0	0	NaN	0	0	1	0
115	1	0.994	0	0	0.269	2.783	0.095	0.319
116	1	0	0.39	Infinity	0.317	0.426	0.514	0.307
117	1	2.81	0	0	0.94	5.563	0.018	0.902
118	1	0.905	0	0	0.624	2.226	0.136	0.29
119	1	1.857	0	0	0.366	3.147	0.076	0.596
120	1	4.618	0	0	0.439	8.402	0.004	1.483
121	1	1.353	0	0	0.269	2.956	0.086	0.434
122	1	0.518	0	0	0.192	1.967	0.161	0.166
123	1	1.813	0	0	0.397	2.802	0.094	0.582
124	1	0	0	NaN	0	0	1	0
125	1	0.628	0	0	0.346	1.241	0.265	0.202
126	1	5.498	0	0	1.489	13.72	0	1.765
127	1	2.157	0	0	0.823	5.506	0.019	0.693
128	1	0	0.924	Infinity	0.689	1.113	0.291	0.725
129	1	0.885	0	0	0.528	1.999	0.157	0.284
130	1	0	0	NaN	0	0	1	0
131	1	0	0	NaN	0	0	1	0
132	1	0	0	NaN	0	0	1	0
133	1	1.706	0	0	0.253	3.587	0.058	0.548
134	1	0	0	NaN	0	0	1	0
135	1	0.805	0	0	0.508	1.794	0.18	0.258
136	1	0	0	NaN	0	0	1	0
137	1	2.357	0	0	0.784	6.357	0.012	0.757
138	1	0.435	0	0	0.263	1.004	0.316	0.14
139	1	0	0	NaN	0	0	1	0
140	1	0	0	NaN	0	0	1	0
141	1	2.81	0	0	0.462	3.324	0.068	0.902
142	1	1.353	0	0	0.707	2.579	0.108	0.434
143	1	0.628	0	0	0.292	1.572	0.21	0.202
144	1	2.09	0	0	0.259	3.861	0.049	0.671
145	1	1.353	0	0	0.453	3.569	0.059	0.434
146	1	0	0	NaN	0	0	1	0
147	1	2.546	0	0	0.381	3.54	0.06	0.817
148	1	0	0	NaN	0	0	1	0
149	1	1.963	0	0	1.134	4.183	0.041	0.63
150	1	1.393	0.549	0.394	0.79	0.38	0.538	0.878
151	1	0	0.653	Infinity	0.454	0.682	0.409	0.513
152	1	1.353	0	0	0.457	4.422	0.035	0.434
153	1	0	0	NaN	0	0	1	0
154	1	3.166	0	0	0.468	3.422	0.064	1.016
155	1	6.728	0	0	0.803	7.5	0.006	2.16
156	1	0	1.642	Infinity	1.311	1.661	0.198	1.29
157	1	0	1.048	Infinity	0.862	1.109	0.292	0.823
158	1	0	0.555	Infinity	0.407	0.604	0.437	0.436
159	1	0	0.467	Infinity	0.356	0.55	0.458	0.367
160	1	0	0.83	Infinity	0.681	0.754	0.385	0.652
161	1	2.183	0	0	0.47	2.977	0.084	0.701
162	1	0	0	NaN	0	0	1	0
163	1	2.546	0	0	0.565	2.776	0.096	0.817
164	1	1.963	0	0	0.45	2.714	0.099	0.63
165	1	3.111	0	0	0.676	7.566	0.006	0.999
166	1	0	0	NaN	0	0	1	0
167	1	3.987	0	0	1.664	6.064	0.014	1.28
168	1	1.353	0	0	0.552	3.752	0.053	0.434
169	1	0.818	0	0	0.363	1.398	0.237	0.263
170	1	2.296	0	0	0.868	5.829	0.016	0.737
171	1	0	0	NaN	0	0	1	0
172	1	0	0	NaN	0	0	1	0
173	1	2.577	0	0	0.58	5.671	0.017	0.827
174	1	0.924	0	0	0.227	2.716	0.099	0.297
175	1	0	0	NaN	0	0	1	0
176	1	1.353	0	0	0.452	4.056	0.044	0.434
177	1	0	0	NaN	0	0	1	0
178	1	2.254	0	0	0.969	5.039	0.025	0.724
179	1	0	0.642	Infinity	0.453	0.683	0.409	0.504
180	1	0	0	NaN	0	0	1	0
181	1	1.353	0	0	0.248	3.392	0.066	0.434
182	1	1.237	0.382	0.309	0.59	0.612	0.434	0.697
183	1	0	0	NaN	0	0	1	0
184	1	0.538	0	0	0.203	1.907	0.167	0.173
185	1	0	0	NaN	0	0	1	0
186	1	0	0	NaN	0	0	1	0
187	1	0	1.418	Infinity	1.131	1.702	0.192	1.113
188	1	2.121	0	0	0.453	2.761	0.097	0.681
189	1	0	0	NaN	0	0	1	0
190	1	0	0	NaN	0	0	1	0
191	1	2.385	0	0	1.197	4.117	0.042	0.766
192	1	1.963	0	0	0.402	2.902	0.088	0.63
193	1	0	0	NaN	0	0	1	0
194	1	0	0	NaN	0	0	1	0
195	1	0	0	NaN	0	0	1	0
196	1	0	0	NaN	0	0	1	0
197	1	0	0	NaN	0	0	1	0
198	1	1.857	0	0	0.37	3.109	0.078	0.596
199	1	0	0	NaN	0	0	1	0
200	1	0	0	NaN	0	0	1	0
201	1	0	0	NaN	0	0	1	0
202	1	0.688	0	0	0.359	1.302	0.254	0.221
203	1	0	0	NaN	0	0	1	0
204	1	0.508	0	0	0.215	1.721	0.19	0.163
205	1	3.145	0	0	0.554	6.291	0.012	1.01
206	1	0	0	NaN	0	0	1	0
207	1	1.353	0	0	0.244	3.15	0.076	0.434
208	1	1.775	0	0	0.459	2.974	0.085	0.57
209	1	0	0	NaN	0	0	1	0
210	1	2.81	0	0	0.647	5.541	0.019	0.902
211	1	2.498	0	0	0.353	3.657	0.056	0.802
212	1	0	0	NaN	0	0	1	0
213	1	0	0	NaN	0	0	1	0
214	1	0.86	0	0	0.53	1.881	0.17	0.276
215	1	0	0	NaN	0	0	1	0
216	1	0	0	NaN	0	0	1	0
217	1	0.541	0	0	0.221	1.793	0.181	0.174
218	1	3.117	0	0	0.389	3.767	0.052	1.001
219	1	0	0	NaN	0	0	1	0
220	1	1.857	0	0	0.292	3.57	0.059	0.596
221	1	0	0	NaN	0	0	1	0
222	1	0	0	NaN	0	0	1	0
223	1	4.539	0	0	1.137	5.012	0.025	1.457
224	1	0	0	NaN	0	0	1	0
225	1	0	0	NaN	0	0	1	0
226	1	0	0	NaN	0	0	1	0
227	1	0	0.836	Infinity	0.654	0.985	0.321	0.657
228	1	0	0	NaN	0	0	1	0
229	1	1.353	0	0	0.796	2.963	0.085	0.434
230	1	0	0	NaN	0	0	1	0
231	1	1.886	0	0	0.572	5.112	0.024	0.605
232	1	2.127	0	0	1.173	4.308	0.038	0.683
233	1	0	0	NaN	0	0	1	0
234	1	0	0	NaN	0	0	1	0
235	1	0	0	NaN	0	0	1	0
236	1	0	0	NaN	0	0	1	0
237	1	1.805	0	0	0.281	3.452	0.063	0.579
238	1	0	0	NaN	0	0	1	0
239	1	0	0	NaN	0	0	1	0
240	1	0.419	0	0	0.254	0.973	0.324	0.134
241	1	1.353	0	0	0.244	3.15	0.076	0.434
242	1	0	0	NaN	0	0	1	0
243	1	0.853	0.758	0.889	0.818	0.009	0.926	0.869
244	1	1.353	0	0	0.302	3.05	0.081	0.434
245	1	0	0	NaN	0	0	1	0
246	1	0	0	NaN	0	0	1	0
247	1	0	0	NaN	0	0	1	0
248	1	0	0	NaN	0	0	1	0
249	1	0	0	NaN	0	0	1	0
250	1	0	0	NaN	0	0	1	0
251	1	0	0	NaN	0	0	1	0
252	1	0	0	NaN	0	0	1	0
253	1	0	0	NaN	0	0	1	0
254	1	0.818	0	0	0.363	1.398	0.237	0.263
255	1	0	0	NaN	0	0	1	0
256	1	4.034	0	0	0.752	6.203	0.013	1.295
257	1	0	0	NaN	0	0	1	0
258	1	0	0.599	Infinity	0.468	0.487	0.485	0.47
259	1	0	0	NaN	0	0	1	0
260	1	0.547	0	0	0.212	1.885	0.17	0.176
261	1	1.857	0	0	0.366	3.147	0.076	0.596
262	1	0	0	NaN	0	0	1	0
263	1	1.804	0	0	0.67	5.844	0.016	0.579
264	1	0	0	NaN	0	0	1	0
265	1	0	0	NaN	0	0	1	0
266	1	0.549	0	0	0.263	1.462	0.227	0.176
267	1	2.265	0	0	0.843	3.378	0.066	0.727
268	1	2.81	0	0	0.774	5.021	0.025	0.902
269	1	0.818	0	0	0.363	1.398	0.237	0.263
270	1	0	0	NaN	0	0	1	0
271	1	3.122	0	0	0.389	3.779	0.052	1.002
272	1	1.353	0	0	0.311	2.676	0.102	0.434
273	1	0	0	NaN	0	0	1	0
274	1	0	0	NaN	0	0	1	0
275	1	1.353	0	0	0.73	2.561	0.11	0.434
276	1	1.353	0	0	0.456	3.607	0.058	0.434
277	1	3.671	0	0	1.061	10.042	0.002	1.178
278	1	1.353	0	0	0.396	4.002	0.045	0.434
279	1	0	1.184	Infinity	1.132	0.202	0.653	0.93
280	1	0	0	NaN	0	0	1	0
281	1	0	0	NaN	0	0	1	0
282	1	1.857	0	0	0.37	3.109	0.078	0.596
283	1	1.892	0	0	0.699	1.769	0.183	0.607
284	1	0	0	NaN	0	0	1	0
285	1	0	0	NaN	0	0	1	0
286	1	1.857	0	0	0.37	3.109	0.078	0.596
287	1	0	0	NaN	0	0	1	0
288	1	0.818	0	0	0.362	1.375	0.241	0.263
289	1	2.183	0	0	0.47	2.977	0.084	0.701
290	1	0	0	NaN	0	0	1	0
291	1	0	0	NaN	0	0	1	0
292	1	1.353	0	0	0.243	3.438	0.064	0.434
293	1	0.862	0.579	0.672	0.693	0.071	0.791	0.731
294	1	1.816	1.011	0.557	1.177	0.206	0.65	1.377
295	1	0	0	NaN	0	0	1	0
296	1	0.947	0.348	0.367	0.504	0.452	0.501	0.577
297	1	0	0.642	Infinity	0.454	0.684	0.408	0.504
298	1	0	0.31	Infinity	0.262	0.348	0.555	0.244
299	1	0	0	NaN	0	0	1	0
300	1	0.463	0	0	0.271	1.049	0.306	0.149
301	1	0	0	NaN	0	0	1	0
302	1	2.81	0	0	0.391	3.646	0.056	0.902
303	1	0	0	NaN	0	0	1	0
304	1	1.353	0	0	0.213	3.704	0.054	0.434
305	1	2.124	0	0	0.823	4.113	0.043	0.682
306	1	0	0	NaN	0	0	1	0
307	1	0	0	NaN	0	0	1	0
308	1	1.353	0	0	0.633	1.503	0.22	0.434
309	1	0.641	0	0	0.261	1.774	0.183	0.206
310	1	0	0	NaN	0	0	1	0
311	1	0.798	0	0	0.386	1.497	0.221	0.256
312	1	1.208	0.378	0.313	0.588	0.595	0.441	0.685
313	1	1.775	0	0	0.39	3.295	0.069	0.57
314	1	1.857	0	0	0.303	3.501	0.061	0.596
315	1	0	0	NaN	0	0	1	0
316	1	6.603	0	0	1.911	13.891	0	2.12
317	1	3.211	0	0	0.819	5.2	0.023	1.031
318	1	0	0	NaN	0	0	1	0
319	1	0	0	NaN	0	0	1	0
320	1	0	0.533	Infinity	0.445	0.697	0.404	0.418
321	1	1.353	0	0	0.84	2.917	0.088	0.434
322	1	0	0	NaN	0	0	1	0
323	1	0	0	NaN	0	0	1	0
324	1	2.253	0	0	0.459	2.866	0.09	0.723
325	1	0	0	NaN	0	0	1	0
326	1	1.353	0	0	0.741	2.594	0.107	0.434
327	1	0	0	NaN	0	0	1	0
328	1	0	0	NaN	0	0	1	0
329	1	0	0	NaN	0	0	1	0
330	1	0	0	NaN	0	0	1	0
331	1	0	0	NaN	0	0	1	0
332	1	0	0.386	Infinity	0.312	0.42	0.517	0.303
333	1	1.902	0	0	0.265	3.645	0.056	0.611
334	1	1.784	0	0	0.602	4.28	0.039	0.573
335	1	12.565	0	0	1.857	20.969	0	4.034
336	1	0.554	0	0	0.281	1.33	0.249	0.178
337	1	0	0	NaN	0	0	1	0
338	1	0	0	NaN	0	0	1	0
339	1	0	0	NaN	0	0	1	0
340	1	0.917	0	0	0.392	1.571	0.21	0.295
341	1	9.859	0	0	2.238	15.85	0	3.165
342	1	1.353	0	0	0.251	3.379	0.066	0.434
343	1	1.744	0	0	0.605	6.178	0.013	0.56
344	1	0.58	0	0	0.314	1.18	0.277	0.186
345	1	1.353	0	0	0.554	3.739	0.053	0.434
346	1	0	0	NaN	0	0	1	0
347	1	1.353	0	0	0.82	3.065	0.08	0.434
348	1	0	0	NaN	0	0	1	0
349	1	0	0	NaN	0	0	1	0
350	1	3.194	0	0	1.009	6.133	0.013	1.025
351	1	1.775	0	0	0.574	2.533	0.111	0.57
352	1	1.353	0	0	0.27	3.023	0.082	0.434
353	1	1.963	0	0	0.398	2.872	0.09	0.63
354	1	0	0.472	Infinity	0.395	0.405	0.525	0.371
355	1	5.747	0	0	1.115	11.536	0.001	1.845
356	1	0	0	NaN	0	0	1	0
357	1	1.321	0.455	0.344	0.813	0.765	0.382	0.781
358	1	0	0	NaN	0	0	1	0
359	1	0	0	NaN	0	0	1	0
360	1	1.585	0	0	0.504	2.2	0.138	0.509
361	1	0	0	NaN	0	0	1	0
362	1	0	0	NaN	0	0	1	0
363	1	1.353	0	0	0.516	2.106	0.147	0.434
364	1	0	1.655	Infinity	1.288	1.917	0.166	1.299
365	1	0	0	NaN	0	0	1	0
366	1	1.785	0	0	0.95	3.423	0.064	0.573
367	1	0	0	NaN	0	0	1	0
368	1	0	0	NaN	0	0	1	0
369	1	0	0	NaN	0	0	1	0
370	1	4.384	0	0	0.891	6.675	0.01	1.407
371	1	0	0.407	Infinity	0.326	0.442	0.506	0.32
372	1	1.353	0	0	0.295	3.063	0.08	0.434
373	1	1.353	0	0	0.42	2.317	0.128	0.434
374	1	0	0	NaN	0	0	1	0
375	1	0	0	NaN	0	0	1	0
376	1	0	0	NaN	0	0	1	0
377	1	0	0	NaN	0	0	1	0
378	1	1.353	0	0	0.312	2.742	0.098	0.434
379	1	0	0	NaN	0	0	1	0
380	1	1.963	0	0	0.449	2.695	0.101	0.63
381	1	7.459	0.353	0.047	1.334	7.848	0.005	2.672
382	1	0	0	NaN	0	0	1	0
383	1	0.763	0	0	0.281	1.963	0.161	0.245
384	1	0.682	0	0	0.227	2.202	0.138	0.219
385	1	0	0	NaN	0	0	1	0
386	1	3.951	0	0	1.342	5.314	0.021	1.269
387	1	0	0	NaN	0	0	1	0
388	1	0	0	NaN	0	0	1	0
389	1	0	0	NaN	0	0	1	0
390	1	0	0	NaN	0	0	1	0
391	1	0	0	NaN	0	0	1	0
392	1	0	0	NaN	0	0	1	0
393	1	2.254	0	0	0.463	5.837	0.016	0.724
394	1	0.874	0	0	0.525	1.99	0.158	0.281
395	1	3.425	0	0	1.31	5.073	0.024	1.1
396	1	0	0	NaN	0	0	1	0
397	1	0	0	NaN	0	0	1	0
398	1	0	0	NaN	0	0	1	0
399	1	0	0	NaN	0	0	1	0
400	1	4.473	0	0	0.521	7.636	0.006	1.436
401	1	0.547	0	0	0.236	1.675	0.196	0.176
402	1	0	0	NaN	0	0	1	0
403	1	0	0	NaN	0	0	1	0
404	1	1.353	0	0	0.38	2.511	0.113	0.434
405	1	2.146	0	0	0.767	6.121	0.013	0.689
406	1	0	0.339	Infinity	0.282	0.442	0.506	0.267
407	1	0	0	NaN	0	0	1	0
408	1	0	0	NaN	0	0	1	0
409	1	0	0	NaN	0	0	1	0
410	1	1.857	0	0	0.366	3.147	0.076	0.596
411	1	0	0	NaN	0	0	1	0
412	1	2.949	0.728	0.247	1.158	1.586	0.208	1.518
413	1	0	0	NaN	0	0	1	0
414	1	0	0.339	Infinity	0.282	0.451	0.502	0.267
415	1	0	0	NaN	0	0	1	0
416	1	0	0	NaN	0	0	1	0
417	1	0	0	NaN	0	0	1	0
418	1	0	0	NaN	0	0	1	0
419	1	1.892	0	0	0.445	2.647	0.104	0.607
420	1	0	0	NaN	0	0	1	0
421	1	0.687	0	0	0.302	1.636	0.201	0.221
422	1	0	0	NaN	0	0	1	0
423	1	0	0	NaN	0	0	1	0
424	1	3.211	0	0	0.366	4.651	0.031	1.031
425	1	0	0	NaN	0	0	1	0
426	1	0	0	NaN	0	0	1	0
427	1	0	0	NaN	0	0	1	0
428	1	0	0	NaN	0	0	1	0
429	1	3.27	0	0	0.519	7.055	0.008	1.05
430	1	0	0	NaN	0	0	1	0
431	1	0	0	NaN	0	0	1	0
432	1	0	0.774	Infinity	0.613	0.931	0.335	0.608
433	1	1.585	0	0	0.504	2.2	0.138	0.509
434	1	0	0	NaN	0	0	1	0
435	1	0	0	NaN	0	0	1	0
436	1	1.5	0	0	0.431	4.938	0.026	0.482
437	1	0	0	NaN	0	0	1	0
438	1	0	0	NaN	0	0	1	0
439	1	1.353	0	0	0.207	3.466	0.063	0.434
440	1	1.353	0	0	0.213	3.704	0.054	0.434
441	1	1.963	0	0	0.531	4.904	0.027	0.63
442	1	0	0	NaN	0	0	1	0
443	1	0	0.314	Infinity	0.263	0.35	0.554	0.247
444	1	1.585	0	0	0.354	2.876	0.09	0.509
445	1	0	0	NaN	0	0	1	0
446	1	0	0	NaN	0	0	1	0
447	1	0	0	NaN	0	0	1	0
448	1	1.804	0	0	0.526	7	0.008	0.579
449	1	0	0	NaN	0	0	1	0
450	1	0	0	NaN	0	0	1	0
451	1	0	0	NaN	0	0	1	0
452	1	0	0	NaN	0	0	1	0
453	1	0.855	0	0	0.292	2.1	0.147	0.275
454	1	0	0	NaN	0	0	1	0
455	1	0	0	NaN	0	0	1	0
456	1	0	0	NaN	0	0	1	0
457	1	1.353	0	0	0.269	3.03	0.082	0.434
458	1	0	0	NaN	0	0	1	0
459	1	0	0	NaN	0	0	1	0
460	1	1.353	0	0	0.269	3.03	0.082	0.434
461	1	0	0	NaN	0	0	1	0
462	1	0	0	NaN	0	0	1	0
463	1	0	0	NaN	0	0	1	0
464	1	0	0	NaN	0	0	1	0
465	1	0.832	0	0	0.388	1.543	0.214	0.267
466	1	1.07	0	0	0.341	4.47	0.035	0.344
467	1	0	0	NaN	0	0	1	0
468	1	0	0	NaN	0	0	1	0
469	1	0	0	NaN	0	0	1	0
470	1	0	0	NaN	0	0	1	0
471	1	0	0	NaN	0	0	1	0
472	1	1.353	0	0	0.244	3.15	0.076	0.434
473	1	1.908	0	0	1.175	2.623	0.105	0.613
474	1	6.982	0	0	1.24	13.844	0	2.241
475	1	0	0	NaN	0	0	1	0
476	1	1.353	0	0	0.447	3.516	0.061	0.434
477	1	1.353	0	0	0.295	3.063	0.08	0.434
478	1	0	0	NaN	0	0	1	0
479	1	0	0	NaN	0	0	1	0
480	1	0	0	NaN	0	0	1	0
481	1	0.429	0	0	0.259	0.992	0.319	0.138
482	1	1.589	0.442	0.278	0.858	1.069	0.301	0.858
483	1	0	0	NaN	0	0	1	0
484	1	0	0	NaN	0	0	1	0
485	1	0.555	0	0	0.282	1.334	0.248	0.178
486	1	0	0	NaN	0	0	1	0
487	1	3.811	0	0	0.61	7.459	0.006	1.223
488	1	0	0	NaN	0	0	1	0
489	1	0	0	NaN	0	0	1	0
490	1	0	0	NaN	0	0	1	0
491	1	0	0	NaN	0	0	1	0
492	1	3.326	0	0	0.79	5.246	0.022	1.068
493	1	0.634	0	0	0.257	1.794	0.18	0.204
494	1	0	0	NaN	0	0	1	0
495	1	2.439	0	0	1.022	6.833	0.009	0.783
496	1	0	0	NaN	0	0	1	0
497	1	0	0	NaN	0	0	1	0
498	1	1.857	0	0	0.433	2.805	0.094	0.596
499	1	1.353	0	0	0.633	1.503	0.22	0.434
500	1	1.105	0	0	0.388	4.122	0.042	0.355
501	1	0	0	NaN	0	0	1	0
502	1	1.765	0	0	0.33	3.142	0.076	0.567
503	1	0.688	0	0	0.359	1.302	0.254	0.221
504	1	0	0	NaN	0	0	1	0
505	1	1.857	0	0	0.37	3.109	0.078	0.596
506	1	3.102	0	0	0.608	6.237	0.013	0.996
507	1	1.353	0	0	0.27	3.023	0.082	0.434
508	1	7.473	0	0	0.668	13.232	0	2.399
509	1	0	0	NaN	0	0	1	0
510	1	2.655	0	0	0.512	6.938	0.008	0.852
511	1	0	0	NaN	0	0	1	0
512	1	0	0	NaN	0	0	1	0
513	1	0	0	NaN	0	0	1	0
514	1	0	0	NaN	0	0	1	0
515	1	0	0	NaN	0	0	1	0
516	1	1.105	0	0	0.452	3.61	0.057	0.355
517	1	1.5	0	0	0.732	2.805	0.094	0.482
518	1	2.81	0	0	0.575	2.913	0.088	0.902
519	1	0	0	NaN	0	0	1	0
520	1	0.688	0	0	0.271	1.854	0.173	0.221
521	1	0.681	0	0	0.238	2.042	0.153	0.219
522	1	0	0	NaN	0	0	1	0
523	1	0	0	NaN	0	0	1	0
524	1	0	0	NaN	0	0	1	0
525	1	0	0	NaN	0	0	1	0
526	1	0	0	NaN	0	0	1	0
527	1	0	0	NaN	0	0	1	0
528	1	0	0	NaN	0	0	1	0
529	1	1.857	0	0	0.292	3.57	0.059	0.596
530	1	0	0	NaN	0	0	1	0
531	1	0	0	NaN	0	0	1	0
532	1	0	1.309	Infinity	0.722	1.178	0.278	1.028
533	1	1.755	0	0	0.532	7.035	0.008	0.563
534	1	1.857	0	0	0.366	3.147	0.076	0.596
535	1	0.542	0	0	0.205	1.927	0.165	0.174
536	1	0	0	NaN	0	0	1	0
537	1	0	0	NaN	0	0	1	0
538	1	0	0	NaN	0	0	1	0
539	1	0	0	NaN	0	0	1	0
540	1	0	0	NaN	0	0	1	0
541	1	0	0	NaN	0	0	1	0
542	1	1.353	0	0	0.817	3.025	0.082	0.434
543	1	0	0	NaN	0	0	1	0
544	1	0	0	NaN	0	0	1	0
545	1	1.353	0	0	0.713	2.602	0.107	0.434
546	1	0	0.646	Infinity	0.539	0.707	0.4	0.508
547	1	0.687	0	0	0.302	1.636	0.201	0.221
548	1	0	0	NaN	0	0	1	0
549	1	1.353	0	0	0.278	3.178	0.075	0.434
550	1	0	0	NaN	0	0	1	0
551	1	1.585	0	0	0.354	2.876	0.09	0.509
552	1	0	1.048	Infinity	0.862	1.115	0.291	0.823
553	1	0	0	NaN	0	0	1	0
554	1	0	0	NaN	0	0	1	0
555	1	0	0	NaN	0	0	1	0
556	1	1.247	0	0	0.798	1.758	0.185	0.4
557	1	0	0	NaN	0	0	1	0
558	1	0.58	0	0	0.314	1.18	0.277	0.186
559	1	0	0	NaN	0	0	1	0
560	1	0.877	0	0	0.389	1.536	0.215	0.281
561	1	0	0	NaN	0	0	1	0
562	1	1.353	0	0	0.42	2.317	0.128	0.434
563	1	0	0	NaN	0	0	1	0
564	1	1.759	0	0	0.555	5.444	0.02	0.565
565	1	0	0	NaN	0	0	1	0
566	1	0	0.454	Infinity	0.364	0.422	0.516	0.356
567	1	0.687	0	0	0.302	1.636	0.201	0.221
568	1	1.5	0	0	0.882	3.26	0.071	0.482
569	1	0	0	NaN	0	0	1	0
570	1	0.855	0	0	0.292	2.1	0.147	0.275
571	1	0	0	NaN	0	0	1	0
572	1	2.507	0	0	1.036	3.927	0.048	0.805
573	1	0	0	NaN	0	0	1	0
574	1	0	0	NaN	0	0	1	0
575	1	0	0	NaN	0	0	1	0
576	1	5.003	0	0	0.442	8.655	0.003	1.606
577	1	0	0	NaN	0	0	1	0
578	1	0	0	NaN	0	0	1	0
579	1	3.079	0	0	0.466	3.393	0.065	0.989
580	1	2.81	0	0	0.628	6.169	0.013	0.902
581	1	0	0	NaN	0	0	1	0
582	1	0.55	0	0	0.281	1.331	0.249	0.177
583	1	0	0	NaN	0	0	1	0
584	1	0	0	NaN	0	0	1	0
585	1	0	0	NaN	0	0	1	0
586	1	0	0	NaN	0	0	1	0
587	1	1.703	0	0	0.262	3.495	0.062	0.547
588	1	0	0	NaN	0	0	1	0
589	1	0	0	NaN	0	0	1	0
590	1	0	0	NaN	0	0	1	0
591	1	0	0	NaN	0	0	1	0
592	1	3.823	0	0	0.722	8.895	0.003	1.227
593	1	0	0	NaN	0	0	1	0
594	1	0	0	NaN	0	0	1	0
595	1	0	0	NaN	0	0	1	0
596	1	0	0	NaN	0	0	1	0
597	1	2.077	0	0	0.972	4.491	0.034	0.667
598	1	0	0	NaN	0	0	1	0
599	1	0	0	NaN	0	0	1	0
600	1	1.5	0	0	0.641	3.43	0.064	0.482
601	1	0	0	NaN	0	0	1	0
602	1	0	0	NaN	0	0	1	0
603	1	1.353	0	0	0.4	4.077	0.043	0.434
604	1	0	0	NaN	0	0	1	0
605	1	1.112	0	0	0.731	2.485	0.115	0.357
606	1	0	0	NaN	0	0	1	0
607	1	0.385	0	0	0.246	0.883	0.348	0.124
608	1	0	0	NaN	0	0	1	0
609	1	0	0	NaN	0	0	1	0
610	1	0.994	0	0	0.269	2.783	0.095	0.319
611	1	0	0	NaN	0	0	1	0
612	1	0	0	NaN	0	0	1	0
613	1	0	0	NaN	0	0	1	0
614	1	1.963	0	0	0.218	4.221	0.04	0.63
615	1	1.598	0	0	0.333	3.06	0.08	0.513
616	1	0	0	NaN	0	0	1	0
617	1	1.857	0	0	0.433	2.805	0.094	0.596
618	1	0	0	NaN	0	0	1	0
619	1	5.027	0.071	0.014	0.619	3.693	0.055	1.669
620	1	0	0	NaN	0	0	1	0
621	1	0	0	NaN	0	0	1	0
622	1	0.707	0	0	0.212	2.363	0.124	0.227
623	1	0	0	NaN	0	0	1	0
624	1	2.253	0	0	0.459	2.866	0.09	0.723
625	1	0	0	NaN	0	0	1	0
626	1	0	0	NaN	0	0	1	0
627	1	0	0	NaN	0	0	1	0
628	1	2.109	0	0	0.312	3.61	0.057	0.677
629	1	1.353	0	0	0.535	3.609	0.057	0.434
630	1	0	0	NaN	0	0	1	0
631	1	0	0	NaN	0	0	1	0
632	1	1.857	0	0	0.37	3.109	0.078	0.596
633	1	0.637	0	0	0.29	1.556	0.212	0.205
634	1	8.185	0	0	3.215	10.499	0.001	2.628
635	1	1.353	0	0	0.251	3.379	0.066	0.434
636	1	1.805	0	0	0.704	5.58	0.018	0.579
637	1	0.93	0	0	0.555	1.981	0.159	0.298
638	1	0	0	NaN	0	0	1	0
639	1	0	0	NaN	0	0	1	0
640	1	0	0	NaN	0	0	1	0
641	1	3.187	0	0	0.606	6.869	0.009	1.023
642	1	0	0	NaN	0	0	1	0
643	1	0.887	0	0	0.258	2.373	0.123	0.285
644	1	1.353	0	0	0.278	3.178	0.075	0.434
645	1	0	0.653	Infinity	0.454	0.682	0.409	0.513
646	1	3.287	0	0	1.329	3.18	0.075	1.055
647	1	0	0	NaN	0	0	1	0
648	1	0	0	NaN	0	0	1	0
649	1	2.176	0	0	1.18	2.656	0.103	0.699
650	1	0	0	NaN	0	0	1	0
651	1	1.733	0	0	0.3	3.287	0.07	0.556
652	1	0.6	0	0	0.243	1.76	0.185	0.193
653	1	1.353	0	0	0.619	3.28	0.07	0.434
654	1	0	0.483	Infinity	0.396	0.403	0.526	0.379
655	1	0	0	NaN	0	0	1	0
656	1	0	0	NaN	0	0	1	0
657	1	0	0	NaN	0	0	1	0
658	1	1.886	0	0	0.289	3.58	0.058	0.605
659	1	1.353	0	0	0.448	1.805	0.179	0.434
660	1	0	0	NaN	0	0	1	0
661	1	0	0	NaN	0	0	1	0
662	1	0	0	NaN	0	0	1	0
663	1	0	0	NaN	0	0	1	0
664	1	0	0	NaN	0	0	1	0
665	1	0	0	NaN	0	0	1	0
666	1	5.239	0	0	0.94	9.511	0.002	1.682
667	1	0	0	NaN	0	0	1	0
668	1	0	0	NaN	0	0	1	0
669	1	0.39	0	0	0.248	0.89	0.345	0.125
670	1	4.203	0	0	0.616	6.828	0.009	1.349
671	1	0.584	0	0	0.231	1.854	0.173	0.188
672	1	1.963	0	0	0.505	5.169	0.023	0.63
673	1	0	0	NaN	0	0	1	0
674	1	0	0	NaN	0	0	1	0
675	1	0	0	NaN	0	0	1	0
676	1	0	0	NaN	0	0	1	0
677	1	0	0	NaN	0	0	1	0
678	1	0	0	NaN	0	0	1	0
679	1	1.353	0	0	0.42	2.317	0.128	0.434
680	1	0	0	NaN	0	0	1	0
681	1	0	0	NaN	0	0	1	0
682	1	0	0	NaN	0	0	1	0
683	1	0	0	NaN	0	0	1	0
684	1	0	0	NaN	0	0	1	0
685	1	1.963	0	0	0.461	5.496	0.019	0.63
686	1	0	0	NaN	0	0	1	0
687	1	0	0	NaN	0	0	1	0
688	1	0	0	NaN	0	0	1	0
689	1	1.775	0	0	0.386	3.334	0.068	0.57
690	1	0	0	NaN	0	0	1	0
691	1	2.51	0	0	0.295	4.736	0.03	0.806
692	1	1.715	0	0	0.263	3.522	0.061	0.551
693	1	0	0	NaN	0	0	1	0
694	1	1.963	0	0	0.435	2.885	0.089	0.63
695	1	0.929	0	0	0.549	2.063	0.151	0.298
696	1	0	0	NaN	0	0	1	0
697	1	3.187	0	0	0.467	3.421	0.064	1.023
698	1	1.857	0	0	0.433	2.805	0.094	0.596
699	1	4.431	0	0	1.256	7.752	0.005	1.423
700	1	0	0	NaN	0	0	1	0
701	1	1.759	0	0	0.283	3.548	0.06	0.565
702	1	3.919	0	0	0.534	7.352	0.007	1.258
703	1	0	0	NaN	0	0	1	0
704	1	0	1.146	Infinity	0.979	0.937	0.333	0.9
705	1	0.887	0	0	0.245	2.475	0.116	0.285
706	1	0	0	NaN	0	0	1	0
707	1	0	0	NaN	0	0	1	0
708	1	0	0	NaN	0	0	1	0
709	1	1.243	0	0	0.781	1.756	0.185	0.399
710	1	0	0	NaN	0	0	1	0
711	1	0	0	NaN	0	0	1	0
712	1	0	0.386	Infinity	0.311	0.418	0.518	0.303
713	1	0	0	NaN	0	0	1	0
714	1	1.353	0	0	0.717	2.507	0.113	0.434
715	1	1.963	0	0	0.315	3.494	0.062	0.63
716	1	1.857	0	0	0.433	2.805	0.094	0.596
717	1	0	0	NaN	0	0	1	0
718	1	0.728	0	0	0.268	1.971	0.16	0.234
719	1	0	0	NaN	0	0	1	0
720	1	0	0	NaN	0	0	1	0
721	1	5.461	0	0	0.584	8.257	0.004	1.753
722	1	0	0	NaN	0	0	1	0
723	1	0	0	NaN	0	0	1	0
724	1	1.963	0	0	0.501	5.836	0.016	0.63
725	1	0	0	NaN	0	0	1	0
726	1	0	0	NaN	0	0	1	0
727	1	0	0	NaN	0	0	1	0
728	1	0	0	NaN	0	0	1	0
729	1	0	0	NaN	0	0	1	0
730	1	1.353	0	0	0.38	2.511	0.113	0.434
731	1	0	0	NaN	0	0	1	0
732	1	0	0	NaN	0	0	1	0
733	1	1.648	0	0	0.76	2.864	0.091	0.529
734	1	1.353	0	0	0.278	3.178	0.075	0.434
735	1	0	0	NaN	0	0	1	0
736	1	0	0	NaN	0	0	1	0
737	1	0	0	NaN	0	0	1	0
738	1	0	0	NaN	0	0	1	0
739	1	0	0	NaN	0	0	1	0
740	1	0.553	0	0	0.212	1.89	0.169	0.178
741	1	7.198	0	0	1.144	11.656	0.001	2.311
742	1	0	0	NaN	0	0	1	0
743	1	1.759	0	0	0.263	3.931	0.047	0.565
744	1	0	0	NaN	0	0	1	0
745	1	0	0	NaN	0	0	1	0
746	1	0	0	NaN	0	0	1	0
747	1	1.149	0	0	0.488	3.408	0.065	0.369
748	1	2.152	0	0	1.385	4.517	0.034	0.691
749	1	0	0	NaN	0	0	1	0
750	1	1.796	0	0	0.249	3.753	0.053	0.577
751	1	0	0	NaN	0	0	1	0
752	1	3.349	0	0	0.434	7.748	0.005	1.075
753	1	0	0	NaN	0	0	1	0
754	1	1.353	0	0	0.38	2.511	0.113	0.434
755	1	0	0	NaN	0	0	1	0
756	1	2.146	0	0	0.539	5.066	0.024	0.689
757	1	1.5	0	0	0.867	3.19	0.074	0.482
758	1	0	0.339	Infinity	0.291	0.389	0.533	0.267
759	1	2.313	0.346	0.15	0.982	2.984	0.084	1.015
760	1	1.353	0	0	0.417	2.53	0.112	0.434
761	1	1.353	0	0	0.3	3.069	0.08	0.434
762	1	0	0	NaN	0	0	1	0
763	1	0	0	NaN	0	0	1	0
764	1	0.599	0	0	0.295	1.405	0.236	0.192
765	1	1.857	0	0	0.71	5.663	0.017	0.596
766	1	1.353	0	0	0.317	2.479	0.115	0.434
767	1	0	0	NaN	0	0	1	0
768	1	0	0.436	Infinity	0.329	0.546	0.46	0.342
769	1	1.353	0	0	0.374	2.318	0.128	0.434
770	1	0	0	NaN	0	0	1	0
771	1	3.157	0	0	0.389	3.78	0.052	1.014
772	1	0.599	0	0	0.25	1.744	0.187	0.192
773	1	0	0	NaN	0	0	1	0
774	1	0	0	NaN	0	0	1	0
775	1	0	0	NaN	0	0	1	0
776	1	0	0	NaN	0	0	1	0
777	1	1.227	0.352	0.286	0.553	0.68	0.41	0.67
778	1	0	0	NaN	0	0	1	0
779	1	0	0	NaN	0	0	1	0
780	1	0	0	NaN	0	0	1	0
781	1	2.077	0	0	0.406	2.96	0.085	0.667
782	1	1.353	0	0	0.285	2.845	0.092	0.434
783	1	1.857	0	0	0.533	2.409	0.121	0.596
784	1	0	0	NaN	0	0	1	0
785	1	1.247	0	0	0.798	1.758	0.185	0.4
786	1	0	0.339	Infinity	0.287	0.43	0.512	0.267
787	1	1.644	0	0	0.252	3.533	0.06	0.528
788	1	1.353	0	0	0.356	2.862	0.091	0.434
789	1	0	0	NaN	0	0	1	0
790	1	0	0	NaN	0	0	1	0
791	1	0.435	0	0	0.263	1.004	0.316	0.14
792	1	1.715	0	0	0.328	3.1	0.078	0.551
793	1	0	0	NaN	0	0	1	0
794	1	0.603	0	0	0.386	0.863	0.353	0.194
795	1	0	0.374	Infinity	0.296	0.462	0.496	0.294
796	1	1.644	0	0	0.326	3.037	0.081	0.528
797	1	0	0	NaN	0	0	1	0
798	1	0	0	NaN	0	0	1	0
799	1	4.002	0.312	0.078	0.816	4.056	0.044	1.53
800	1	0	0	NaN	0	0	1	0
801	1	0	0	NaN	0	0	1	0
802	1	0	0	NaN	0	0	1	0
803	1	3.196	0	0	0.725	8.809	0.003	1.026
804	1	5.149	0.316	0.061	1.372	7.962	0.005	1.901
805	1	0	0	NaN	0	0	1	0
806	1	0	0.547	Infinity	0.459	0.706	0.401	0.43
807	1	1.353	0	0	0.269	2.956	0.086	0.434
808	1	0	0	NaN	0	0	1	0
809	1	0	0	NaN	0	0	1	0
810	1	0	0	NaN	0	0	1	0
811	1	1.353	0	0	0.448	1.805	0.179	0.434
812	1	0.547	0	0	0.222	1.798	0.18	0.176
813	1	1.353	0	0	0.315	3.175	0.075	0.434
814	1	1.273	0.356	0.279	0.554	0.732	0.392	0.688
815	1	0.58	0	0	0.314	1.18	0.277	0.186
816	1	0	0	NaN	0	0	1	0
817	1	0	0	NaN	0	0	1	0
818	1	0.562	0	0	0.369	0.83	0.362	0.18
819	1	1.759	0	0	1.166	3.933	0.047	0.565
820	1	0	0	NaN	0	0	1	0
821	1	0	0	NaN	0	0	1	0
822	1	2.577	0	0	0.635	5.328	0.021	0.827
823	1	1.353	0	0	0.412	2.127	0.145	0.434
824	1	1.857	0	0	0.433	2.805	0.094	0.596
825	1	3.493	0	0	0.879	5.577	0.018	1.121
826	1	0	0	NaN	0	0	1	0
827	1	0	0.383	Infinity	0.3	0.486	0.486	0.301
828	1	0	0	NaN	0	0	1	0
829	1	0	0	NaN	0	0	1	0
830	1	0	0	NaN	0	0	1	0
831	1	0	0	NaN	0	0	1	0
832	1	0	0	NaN	0	0	1	0
833	1	0.42	0	0	0.255	0.978	0.323	0.135
834	1	0	0	NaN	0	0	1	0
835	1	0	0	NaN	0	0	1	0
836	1	0	0	NaN	0	0	1	0
837	1	2.2	0	0	0.48	5.882	0.015	0.706
838	1	1.353	0	0	0.642	3.095	0.079	0.434
839	1	1.843	0	0	0.951	3.609	0.057	0.592
840	1	0	0	NaN	0	0	1	0
841	1	2.478	0	0	0.669	5.493	0.019	0.796
842	1	0	0	NaN	0	0	1	0
843	1	0	0	NaN	0	0	1	0
844	1	0	0	NaN	0	0	1	0
845	1	0	0	NaN	0	0	1	0
846	1	0	0	NaN	0	0	1	0
847	1	1.353	0	0	0.254	3.601	0.058	0.434
848	1	1.353	0	0	0.407	2.721	0.099	0.434
849	1	1.013	0	0	0.365	1.926	0.165	0.325
850	1	1.795	0	0	0.281	3.449	0.063	0.576
851	1	1.353	0	0	0.219	3.888	0.049	0.434
852	1	1.353	0	0	0.4	4.06	0.044	0.434
853	1	0.661	0	0	0.41	0.924	0.337	0.212
854	1	0	0	NaN	0	0	1	0
855	1	0	0	NaN	0	0	1	0
856	1	0	0	NaN	0	0	1	0
857	1	0.959	0	0	0.553	2.108	0.147	0.308
858	1	0.818	0	0	0.362	1.375	0.241	0.263
859	1	1.753	0	0	0.282	3.404	0.065	0.563
860	1	0	0	NaN	0	0	1	0
861	1	1.24	0	0	0.694	2.594	0.107	0.398
862	1	5.534	0	0	2.42	5.651	0.017	1.777
863	1	3.27	0	0	0.878	4.802	0.028	1.05
864	1	0	0	NaN	0	0	1	0
865	1	4.401	0	0	0.686	7.911	0.005	1.413
866	1	4.109	0	0	0.911	9.53	0.002	1.319
867	1	2.517	0	0	0.722	5.42	0.02	0.808
868	1	0	0	NaN	0	0	1	0
869	1	0	0	NaN	0	0	1	0
870	1	0	0	NaN	0	0	1	0
871	1	1.353	0	0	0.452	2.512	0.113	0.434
872	1	0	0	NaN	0	0	1	0
873	1	1.353	0	0	0.269	2.956	0.086	0.434
874	1	0	0	NaN	0	0	1	0
875	1	0	0	NaN	0	0	1	0
876	1	0	0	NaN	0	0	1	0
877	1	0	0	NaN	0	0	1	0
878	1	0	0	NaN	0	0	1	0
879	1	0	0	NaN	0	0	1	0
880	1	0	0	NaN	0	0	1	0
881	1	0	0	NaN	0	0	1	0
882	1	0	0	NaN	0	0	1	0
883	1	0	0	NaN	0	0	1	0
884	1	0	0	NaN	0	0	1	0
885	1	3.187	0	0	0.39	3.79	0.052	1.023
886	1	0	0.748	Infinity	0.595	0.889	0.346	0.587
887	1	0	0.374	Infinity	0.217	1.072	0.3	0.294
888	1	1.279	0.769	0.601	0.902	0.183	0.669	1.015
889	1	0	0	NaN	0	0	1	0
890	1	0	0	NaN	0	0	1	0
891	1	0	0.361	Infinity	0.307	0.31	0.578	0.283
892	1	1.353	0	0	0.694	2.689	0.101	0.434
893	1	1.654	0.254	0.154	0.436	1.396	0.237	0.731
894	1	0	0.325	Infinity	0.321	0.036	0.85	0.255
895	1	0	0	NaN	0	0	1	0
896	1	0	0.803	Infinity	0.583	0.621	0.431	0.631
897	1	0	0	NaN	0	0	1	0
898	1	1.448	1.323	0.914	1.381	0.007	0.932	1.504
899	1	3.157	0	0	0.389	3.78	0.052	1.014
900	1	0	0	NaN	0	0	1	0
901	1	2.38	0	0	0.716	9.382	0.002	0.764
902	1	1.353	0	0	0.448	3.983	0.046	0.434
903	1	0.818	0	0	0.363	1.398	0.237	0.263
904	1	0	0	NaN	0	0	1	0
905	1	1.369	0.571	0.417	0.807	0.358	0.55	0.887
906	1	3.585	0	0	0.935	5.715	0.017	1.151
907	1	1.353	0	0	0.285	2.845	0.092	0.434
908	1	1.353	0	0	0.633	1.503	0.22	0.434
909	1	0	0	NaN	0	0	1	0
910	1	0	0	NaN	0	0	1	0
911	1	3.324	0.441	0.133	0.871	1.459	0.227	1.413
912	1	2.109	0	0	1.288	2.812	0.094	0.677
913	1	0	0	NaN	0	0	1	0
914	1	0	0	NaN	0	0	1	0
915	1	3.211	0	0	0.698	7.94	0.005	1.031
916	1	0	0	NaN	0	0	1	0
917	1	0	0	NaN	0	0	1	0
918	1	0	0.738	Infinity	0.606	0.8	0.371	0.58
919	1	1.5	0	0	0.759	2.702	0.1	0.482
920	1	0.554	0	0	0.363	0.816	0.366	0.178
921	1	0	0	NaN	0	0	1	0
922	1	0	0	NaN	0	0	1	0
923	1	0	0	NaN	0	0	1	0
924	1	0	0	NaN	0	0	1	0
925	1	1.759	0	0	0.623	6.674	0.01	0.565
926	1	0	0	NaN	0	0	1	0
927	1	0	0	NaN	0	0	1	0
928	1	0	0	NaN	0	0	1	0
929	1	1.353	0	0	0.257	3.374	0.066	0.434
930	1	0	0	NaN	0	0	1	0
931	1	1.353	0	0	0.472	3.681	0.055	0.434
932	1	2.298	0	0	0.743	8.503	0.004	0.738
933	1	0	0	NaN	0	0	1	0
934	1	0	0	NaN	0	0	1	0
935	1	1.644	0	0	0.326	3.037	0.081	0.528
936	1	1.189	0	0	0.585	2.741	0.098	0.382
937	1	3.211	0	0	0.954	3.848	0.05	1.031
938	1	0	0	NaN	0	0	1	0
939	1	0	0	NaN	0	0	1	0
940	1	0	0	NaN	0	0	1	0
941	1	0	0	NaN	0	0	1	0
942	1	1.5	0	0	0.372	5.376	0.02	0.482
943	1	1.5	0	0	0.534	3.998	0.046	0.482
944	1	3.102	0	0	1.153	7.8	0.005	0.996
945	1	1.759	0	0	0.871	4.724	0.03	0.565
946	1	1.5	0	0	0.381	2.59	0.108	0.482
947	1	1.5	0	0	0.873	3.072	0.08	0.482
948	1	1.857	0	0	0.533	2.409	0.121	0.596
949	1	0	0	NaN	0	0	1	0
950	1	0	0	NaN	0	0	1	0
951	1	0	0	NaN	0	0	1	0
952	1	1.703	0	0	0.327	3.074	0.08	0.547
953	1	1.676	0	0	0.764	2.911	0.088	0.538
954	1	0	0	NaN	0	0	1	0
955	1	0.562	0	0	0.264	1.474	0.225	0.18
956	1	0	0.605	Infinity	0.471	0.49	0.484	0.475
957	1	0	0	NaN	0	0	1	0
958	1	0	0	NaN	0	0	1	0
959	1	0	0	NaN	0	0	1	0
960	1	0.673	0	0	0.353	1.339	0.247	0.216
961	1	0	0	NaN	0	0	1	0
962	1	0.848	0	0	0.382	1.498	0.221	0.272
963	1	0	0	NaN	0	0	1	0
964	1	0	0	NaN	0	0	1	0
965	1	0.834	0	0	0.38	1.49	0.222	0.268
966	1	1.353	0	0	0.393	4.059	0.044	0.434
967	1	0	0	NaN	0	0	1	0
968	1	0	0.258	Infinity	0.216	0.343	0.558	0.202
969	1	0	0	NaN	0	0	1	0
970	1	0	0	NaN	0	0	1	0
971	1	0	0	NaN	0	0	1	0
972	1	0	0.314	Infinity	0.262	0.349	0.555	0.247
973	1	0	0	NaN	0	0	1	0
974	1	0	0	NaN	0	0	1	0
975	1	1.857	0	0	0.533	2.409	0.121	0.596
976	1	0	0	NaN	0	0	1	0
977	1	3.211	0	0	0.3	5.041	0.025	1.031
978	1	0	0	NaN	0	0	1	0
979	1	2.856	0.52	0.182	1.232	1.921	0.166	1.325
980	1	0	0	NaN	0	0	1	0
981	1	0.688	0	0	0.359	1.302	0.254	0.221
982	1	0	0	NaN	0	0	1	0
983	1	0	0	NaN	0	0	1	0
984	1	0	0	NaN	0	0	1	0
985	1	0	0	NaN	0	0	1	0
986	1	0.688	0	0	0.359	1.302	0.254	0.221
987	1	1.353	0	0	0.431	4.06	0.044	0.434
988	1	0	0	NaN	0	0	1	0
989	1	0.435	0	0	0.263	1.004	0.316	0.14
990	1	0	0	NaN	0	0	1	0
991	1	2.521	0	0	0.675	5.573	0.018	0.809
992	1	0	0	NaN	0	0	1	0
993	1	1.284	0.382	0.297	0.613	0.703	0.402	0.712
994	1	0	0	NaN	0	0	1	0
995	1	2.385	0	0	0.988	5.19	0.023	0.766
996	1	0.255	0	0	0.185	0.628	0.428	0.082
997	1	0	0	NaN	0	0	1	0
998	1	1.836	0	0	0.722	5.568	0.018	0.589
999	1	1.122	0	0	0.49	3.273	0.07	0.36
1000	1	0	0	NaN	0	0	1	0
1001	1	1.353	0	0	0.516	2.106	0.147	0.434
1002	1	0	0	NaN	0	0	1	0
1003	1	1.353	0	0	0.361	3.633	0.057	0.434
1004	1	0	0	NaN	0	0	1	0
1005	1	1.963	0	0	0.695	1.795	0.18	0.63
1006	1	0	0	NaN	0	0	1	0
1007	1	1.775	0	0	0.386	3.334	0.068	0.57
1008	1	0.635	0	0	0.261	1.772	0.183	0.204
1009	1	0	0	NaN	0	0	1	0
1010	1	0	0	NaN	0	0	1	0
1011	1	1.105	0	0	0.299	2.517	0.113	0.355
1012	1	1.353	0	0	0.351	4.631	0.031	0.434
1013	1	0	0	NaN	0	0	1	0
1014	1	0.435	0	0	0.263	1.004	0.316	0.14
1015	1	0	0	NaN	0	0	1	0
1016	1	0	0	NaN	0	0	1	0
1017	1	0	0	NaN	0	0	1	0
1018	1	0	0	NaN	0	0	1	0
1019	1	0	0	NaN	0	0	1	0
1020	1	0	0	NaN	0	0	1	0
1021	1	0	0	NaN	0	0	1	0
1022	1	0.855	0	0	0.288	2.133	0.144	0.275
1023	1	0	0	NaN	0	0	1	0
1024	1	0	0	NaN	0	0	1	0
1025	1	0	0	NaN	0	0	1	0
1026	1	0	0	NaN	0	0	1	0
1027	1	0	0	NaN	0	0	1	0
1028	1	8.458	0	0	0.832	12.678	0	2.715
1029	1	0.534	0	0	0.219	1.769	0.184	0.171
1030	1	0	0	NaN	0	0	1	0
1031	1	0	0	NaN	0	0	1	0
1032	1	0	0	NaN	0	0	1	0
1033	1	3.809	4.436	1.164	4.053	0.014	0.907	4.706
1034	1	0	0	NaN	0	0	1	0
1035	1	0.877	0	0	0.388	1.527	0.217	0.281
1036	1	1.857	0	0	0.533	2.409	0.121	0.596
1037	1	0	0	NaN	0	0	1	0
1038	1	0	0	NaN	0	0	1	0
1039	1	0	0	NaN	0	0	1	0
1040	1	0	0	NaN	0	0	1	0
1041	1	0	1.299	Infinity	1.021	1.332	0.248	1.02
1042	1	0	0	NaN	0	0	1	0
1043	1	0.687	0	0	0.302	1.636	0.201	0.221
1044	1	0	0.803	Infinity	0.681	0.67	0.413	0.63
1045	1	18.287	0	0	1.983	25.72	0	5.871
1046	1	0	0	NaN	0	0	1	0
1047	1	0.597	0.613	1.028	0.604	0	0.987	0.673
1048	1	1.857	0	0	0.433	2.805	0.094	0.596
1049	1	0	0.307	Infinity	0.259	0.344	0.558	0.241
1050	1	0	0	NaN	0	0	1	0
1051	1	0	0	NaN	0	0	1	0
1052	1	0	0	NaN	0	0	1	0
1053	1	2.546	0.333	0.131	0.578	1.605	0.205	1.079
1054	1	0.395	0	0	0.25	0.898	0.343	0.127
1055	1	2.109	0	0	0.817	5.488	0.019	0.677
1056	1	1.857	0	0	0.303	3.501	0.061	0.596
1057	1	0	0	NaN	0	0	1	0
1058	1	2.546	0	0	0.565	2.776	0.096	0.817
1059	1	0	0	NaN	0	0	1	0
1060	1	4.436	0	0	1.404	7.108	0.008	1.424
1061	1	1.353	0	0	0.311	2.676	0.102	0.434
1062	1	0	0	NaN	0	0	1	0
1063	1	0	0	NaN	0	0	1	0
1064	1	0	0	NaN	0	0	1	0
1065	1	0.567	0	0	0.285	1.354	0.245	0.182
1066	1	2.569	0	0	1.167	4.274	0.039	0.825
1067	1	0	0	NaN	0	0	1	0
1068	1	0	0	NaN	0	0	1	0
1069	1	0	0	NaN	0	0	1	0
1070	1	0	0	NaN	0	0	1	0
1071	1	0	0	NaN	0	0	1	0
1072	1	2.325	0	0	0.981	5.116	0.024	0.746
1073	1	0	0	NaN	0	0	1	0
1074	1	1.105	0	0	0.424	3.716	0.054	0.355
1075	1	8.67	0	0	2.738	17.729	0	2.784
1076	1	0.829	0	0	0.38	1.483	0.223	0.266
1077	1	1.353	0	0	0.211	3.714	0.054	0.434
1078	1	8.67	0	0	2.709	17.674	0	2.784
1079	1	5.212	0	0	0.442	8.927	0.003	1.673
1080	1	2.546	0	0	0.565	2.776	0.096	0.817
1081	1	1.885	0.358	0.19	0.937	2.335	0.127	0.886
1082	1	3.196	0	0	0.468	3.428	0.064	1.026
1083	1	0	0	NaN	0	0	1	0
1084	1	0	0	NaN	0	0	1	0
1085	1	0	0	NaN	0	0	1	0
1086	1	0	0.477	Infinity	0.392	0.393	0.531	0.375
1087	1	0	0	NaN	0	0	1	0
1088	1	0	0	NaN	0	0	1	0

## Sheet: VP1-FUBAR
Supplementary Excelspreadsheet1 - Selection pressure analysis of South African G2P[4] rotavirus genome segments
Site	Partition	&alpha;	&beta;	&beta;-&alpha;	Prob[&alpha;>&beta;]	Prob[&alpha;<&beta;]	BayesFactor[&alpha;<&beta;]				Detailed analysis reports can be found at https:https://www.datamonkey.org/fubar/5f51350561137948932911f5
1	1	3.694	0.147	-3.547	0.904	0.078	0.395				Alpha: Mean posterior synonymous substitution rate at a site
2	1	0.839	1.595	0.756	0.256	0.689	10.383				Beta: Mean posterior non-synonymous substitution rate at a site
3	1	1.107	0.332	-0.775	0.672	0.279	1.813				Beta-alpha: Mean posterior beta-alpha
4	1	2.296	0.265	-2.031	0.804	0.166	0.934				Prob[alpha>beta]: Posterior probabilit of negative selection at a site
5	1	2.326	0.238	-2.088	0.817	0.154	0.855				Prob[alpha<beta]: Posterior probability of positive selection at a site
6	1	0.894	0.384	-0.51	0.615	0.33	2.313				Bayes Factor for positive selection at a site.
7	1	1.26	0.288	-0.972	0.714	0.24	1.485
8	1	0.891	0.382	-0.509	0.615	0.33	2.31				Statistical significance was assessed at posterior probability of ≥ 0.9
9	1	1.996	0.234	-1.762	0.802	0.166	0.936
10	1	6.035	0.133	-5.902	0.995	0.003	0.016				Site under positive selection: 60 and 364
11	1	5.475	0.14	-5.335	0.994	0.004	0.019
12	1	3.115	0.171	-2.944	0.942	0.046	0.228
13	1	5.399	0.118	-5.281	0.995	0.004	0.018
14	1	2.342	0.228	-2.114	0.823	0.148	0.818
15	1	3.317	0.178	-3.139	0.88	0.099	0.516
16	1	5.776	0.161	-5.615	0.984	0.012	0.057
17	1	4.699	0.145	-4.554	0.973	0.021	0.1
18	1	1.996	0.234	-1.762	0.802	0.166	0.936
19	1	4.292	0.19	-4.102	0.959	0.032	0.154
20	1	4.246	0.127	-4.119	0.974	0.02	0.097
21	1	4.148	0.115	-4.033	0.976	0.019	0.09
22	1	1.299	0.722	-0.577	0.486	0.459	3.983
23	1	1.957	0.338	-1.618	0.761	0.205	1.21
24	1	2.272	0.218	-2.053	0.825	0.146	0.802
25	1	2.074	0.193	-1.881	0.831	0.139	0.758
26	1	2.272	0.218	-2.053	0.825	0.146	0.802
27	1	4.723	0.161	-4.562	0.97	0.024	0.113
28	1	5.355	0.138	-5.218	0.994	0.004	0.02
29	1	2.208	0.219	-1.989	0.822	0.148	0.818
30	1	1.259	0.285	-0.974	0.716	0.239	1.472
31	1	2.326	0.238	-2.088	0.817	0.154	0.855
32	1	1.483	0.67	-0.813	0.514	0.432	3.565
33	1	5.417	0.115	-5.302	0.998	0.001	0.006
34	1	5.695	0.128	-5.567	0.999	0	0.001
35	1	5.465	0.125	-5.34	0.994	0.004	0.019
36	1	4.862	1.084	-3.778	0.721	0.222	1.336
37	1	2.066	0.209	-1.857	0.82	0.149	0.824
38	1	2.379	0.205	-2.175	0.837	0.135	0.734
39	1	17.289	0.68	-16.608	0.942	0.045	0.223
40	1	2.044	0.244	-1.8	0.799	0.169	0.955
41	1	2.342	0.228	-2.114	0.823	0.148	0.818
42	1	4.305	0.122	-4.182	0.976	0.019	0.09
43	1	8.762	0.176	-8.586	1	0	0
44	1	3.73	0.145	-3.585	0.962	0.03	0.144
45	1	2.379	0.205	-2.175	0.837	0.135	0.734
46	1	1.477	0.32	-1.157	0.721	0.238	1.464
47	1	5.104	0.117	-4.987	0.994	0.004	0.019
48	1	8.629	0.175	-8.454	0.997	0.002	0.011
49	1	3.534	0.128	-3.406	0.966	0.026	0.127
50	1	5.116	0.123	-4.993	0.994	0.004	0.02
51	1	4.851	0.803	-4.048	0.807	0.153	0.85
52	1	4.757	0.113	-4.644	0.982	0.014	0.066
53	1	2.061	0.238	-1.823	0.885	0.093	0.481
54	1	1.114	0.78	-0.334	0.451	0.493	4.558
55	1	1.431	0.311	-1.12	0.811	0.156	0.864
56	1	15.465	2.098	-13.366	0.904	0.046	0.227
57	1	5.485	0.131	-5.354	0.994	0.004	0.021
58	1	0.894	0.384	-0.51	0.615	0.33	2.313
59	1	8.388	0.169	-8.219	0.999	0	0.002
60	1	1.192	8.963	7.771	0.028	0.94	73.173
61	1	2.044	0.244	-1.8	0.799	0.169	0.955
62	1	6.261	1.057	-5.204	0.805	0.153	0.847
63	1	4.642	0.116	-4.526	0.98	0.015	0.074
64	1	14.838	0.243	-14.594	1	0	0.001
65	1	8.032	0.154	-7.878	1	0	0
66	1	4.939	0.134	-4.805	0.977	0.018	0.085
67	1	3.401	6.646	3.245	0.215	0.601	7.059
68	1	5.079	0.148	-4.931	0.975	0.02	0.093
69	1	2.249	0.197	-2.052	0.837	0.135	0.731
70	1	2.394	0.156	-2.238	0.93	0.055	0.273
71	1	8.667	0.201	-8.466	0.999	0	0.001
72	1	3.025	0.173	-2.852	0.939	0.048	0.239
73	1	1.996	0.234	-1.762	0.802	0.166	0.936
74	1	3.317	0.178	-3.139	0.88	0.099	0.516
75	1	5.71	0.138	-5.573	0.997	0.002	0.007
76	1	1.996	0.234	-1.762	0.802	0.166	0.936
77	1	4.108	0.124	-3.985	0.987	0.009	0.044
78	1	8.391	0.165	-8.226	1	0	0
79	1	5.691	0.136	-5.555	0.997	0.001	0.006
80	1	4.093	0.105	-3.987	0.99	0.007	0.035
81	1	4.224	0.146	-4.077	0.967	0.025	0.123
82	1	2.296	0.265	-2.031	0.804	0.166	0.934
83	1	3.14	0.15	-2.99	0.95	0.039	0.192
84	1	6.76	0.121	-6.639	0.999	0	0.001
85	1	3.994	0.121	-3.873	0.973	0.021	0.1
86	1	5.317	0.121	-5.196	0.995	0.004	0.017
87	1	6.283	0.106	-6.177	1	0	0.001
88	1	2.026	0.257	-1.77	0.792	0.176	1.002
89	1	3.068	0.173	-2.895	0.94	0.048	0.234
90	1	4.131	0.624	-3.507	0.901	0.07	0.353
91	1	2.026	0.257	-1.77	0.792	0.176	1.002
92	1	2.296	0.265	-2.031	0.804	0.166	0.934
93	1	4.412	0.585	-3.827	0.915	0.061	0.303
94	1	2.026	0.257	-1.77	0.792	0.176	1.002
95	1	1.22	1.044	-0.175	0.355	0.587	6.657
96	1	6.283	0.144	-6.139	0.995	0.004	0.017
97	1	5.462	0.535	-4.927	0.974	0.016	0.075
98	1	12.004	0.201	-11.803	0.999	0.001	0.003
99	1	6.089	0.124	-5.965	0.999	0	0.001
100	1	4.033	0.115	-3.918	0.975	0.02	0.094
101	1	10.732	0.216	-10.516	1	0	0
102	1	6.034	0.135	-5.899	0.999	0	0.001
103	1	7.075	0.13	-6.945	1	0	0
104	1	1.698	0.745	-0.954	0.654	0.286	1.884
105	1	5.444	0.126	-5.318	0.995	0.003	0.016
106	1	4.009	0.138	-3.871	0.968	0.025	0.122
107	1	7.398	0.169	-7.23	1	0	0
108	1	1.794	0.8	-0.994	0.511	0.436	3.628
109	1	2.296	0.265	-2.031	0.804	0.166	0.934
110	1	4.009	0.138	-3.871	0.968	0.025	0.122
111	1	5.064	0.148	-4.916	0.975	0.02	0.094
112	1	4.699	0.145	-4.554	0.973	0.021	0.1
113	1	4.011	0.146	-3.865	0.965	0.027	0.13
114	1	3.317	0.178	-3.139	0.88	0.099	0.516
115	1	3.19	0.122	-3.069	0.963	0.029	0.139
116	1	1.295	0.756	-0.54	0.477	0.468	4.121
117	1	5.478	0.117	-5.361	0.998	0.001	0.006
118	1	3.037	0.107	-2.931	0.986	0.009	0.044
119	1	4.317	0.135	-4.181	0.972	0.021	0.103
120	1	6.674	0.113	-6.561	0.997	0.002	0.009
121	1	3.62	0.121	-3.499	0.968	0.025	0.118
122	1	2.408	0.149	-2.259	0.934	0.052	0.255
123	1	4.009	0.138	-3.871	0.968	0.025	0.122
124	1	2.044	0.244	-1.8	0.799	0.169	0.955
125	1	2.706	0.183	-2.524	0.929	0.057	0.282
126	1	13.539	0.246	-13.294	1	0	0
127	1	5.289	0.11	-5.179	0.998	0.001	0.006
128	1	1.004	1.621	0.617	0.272	0.672	9.617
129	1	3.003	0.133	-2.87	0.971	0.022	0.105
130	1	3.694	0.147	-3.547	0.904	0.078	0.395
131	1	2.346	0.225	-2.122	0.825	0.147	0.807
132	1	2.074	0.193	-1.881	0.831	0.139	0.758
133	1	4.015	0.115	-3.901	0.975	0.02	0.094
134	1	2.272	0.218	-2.053	0.825	0.146	0.802
135	1	2.961	0.136	-2.825	0.969	0.023	0.11
136	1	2.23	0.207	-2.024	0.83	0.141	0.769
137	1	5.765	0.114	-5.651	0.999	0.001	0.004
138	1	2.054	0.228	-1.826	0.886	0.092	0.475
139	1	1.996	0.234	-1.762	0.802	0.166	0.936
140	1	1.996	0.234	-1.762	0.802	0.166	0.936
141	1	4.938	0.147	-4.791	0.974	0.02	0.096
142	1	3.994	0.125	-3.868	0.985	0.011	0.05
143	1	2.729	0.163	-2.566	0.937	0.05	0.248
144	1	4.201	0.115	-4.086	0.976	0.019	0.088
145	1	3.772	0.096	-3.676	0.989	0.008	0.038
146	1	3.694	0.147	-3.547	0.904	0.078	0.395
147	1	4.687	0.138	-4.548	0.975	0.02	0.094
148	1	3.704	0.267	-3.437	0.846	0.131	0.706
149	1	5.087	0.118	-4.969	0.998	0.001	0.004
150	1	3.541	0.762	-2.779	0.769	0.186	1.071
151	1	1.158	0.938	-0.22	0.43	0.514	4.971
152	1	4.088	0.097	-3.991	0.991	0.006	0.031
153	1	2.044	0.244	-1.8	0.799	0.169	0.955
154	1	5.06	0.148	-4.912	0.975	0.02	0.094
155	1	8.728	0.167	-8.561	0.997	0.002	0.01
156	1	1.022	4.965	3.944	0.059	0.897	40.865
157	1	1.102	2.33	1.228	0.185	0.759	14.783
158	1	1.167	0.845	-0.321	0.444	0.5	4.698
159	1	1.155	0.783	-0.371	0.454	0.49	4.504
160	1	1.274	1.48	0.207	0.311	0.632	8.065
161	1	4.05	0.143	-3.907	0.968	0.025	0.122
162	1	2.272	0.218	-2.053	0.825	0.146	0.802
163	1	4.723	0.161	-4.562	0.97	0.024	0.113
164	1	4.179	0.146	-4.032	0.967	0.026	0.125
165	1	4.953	0.1	-4.853	0.995	0.004	0.017
166	1	2.066	0.209	-1.857	0.82	0.149	0.824
167	1	7.78	0.181	-7.599	0.999	0	0.001
168	1	4.122	0.105	-4.017	0.99	0.007	0.034
169	1	2.89	0.177	-2.713	0.935	0.052	0.256
170	1	5.484	0.115	-5.37	0.998	0.001	0.005
171	1	2.23	0.207	-2.024	0.83	0.141	0.769
172	1	3.317	0.178	-3.139	0.88	0.099	0.516
173	1	5.267	0.11	-5.157	0.995	0.004	0.017
174	1	3.404	0.117	-3.287	0.967	0.026	0.125
175	1	1.996	0.234	-1.762	0.802	0.166	0.936
176	1	3.951	0.094	-3.857	0.991	0.007	0.032
177	1	2.017	0.222	-1.795	0.81	0.159	0.884
178	1	5.448	0.119	-5.329	0.998	0.001	0.005
179	1	1.158	0.938	-0.22	0.43	0.514	4.971
180	1	2.296	0.265	-2.031	0.804	0.166	0.934
181	1	3.992	0.109	-3.883	0.977	0.018	0.086
182	1	3.338	0.67	-2.668	0.784	0.174	0.989
183	1	2.074	0.193	-1.881	0.831	0.139	0.758
184	1	2.409	0.15	-2.26	0.934	0.052	0.258
185	1	2.377	0.206	-2.17	0.836	0.136	0.74
186	1	2.326	0.238	-2.088	0.817	0.154	0.855
187	1	0.886	4.1	3.214	0.066	0.891	38.19
188	1	4.248	0.147	-4.102	0.968	0.025	0.122
189	1	2.296	0.265	-2.031	0.804	0.166	0.934
190	1	2.066	0.209	-1.857	0.82	0.149	0.824
191	1	5.647	0.135	-5.512	0.997	0.001	0.006
192	1	4.164	0.139	-4.025	0.969	0.024	0.117
193	1	2.296	0.265	-2.031	0.804	0.166	0.934
194	1	2.346	0.225	-2.122	0.825	0.147	0.807
195	1	1.115	0.292	-0.823	0.694	0.257	1.622
196	1	3.694	0.147	-3.547	0.904	0.078	0.395
197	1	2.026	0.257	-1.77	0.792	0.176	1.002
198	1	4.315	0.134	-4.182	0.973	0.021	0.101
199	1	2.026	0.257	-1.77	0.792	0.176	1.002
200	1	2.074	0.193	-1.881	0.831	0.139	0.758
201	1	2.296	0.265	-2.031	0.804	0.166	0.934
202	1	2.767	0.179	-2.587	0.932	0.054	0.269
203	1	1.477	0.32	-1.157	0.721	0.238	1.464
204	1	2.381	0.16	-2.22	0.928	0.057	0.284
205	1	5.615	0.113	-5.502	0.995	0.003	0.015
206	1	3.704	0.267	-3.437	0.846	0.131	0.706
207	1	3.623	0.115	-3.509	0.97	0.023	0.11
208	1	4.111	0.137	-3.974	0.971	0.022	0.107
209	1	2.208	0.219	-1.989	0.822	0.148	0.818
210	1	5.535	0.119	-5.415	0.995	0.004	0.017
211	1	4.668	0.131	-4.538	0.976	0.018	0.087
212	1	2.044	0.244	-1.8	0.799	0.169	0.955
213	1	3.694	0.147	-3.547	0.904	0.078	0.395
214	1	3.083	0.133	-2.95	0.972	0.021	0.099
215	1	3.694	0.147	-3.547	0.904	0.078	0.395
216	1	1.996	0.234	-1.762	0.802	0.166	0.936
217	1	2.628	0.146	-2.481	0.941	0.046	0.228
218	1	5.002	0.141	-4.861	0.976	0.019	0.089
219	1	2.208	0.219	-1.989	0.822	0.148	0.818
220	1	4.305	0.122	-4.182	0.976	0.019	0.09
221	1	2.044	0.244	-1.8	0.799	0.169	0.955
222	1	2.346	0.225	-2.122	0.825	0.147	0.807
223	1	7.677	0.178	-7.499	0.995	0.003	0.014
224	1	1.477	0.32	-1.157	0.721	0.238	1.464
225	1	2.272	0.218	-2.053	0.825	0.146	0.802
226	1	2.045	0.207	-1.838	0.82	0.149	0.821
227	1	1.05	1.346	0.296	0.298	0.645	8.511
228	1	2.044	0.244	-1.8	0.799	0.169	0.955
229	1	3.842	0.107	-3.735	0.992	0.005	0.022
230	1	3.317	0.178	-3.139	0.88	0.099	0.516
231	1	4.524	0.098	-4.426	0.994	0.004	0.021
232	1	5.275	0.122	-5.153	0.998	0.001	0.003
233	1	1.996	0.234	-1.762	0.802	0.166	0.936
234	1	2.296	0.265	-2.031	0.804	0.166	0.934
235	1	2.208	0.219	-1.989	0.822	0.148	0.818
236	1	2.326	0.238	-2.088	0.817	0.154	0.855
237	1	4.103	0.117	-3.986	0.975	0.02	0.094
238	1	1.996	0.234	-1.762	0.802	0.166	0.936
239	1	2.23	0.207	-2.024	0.83	0.141	0.769
240	1	2.012	0.233	-1.778	0.882	0.096	0.497
241	1	3.623	0.115	-3.509	0.97	0.023	0.11
242	1	2.026	0.257	-1.77	0.792	0.176	1.002
243	1	2.443	1.136	-1.307	0.74	0.202	1.187
244	1	3.539	0.121	-3.419	0.969	0.024	0.118
245	1	1.996	0.234	-1.762	0.802	0.166	0.936
246	1	2.208	0.219	-1.989	0.822	0.148	0.818
247	1	2.074	0.193	-1.881	0.831	0.139	0.758
248	1	3.694	0.147	-3.547	0.904	0.078	0.395
249	1	1.996	0.234	-1.762	0.802	0.166	0.936
250	1	2.272	0.218	-2.053	0.825	0.146	0.802
251	1	1.477	0.32	-1.157	0.721	0.238	1.464
252	1	2.222	0.211	-2.01	0.827	0.144	0.788
253	1	2.249	0.197	-2.052	0.837	0.135	0.731
254	1	2.89	0.177	-2.713	0.935	0.052	0.256
255	1	1.115	0.292	-0.823	0.694	0.257	1.622
256	1	6.881	0.143	-6.738	0.996	0.003	0.012
257	1	2.272	0.218	-2.053	0.825	0.146	0.802
258	1	1.449	0.899	-0.55	0.463	0.482	4.371
259	1	2.052	0.204	-1.849	0.823	0.146	0.804
260	1	2.435	0.153	-2.282	0.933	0.053	0.261
261	1	4.317	0.135	-4.181	0.972	0.021	0.103
262	1	2.272	0.218	-2.053	0.825	0.146	0.802
263	1	4.645	0.09	-4.555	0.998	0.001	0.007
264	1	2.326	0.238	-2.088	0.817	0.154	0.855
265	1	2.044	0.244	-1.8	0.799	0.169	0.955
266	1	2.382	0.177	-2.205	0.92	0.063	0.318
267	1	4.823	0.134	-4.69	0.99	0.007	0.034
268	1	5.574	0.126	-5.448	0.994	0.004	0.019
269	1	2.89	0.177	-2.713	0.935	0.052	0.256
270	1	1.12	0.317	-0.804	0.681	0.27	1.736
271	1	5.027	0.141	-4.886	0.976	0.019	0.088
272	1	3.614	0.131	-3.483	0.965	0.027	0.132
273	1	2.326	0.238	-2.088	0.817	0.154	0.855
274	1	2.026	0.257	-1.77	0.792	0.176	1.002
275	1	4.06	0.124	-3.936	0.986	0.01	0.047
276	1	3.504	0.097	-3.408	0.986	0.01	0.047
277	1	7.755	0.144	-7.611	1	0	0
278	1	3.738	0.089	-3.648	0.99	0.007	0.035
279	1	2.821	2.433	-0.388	0.273	0.666	9.367
280	1	2.017	0.222	-1.795	0.81	0.159	0.884
281	1	2.074	0.193	-1.881	0.831	0.139	0.758
282	1	4.315	0.134	-4.182	0.973	0.021	0.101
283	1	4.124	0.19	-3.933	0.957	0.034	0.166
284	1	2.026	0.217	-1.809	0.813	0.155	0.864
285	1	2.342	0.228	-2.114	0.823	0.148	0.818
286	1	4.315	0.134	-4.182	0.973	0.021	0.101
287	1	2.044	0.244	-1.8	0.799	0.169	0.955
288	1	2.898	0.182	-2.716	0.935	0.052	0.259
289	1	4.05	0.143	-3.907	0.968	0.025	0.122
290	1	1.059	0.424	-0.634	0.636	0.314	2.15
291	1	3.694	0.147	-3.547	0.904	0.078	0.395
292	1	3.991	0.112	-3.879	0.976	0.019	0.089
293	1	2.436	0.834	-1.601	0.698	0.247	1.54
294	1	4.888	1.498	-3.39	0.661	0.267	1.706
295	1	3.694	0.147	-3.547	0.904	0.078	0.395
296	1	2.56	0.636	-1.924	0.753	0.2	1.176
297	1	1.158	0.939	-0.219	0.43	0.515	4.974
298	1	1.31	0.67	-0.64	0.502	0.443	3.736
299	1	2.052	0.204	-1.849	0.823	0.146	0.804
300	1	2.179	0.219	-1.96	0.895	0.085	0.434
301	1	2.222	0.211	-2.01	0.827	0.144	0.788
302	1	4.917	0.138	-4.779	0.976	0.019	0.089
303	1	3.317	0.178	-3.139	0.88	0.099	0.516
304	1	3.991	0.104	-3.887	0.978	0.017	0.08
305	1	4.685	0.117	-4.568	0.992	0.005	0.025
306	1	3.694	0.147	-3.547	0.904	0.078	0.395
307	1	3.317	0.178	-3.139	0.88	0.099	0.516
308	1	3.721	0.189	-3.532	0.951	0.039	0.188
309	1	2.733	0.153	-2.58	0.94	0.047	0.232
310	1	3.704	0.267	-3.437	0.846	0.131	0.706
311	1	2.881	0.176	-2.705	0.937	0.05	0.248
312	1	3.508	0.66	-2.848	0.795	0.165	0.926
313	1	4.109	0.129	-3.98	0.973	0.021	0.099
314	1	4.304	0.121	-4.182	0.976	0.019	0.089
315	1	1.259	0.285	-0.974	0.716	0.239	1.472
316	1	18.859	0.312	-18.547	1	0	0
317	1	5.3	0.121	-5.179	0.995	0.004	0.017
318	1	2.026	0.257	-1.77	0.792	0.176	1.002
319	1	2.342	0.228	-2.114	0.823	0.148	0.818
320	1	1.043	1	-0.043	0.342	0.599	7.023
321	1	3.972	0.108	-3.864	0.993	0.004	0.02
322	1	3.694	0.147	-3.547	0.904	0.078	0.395
323	1	2.249	0.197	-2.052	0.837	0.135	0.731
324	1	4.271	0.146	-4.126	0.969	0.024	0.118
325	1	3.317	0.178	-3.139	0.88	0.099	0.516
326	1	4.042	0.123	-3.919	0.986	0.01	0.046
327	1	1.996	0.234	-1.762	0.802	0.166	0.936
328	1	3.704	0.267	-3.437	0.846	0.131	0.706
329	1	1.1	0.306	-0.794	0.684	0.267	1.706
330	1	2.342	0.228	-2.114	0.823	0.148	0.818
331	1	2.377	0.206	-2.17	0.836	0.136	0.74
332	1	1.3	0.725	-0.574	0.485	0.46	3.995
333	1	4.146	0.113	-4.034	0.976	0.018	0.087
334	1	4.518	0.11	-4.408	0.992	0.006	0.027
335	1	30.559	0.371	-30.188	1	0	0
336	1	2.368	0.187	-2.181	0.916	0.067	0.339
337	1	1.957	0.338	-1.618	0.761	0.205	1.21
338	1	2.026	0.257	-1.77	0.792	0.176	1.002
339	1	3.694	0.147	-3.547	0.904	0.078	0.395
340	1	3.159	0.17	-2.99	0.943	0.045	0.222
341	1	25.099	0.382	-24.717	1	0	0
342	1	3.993	0.113	-3.88	0.976	0.019	0.09
343	1	4.935	0.09	-4.845	0.998	0.001	0.005
344	1	2.567	0.194	-2.372	0.919	0.065	0.325
345	1	4.053	0.105	-3.949	0.99	0.007	0.035
346	1	1.957	0.338	-1.618	0.761	0.205	1.21
347	1	3.957	0.107	-3.849	0.993	0.004	0.02
348	1	2.026	0.257	-1.77	0.792	0.176	1.002
349	1	2.23	0.207	-2.024	0.83	0.141	0.769
350	1	5.955	0.126	-5.829	0.998	0.001	0.005
351	1	4.113	0.153	-3.961	0.968	0.025	0.122
352	1	3.624	0.121	-3.503	0.968	0.025	0.12
353	1	4.208	0.14	-4.067	0.969	0.025	0.118
354	1	1.46	0.806	-0.654	0.479	0.467	4.105
355	1	8.981	0.168	-8.813	0.999	0	0.001
356	1	2.346	0.225	-2.122	0.825	0.147	0.807
357	1	4.077	0.684	-3.393	0.885	0.081	0.413
358	1	2.044	0.244	-1.8	0.799	0.169	0.955
359	1	3.694	0.147	-3.547	0.904	0.078	0.395
360	1	3.98	0.157	-3.822	0.963	0.029	0.142
361	1	2.288	0.178	-2.11	0.851	0.122	0.652
362	1	2.044	0.244	-1.8	0.799	0.169	0.955
363	1	3.66	0.153	-3.507	0.961	0.031	0.148
364	1	0.877	5.076	4.199	0.048	0.914	49.848
365	1	3.694	0.147	-3.547	0.904	0.078	0.395
366	1	4.675	0.118	-4.557	0.995	0.003	0.013
367	1	3.317	0.178	-3.139	0.88	0.099	0.516
368	1	2.066	0.209	-1.857	0.82	0.149	0.824
369	1	2.346	0.225	-2.122	0.825	0.147	0.807
370	1	6.375	0.14	-6.235	0.996	0.003	0.013
371	1	1.293	0.752	-0.542	0.478	0.467	4.114
372	1	3.994	0.121	-3.873	0.973	0.021	0.1
373	1	3.73	0.145	-3.585	0.962	0.03	0.144
374	1	3.694	0.147	-3.547	0.904	0.078	0.395
375	1	2.251	0.196	-2.056	0.838	0.134	0.725
376	1	2.044	0.244	-1.8	0.799	0.169	0.955
377	1	2.044	0.244	-1.8	0.799	0.169	0.955
378	1	3.618	0.131	-3.487	0.965	0.028	0.134
379	1	2.017	0.222	-1.795	0.81	0.159	0.884
380	1	4.168	0.146	-4.022	0.967	0.026	0.125
381	1	19.492	0.714	-18.778	0.998	0.001	0.003
382	1	2.346	0.225	-2.122	0.825	0.147	0.807
383	1	2.992	0.145	-2.847	0.949	0.04	0.195
384	1	2.821	0.137	-2.683	0.949	0.04	0.195
385	1	0.894	0.384	-0.51	0.615	0.33	2.313
386	1	6.865	0.161	-6.703	0.998	0.001	0.005
387	1	1.957	0.338	-1.618	0.761	0.205	1.21
388	1	2.346	0.225	-2.122	0.825	0.147	0.807
389	1	2.208	0.219	-1.989	0.822	0.148	0.818
390	1	2.044	0.244	-1.8	0.799	0.169	0.955
391	1	1.477	0.32	-1.157	0.721	0.238	1.464
392	1	2.249	0.197	-2.052	0.837	0.135	0.731
393	1	5.135	0.098	-5.037	0.996	0.003	0.015
394	1	2.997	0.134	-2.863	0.97	0.022	0.106
395	1	6.38	0.152	-6.228	0.998	0.001	0.005
396	1	1.996	0.234	-1.762	0.802	0.166	0.936
397	1	3.694	0.147	-3.547	0.904	0.078	0.395
398	1	2.208	0.219	-1.989	0.822	0.148	0.818
399	1	1.996	0.234	-1.762	0.802	0.166	0.936
400	1	6.53	0.12	-6.41	0.997	0.002	0.011
401	1	2.414	0.166	-2.248	0.927	0.058	0.289
402	1	2.326	0.238	-2.088	0.817	0.154	0.855
403	1	2.052	0.204	-1.849	0.823	0.146	0.804
404	1	3.733	0.138	-3.595	0.964	0.028	0.135
405	1	5.508	0.109	-5.399	0.998	0.001	0.004
406	1	1.155	0.682	-0.473	0.48	0.464	4.067
407	1	1.059	0.424	-0.634	0.636	0.314	2.15
408	1	2.251	0.196	-2.056	0.838	0.134	0.725
409	1	2.026	0.257	-1.77	0.792	0.176	1.002
410	1	4.317	0.135	-4.181	0.972	0.021	0.103
411	1	2.261	0.191	-2.07	0.841	0.131	0.706
412	1	8.411	1.036	-7.375	0.912	0.053	0.263
413	1	2.026	0.257	-1.77	0.792	0.176	1.002
414	1	1.133	0.707	-0.427	0.471	0.473	4.216
415	1	2.222	0.211	-2.01	0.827	0.144	0.788
416	1	2.342	0.228	-2.114	0.823	0.148	0.818
417	1	1.996	0.234	-1.762	0.802	0.166	0.936
418	1	2.23	0.207	-2.024	0.83	0.141	0.769
419	1	4.111	0.146	-3.965	0.966	0.026	0.126
420	1	1.107	0.332	-0.775	0.672	0.279	1.813
421	1	2.789	0.16	-2.629	0.94	0.048	0.236
422	1	3.694	0.147	-3.547	0.904	0.078	0.395
423	1	2.377	0.206	-2.17	0.836	0.136	0.74
424	1	4.928	0.124	-4.804	0.981	0.014	0.068
425	1	3.694	0.147	-3.547	0.904	0.078	0.395
426	1	2.346	0.225	-2.122	0.825	0.147	0.807
427	1	2.346	0.225	-2.122	0.825	0.147	0.807
428	1	3.694	0.147	-3.547	0.904	0.078	0.395
429	1	6.361	0.117	-6.243	0.997	0.002	0.01
430	1	2.326	0.238	-2.088	0.817	0.154	0.855
431	1	2.052	0.204	-1.849	0.823	0.146	0.804
432	1	1.053	1.237	0.184	0.31	0.633	8.087
433	1	3.98	0.157	-3.822	0.963	0.029	0.142
434	1	2.026	0.217	-1.809	0.813	0.155	0.864
435	1	2.074	0.193	-1.881	0.831	0.139	0.758
436	1	4.417	0.09	-4.327	0.994	0.004	0.021
437	1	3.317	0.178	-3.139	0.88	0.099	0.516
438	1	2.272	0.218	-2.053	0.825	0.146	0.802
439	1	3.629	0.106	-3.522	0.973	0.021	0.098
440	1	3.991	0.104	-3.887	0.978	0.017	0.08
441	1	4.571	0.102	-4.469	0.993	0.005	0.024
442	1	2.326	0.238	-2.088	0.817	0.154	0.855
443	1	1.309	0.672	-0.638	0.501	0.444	3.745
444	1	3.978	0.133	-3.845	0.969	0.024	0.116
445	1	2.026	0.257	-1.77	0.792	0.176	1.002
446	1	2.074	0.193	-1.881	0.831	0.139	0.758
447	1	3.317	0.178	-3.139	0.88	0.099	0.516
448	1	4.639	0.081	-4.558	0.998	0.001	0.006
449	1	1.477	0.32	-1.157	0.721	0.238	1.464
450	1	2.052	0.204	-1.849	0.823	0.146	0.804
451	1	2.066	0.209	-1.857	0.82	0.149	0.824
452	1	2.066	0.209	-1.857	0.82	0.149	0.824
453	1	3.15	0.141	-3.009	0.954	0.036	0.178
454	1	2.017	0.222	-1.795	0.81	0.159	0.884
455	1	2.074	0.193	-1.881	0.831	0.139	0.758
456	1	2.052	0.204	-1.849	0.823	0.146	0.804
457	1	3.674	0.116	-3.557	0.971	0.023	0.11
458	1	2.066	0.209	-1.857	0.82	0.149	0.824
459	1	2.23	0.207	-2.024	0.83	0.141	0.769
460	1	3.674	0.116	-3.557	0.971	0.023	0.11
461	1	3.317	0.178	-3.139	0.88	0.099	0.516
462	1	3.317	0.178	-3.139	0.88	0.099	0.516
463	1	1.313	0.293	-1.02	0.718	0.238	1.47
464	1	3.317	0.178	-3.139	0.88	0.099	0.516
465	1	2.884	0.173	-2.711	0.938	0.05	0.245
466	1	3.419	0.084	-3.335	0.988	0.009	0.04
467	1	2.296	0.265	-2.031	0.804	0.166	0.934
468	1	2.044	0.244	-1.8	0.799	0.169	0.955
469	1	2.296	0.265	-2.031	0.804	0.166	0.934
470	1	2.342	0.228	-2.114	0.823	0.148	0.818
471	1	3.317	0.178	-3.139	0.88	0.099	0.516
472	1	3.623	0.115	-3.509	0.97	0.023	0.11
473	1	4.684	0.135	-4.549	0.994	0.003	0.016
474	1	13.113	0.229	-12.884	1	0	0
475	1	2.249	0.197	-2.052	0.837	0.135	0.731
476	1	3.521	0.098	-3.423	0.986	0.01	0.048
477	1	3.994	0.121	-3.873	0.973	0.021	0.1
478	1	1.12	0.317	-0.804	0.681	0.27	1.736
479	1	2.026	0.257	-1.77	0.792	0.176	1.002
480	1	3.694	0.147	-3.547	0.904	0.078	0.395
481	1	2.058	0.229	-1.829	0.886	0.092	0.478
482	1	5.02	0.655	-4.365	0.918	0.057	0.283
483	1	2.296	0.265	-2.031	0.804	0.166	0.934
484	1	2.045	0.207	-1.838	0.82	0.149	0.821
485	1	2.375	0.186	-2.189	0.916	0.067	0.337
486	1	2.377	0.206	-2.17	0.836	0.136	0.74
487	1	6.58	0.127	-6.453	0.997	0.002	0.009
488	1	2.066	0.209	-1.857	0.82	0.149	0.824
489	1	2.044	0.244	-1.8	0.799	0.169	0.955
490	1	2.296	0.265	-2.031	0.804	0.166	0.934
491	1	2.249	0.197	-2.052	0.837	0.135	0.731
492	1	5.934	0.131	-5.802	0.995	0.004	0.017
493	1	2.716	0.156	-2.56	0.939	0.048	0.238
494	1	2.296	0.265	-2.031	0.804	0.166	0.934
495	1	5.81	0.113	-5.697	0.999	0	0.001
496	1	1.957	0.338	-1.618	0.761	0.205	1.21
497	1	1.996	0.234	-1.762	0.802	0.166	0.936
498	1	4.322	0.142	-4.181	0.971	0.023	0.109
499	1	3.721	0.189	-3.532	0.951	0.039	0.188
500	1	3.716	0.089	-3.627	0.99	0.007	0.035
501	1	1.477	0.32	-1.157	0.721	0.238	1.464
502	1	4.089	0.131	-3.958	0.97	0.023	0.11
503	1	2.767	0.179	-2.587	0.932	0.054	0.269
504	1	2.261	0.191	-2.07	0.841	0.131	0.706
505	1	4.315	0.134	-4.182	0.973	0.021	0.101
506	1	6.231	0.123	-6.108	0.996	0.003	0.012
507	1	3.624	0.121	-3.503	0.968	0.025	0.12
508	1	13.548	0.188	-13.36	1	0	0.001
509	1	1.313	0.293	-1.02	0.718	0.238	1.47
510	1	5.595	0.105	-5.489	0.997	0.002	0.011
511	1	2.208	0.219	-1.989	0.822	0.148	0.818
512	1	2.326	0.238	-2.088	0.817	0.154	0.855
513	1	2.326	0.238	-2.088	0.817	0.154	0.855
514	1	2.249	0.197	-2.052	0.837	0.135	0.731
515	1	3.694	0.147	-3.547	0.904	0.078	0.395
516	1	3.459	0.097	-3.362	0.986	0.01	0.048
517	1	4.103	0.126	-3.977	0.986	0.01	0.048
518	1	4.972	0.163	-4.809	0.971	0.023	0.108
519	1	2.026	0.217	-1.809	0.813	0.155	0.864
520	1	2.801	0.15	-2.651	0.944	0.045	0.219
521	1	2.772	0.142	-2.63	0.945	0.043	0.21
522	1	2.208	0.219	-1.989	0.822	0.148	0.818
523	1	1.957	0.338	-1.618	0.761	0.205	1.21
524	1	3.704	0.267	-3.437	0.846	0.131	0.706
525	1	2.346	0.225	-2.122	0.825	0.147	0.807
526	1	1.996	0.234	-1.762	0.802	0.166	0.936
527	1	2.208	0.219	-1.989	0.822	0.148	0.818
528	1	1.957	0.338	-1.618	0.761	0.205	1.21
529	1	4.305	0.122	-4.182	0.976	0.019	0.09
530	1	2.326	0.238	-2.088	0.817	0.154	0.855
531	1	1.122	0.286	-0.835	0.698	0.253	1.587
532	1	1.108	2.269	1.161	0.348	0.6	7.054
533	1	4.553	0.079	-4.474	0.998	0.001	0.006
534	1	4.317	0.135	-4.181	0.972	0.021	0.103
535	1	2.435	0.148	-2.287	0.935	0.051	0.252
536	1	2.026	0.257	-1.77	0.792	0.176	1.002
537	1	2.052	0.204	-1.849	0.823	0.146	0.804
538	1	3.317	0.178	-3.139	0.88	0.099	0.516
539	1	3.317	0.178	-3.139	0.88	0.099	0.516
540	1	3.694	0.147	-3.547	0.904	0.078	0.395
541	1	2.052	0.204	-1.849	0.823	0.146	0.804
542	1	3.818	0.107	-3.712	0.992	0.005	0.023
543	1	2.346	0.225	-2.122	0.825	0.147	0.807
544	1	3.317	0.178	-3.139	0.88	0.099	0.516
545	1	3.833	0.122	-3.711	0.985	0.011	0.051
546	1	1.196	1.128	-0.067	0.342	0.6	7.03
547	1	2.789	0.16	-2.629	0.94	0.048	0.236
548	1	3.694	0.147	-3.547	0.904	0.078	0.395
549	1	3.994	0.118	-3.875	0.974	0.02	0.097
550	1	2.326	0.238	-2.088	0.817	0.154	0.855
551	1	3.978	0.133	-3.845	0.969	0.024	0.116
552	1	1.1	2.313	1.213	0.186	0.758	14.731
553	1	2.026	0.257	-1.77	0.792	0.176	1.002
554	1	2.222	0.211	-2.01	0.827	0.144	0.788
555	1	2.272	0.218	-2.053	0.825	0.146	0.802
556	1	3.564	0.145	-3.42	0.977	0.016	0.079
557	1	2.026	0.217	-1.809	0.813	0.155	0.864
558	1	2.567	0.194	-2.372	0.919	0.065	0.325
559	1	2.326	0.238	-2.088	0.817	0.154	0.855
560	1	3.106	0.171	-2.935	0.941	0.047	0.229
561	1	2.296	0.265	-2.031	0.804	0.166	0.934
562	1	3.73	0.145	-3.585	0.962	0.03	0.144
563	1	1.957	0.338	-1.618	0.761	0.205	1.21
564	1	4.595	0.096	-4.499	0.995	0.004	0.018
565	1	1.957	0.338	-1.618	0.761	0.205	1.21
566	1	1.358	0.783	-0.575	0.477	0.468	4.124
567	1	2.789	0.16	-2.629	0.94	0.048	0.236
568	1	4.19	0.109	-4.081	0.994	0.004	0.017
569	1	3.694	0.147	-3.547	0.904	0.078	0.395
570	1	3.15	0.141	-3.009	0.954	0.036	0.178
571	1	1.996	0.234	-1.762	0.802	0.166	0.936
572	1	5.353	0.138	-5.215	0.994	0.004	0.02
573	1	2.222	0.211	-2.01	0.827	0.144	0.788
574	1	1.957	0.338	-1.618	0.761	0.205	1.21
575	1	3.317	0.178	-3.139	0.88	0.099	0.516
576	1	6.816	0.116	-6.701	0.997	0.002	0.009
577	1	2.346	0.225	-2.122	0.825	0.147	0.807
578	1	2.261	0.191	-2.07	0.841	0.131	0.706
579	1	5.011	0.148	-4.863	0.975	0.02	0.095
580	1	5.653	0.114	-5.539	0.996	0.003	0.012
581	1	2.272	0.218	-2.053	0.825	0.146	0.802
582	1	2.371	0.187	-2.184	0.916	0.067	0.338
583	1	2.026	0.257	-1.77	0.792	0.176	1.002
584	1	3.317	0.178	-3.139	0.88	0.099	0.516
585	1	1.059	0.424	-0.634	0.636	0.314	2.15
586	1	2.296	0.265	-2.031	0.804	0.166	0.934
587	1	3.999	0.112	-3.886	0.975	0.019	0.092
588	1	2.249	0.197	-2.052	0.837	0.135	0.731
589	1	2.017	0.222	-1.795	0.81	0.159	0.884
590	1	2.045	0.207	-1.838	0.82	0.149	0.821
591	1	1.996	0.234	-1.762	0.802	0.166	0.936
592	1	6.674	0.117	-6.557	0.999	0	0.002
593	1	2.044	0.244	-1.8	0.799	0.169	0.955
594	1	2.026	0.257	-1.77	0.792	0.176	1.002
595	1	1.957	0.338	-1.618	0.761	0.205	1.21
596	1	1.122	0.286	-0.835	0.698	0.253	1.587
597	1	4.939	0.112	-4.827	0.997	0.002	0.008
598	1	2.045	0.207	-1.838	0.82	0.149	0.821
599	1	2.249	0.197	-2.052	0.837	0.135	0.731
600	1	4.203	0.112	-4.091	0.989	0.007	0.035
601	1	2.208	0.219	-1.989	0.822	0.148	0.818
602	1	3.317	0.178	-3.139	0.88	0.099	0.516
603	1	3.49	0.09	-3.4	0.988	0.009	0.042
604	1	2.326	0.238	-2.088	0.817	0.154	0.855
605	1	3.155	0.123	-3.033	0.978	0.016	0.075
606	1	2.045	0.207	-1.838	0.82	0.149	0.821
607	1	1.991	0.237	-1.755	0.879	0.098	0.509
608	1	2.272	0.218	-2.053	0.825	0.146	0.802
609	1	2.026	0.257	-1.77	0.792	0.176	1.002
610	1	3.19	0.122	-3.069	0.963	0.029	0.139
611	1	2.222	0.211	-2.01	0.827	0.144	0.788
612	1	1.477	0.32	-1.157	0.721	0.238	1.464
613	1	1.996	0.234	-1.762	0.802	0.166	0.936
614	1	4.426	0.103	-4.323	0.982	0.014	0.066
615	1	4.11	0.127	-3.983	0.973	0.021	0.102
616	1	2.208	0.219	-1.989	0.822	0.148	0.818
617	1	4.322	0.142	-4.181	0.971	0.023	0.109
618	1	2.026	0.257	-1.77	0.792	0.176	1.002
619	1	6.187	0.177	-6.01	0.975	0.019	0.091
620	1	1.996	0.234	-1.762	0.802	0.166	0.936
621	1	2.342	0.228	-2.114	0.823	0.148	0.818
622	1	3.022	0.124	-2.898	0.958	0.033	0.158
623	1	2.026	0.217	-1.809	0.813	0.155	0.864
624	1	4.271	0.146	-4.126	0.969	0.024	0.118
625	1	3.317	0.178	-3.139	0.88	0.099	0.516
626	1	3.317	0.178	-3.139	0.88	0.099	0.516
627	1	2.066	0.209	-1.857	0.82	0.149	0.824
628	1	4.548	0.124	-4.424	0.977	0.018	0.084
629	1	3.977	0.105	-3.872	0.989	0.008	0.038
630	1	2.261	0.191	-2.07	0.841	0.131	0.706
631	1	2.346	0.225	-2.122	0.825	0.147	0.807
632	1	4.315	0.134	-4.182	0.973	0.021	0.101
633	1	2.708	0.164	-2.544	0.936	0.051	0.252
634	1	18.202	0.37	-17.832	1	0	0
635	1	3.993	0.113	-3.88	0.976	0.019	0.09
636	1	4.655	0.092	-4.563	0.997	0.002	0.007
637	1	3.22	0.129	-3.09	0.975	0.019	0.089
638	1	1.957	0.338	-1.618	0.761	0.205	1.21
639	1	2.342	0.228	-2.114	0.823	0.148	0.818
640	1	2.326	0.238	-2.088	0.817	0.154	0.855
641	1	5.758	0.114	-5.644	0.996	0.002	0.011
642	1	2.044	0.244	-1.8	0.799	0.169	0.955
643	1	3.156	0.131	-3.025	0.957	0.034	0.163
644	1	3.994	0.118	-3.875	0.974	0.02	0.097
645	1	1.158	0.938	-0.22	0.43	0.514	4.97
646	1	6.012	0.177	-5.834	0.991	0.006	0.027
647	1	3.694	0.147	-3.547	0.904	0.078	0.395
648	1	2.222	0.211	-2.01	0.827	0.144	0.788
649	1	4.774	0.149	-4.625	0.989	0.007	0.034
650	1	2.346	0.225	-2.122	0.825	0.147	0.807
651	1	4.347	0.124	-4.224	0.975	0.019	0.092
652	1	2.59	0.158	-2.432	0.934	0.052	0.258
653	1	4.039	0.111	-3.928	0.988	0.008	0.039
654	1	1.463	0.806	-0.657	0.479	0.466	4.102
655	1	1.115	0.292	-0.823	0.694	0.257	1.622
656	1	2.066	0.209	-1.857	0.82	0.149	0.824
657	1	2.044	0.244	-1.8	0.799	0.169	0.955
658	1	4.401	0.12	-4.281	0.977	0.018	0.085
659	1	3.573	0.16	-3.413	0.955	0.035	0.172
660	1	2.045	0.207	-1.838	0.82	0.149	0.821
661	1	1.878	0.253	-1.625	0.784	0.182	1.042
662	1	3.694	0.147	-3.547	0.904	0.078	0.395
663	1	2.326	0.238	-2.088	0.817	0.154	0.855
664	1	2.249	0.197	-2.052	0.837	0.135	0.731
665	1	2.026	0.257	-1.77	0.792	0.176	1.002
666	1	10.254	0.179	-10.075	1	0	0.001
667	1	2.026	0.257	-1.77	0.792	0.176	1.002
668	1	2.249	0.197	-2.052	0.837	0.135	0.731
669	1	2.008	0.235	-1.773	0.881	0.097	0.502
670	1	6.403	0.126	-6.276	0.996	0.003	0.013
671	1	2.685	0.148	-2.537	0.942	0.046	0.226
672	1	4.619	0.1	-4.518	0.993	0.005	0.023
673	1	2.017	0.222	-1.795	0.81	0.159	0.884
674	1	2.052	0.204	-1.849	0.823	0.146	0.804
675	1	3.317	0.178	-3.139	0.88	0.099	0.516
676	1	2.044	0.244	-1.8	0.799	0.169	0.955
677	1	3.317	0.178	-3.139	0.88	0.099	0.516
678	1	2.249	0.197	-2.052	0.837	0.135	0.731
679	1	3.73	0.145	-3.585	0.962	0.03	0.144
680	1	2.066	0.209	-1.857	0.82	0.149	0.824
681	1	2.296	0.265	-2.031	0.804	0.166	0.934
682	1	2.272	0.218	-2.053	0.825	0.146	0.802
683	1	2.045	0.207	-1.838	0.82	0.149	0.821
684	1	2.052	0.204	-1.849	0.823	0.146	0.804
685	1	4.605	0.093	-4.512	0.994	0.004	0.02
686	1	2.026	0.257	-1.77	0.792	0.176	1.002
687	1	3.317	0.178	-3.139	0.88	0.099	0.516
688	1	1.313	0.293	-1.02	0.718	0.238	1.47
689	1	4.11	0.131	-3.979	0.973	0.021	0.101
690	1	2.066	0.209	-1.857	0.82	0.149	0.824
691	1	4.436	0.113	-4.324	0.98	0.015	0.073
692	1	4.032	0.113	-3.919	0.975	0.019	0.091
693	1	3.317	0.178	-3.139	0.88	0.099	0.516
694	1	4.277	0.142	-4.135	0.97	0.023	0.112
695	1	3.074	0.131	-2.943	0.973	0.02	0.097
696	1	2.251	0.196	-2.056	0.838	0.134	0.725
697	1	5.058	0.148	-4.91	0.975	0.02	0.094
698	1	4.322	0.142	-4.181	0.971	0.023	0.109
699	1	7.414	0.155	-7.259	0.999	0	0.002
700	1	2.026	0.257	-1.77	0.792	0.176	1.002
701	1	4.146	0.116	-4.03	0.976	0.019	0.09
702	1	6.162	0.113	-6.049	0.997	0.002	0.011
703	1	1.957	0.338	-1.618	0.761	0.205	1.21
704	1	1.268	2.369	1.102	0.192	0.751	14.124
705	1	3.16	0.128	-3.032	0.958	0.032	0.158
706	1	1.957	0.338	-1.618	0.761	0.205	1.21
707	1	3.704	0.267	-3.437	0.846	0.131	0.706
708	1	2.346	0.225	-2.122	0.825	0.147	0.807
709	1	3.609	0.146	-3.463	0.977	0.017	0.079
710	1	2.045	0.207	-1.838	0.82	0.149	0.821
711	1	2.045	0.207	-1.838	0.82	0.149	0.821
712	1	1.3	0.723	-0.577	0.486	0.459	3.987
713	1	1.477	0.32	-1.157	0.721	0.238	1.464
714	1	3.984	0.124	-3.86	0.986	0.01	0.049
715	1	4.45	0.128	-4.322	0.975	0.019	0.091
716	1	4.322	0.142	-4.181	0.971	0.023	0.109
717	1	2.296	0.265	-2.031	0.804	0.166	0.934
718	1	3.023	0.14	-2.884	0.952	0.038	0.185
719	1	2.017	0.222	-1.795	0.81	0.159	0.884
720	1	1.299	0.306	-0.993	0.71	0.246	1.531
721	1	7.267	0.133	-7.134	0.997	0.002	0.009
722	1	2.251	0.196	-2.056	0.838	0.134	0.725
723	1	2.066	0.209	-1.857	0.82	0.149	0.824
724	1	4.639	0.091	-4.549	0.995	0.003	0.016
725	1	2.342	0.228	-2.114	0.823	0.148	0.818
726	1	1.12	0.317	-0.804	0.681	0.27	1.736
727	1	2.23	0.207	-2.024	0.83	0.141	0.769
728	1	2.346	0.225	-2.122	0.825	0.147	0.807
729	1	2.066	0.209	-1.857	0.82	0.149	0.824
730	1	3.733	0.138	-3.595	0.964	0.028	0.135
731	1	2.342	0.228	-2.114	0.823	0.148	0.818
732	1	2.272	0.218	-2.053	0.825	0.146	0.802
733	1	4.317	0.128	-4.189	0.987	0.009	0.043
734	1	3.994	0.118	-3.875	0.974	0.02	0.097
735	1	2.026	0.257	-1.77	0.792	0.176	1.002
736	1	3.317	0.178	-3.139	0.88	0.099	0.516
737	1	3.694	0.147	-3.547	0.904	0.078	0.395
738	1	1.957	0.338	-1.618	0.761	0.205	1.21
739	1	3.694	0.147	-3.547	0.904	0.078	0.395
740	1	2.492	0.151	-2.341	0.936	0.051	0.252
741	1	14.347	0.237	-14.11	1	0	0.001
742	1	2.222	0.211	-2.01	0.827	0.144	0.788
743	1	4.231	0.112	-4.119	0.978	0.017	0.08
744	1	2.272	0.218	-2.053	0.825	0.146	0.802
745	1	2.23	0.207	-2.024	0.83	0.141	0.769
746	1	2.052	0.204	-1.849	0.823	0.146	0.804
747	1	3.503	0.102	-3.4	0.985	0.011	0.051
748	1	5.873	0.132	-5.742	0.999	0	0.001
749	1	2.066	0.209	-1.857	0.82	0.149	0.824
750	1	4.34	0.114	-4.226	0.978	0.017	0.081
751	1	2.342	0.228	-2.114	0.823	0.148	0.818
752	1	6.076	0.107	-5.969	0.997	0.002	0.009
753	1	2.208	0.219	-1.989	0.822	0.148	0.818
754	1	3.733	0.138	-3.595	0.964	0.028	0.135
755	1	2.288	0.178	-2.11	0.851	0.122	0.652
756	1	4.704	0.103	-4.601	0.993	0.005	0.022
757	1	4.111	0.109	-4.002	0.994	0.004	0.018
758	1	1.302	0.704	-0.599	0.491	0.454	3.9
759	1	6.606	0.589	-6.018	0.98	0.01	0.048
760	1	3.668	0.137	-3.531	0.966	0.027	0.13
761	1	3.962	0.126	-3.836	0.971	0.022	0.108
762	1	2.026	0.217	-1.809	0.813	0.155	0.864
763	1	2.342	0.228	-2.114	0.823	0.148	0.818
764	1	2.446	0.18	-2.266	0.921	0.063	0.314
765	1	4.737	0.094	-4.643	0.998	0.001	0.007
766	1	3.585	0.137	-3.448	0.962	0.029	0.142
767	1	2.346	0.225	-2.122	0.825	0.147	0.807
768	1	1.111	0.782	-0.329	0.45	0.493	4.57
769	1	3.259	0.138	-3.122	0.959	0.032	0.157
770	1	2.346	0.225	-2.122	0.825	0.147	0.807
771	1	5.029	0.141	-4.888	0.976	0.018	0.088
772	1	2.696	0.15	-2.546	0.941	0.046	0.228
773	1	3.317	0.178	-3.139	0.88	0.099	0.516
774	1	1.12	0.317	-0.804	0.681	0.27	1.736
775	1	2.296	0.265	-2.031	0.804	0.166	0.934
776	1	2.052	0.204	-1.849	0.823	0.146	0.804
777	1	3.306	0.654	-2.652	0.787	0.172	0.973
778	1	2.23	0.207	-2.024	0.83	0.141	0.769
779	1	2.346	0.225	-2.122	0.825	0.147	0.807
780	1	2.346	0.225	-2.122	0.825	0.147	0.807
781	1	4.219	0.139	-4.08	0.969	0.024	0.115
782	1	3.618	0.124	-3.494	0.967	0.025	0.122
783	1	4.334	0.158	-4.176	0.967	0.026	0.124
784	1	3.317	0.178	-3.139	0.88	0.099	0.516
785	1	3.564	0.145	-3.42	0.977	0.016	0.079
786	1	1.177	0.686	-0.491	0.481	0.463	4.045
787	1	3.973	0.115	-3.858	0.974	0.02	0.096
788	1	3.671	0.131	-3.54	0.967	0.025	0.122
789	1	3.694	0.147	-3.547	0.904	0.078	0.395
790	1	2.208	0.219	-1.989	0.822	0.148	0.818
791	1	2.054	0.228	-1.826	0.886	0.092	0.475
792	1	4.039	0.131	-3.908	0.97	0.023	0.113
793	1	2.402	0.192	-2.21	0.846	0.127	0.685
794	1	2.394	0.235	-2.159	0.902	0.079	0.404
795	1	1.156	0.696	-0.46	0.475	0.469	4.14
796	1	3.976	0.131	-3.845	0.969	0.024	0.115
797	1	2.052	0.204	-1.849	0.823	0.146	0.804
798	1	3.317	0.178	-3.139	0.88	0.099	0.516
799	1	10.731	0.609	-10.122	0.978	0.015	0.07
800	1	2.346	0.225	-2.122	0.825	0.147	0.807
801	1	2.044	0.244	-1.8	0.799	0.169	0.955
802	1	3.317	0.178	-3.139	0.88	0.099	0.516
803	1	6.201	0.115	-6.086	0.998	0.001	0.007
804	1	13.133	0.632	-12.501	0.999	0	0.001
805	1	1.996	0.234	-1.762	0.802	0.166	0.936
806	1	1.043	1.012	-0.031	0.339	0.602	7.109
807	1	3.62	0.121	-3.499	0.968	0.025	0.118
808	1	2.342	0.228	-2.114	0.823	0.148	0.818
809	1	2.026	0.257	-1.77	0.792	0.176	1.002
810	1	2.326	0.238	-2.088	0.817	0.154	0.855
811	1	3.573	0.16	-3.413	0.955	0.035	0.172
812	1	2.429	0.157	-2.272	0.931	0.054	0.269
813	1	3.867	0.123	-3.744	0.972	0.022	0.103
814	1	3.429	0.628	-2.801	0.798	0.162	0.908
815	1	2.567	0.194	-2.372	0.919	0.065	0.325
816	1	1.996	0.234	-1.762	0.802	0.166	0.936
817	1	2.044	0.244	-1.8	0.799	0.169	0.955
818	1	2.351	0.24	-2.111	0.898	0.083	0.423
819	1	5.279	0.122	-5.157	0.998	0.001	0.003
820	1	2.251	0.196	-2.056	0.838	0.134	0.725
821	1	2.342	0.228	-2.114	0.823	0.148	0.818
822	1	5.287	0.116	-5.171	0.994	0.004	0.018
823	1	3.252	0.145	-3.107	0.956	0.035	0.168
824	1	4.322	0.142	-4.181	0.971	0.023	0.109
825	1	5.924	0.137	-5.788	0.995	0.003	0.016
826	1	3.317	0.178	-3.139	0.88	0.099	0.516
827	1	1.126	0.725	-0.4	0.465	0.479	4.315
828	1	2.208	0.219	-1.989	0.822	0.148	0.818
829	1	2.066	0.209	-1.857	0.82	0.149	0.824
830	1	2.052	0.204	-1.849	0.823	0.146	0.804
831	1	3.317	0.178	-3.139	0.88	0.099	0.516
832	1	2.249	0.197	-2.052	0.837	0.135	0.731
833	1	2.025	0.232	-1.793	0.883	0.095	0.492
834	1	2.23	0.207	-2.024	0.83	0.141	0.769
835	1	2.044	0.244	-1.8	0.799	0.169	0.955
836	1	2.026	0.257	-1.77	0.792	0.176	1.002
837	1	4.844	0.097	-4.747	0.995	0.004	0.017
838	1	3.933	0.114	-3.819	0.986	0.01	0.046
839	1	4.603	0.116	-4.487	0.995	0.003	0.013
840	1	2.326	0.238	-2.088	0.817	0.154	0.855
841	1	5.077	0.111	-4.965	0.995	0.004	0.017
842	1	2.296	0.265	-2.031	0.804	0.166	0.934
843	1	2.045	0.207	-1.838	0.82	0.149	0.821
844	1	2.074	0.193	-1.881	0.831	0.139	0.758
845	1	3.317	0.178	-3.139	0.88	0.099	0.516
846	1	1.996	0.234	-1.762	0.802	0.166	0.936
847	1	3.87	0.109	-3.76	0.976	0.018	0.087
848	1	3.636	0.134	-3.502	0.966	0.027	0.129
849	1	3.224	0.153	-3.072	0.951	0.039	0.191
850	1	4.092	0.117	-3.975	0.975	0.02	0.094
851	1	3.873	0.099	-3.774	0.979	0.016	0.075
852	1	3.481	0.09	-3.391	0.988	0.009	0.042
853	1	2.59	0.223	-2.367	0.913	0.071	0.357
854	1	3.317	0.178	-3.139	0.88	0.099	0.516
855	1	1.996	0.234	-1.762	0.802	0.166	0.936
856	1	2.249	0.197	-2.052	0.837	0.135	0.731
857	1	3.168	0.13	-3.038	0.974	0.019	0.092
858	1	2.898	0.182	-2.716	0.935	0.052	0.259
859	1	4.046	0.121	-3.925	0.973	0.021	0.1
860	1	3.694	0.147	-3.547	0.904	0.078	0.395
861	1	3.568	0.12	-3.448	0.983	0.012	0.057
862	1	9.504	0.258	-9.246	0.998	0	0.002
863	1	5.866	0.137	-5.729	0.994	0.004	0.019
864	1	2.074	0.193	-1.881	0.831	0.139	0.758
865	1	7.047	0.137	-6.91	0.997	0.002	0.009
866	1	8.183	0.151	-8.032	1	0	0.001
867	1	5.317	0.119	-5.198	0.995	0.003	0.016
868	1	2.026	0.257	-1.77	0.792	0.176	1.002
869	1	1.996	0.234	-1.762	0.802	0.166	0.936
870	1	1.299	0.306	-0.993	0.71	0.246	1.531
871	1	3.631	0.141	-3.49	0.963	0.029	0.138
872	1	3.317	0.178	-3.139	0.88	0.099	0.516
873	1	3.62	0.121	-3.499	0.968	0.025	0.118
874	1	3.317	0.178	-3.139	0.88	0.099	0.516
875	1	1.299	0.306	-0.993	0.71	0.246	1.531
876	1	1.316	0.289	-1.027	0.72	0.236	1.452
877	1	3.317	0.178	-3.139	0.88	0.099	0.516
878	1	2.251	0.196	-2.056	0.838	0.134	0.725
879	1	2.026	0.257	-1.77	0.792	0.176	1.002
880	1	1.316	0.289	-1.027	0.72	0.236	1.452
881	1	3.317	0.178	-3.139	0.88	0.099	0.516
882	1	2.026	0.257	-1.77	0.792	0.176	1.002
883	1	2.074	0.193	-1.881	0.831	0.139	0.758
884	1	2.342	0.228	-2.114	0.823	0.148	0.818
885	1	5.045	0.141	-4.904	0.976	0.018	0.088
886	1	1.054	1.273	0.22	0.307	0.635	8.17
887	1	0.644	0.734	0.09	0.377	0.564	6.081
888	1	3.133	1.159	-1.974	0.647	0.282	1.846
889	1	2.044	0.244	-1.8	0.799	0.169	0.955
890	1	2.045	0.207	-1.838	0.82	0.149	0.821
891	1	1.475	0.716	-0.759	0.5	0.446	3.776
892	1	3.313	0.151	-3.162	0.958	0.033	0.161
893	1	4.105	0.58	-3.526	0.833	0.133	0.723
894	1	3.036	0.658	-2.378	0.591	0.362	2.66
895	1	1.059	0.424	-0.634	0.636	0.314	2.15
896	1	1.43	1.174	-0.255	0.433	0.513	4.937
897	1	1.957	0.338	-1.618	0.761	0.205	1.21
898	1	3.791	2.079	-1.712	0.649	0.244	1.512
899	1	5.029	0.141	-4.888	0.976	0.018	0.088
900	1	3.694	0.147	-3.547	0.904	0.078	0.395
901	1	5.705	0.092	-5.613	1	0	0.001
902	1	3.89	0.094	-3.797	0.99	0.007	0.033
903	1	2.89	0.177	-2.713	0.935	0.052	0.256
904	1	2.074	0.193	-1.881	0.831	0.139	0.758
905	1	3.539	0.777	-2.761	0.767	0.188	1.087
906	1	6.304	0.142	-6.161	0.996	0.003	0.013
907	1	3.618	0.124	-3.494	0.967	0.025	0.122
908	1	3.721	0.189	-3.532	0.951	0.039	0.188
909	1	2.296	0.265	-2.031	0.804	0.166	0.934
910	1	3.317	0.178	-3.139	0.88	0.099	0.516
911	1	6.552	0.769	-5.784	0.845	0.127	0.68
912	1	4.965	0.141	-4.824	0.994	0.003	0.015
913	1	2.379	0.205	-2.175	0.837	0.135	0.734
914	1	3.317	0.178	-3.139	0.88	0.099	0.516
915	1	5.771	0.101	-5.67	0.999	0.001	0.003
916	1	1.996	0.234	-1.762	0.802	0.166	0.936
917	1	2.066	0.209	-1.857	0.82	0.149	0.824
918	1	1.185	1.269	0.085	0.324	0.618	7.586
919	1	4.235	0.125	-4.11	0.987	0.009	0.042
920	1	2.314	0.243	-2.072	0.896	0.085	0.434
921	1	2.272	0.218	-2.053	0.825	0.146	0.802
922	1	2.044	0.244	-1.8	0.799	0.169	0.955
923	1	2.346	0.225	-2.122	0.825	0.147	0.807
924	1	2.346	0.225	-2.122	0.825	0.147	0.807
925	1	5.213	0.091	-5.122	0.999	0.001	0.004
926	1	1.996	0.234	-1.762	0.802	0.166	0.936
927	1	2.026	0.257	-1.77	0.792	0.176	1.002
928	1	1.996	0.234	-1.762	0.802	0.166	0.936
929	1	3.546	0.112	-3.434	0.971	0.022	0.106
930	1	3.317	0.178	-3.139	0.88	0.099	0.516
931	1	3.843	0.099	-3.744	0.989	0.008	0.038
932	1	5.652	0.093	-5.559	1	0	0.001
933	1	2.251	0.196	-2.056	0.838	0.134	0.725
934	1	3.317	0.178	-3.139	0.88	0.099	0.516
935	1	3.976	0.131	-3.845	0.969	0.024	0.115
936	1	3.501	0.115	-3.387	0.982	0.013	0.062
937	1	5.583	0.144	-5.438	0.993	0.005	0.024
938	1	1.996	0.234	-1.762	0.802	0.166	0.936
939	1	2.222	0.211	-2.01	0.827	0.144	0.788
940	1	2.296	0.265	-2.031	0.804	0.166	0.934
941	1	2.026	0.257	-1.77	0.792	0.176	1.002
942	1	4.067	0.084	-3.983	0.993	0.005	0.025
943	1	4.079	0.103	-3.976	0.99	0.007	0.035
944	1	7.137	0.141	-6.996	1	0	0.001
945	1	4.742	0.103	-4.638	0.997	0.002	0.008
946	1	3.739	0.138	-3.601	0.964	0.028	0.136
947	1	4.29	0.112	-4.178	0.994	0.003	0.016
948	1	4.334	0.158	-4.176	0.967	0.026	0.124
949	1	2.026	0.257	-1.77	0.792	0.176	1.002
950	1	2.017	0.222	-1.795	0.81	0.159	0.884
951	1	2.272	0.218	-2.053	0.825	0.146	0.802
952	1	4.004	0.131	-3.874	0.97	0.024	0.114
953	1	4.3	0.127	-4.173	0.987	0.009	0.042
954	1	2.377	0.206	-2.17	0.836	0.136	0.74
955	1	2.4	0.176	-2.224	0.921	0.063	0.313
956	1	1.449	0.903	-0.546	0.462	0.483	4.382
957	1	2.044	0.244	-1.8	0.799	0.169	0.955
958	1	3.317	0.178	-3.139	0.88	0.099	0.516
959	1	1.957	0.338	-1.618	0.761	0.205	1.21
960	1	2.641	0.186	-2.456	0.928	0.058	0.288
961	1	2.296	0.265	-2.031	0.804	0.166	0.934
962	1	3.068	0.173	-2.895	0.94	0.048	0.234
963	1	2.272	0.218	-2.053	0.825	0.146	0.802
964	1	1.996	0.234	-1.762	0.802	0.166	0.936
965	1	3.071	0.173	-2.898	0.94	0.048	0.236
966	1	3.767	0.086	-3.68	0.991	0.007	0.032
967	1	3.317	0.178	-3.139	0.88	0.099	0.516
968	1	1.142	0.635	-0.506	0.496	0.449	3.817
969	1	2.026	0.257	-1.77	0.792	0.176	1.002
970	1	3.317	0.178	-3.139	0.88	0.099	0.516
971	1	2.346	0.225	-2.122	0.825	0.147	0.807
972	1	1.31	0.671	-0.638	0.502	0.444	3.741
973	1	2.346	0.225	-2.122	0.825	0.147	0.807
974	1	2.026	0.217	-1.809	0.813	0.155	0.864
975	1	4.334	0.158	-4.176	0.967	0.026	0.124
976	1	2.222	0.211	-2.01	0.827	0.144	0.788
977	1	4.895	0.112	-4.783	0.984	0.012	0.059
978	1	1.996	0.234	-1.762	0.802	0.166	0.936
979	1	6.774	0.702	-6.071	0.948	0.033	0.159
980	1	2.272	0.218	-2.053	0.825	0.146	0.802
981	1	2.767	0.179	-2.587	0.932	0.054	0.269
982	1	2.208	0.219	-1.989	0.822	0.148	0.818
983	1	1.957	0.338	-1.618	0.761	0.205	1.21
984	1	2.346	0.225	-2.122	0.825	0.147	0.807
985	1	2.026	0.257	-1.77	0.792	0.176	1.002
986	1	2.767	0.179	-2.587	0.932	0.054	0.269
987	1	3.559	0.09	-3.469	0.988	0.008	0.04
988	1	3.317	0.178	-3.139	0.88	0.099	0.516
989	1	2.054	0.228	-1.826	0.886	0.092	0.475
990	1	2.044	0.244	-1.8	0.799	0.169	0.955
991	1	5.145	0.112	-5.033	0.995	0.004	0.017
992	1	2.296	0.265	-2.031	0.804	0.166	0.934
993	1	3.109	0.663	-2.447	0.785	0.173	0.981
994	1	2.296	0.265	-2.031	0.804	0.166	0.934
995	1	5.615	0.122	-5.493	0.998	0.001	0.005
996	1	1.413	0.313	-1.099	0.808	0.158	0.88
997	1	1.477	0.32	-1.157	0.721	0.238	1.464
998	1	5.063	0.101	-4.962	0.998	0.001	0.006
999	1	3.722	0.101	-3.621	0.987	0.009	0.043
1000	1	2.326	0.238	-2.088	0.817	0.154	0.855
1001	1	3.66	0.153	-3.507	0.961	0.031	0.148
1002	1	2.052	0.204	-1.849	0.823	0.146	0.804
1003	1	3.546	0.12	-3.426	0.969	0.024	0.116
1004	1	2.296	0.265	-2.031	0.804	0.166	0.934
1005	1	4.235	0.193	-4.042	0.957	0.034	0.165
1006	1	1.477	0.32	-1.157	0.721	0.238	1.464
1007	1	4.11	0.131	-3.979	0.973	0.021	0.101
1008	1	2.731	0.153	-2.577	0.94	0.047	0.232
1009	1	2.342	0.228	-2.114	0.823	0.148	0.818
1010	1	2.326	0.238	-2.088	0.817	0.154	0.855
1011	1	3.411	0.134	-3.277	0.961	0.031	0.149
1012	1	3.509	0.083	-3.426	0.989	0.008	0.036
1013	1	1.316	0.289	-1.027	0.72	0.236	1.452
1014	1	2.054	0.228	-1.826	0.886	0.092	0.475
1015	1	2.044	0.244	-1.8	0.799	0.169	0.955
1016	1	2.026	0.257	-1.77	0.792	0.176	1.002
1017	1	1.477	0.32	-1.157	0.721	0.238	1.464
1018	1	2.272	0.218	-2.053	0.825	0.146	0.802
1019	1	2.066	0.209	-1.857	0.82	0.149	0.824
1020	1	3.317	0.178	-3.139	0.88	0.099	0.516
1021	1	2.074	0.193	-1.881	0.831	0.139	0.758
1022	1	3.148	0.143	-3.004	0.953	0.037	0.181
1023	1	2.026	0.257	-1.77	0.792	0.176	1.002
1024	1	1.145	0.267	-0.877	0.713	0.239	1.47
1025	1	1.107	0.332	-0.775	0.672	0.279	1.813
1026	1	3.317	0.178	-3.139	0.88	0.099	0.516
1027	1	2.074	0.193	-1.881	0.831	0.139	0.758
1028	1	15.498	0.223	-15.275	1	0	0.001
1029	1	2.597	0.147	-2.45	0.94	0.047	0.234
1030	1	2.026	0.217	-1.809	0.813	0.155	0.864
1031	1	2.342	0.228	-2.114	0.823	0.148	0.818
1032	1	3.317	0.178	-3.139	0.88	0.099	0.516
1033	1	14.075	16.71	2.635	0.385	0.416	3.343
1034	1	2.377	0.206	-2.17	0.836	0.136	0.74
1035	1	3.097	0.172	-2.925	0.941	0.047	0.23
1036	1	4.334	0.158	-4.176	0.967	0.026	0.124
1037	1	2.249	0.197	-2.052	0.837	0.135	0.731
1038	1	2.026	0.257	-1.77	0.792	0.176	1.002
1039	1	1.477	0.32	-1.157	0.721	0.238	1.464
1040	1	2.044	0.244	-1.8	0.799	0.169	0.955
1041	1	1.077	3.088	2.011	0.149	0.799	18.6
1042	1	3.317	0.178	-3.139	0.88	0.099	0.516
1043	1	2.789	0.16	-2.629	0.94	0.048	0.236
1044	1	1.347	1.406	0.059	0.321	0.621	7.702
1045	1	39.737	0.4	-39.337	1	0	0
1046	1	2.272	0.218	-2.053	0.825	0.146	0.802
1047	1	1.537	0.884	-0.653	0.614	0.323	2.239
1048	1	4.322	0.142	-4.181	0.971	0.023	0.109
1049	1	1.316	0.65	-0.666	0.509	0.436	3.631
1050	1	1.996	0.234	-1.762	0.802	0.166	0.936
1051	1	3.704	0.267	-3.437	0.846	0.131	0.706
1052	1	3.317	0.178	-3.139	0.88	0.099	0.516
1053	1	5.75	0.612	-5.138	0.862	0.11	0.577
1054	1	2.022	0.235	-1.787	0.882	0.096	0.496
1055	1	5.24	0.11	-5.13	0.998	0.001	0.006
1056	1	4.304	0.121	-4.182	0.976	0.019	0.089
1057	1	1.299	0.306	-0.993	0.71	0.246	1.531
1058	1	4.723	0.161	-4.562	0.97	0.024	0.113
1059	1	2.074	0.193	-1.881	0.831	0.139	0.758
1060	1	7.451	0.163	-7.288	0.999	0	0.002
1061	1	3.614	0.131	-3.483	0.965	0.027	0.132
1062	1	2.044	0.244	-1.8	0.799	0.169	0.955
1063	1	3.694	0.147	-3.547	0.904	0.078	0.395
1064	1	3.317	0.178	-3.139	0.88	0.099	0.516
1065	1	2.404	0.184	-2.22	0.918	0.065	0.329
1066	1	5.717	0.138	-5.58	0.997	0.002	0.007
1067	1	3.704	0.267	-3.437	0.846	0.131	0.706
1068	1	1.107	0.332	-0.775	0.672	0.279	1.813
1069	1	2.026	0.257	-1.77	0.792	0.176	1.002
1070	1	3.694	0.147	-3.547	0.904	0.078	0.395
1071	1	3.704	0.267	-3.437	0.846	0.131	0.706
1072	1	5.526	0.12	-5.405	0.998	0.001	0.005
1073	1	2.272	0.218	-2.053	0.825	0.146	0.802
1074	1	3.486	0.096	-3.391	0.986	0.01	0.047
1075	1	25.242	0.393	-24.849	1	0	0
1076	1	3.027	0.175	-2.853	0.939	0.049	0.24
1077	1	3.99	0.101	-3.889	0.979	0.016	0.077
1078	1	24.9	0.39	-24.51	1	0	0
1079	1	6.977	0.118	-6.859	0.997	0.002	0.008
1080	1	4.723	0.161	-4.562	0.97	0.024	0.113
1081	1	6.229	0.59	-5.639	0.978	0.011	0.054
1082	1	5.069	0.148	-4.921	0.975	0.02	0.094
1083	1	2.045	0.207	-1.838	0.82	0.149	0.821
1084	1	2.326	0.238	-2.088	0.817	0.154	0.855
1085	1	1.313	0.293	-1.02	0.718	0.238	1.47
1086	1	1.47	0.832	-0.638	0.476	0.47	4.158
1087	1	1.957	0.338	-1.618	0.761	0.205	1.21
1088	1	2.346	0.225	-2.122	0.825	0.147	0.807

## Sheet: VP1-MEME
Supplementary Excelspreadsheet1 - Selection pressure analysis of South African G2P[4] rotavirus genome segments
Site	Partition	&alpha;	&beta;<sup>-</sup>	p<sup>-</sup>	&beta;<sup>+</sup>	p<sup>+</sup>	LRT	p-value	# branches under selection	Total branch length	MEME LogL	FEL LogL		Detailed analysis reports can be found at https://www.datamonkey.org/meme/5f513513611379489329124e
1	1	0	0	1	0	0	0	1	0	0	0	0
2	1	0	0	0.98	1261.74	0.02	21.46	0	2	6.27	-29.86	-19.92		Alpha: Synonymous substitution rate at a site
3	1	0	0	1	0	0	0	1	0	0	0	0		Beta-: Nonsynonymous substitution rate at a site for the negative/neutral evolution component
4	1	0	0	1	0	0	0	1	0	0	0	0		p-: The proportion of the tree evolving neutrally or under negative selection
5	1	0	0	1	0	0	0	1	0	0	0	0		Beta+: Non-synonymous substitution rate at a site for the positive/neutral evolution component
6	1	0	0	1	0	0	0	1	0	0	0	0		p+: The proportion of the tree evolving neutrally or under positive selection
7	1	0	0	1	0	0	0	1	0	0	0	0		LRT: Likelihood ratio test statistic for episodic diversification
8	1	0	0	1	0	0	0	1	0	0	0	0		p-: Asymptotic p-value for episodic diversification
9	1	0	0	1	0	0	0	1	0	0	0	0		Branches under selection: The estimate of how many branches may have been under selection at this site
10	1	3.38	0	1	1.61	0	0	0.67	0	0.36	-9.53	-9.53		Total branch length: The total length of branches contributiong to inference at this site and used to scale dN-dS
11	1	2.71	0	1	1.32	0	0	0.67	0	0.29	-8.53	-8.53		MEME LogL: Site log-likelihood under the MEME model
12	1	0.92	0	1	0.49	0	0	0.67	0	0.1	-10.57	-10.57		FEL LogL: Site log-likelihood under the FEL model
13	1	2.59	0	1	1.53	0	0	0.67	0	0.28	-8.93	-8.93
14	1	0	0	1	0	0	0	1	0	0	0	0		Statistical significance assessed at p ≤ 0.1
15	1	0	0	1	0	0	0	1	0	0	0	0
16	1	3.77	0	1	1.66	0	0	0.67	0	0.4	-8.74	-8.74		Positive selected sites with evidence are highlighted in green
17	1	2.64	0	1	1.37	0	0	0.67	0	0.28	-6.58	-6.58
18	1	0	0	1	0	0	0	1	0	0	0	0		Site(s) under positive selection: 2, 62, 90, 97, 128, 157, 158, 187, 332, 364, 371, 406, 546, 654, 1033, 1041
19	1	2.25	0	1	1.2	0	0	0.67	0	0.24	-8.35	-8.35
20	1	1.68	0	1	1.01	0	0	0.67	0	0.18	-7.51	-7.51
21	1	1.78	0	1	1.04	0	0	0.67	0	0.19	-9.52	-9.52
22	1	0	0	0.99	194.93	0.01	3	0.11	1	0.74	-11.94	-10.65
23	1	0	0	1	0	0	0	1	0	0	0	0
24	1	0	0	1	0	0	0	1	0	0	0	0
25	1	0	0	1	0	0	0	1	0	0	0	0
26	1	0	0	1	0	0	0	1	0	0	0	0
27	1	2.46	0	1	1.3	0	0	0.67	0	0.26	-6.49	-6.49
28	1	2.51	0	1	1.52	0	0	0.67	0	0.27	-11.45	-11.45
29	1	0	0	1	0	0	0	1	0	0	0	0
30	1	0	0	1	0	0	0	1	0	0	0	0
31	1	0	0	1	0	0	0	1	0	0	0	0
32	1	0	0	0.84	2.68	0.16	0.42	0.45	1	0.11	-11.76	-11.7
33	1	2.63	0	1	1.38	0	0	0.67	0	0.28	-12.24	-12.24
34	1	2.13	0	1	1.32	0	0	0.67	0	0.23	-21.12	-21.12
35	1	2.99	0	1	1.64	0	0	0.67	0	0.32	-7.67	-7.67
36	1	1.86	0.72	0.95	0.69	0.05	0	0.67	0	0.39	-12.52	-12.52
37	1	0	0	1	0	0	0	1	0	0	0	0
38	1	0	0	1	0	0	0	1	0	0	0	0
39	1	15.72	0	0.95	18.29	0.05	0	0.66	1	1.9	-13.74	-13.26
40	1	0	0	1	0	0	0	1	0	0	0	0
41	1	0	0	1	0	0	0	1	0	0	0	0
42	1	1.72	0	1	1.01	0	0	0.67	0	0.18	-6.73	-6.74
43	1	3.83	0	1	1.99	0	0	0.67	0	0.41	-23.98	-23.98
44	1	1.48	0	1	0.99	0	0	0.67	0	0.16	-5.19	-5.2
45	1	0	0	1	0	0	0	1	0	0	0	0
46	1	0	0	1	0	0	0	1	0	0	0	0
47	1	2.7	0	1	1.53	0	0	0.67	0	0.29	-8.96	-8.96
48	1	6.5	0	1	1.47	0	0	0.67	0	0.7	-10.18	-10.17
49	1	1.24	0	1	0.76	0	0	0.67	0	0.13	-7.22	-7.22
50	1	2.7	0	1	1.53	0	0	0.67	0	0.29	-8.7	-8.71
51	1	1.75	0	0.98	95.24	0.02	1.44	0.25	1	0.8	-14.08	-13.22
52	1	2.55	0	1	1.35	0	0	0.67	0	0.27	-10.19	-10.19
53	1	0.43	0	1	0.33	0	0	0.67	0	0.05	-6.68	-6.68
54	1	0	0	0.96	34.39	0.04	1.81	0.2	1	0.34	-11.06	-10.43
55	1	0.26	0	1	0	0	0	0.67	0	0.03	-9.3	-9.3
56	1	7.28	0	0.86	15.36	0.14	0.17	0.54	2	1.35	-22.65	-22.11
57	1	2.99	0	1	1.64	0	0	0.67	0	0.32	-7.42	-7.42
58	1	0	0	1	0	0	0	1	0	0	0	0
59	1	5.18	0	1	1.95	0	0	0.67	0	0.55	-16.09	-16.08
60	1	0	0	0.34	4.11	0.66	2.1	0.17	2	0.71	-21.29	-21.23
61	1	0	0	1	0	0	0	1	0	0	0	0
62	1	2.76	0	0.99	467.19	0.01	3.64	0.08	1	2.12	-16.65	-14.62
63	1	2.61	0	1	1.37	0	0	0.67	0	0.28	-7.96	-7.96
64	1	10.44	0	1	2.01	0	0	0.67	0	1.12	-16.17	-16.17
65	1	3.55	0	1	1.56	0	0	0.67	0	0.38	-23.04	-23.04
66	1	3.38	0	1	1.52	0	0	0.67	0	0.36	-8.88	-8.88
67	1	1.39	0.11	0	2.32	1	0.27	0.5	0	0.76	-26.44	-26.44
68	1	3.17	0	1	1.5	0	0	0.67	0	0.34	-9.94	-9.94
69	1	0	0	1	0	0	0	1	0	0	0	0
70	1	0.52	0	1	0.33	0	0	0.67	0	0.06	-7.94	-7.94
71	1	4.79	0	1	1.94	0	0	0.67	0	0.51	-17.48	-17.48
72	1	0.83	0	1	0.58	0	0	0.67	0	0.09	-7.09	-7.09
73	1	0	0	1	0	0	0	1	0	0	0	0
74	1	0	0	1	0	0	0	1	0	0	0	0
75	1	2.53	0	1	1.53	0	0	0.67	0	0.27	-12.12	-12.12
76	1	0	0	1	0	0	0	1	0	0	0	0
77	1	1.42	0	1	0.84	0	0	0.67	0	0.15	-8.41	-8.41
78	1	3.91	0	1	1.56	0	0	0.67	0	0.42	-15.46	-15.46
79	1	2.42	0	1	1.49	0	0	0.67	0	0.26	-10.92	-10.92
80	1	1.52	0	1	1.01	0	0	0.67	0	0.16	-11.34	-11.34
81	1	2.01	0	1	1.11	0	0	0.67	0	0.21	-7.01	-7.01
82	1	0	0	1	0	0	0	1	0	0	0	0
83	1	0.87	0	1	0.44	0	0	0.67	0	0.09	-7.93	-7.93
84	1	3.2	0	1	1.43	0	0	0.67	0	0.34	-14.92	-14.92
85	1	1.49	0	1	0.99	0	0	0.67	0	0.16	-6.62	-6.62
86	1	2.63	0	1	1.38	0	0	0.67	0	0.28	-11.27	-11.27
87	1	2.82	0	1	1.5	0	0	0.67	0	0.3	-23.92	-23.92
88	1	0	0	1	0	0	0	1	0	0	0	0
89	1	0.81	0	1	0.59	0	0	0.67	0	0.09	-7.4	-7.4
90	1	1.3	0	0.99	578.95	0.01	3.42	0.09	1	1.84	-20.16	-18.31
91	1	0	0	1	0	0	0	1	0	0	0	0
92	1	0	0	1	0	0	0	1	0	0	0	0
93	1	1.51	0	0.98	75.19	0.02	1.62	0.22	1	0.53	-17.61	-16.62
94	1	0	0	1	0	0	0	1	0	0	0	0
95	1	0	0	0	0.66	1	0.67	0.39	1	0.17	-15.01	-15.01
96	1	4.22	0	1	1.76	0	0	0.67	0	0.45	-8.29	-8.29
97	1	1.75	0	0.99	381.2	0.01	3.17	0.1	1	1.31	-32.21	-30.38
98	1	6.38	0	1	1.48	0	0	0.67	0	0.68	-12.65	-12.65
99	1	2.77	0	1	1.63	0	0	0.67	0	0.3	-15.16	-15.16
100	1	1.85	0	1	1.19	0	0	0.67	0	0.2	-9.92	-9.92
101	1	5.47	0	1	2.01	0	0	0.67	0	0.58	-16.55	-16.55
102	1	2.3	0	1	1.25	0	0	0.67	0	0.25	-16.9	-16.9
103	1	3.3	0	1	1.47	0	0	0.67	0	0.35	-18.12	-18.12
104	1	0.62	0.42	0.92	0.91	0.08	0	0.66	0	0.19	-15.53	-15.53
105	1	2.73	0	1	1.26	0	0	0.67	0	0.29	-8.62	-8.62
106	1	1.71	0	1	1.01	0	0	0.67	0	0.18	-6.34	-6.35
107	1	3.03	0	1	2.29	0	0	0.67	0	0.32	-26.39	-26.39
108	1	0.43	0.02	0	0.49	1	0	0.66	0	0.17	-9.39	-9.39
109	1	0	0	1	0	0	0	1	0	0	0	0
110	1	1.71	0	1	1.01	0	0	0.67	0	0.18	-6.34	-6.35
111	1	3.16	0	1	1.5	0	0	0.67	0	0.34	-9.25	-9.25
112	1	2.64	0	1	1.37	0	0	0.67	0	0.28	-6.58	-6.58
113	1	1.71	0	1	1.01	0	0	0.67	0	0.18	-6.09	-6.09
114	1	0	0	1	0	0	0	1	0	0	0	0
115	1	0.96	0	1	0.59	0	0	0.67	0	0.1	-7.67	-7.67
116	1	0	0	0.78	2.23	0.22	0.53	0.42	1	0.13	-8.47	-8.42
117	1	2.57	0	1	1.36	0	0	0.67	0	0.27	-12.32	-12.32
118	1	0.93	0	1	0.71	0	0	0.67	0	0.1	-14.21	-14.21
119	1	1.85	0	1	1.07	0	0	0.67	0	0.2	-6.03	-6.03
120	1	4.84	0	1	2.15	0	0	0.67	0	0.52	-15.83	-15.83
121	1	1.16	0	1	0.72	0	0	0.67	0	0.12	-6.02	-6.02
122	1	0.52	0	1	0.33	0	0	0.67	0	0.06	-8.19	-8.19
123	1	1.71	0	1	1.01	0	0	0.67	0	0.18	-6.34	-6.35
124	1	0	0	1	0	0	0	1	0	0	0	0
125	1	0.65	0	1	0.44	0	0	0.67	0	0.07	-7.73	-7.73
126	1	5.63	0	1	2.03	0	0	0.67	0	0.6	-24.14	-24.14
127	1	2.19	0	1	1.37	0	0	0.67	0	0.23	-17.83	-17.83
128	1	0	0	0.96	89.7	0.04	4.3	0.05	2	1.05	-20.94	-19.35
129	1	0.87	0	1	0.61	0	0	0.67	0	0.09	-10.71	-10.71
130	1	0	0	1	0	0	0	1	0	0	0	0
131	1	0	0	1	0	0	0	1	0	0	0	0
132	1	0	0	1	0	0	0	1	0	0	0	0
133	1	1.61	0	1	0.96	0	0	0.67	0	0.17	-8.13	-8.13
134	1	0	0	1	0	0	0	1	0	0	0	0
135	1	0.81	0	1	0.56	0	0	0.67	0	0.09	-11.51	-11.51
136	1	0	0	1	0	0	0	1	0	0	0	0
137	1	2.44	0	1	1.43	0	0	0.67	0	0.26	-16.07	-16.07
138	1	0.42	0	1	0.13	0	0	0.67	0	0.05	-6.61	-6.61
139	1	0	0	1	0	0	0	1	0	0	0	0
140	1	0	0	1	0	0	0	1	0	0	0	0
141	1	3.18	0	1	1.74	0	0	0.67	0	0.34	-7.24	-7.24
142	1	1.36	0	1	0.94	0	0	0.67	0	0.15	-8.01	-8.01
143	1	0.65	0	1	0.44	0	0	0.67	0	0.07	-7.82	-7.82
144	1	2.25	0	1	1.38	0	0	0.67	0	0.24	-10.94	-10.94
145	1	1.14	0	1	0.8	0	0	0.67	0	0.12	-12.84	-12.84
146	1	0	0	1	0	0	0	1	0	0	0	0
147	1	2.36	0	1	1.28	0	0	0.67	0	0.25	-6.88	-6.88
148	1	0	0	1	0	0	0	1	0	0	0	0
149	1	1.99	0	1	1.29	0	0	0.67	0	0.21	-20.93	-20.93
150	1	1.41	0.55	0.95	0.88	0.05	0	0.67	0	0.3	-9.27	-9.27
151	1	0	0	0.95	33.41	0.05	1.7	0.21	1	0.4	-10.13	-9.62
152	1	1.52	0	1	1.01	0	0	0.67	0	0.16	-12.09	-12.09
153	1	0	0	1	0	0	0	1	0	0	0	0
154	1	3.12	0	1	1.49	0	0	0.67	0	0.33	-9.09	-9.09
155	1	6.77	0	1	1.49	0	0	0.67	0	0.72	-11.37	-11.36
156	1	0	0	0.6	4.35	0.4	2.8	0.12	2	0.45	-16.92	-16.3
157	1	0	0	0.88	22.74	0.12	4.49	0.05	2	0.69	-22.94	-21.25
158	1	0	0	0.99	3696.51	0.01	4.63	0.05	1	9.94	-14.78	-12.77
159	1	0	0	0.53	1.05	0.47	0.57	0.41	0	0.13	-8.26	-8.25
160	1	0	0	0	0.82	1	0.75	0.37	1	0.22	-11.8	-11.8
161	1	2.05	0	1	1.16	0	0	0.67	0	0.22	-7.93	-7.93
162	1	0	0	1	0	0	0	1	0	0	0	0
163	1	2.46	0	1	1.3	0	0	0.67	0	0.26	-6.49	-6.49
164	1	1.9	0	1	1.09	0	0	0.67	0	0.2	-9.93	-9.93
165	1	3.24	0	1	1.72	0	0	0.67	0	0.35	-13.3	-13.3
166	1	0	0	1	0	0	0	1	0	0	0	0
167	1	4.03	0	1	2.04	0	0	0.67	0	0.43	-17.4	-17.39
168	1	1.55	0	1	1.03	0	0	0.67	0	0.17	-12.44	-12.45
169	1	0.75	0	1	0.52	0	0	0.67	0	0.08	-6.09	-6.09
170	1	2.21	0	1	1.21	0	0	0.67	0	0.24	-10.8	-10.8
171	1	0	0	1	0	0	0	1	0	0	0	0
172	1	0	0	1	0	0	0	1	0	0	0	0
173	1	2.48	0	1	1.31	0	0	0.67	0	0.27	-8.55	-8.55
174	1	0.89	0	1	0.53	0	0	0.67	0	0.09	-8.95	-8.95
175	1	0	0	1	0	0	0	1	0	0	0	0
176	1	1.34	0	1	0.9	0	0	0.67	0	0.14	-11.44	-11.45
177	1	0	0	1	0	0	0	1	0	0	0	0
178	1	2.3	0	1	1.13	0	0	0.67	0	0.25	-12.63	-12.63
179	1	0	0	0.95	30.05	0.05	1.72	0.21	1	0.39	-10.15	-9.63
180	1	0	0	1	0	0	0	1	0	0	0	0
181	1	1.49	0	1	0.99	0	0	0.67	0	0.16	-7.61	-7.61
182	1	1.29	0	0.85	3.32	0.15	0.04	0.61	1	0.27	-11.13	-11.06
183	1	0	0	1	0	0	0	1	0	0	0	0
184	1	0.54	0	1	0.35	0	0	0.67	0	0.06	-13.17	-13.17
185	1	0	0	1	0	0	0	1	0	0	0	0
186	1	0	0	1	0	0	0	1	0	0	0	0
187	1	0	0	0.91	53.2	0.09	7.89	0.01	4	1.26	-29.15	-26.06
188	1	2.03	0	1	1.17	0	0	0.67	0	0.22	-8.64	-8.64
189	1	0	0	1	0	0	0	1	0	0	0	0
190	1	0	0	1	0	0	0	1	0	0	0	0
191	1	2.37	0	1	1.47	0	0	0.67	0	0.25	-11.72	-11.72
192	1	1.92	0	1	1.1	0	0	0.67	0	0.21	-7.03	-7.03
193	1	0	0	1	0	0	0	1	0	0	0	0
194	1	0	0	1	0	0	0	1	0	0	0	0
195	1	0	0	1	0	0	0	1	0	0	0	0
196	1	0	0	1	0	0	0	1	0	0	0	0
197	1	0	0	1	0	0	0	1	0	0	0	0
198	1	1.85	0	1	1.07	0	0	0.67	0	0.2	-5.99	-5.98
199	1	0	0	1	0	0	0	1	0	0	0	0
200	1	0	0	1	0	0	0	1	0	0	0	0
201	1	0	0	1	0	0	0	1	0	0	0	0
202	1	0.69	0	1	0.48	0	0	0.67	0	0.07	-6.58	-6.58
203	1	0	0	1	0	0	0	1	0	0	0	0
204	1	0.52	0	1	0.33	0	0	0.67	0	0.06	-8.17	-8.17
205	1	3.03	0	1	1.49	0	0	0.67	0	0.32	-13.98	-13.98
206	1	0	0	1	0	0	0	1	0	0	0	0
207	1	1.31	0	1	0.89	0	0	0.67	0	0.14	-6.27	-6.28
208	1	1.87	0	1	1.17	0	0	0.67	0	0.2	-7.03	-7.03
209	1	0	0	1	0	0	0	1	0	0	0	0
210	1	2.74	0	1	1.47	0	0	0.67	0	0.29	-14.58	-14.58
211	1	2.4	0	1	1.31	0	0	0.67	0	0.26	-9.98	-9.98
212	1	0	0	1	0	0	0	1	0	0	0	0
213	1	0	0	1	0	0	0	1	0	0	0	0
214	1	0.87	0	1	0.61	0	0	0.67	0	0.09	-12.87	-12.87
215	1	0	0	1	0	0	0	1	0	0	0	0
216	1	0	0	1	0	0	0	1	0	0	0	0
217	1	0.54	0	1	0.3	0	0	0.67	0	0.06	-8.92	-8.92
218	1	3.26	0	1	1.72	0	0	0.67	0	0.35	-7.76	-7.77
219	1	0	0	1	0	0	0	1	0	0	0	0
220	1	1.72	0	1	1.01	0	0	0.67	0	0.18	-6.73	-6.74
221	1	0	0	1	0	0	0	1	0	0	0	0
222	1	0	0	1	0	0	0	1	0	0	0	0
223	1	4.49	0	1	0.99	0	0	0.67	0	0.48	-11.63	-11.63
224	1	0	0	1	0	0	0	1	0	0	0	0
225	1	0	0	1	0	0	0	1	0	0	0	0
226	1	0	0	1	0	0	0	1	0	0	0	0
227	1	0	0	0.8	6.88	0.2	1.79	0.2	2	0.36	-12.97	-12.57
228	1	0	0	1	0	0	0	1	0	0	0	0
229	1	1.35	0	1	0.93	0	0	0.67	0	0.14	-18.7	-18.7
230	1	0	0	1	0	0	0	1	0	0	0	0
231	1	1.83	0	1	1.05	0	0	0.67	0	0.2	-12.25	-12.25
232	1	2.13	0	1	1.35	0	0	0.67	0	0.23	-24.38	-24.38
233	1	0	0	1	0	0	0	1	0	0	0	0
234	1	0	0	1	0	0	0	1	0	0	0	0
235	1	0	0	1	0	0	0	1	0	0	0	0
236	1	0	0	1	0	0	0	1	0	0	0	0
237	1	1.88	0	1	1.08	0	0	0.67	0	0.2	-9.77	-9.77
238	1	0	0	1	0	0	0	1	0	0	0	0
239	1	0	0	1	0	0	0	1	0	0	0	0
240	1	0.41	0	1	0.12	0	0	0.67	0	0.04	-8.04	-8.04
241	1	1.31	0	1	0.89	0	0	0.67	0	0.14	-6.27	-6.28
242	1	0	0	1	0	0	0	1	0	0	0	0
243	1	0.81	0	0.98	650.3	0.02	2.96	0.11	1	2.81	-21.44	-19.94
244	1	1.32	0	1	0.75	0	0	0.67	0	0.14	-7.23	-7.23
245	1	0	0	1	0	0	0	1	0	0	0	0
246	1	0	0	1	0	0	0	1	0	0	0	0
247	1	0	0	1	0	0	0	1	0	0	0	0
248	1	0	0	1	0	0	0	1	0	0	0	0
249	1	0	0	1	0	0	0	1	0	0	0	0
250	1	0	0	1	0	0	0	1	0	0	0	0
251	1	0	0	1	0	0	0	1	0	0	0	0
252	1	0	0	1	0	0	0	1	0	0	0	0
253	1	0	0	1	0	0	0	1	0	0	0	0
254	1	0.75	0	1	0.52	0	0	0.67	0	0.08	-6.09	-6.09
255	1	0	0	1	0	0	0	1	0	0	0	0
256	1	3.96	0	1	0.93	0	0	0.67	0	0.42	-8.52	-8.52
257	1	0	0	1	0	0	0	1	0	0	0	0
258	1	0	0	0.98	184.2	0.02	2.63	0.13	1	0.91	-11.95	-10.87
259	1	0	0	1	0	0	0	1	0	0	0	0
260	1	0.55	0	1	0.36	0	0	0.67	0	0.06	-6.8	-6.8
261	1	1.85	0	1	1.07	0	0	0.67	0	0.2	-6.03	-6.03
262	1	0	0	1	0	0	0	1	0	0	0	0
263	1	1.8	0	1	1.19	0	0	0.67	0	0.19	-11.44	-11.44
264	1	0	0	1	0	0	0	1	0	0	0	0
265	1	0	0	1	0	0	0	1	0	0	0	0
266	1	0.54	0	1	0.3	0	0	0.67	0	0.06	-10.23	-10.23
267	1	2.18	0	1	1.2	0	0	0.67	0	0.23	-16.21	-16.21
268	1	3.27	0	1	1.78	0	0	0.67	0	0.35	-7.92	-7.92
269	1	0.75	0	1	0.52	0	0	0.67	0	0.08	-6.09	-6.09
270	1	0	0	1	0	0	0	1	0	0	0	0
271	1	3.03	0	1	1.49	0	0	0.67	0	0.32	-9.05	-9.05
272	1	1.16	0	1	0.72	0	0	0.67	0	0.12	-5.93	-5.93
273	1	0	0	1	0	0	0	1	0	0	0	0
274	1	0	0	1	0	0	0	1	0	0	0	0
275	1	1.4	0	1	0.96	0	0	0.67	0	0.15	-16.09	-16.09
276	1	1.14	0	1	0.8	0	0	0.67	0	0.12	-8.97	-8.97
277	1	3.59	0	1	1.56	0	0	0.67	0	0.38	-19.24	-19.24
278	1	1.11	0	1	0.57	0	0	0.67	0	0.12	-14.65	-14.65
279	1	0	0	0.9	32.24	0.1	2.42	0.15	3	0.84	-21.56	-19.74
280	1	0	0	1	0	0	0	1	0	0	0	0
281	1	0	0	1	0	0	0	1	0	0	0	0
282	1	1.85	0	1	1.07	0	0	0.67	0	0.2	-5.99	-5.98
283	1	1.82	0	1	0.63	0	0	0.67	0	0.2	-7.37	-7.36
284	1	0	0	1	0	0	0	1	0	0	0	0
285	1	0	0	1	0	0	0	1	0	0	0	0
286	1	1.85	0	1	1.07	0	0	0.67	0	0.2	-5.99	-5.98
287	1	0	0	1	0	0	0	1	0	0	0	0
288	1	0.73	0	1	0.51	0	0	0.67	0	0.08	-6.12	-6.12
289	1	2.05	0	1	1.16	0	0	0.67	0	0.22	-7.93	-7.93
290	1	0	0	1	0	0	0	1	0	0	0	0
291	1	0	0	1	0	0	0	1	0	0	0	0
292	1	1.49	0	1	0.99	0	0	0.67	0	0.16	-7.37	-7.37
293	1	0.87	0.58	0.9	0.62	0.1	0	0.67	0	0.25	-12.43	-12.43
294	1	1.91	1.02	0.94	1.05	0.06	0	0.67	0	0.47	-15.48	-15.48
295	1	0	0	1	0	0	0	1	0	0	0	0
296	1	0.99	0.29	0.91	0.89	0.09	0	0.67	0	0.2	-12.81	-12.81
297	1	0	0	0.95	29.62	0.05	1.63	0.22	1	0.41	-8.94	-8.47
298	1	0	0	0.98	52.04	0.02	2.04	0.18	1	0.33	-11.51	-10.66
299	1	0	0	1	0	0	0	1	0	0	0	0
300	1	0.46	0	1	0.28	0	0	0.67	0	0.05	-9.72	-9.72
301	1	0	0	1	0	0	0	1	0	0	0	0
302	1	2.82	0	1	1.43	0	0	0.67	0	0.3	-7.49	-7.49
303	1	0	0	1	0	0	0	1	0	0	0	0
304	1	1.49	0	1	0.99	0	0	0.67	0	0.16	-7.7	-7.7
305	1	2.29	0	1	1.4	0	0	0.67	0	0.25	-11.14	-11.15
306	1	0	0	1	0	0	0	1	0	0	0	0
307	1	0	0	1	0	0	0	1	0	0	0	0
308	1	1.45	0	1	0.76	0	0	0.67	0	0.15	-6.19	-6.2
309	1	0.65	0	1	0.45	0	0	0.67	0	0.07	-8.38	-8.38
310	1	0	0	1	0	0	0	1	0	0	0	0
311	1	0.8	0	1	0.56	0	0	0.67	0	0.09	-7.44	-7.44
312	1	1.27	0.03	0.83	2.73	0.17	-0.01	0.67	0	0.26	-14	-13.96
313	1	1.75	0	1	1.02	0	0	0.67	0	0.19	-7.28	-7.28
314	1	1.72	0	1	1.01	0	0	0.67	0	0.18	-7.01	-7.02
315	1	0	0	1	0	0	0	1	0	0	0	0
316	1	6.81	0	1	2.09	0	0	0.67	0	0.73	-25.43	-25.43
317	1	2.95	0	1	1.62	0	0	0.67	0	0.32	-12.25	-12.26
318	1	0	0	1	0	0	0	1	0	0	0	0
319	1	0	0	1	0	0	0	1	0	0	0	0
320	1	0	0	0.77	3.22	0.23	1.14	0.29	2	0.2	-17.3	-17.08
321	1	1.38	0	1	0.95	0	0	0.67	0	0.15	-14.66	-14.66
322	1	0	0	1	0	0	0	1	0	0	0	0
323	1	0	0	1	0	0	0	1	0	0	0	0
324	1	2.16	0	1	1.22	0	0	0.67	0	0.23	-7.35	-7.35
325	1	0	0	1	0	0	0	1	0	0	0	0
326	1	1.4	0	1	0.96	0	0	0.67	0	0.15	-11.15	-11.15
327	1	0	0	1	0	0	0	1	0	0	0	0
328	1	0	0	1	0	0	0	1	0	0	0	0
329	1	0	0	1	0	0	0	1	0	0	0	0
330	1	0	0	1	0	0	0	1	0	0	0	0
331	1	0	0	1	0	0	0	1	0	0	0	0
332	1	0	0	0.99	445.7	0.01	3.65	0.08	1	1.32	-12.38	-10.76
333	1	1.97	0	1	1.07	0	0	0.67	0	0.21	-10.18	-10.18
334	1	1.71	0	1	1	0	0	0.67	0	0.18	-9.66	-9.66
335	1	12.91	0	1	3.54	0	0	0.67	0	1.38	-27.83	-27.83
336	1	0.57	0	1	0.33	0	0	0.67	0	0.06	-9.98	-9.98
337	1	0	0	1	0	0	0	1	0	0	0	0
338	1	0	0	1	0	0	0	1	0	0	0	0
339	1	0	0	1	0	0	0	1	0	0	0	0
340	1	0.92	0	1	0.65	0	0	0.67	0	0.1	-8.44	-8.44
341	1	9.71	0	1	4.31	0	0	0.67	0	1.04	-21.49	-21.49
342	1	1.49	0	1	0.99	0	0	0.67	0	0.16	-6.95	-6.95
343	1	1.69	0	1	0.99	0	0	0.67	0	0.18	-22.85	-22.85
344	1	0.58	0	1	0.39	0	0	0.67	0	0.06	-7.94	-7.94
345	1	1.43	0	1	0.98	0	0	0.67	0	0.15	-10.93	-10.93
346	1	0	0	1	0	0	0	1	0	0	0	0
347	1	1.4	0	1	0.96	0	0	0.67	0	0.15	-17.93	-17.93
348	1	0	0	1	0	0	0	1	0	0	0	0
349	1	0	0	1	0	0	0	1	0	0	0	0
350	1	3.01	0	1	1.37	0	0	0.67	0	0.32	-12.11	-12.11
351	1	1.87	0	1	1.17	0	0	0.67	0	0.2	-6.93	-6.93
352	1	1.26	0	1	0.79	0	0	0.67	0	0.14	-8.66	-8.66
353	1	2.19	0	1	1.35	0	0	0.67	0	0.23	-8.22	-8.22
354	1	0	0	0.98	136.92	0.02	2.5	0.14	1	0.69	-10.92	-9.87
355	1	5.64	0	1	1.93	0	0	0.67	0	0.6	-18.54	-18.54
356	1	0	0	1	0	0	0	1	0	0	0	0
357	1	1.27	0	0.97	38.88	0.03	1.03	0.31	1	0.46	-23.19	-22.57
358	1	0	0	1	0	0	0	1	0	0	0	0
359	1	0	0	1	0	0	0	1	0	0	0	0
360	1	1.53	0	1	0.91	0	0	0.67	0	0.16	-8.11	-8.11
361	1	0	0	1	0	0	0	1	0	0	0	0
362	1	0	0	1	0	0	0	1	0	0	0	0
363	1	1.37	0	1	0.82	0	0	0.67	0	0.15	-7.36	-7.36
364	1	0	0	0.83	18.1	0.17	4.9	0.04	4	0.82	-26.77	-25.27
365	1	0	0	1	0	0	0	1	0	0	0	0
366	1	1.8	0	1	1.19	0	0	0.67	0	0.19	-12.7	-12.7
367	1	0	0	1	0	0	0	1	0	0	0	0
368	1	0	0	1	0	0	0	1	0	0	0	0
369	1	0	0	1	0	0	0	1	0	0	0	0
370	1	4.43	0	1	1.81	0	0	0.67	0	0.47	-11.66	-11.66
371	1	0	0	0.99	463.94	0.01	3.63	0.08	1	1.49	-12.37	-10.78
372	1	1.49	0	1	0.99	0	0	0.67	0	0.16	-6.62	-6.62
373	1	1.48	0	1	0.99	0	0	0.67	0	0.16	-5.19	-5.2
374	1	0	0	1	0	0	0	1	0	0	0	0
375	1	0	0	1	0	0	0	1	0	0	0	0
376	1	0	0	1	0	0	0	1	0	0	0	0
377	1	0	0	1	0	0	0	1	0	0	0	0
378	1	1.24	0	1	0.77	0	0	0.67	0	0.13	-8.57	-8.57
379	1	0	0	1	0	0	0	1	0	0	0	0
380	1	2.06	0	1	1.15	0	0	0.67	0	0.22	-6.77	-6.78
381	1	7.58	0	0.96	20.86	0.04	0.18	0.54	1	1.03	-20.12	-19.63
382	1	0	0	1	0	0	0	1	0	0	0	0
383	1	0.74	0	1	0.44	0	0	0.67	0	0.08	-9.13	-9.13
384	1	0.64	0	1	0.38	0	0	0.67	0	0.07	-7.67	-7.67
385	1	0	0	1	0	0	0	1	0	0	0	0
386	1	4.07	0	1	1.59	0	0	0.67	0	0.44	-20.46	-20.46
387	1	0	0	1	0	0	0	1	0	0	0	0
388	1	0	0	1	0	0	0	1	0	0	0	0
389	1	0	0	1	0	0	0	1	0	0	0	0
390	1	0	0	1	0	0	0	1	0	0	0	0
391	1	0	0	1	0	0	0	1	0	0	0	0
392	1	0	0	1	0	0	0	1	0	0	0	0
393	1	2.43	0	1	1.46	0	0	0.67	0	0.26	-13.54	-13.55
394	1	0.88	0	1	0.62	0	0	0.67	0	0.09	-17.41	-17.41
395	1	3.49	0	1	1.5	0	0	0.67	0	0.37	-15.9	-15.9
396	1	0	0	1	0	0	0	1	0	0	0	0
397	1	0	0	1	0	0	0	1	0	0	0	0
398	1	0	0	1	0	0	0	1	0	0	0	0
399	1	0	0	1	0	0	0	1	0	0	0	0
400	1	4.3	0	1	1.81	0	0	0.67	0	0.46	-14.52	-14.52
401	1	0.55	0	1	0.36	0	0	0.67	0	0.06	-6.7	-6.7
402	1	0	0	1	0	0	0	1	0	0	0	0
403	1	0	0	1	0	0	0	1	0	0	0	0
404	1	1.3	0	1	0.8	0	0	0.67	0	0.14	-5.45	-5.45
405	1	2.22	0	1	1.22	0	0	0.67	0	0.24	-13.18	-13.18
406	1	0	0	0.99	755.39	0.01	4.24	0.06	1	2.02	-12.67	-10.77
407	1	0	0	1	0	0	0	1	0	0	0	0
408	1	0	0	1	0	0	0	1	0	0	0	0
409	1	0	0	1	0	0	0	1	0	0	0	0
410	1	1.85	0	1	1.07	0	0	0.67	0	0.2	-6.03	-6.03
411	1	0	0	1	0	0	0	1	0	0	0	0
412	1	2.94	0	0.8	5.52	0.2	0.1	0.57	2	0.6	-22.08	-21.76
413	1	0	0	1	0	0	0	1	0	0	0	0
414	1	0	0	0.92	7.65	0.08	1	0.32	1	0.16	-9.26	-8.98
415	1	0	0	1	0	0	0	1	0	0	0	0
416	1	0	0	1	0	0	0	1	0	0	0	0
417	1	0	0	1	0	0	0	1	0	0	0	0
418	1	0	0	1	0	0	0	1	0	0	0	0
419	1	1.81	0	1	1.22	0	0	0.67	0	0.19	-6.36	-6.36
420	1	0	0	1	0	0	0	1	0	0	0	0
421	1	0.69	0	1	0.48	0	0	0.67	0	0.07	-6.67	-6.67
422	1	0	0	1	0	0	0	1	0	0	0	0
423	1	0	0	1	0	0	0	1	0	0	0	0
424	1	2.76	0	1	1.43	0	0	0.67	0	0.3	-7.74	-7.74
425	1	0	0	1	0	0	0	1	0	0	0	0
426	1	0	0	1	0	0	0	1	0	0	0	0
427	1	0	0	1	0	0	0	1	0	0	0	0
428	1	0	0	1	0	0	0	1	0	0	0	0
429	1	3.13	0	1	1.52	0	0	0.67	0	0.33	-11.73	-11.73
430	1	0	0	1	0	0	0	1	0	0	0	0
431	1	0	0	1	0	0	0	1	0	0	0	0
432	1	0	0	0.81	6.53	0.19	1.71	0.21	2	0.32	-13.08	-12.69
433	1	1.53	0	1	0.91	0	0	0.67	0	0.16	-8.11	-8.11
434	1	0	0	1	0	0	0	1	0	0	0	0
435	1	0	0	1	0	0	0	1	0	0	0	0
436	1	1.53	0	1	0.91	0	0	0.67	0	0.16	-11.82	-11.82
437	1	0	0	1	0	0	0	1	0	0	0	0
438	1	0	0	1	0	0	0	1	0	0	0	0
439	1	1.31	0	1	0.89	0	0	0.67	0	0.14	-7.02	-7.03
440	1	1.49	0	1	0.99	0	0	0.67	0	0.16	-7.7	-7.7
441	1	1.87	0	1	1.08	0	0	0.67	0	0.2	-13.6	-13.6
442	1	0	0	1	0	0	0	1	0	0	0	0
443	1	0	0	0.01	0.32	0.99	0.35	0.47	1	0.08	-8.59	-8.59
444	1	1.5	0	1	0.91	0	0	0.67	0	0.16	-8.45	-8.45
445	1	0	0	1	0	0	0	1	0	0	0	0
446	1	0	0	1	0	0	0	1	0	0	0	0
447	1	0	0	1	0	0	0	1	0	0	0	0
448	1	1.86	0	1	0.98	0	0	0.67	0	0.2	-24.98	-24.98
449	1	0	0	1	0	0	0	1	0	0	0	0
450	1	0	0	1	0	0	0	1	0	0	0	0
451	1	0	0	1	0	0	0	1	0	0	0	0
452	1	0	0	1	0	0	0	1	0	0	0	0
453	1	0.83	0	1	0.52	0	0	0.67	0	0.09	-8.18	-8.18
454	1	0	0	1	0	0	0	1	0	0	0	0
455	1	0	0	1	0	0	0	1	0	0	0	0
456	1	0	0	1	0	0	0	1	0	0	0	0
457	1	1.23	0	1	0.74	0	0	0.67	0	0.13	-6.64	-6.64
458	1	0	0	1	0	0	0	1	0	0	0	0
459	1	0	0	1	0	0	0	1	0	0	0	0
460	1	1.23	0	1	0.74	0	0	0.67	0	0.13	-6.64	-6.64
461	1	0	0	1	0	0	0	1	0	0	0	0
462	1	0	0	1	0	0	0	1	0	0	0	0
463	1	0	0	1	0	0	0	1	0	0	0	0
464	1	0	0	1	0	0	0	1	0	0	0	0
465	1	0.79	0	1	0.47	0	0	0.67	0	0.09	-7.4	-7.4
466	1	1.04	0	1	0.56	0	0	0.67	0	0.11	-15.75	-15.75
467	1	0	0	1	0	0	0	1	0	0	0	0
468	1	0	0	1	0	0	0	1	0	0	0	0
469	1	0	0	1	0	0	0	1	0	0	0	0
470	1	0	0	1	0	0	0	1	0	0	0	0
471	1	0	0	1	0	0	0	1	0	0	0	0
472	1	1.31	0	1	0.89	0	0	0.67	0	0.14	-6.27	-6.28
473	1	1.96	0	1	1.37	0	0	0.67	0	0.21	-19.19	-19.19
474	1	6.81	0	1	1.64	0	0	0.67	0	0.73	-16.79	-16.78
475	1	0	0	1	0	0	0	1	0	0	0	0
476	1	1.16	0	1	0.71	0	0	0.67	0	0.12	-12	-12
477	1	1.49	0	1	0.99	0	0	0.67	0	0.16	-6.62	-6.62
478	1	0	0	1	0	0	0	1	0	0	0	0
479	1	0	0	1	0	0	0	1	0	0	0	0
480	1	0	0	1	0	0	0	1	0	0	0	0
481	1	0.45	0	1	0.26	0	0	0.67	0	0.05	-10.27	-10.27
482	1	1.62	0	0.92	10.59	0.08	0.31	0.49	1	0.39	-20.97	-20.7
483	1	0	0	1	0	0	0	1	0	0	0	0
484	1	0	0	1	0	0	0	1	0	0	0	0
485	1	0.55	0	1	0.37	0	0	0.67	0	0.06	-8.99	-8.99
486	1	0	0	1	0	0	0	1	0	0	0	0
487	1	3.9	0	1	1.79	0	0	0.67	0	0.42	-13.93	-13.93
488	1	0	0	1	0	0	0	1	0	0	0	0
489	1	0	0	1	0	0	0	1	0	0	0	0
490	1	0	0	1	0	0	0	1	0	0	0	0
491	1	0	0	1	0	0	0	1	0	0	0	0
492	1	3.04	0	1	1.51	0	0	0.67	0	0.32	-10.71	-10.71
493	1	0.65	0	1	0.35	0	0	0.67	0	0.07	-9.15	-9.15
494	1	0	0	1	0	0	0	1	0	0	0	0
495	1	2.44	0	1	1.49	0	0	0.67	0	0.26	-18.9	-18.9
496	1	0	0	1	0	0	0	1	0	0	0	0
497	1	0	0	1	0	0	0	1	0	0	0	0
498	1	1.85	0	1	1.07	0	0	0.67	0	0.2	-5.74	-5.73
499	1	1.45	0	1	0.76	0	0	0.67	0	0.15	-6.19	-6.2
500	1	1.09	0	1	0.73	0	0	0.67	0	0.12	-16.32	-16.32
501	1	0	0	1	0	0	0	1	0	0	0	0
502	1	1.71	0	1	1.01	0	0	0.67	0	0.18	-8.25	-8.25
503	1	0.69	0	1	0.48	0	0	0.67	0	0.07	-6.58	-6.58
504	1	0	0	1	0	0	0	1	0	0	0	0
505	1	1.85	0	1	1.07	0	0	0.67	0	0.2	-5.99	-5.98
506	1	3.22	0	1	1.49	0	0	0.67	0	0.34	-12.02	-12.01
507	1	1.26	0	1	0.79	0	0	0.67	0	0.14	-8.66	-8.66
508	1	7.26	0	1	2.02	0	0	0.67	0	0.78	-18.03	-18.03
509	1	0	0	1	0	0	0	1	0	0	0	0
510	1	2.57	0	1	1.34	0	0	0.67	0	0.27	-14.16	-14.16
511	1	0	0	1	0	0	0	1	0	0	0	0
512	1	0	0	1	0	0	0	1	0	0	0	0
513	1	0	0	1	0	0	0	1	0	0	0	0
514	1	0	0	1	0	0	0	1	0	0	0	0
515	1	0	0	1	0	0	0	1	0	0	0	0
516	1	1.13	0	1	0.79	0	0	0.67	0	0.12	-11.53	-11.53
517	1	1.69	0	1	1.1	0	0	0.67	0	0.18	-14.74	-14.74
518	1	2.93	0	1	1.43	0	0	0.67	0	0.31	-7.15	-7.15
519	1	0	0	1	0	0	0	1	0	0	0	0
520	1	0.69	0	1	0.48	0	0	0.67	0	0.07	-6.92	-6.92
521	1	0.71	0	1	0.35	0	0	0.67	0	0.08	-7.98	-7.99
522	1	0	0	1	0	0	0	1	0	0	0	0
523	1	0	0	1	0	0	0	1	0	0	0	0
524	1	0	0	1	0	0	0	1	0	0	0	0
525	1	0	0	1	0	0	0	1	0	0	0	0
526	1	0	0	1	0	0	0	1	0	0	0	0
527	1	0	0	1	0	0	0	1	0	0	0	0
528	1	0	0	1	0	0	0	1	0	0	0	0
529	1	1.72	0	1	1.01	0	0	0.67	0	0.18	-6.73	-6.74
530	1	0	0	1	0	0	0	1	0	0	0	0
531	1	0	0	1	0	0	0	1	0	0	0	0
532	1	0	0	0.97	173.36	0.03	2.82	0.12	1	1.23	-14	-13.18
533	1	1.81	0	1	1.14	0	0	0.67	0	0.19	-16.82	-16.82
534	1	1.85	0	1	1.07	0	0	0.67	0	0.2	-6.03	-6.03
535	1	0.54	0	1	0.3	0	0	0.67	0	0.06	-8.85	-8.85
536	1	0	0	1	0	0	0	1	0	0	0	0
537	1	0	0	1	0	0	0	1	0	0	0	0
538	1	0	0	1	0	0	0	1	0	0	0	0
539	1	0	0	1	0	0	0	1	0	0	0	0
540	1	0	0	1	0	0	0	1	0	0	0	0
541	1	0	0	1	0	0	0	1	0	0	0	0
542	1	1.38	0	1	0.95	0	0	0.67	0	0.15	-19.69	-19.69
543	1	0	0	1	0	0	0	1	0	0	0	0
544	1	0	0	1	0	0	0	1	0	0	0	0
545	1	1.32	0	1	0.92	0	0	0.67	0	0.14	-13.4	-13.4
546	1	0	0	0.95	46.03	0.05	3.55	0.08	2	0.58	-21.23	-19.81
547	1	0.69	0	1	0.48	0	0	0.67	0	0.07	-6.67	-6.67
548	1	0	0	1	0	0	0	1	0	0	0	0
549	1	1.49	0	1	0.99	0	0	0.67	0	0.16	-6.7	-6.7
550	1	0	0	1	0	0	0	1	0	0	0	0
551	1	1.5	0	1	0.91	0	0	0.67	0	0.16	-8.45	-8.45
552	1	0	0	0.65	4.1	0.35	1.73	0.21	3	0.38	-18.68	-18.38
553	1	0	0	1	0	0	0	1	0	0	0	0
554	1	0	0	1	0	0	0	1	0	0	0	0
555	1	0	0	1	0	0	0	1	0	0	0	0
556	1	1.26	0	1	0.9	0	0	0.67	0	0.14	-9.89	-9.89
557	1	0	0	1	0	0	0	1	0	0	0	0
558	1	0.58	0	1	0.39	0	0	0.67	0	0.06	-7.94	-7.94
559	1	0	0	1	0	0	0	1	0	0	0	0
560	1	0.84	0	1	0.52	0	0	0.67	0	0.09	-8.07	-8.07
561	1	0	0	1	0	0	0	1	0	0	0	0
562	1	1.48	0	1	0.99	0	0	0.67	0	0.16	-5.19	-5.2
563	1	0	0	1	0	0	0	1	0	0	0	0
564	1	1.99	0	1	1.23	0	0	0.67	0	0.21	-12.14	-12.14
565	1	0	0	1	0	0	0	1	0	0	0	0
566	1	0	0	0.97	42.45	0.03	1.8	0.2	1	0.34	-10.7	-10.01
567	1	0.69	0	1	0.48	0	0	0.67	0	0.07	-6.67	-6.67
568	1	1.55	0	1	1.05	0	0	0.67	0	0.17	-13.95	-13.95
569	1	0	0	1	0	0	0	1	0	0	0	0
570	1	0.83	0	1	0.52	0	0	0.67	0	0.09	-8.18	-8.18
571	1	0	0	1	0	0	0	1	0	0	0	0
572	1	2.51	0	1	1.52	0	0	0.67	0	0.27	-11.86	-11.86
573	1	0	0	1	0	0	0	1	0	0	0	0
574	1	0	0	1	0	0	0	1	0	0	0	0
575	1	0	0	1	0	0	0	1	0	0	0	0
576	1	4.81	0	1	1.9	0	0	0.67	0	0.51	-14.59	-14.59
577	1	0	0	1	0	0	0	1	0	0	0	0
578	1	0	0	1	0	0	0	1	0	0	0	0
579	1	3.04	0	1	0.81	0	0	0.67	0	0.33	-11.07	-11.07
580	1	2.59	0	1	1.35	0	0	0.67	0	0.28	-11.99	-11.99
581	1	0	0	1	0	0	0	1	0	0	0	0
582	1	0.55	0	1	0.36	0	0	0.67	0	0.06	-9.27	-9.27
583	1	0	0	1	0	0	0	1	0	0	0	0
584	1	0	0	1	0	0	0	1	0	0	0	0
585	1	0	0	1	0	0	0	1	0	0	0	0
586	1	0	0	1	0	0	0	1	0	0	0	0
587	1	1.62	0	1	1.12	0	0	0.67	0	0.17	-9.6	-9.6
588	1	0	0	1	0	0	0	1	0	0	0	0
589	1	0	0	1	0	0	0	1	0	0	0	0
590	1	0	0	1	0	0	0	1	0	0	0	0
591	1	0	0	1	0	0	0	1	0	0	0	0
592	1	3.72	0	1	1.67	0	0	0.67	0	0.4	-12.1	-12.1
593	1	0	0	1	0	0	0	1	0	0	0	0
594	1	0	0	1	0	0	0	1	0	0	0	0
595	1	0	0	1	0	0	0	1	0	0	0	0
596	1	0	0	1	0	0	0	1	0	0	0	0
597	1	2.1	0	1	1.34	0	0	0.67	0	0.22	-14.78	-14.78
598	1	0	0	1	0	0	0	1	0	0	0	0
599	1	0	0	1	0	0	0	1	0	0	0	0
600	1	1.52	0	1	1.04	0	0	0.67	0	0.16	-10.98	-10.98
601	1	0	0	1	0	0	0	1	0	0	0	0
602	1	0	0	1	0	0	0	1	0	0	0	0
603	1	1.14	0	1	0.8	0	0	0.67	0	0.12	-9.76	-9.76
604	1	0	0	1	0	0	0	1	0	0	0	0
605	1	1.13	0	1	0.86	0	0	0.67	0	0.12	-12.71	-12.71
606	1	0	0	1	0	0	0	1	0	0	0	0
607	1	0.37	0	1	0.22	0	0	0.67	0	0.04	-13.52	-13.52
608	1	0	0	1	0	0	0	1	0	0	0	0
609	1	0	0	1	0	0	0	1	0	0	0	0
610	1	0.96	0	1	0.59	0	0	0.67	0	0.1	-7.67	-7.67
611	1	0	0	1	0	0	0	1	0	0	0	0
612	1	0	0	1	0	0	0	1	0	0	0	0
613	1	0	0	1	0	0	0	1	0	0	0	0
614	1	2.07	0	1	1.27	0	0	0.67	0	0.22	-12.46	-12.46
615	1	1.54	0	1	0.91	0	0	0.67	0	0.16	-6.25	-6.25
616	1	0	0	1	0	0	0	1	0	0	0	0
617	1	1.85	0	1	1.07	0	0	0.67	0	0.2	-5.74	-5.73
618	1	0	0	1	0	0	0	1	0	0	0	0
619	1	6.77	0	1	1.49	0	0	0.67	0	0.72	-8.85	-8.84
620	1	0	0	1	0	0	0	1	0	0	0	0
621	1	0	0	1	0	0	0	1	0	0	0	0
622	1	0.68	0	1	0.39	0	0	0.67	0	0.07	-9.08	-9.08
623	1	0	0	1	0	0	0	1	0	0	0	0
624	1	2.16	0	1	1.22	0	0	0.67	0	0.23	-7.35	-7.35
625	1	0	0	1	0	0	0	1	0	0	0	0
626	1	0	0	1	0	0	0	1	0	0	0	0
627	1	0	0	1	0	0	0	1	0	0	0	0
628	1	2.18	0	1	1.14	0	0	0.67	0	0.23	-9.51	-9.51
629	1	1.35	0	1	0.93	0	0	0.67	0	0.14	-15.52	-15.52
630	1	0	0	1	0	0	0	1	0	0	0	0
631	1	0	0	1	0	0	0	1	0	0	0	0
632	1	1.85	0	1	1.07	0	0	0.67	0	0.2	-5.99	-5.98
633	1	0.65	0	1	0.35	0	0	0.67	0	0.07	-8.58	-8.58
634	1	8.03	0	1	3.98	0	0	0.67	0	0.86	-27.71	-27.71
635	1	1.49	0	1	0.99	0	0	0.67	0	0.16	-6.95	-6.95
636	1	1.81	0	1	1.19	0	0	0.67	0	0.19	-11.08	-11.08
637	1	0.93	0	1	0.66	0	0	0.67	0	0.1	-13.19	-13.19
638	1	0	0	1	0	0	0	1	0	0	0	0
639	1	0	0	1	0	0	0	1	0	0	0	0
640	1	0	0	1	0	0	0	1	0	0	0	0
641	1	3.31	0	1	1.59	0	0	0.67	0	0.35	-9.57	-9.58
642	1	0	0	1	0	0	0	1	0	0	0	0
643	1	0.92	0	1	0.62	0	0	0.67	0	0.1	-7.85	-7.86
644	1	1.49	0	1	0.99	0	0	0.67	0	0.16	-6.7	-6.7
645	1	0	0	0.95	33.41	0.05	1.7	0.21	1	0.4	-10.13	-9.62
646	1	3.31	0	1	1.54	0	0	0.67	0	0.35	-12.15	-12.15
647	1	0	0	1	0	0	0	1	0	0	0	0
648	1	0	0	1	0	0	0	1	0	0	0	0
649	1	2.13	0	1	1.26	0	0	0.67	0	0.23	-9.84	-9.84
650	1	0	0	1	0	0	0	1	0	0	0	0
651	1	1.67	0	1	1.01	0	0	0.67	0	0.18	-8.21	-8.21
652	1	0.59	0	1	0.4	0	0	0.67	0	0.06	-9.8	-9.8
653	1	1.46	0	1	0.91	0	0	0.67	0	0.16	-12.08	-12.08
654	1	0	0	0.99	10000	0.01	4.46	0.05	1	24.63	-14.44	-12.41
655	1	0	0	1	0	0	0	1	0	0	0	0
656	1	0	0	1	0	0	0	1	0	0	0	0
657	1	0	0	1	0	0	0	1	0	0	0	0
658	1	1.81	0	1	1.05	0	0	0.67	0	0.19	-9.56	-9.56
659	1	1.11	0	1	0.69	0	0	0.67	0	0.12	-7.68	-7.68
660	1	0	0	1	0	0	0	1	0	0	0	0
661	1	0	0	1	0	0	0	1	0	0	0	0
662	1	0	0	1	0	0	0	1	0	0	0	0
663	1	0	0	1	0	0	0	1	0	0	0	0
664	1	0	0	1	0	0	0	1	0	0	0	0
665	1	0	0	1	0	0	0	1	0	0	0	0
666	1	5.33	0	1	1.97	0	0	0.67	0	0.57	-16.86	-16.86
667	1	0	0	1	0	0	0	1	0	0	0	0
668	1	0	0	1	0	0	0	1	0	0	0	0
669	1	0.41	0	1	0.31	0	0	0.67	0	0.04	-8.57	-8.57
670	1	4.4	0	1	2.04	0	0	0.67	0	0.47	-11.51	-11.51
671	1	0.58	0	1	0.39	0	0	0.67	0	0.06	-7.45	-7.45
672	1	1.98	0	1	1.1	0	0	0.67	0	0.21	-13.3	-13.3
673	1	0	0	1	0	0	0	1	0	0	0	0
674	1	0	0	1	0	0	0	1	0	0	0	0
675	1	0	0	1	0	0	0	1	0	0	0	0
676	1	0	0	1	0	0	0	1	0	0	0	0
677	1	0	0	1	0	0	0	1	0	0	0	0
678	1	0	0	1	0	0	0	1	0	0	0	0
679	1	1.48	0	1	0.99	0	0	0.67	0	0.16	-5.19	-5.2
680	1	0	0	1	0	0	0	1	0	0	0	0
681	1	0	0	1	0	0	0	1	0	0	0	0
682	1	0	0	1	0	0	0	1	0	0	0	0
683	1	0	0	1	0	0	0	1	0	0	0	0
684	1	0	0	1	0	0	0	1	0	0	0	0
685	1	2.05	0	1	1.16	0	0	0.67	0	0.22	-12.35	-12.35
686	1	0	0	1	0	0	0	1	0	0	0	0
687	1	0	0	1	0	0	0	1	0	0	0	0
688	1	0	0	1	0	0	0	1	0	0	0	0
689	1	1.75	0	1	1.02	0	0	0.67	0	0.19	-7.32	-7.32
690	1	0	0	1	0	0	0	1	0	0	0	0
691	1	2.61	0	1	1.49	0	0	0.67	0	0.28	-8.26	-8.26
692	1	1.85	0	1	1.19	0	0	0.67	0	0.2	-10.57	-10.57
693	1	0	0	1	0	0	0	1	0	0	0	0
694	1	1.9	0	1	1.09	0	0	0.67	0	0.2	-8.36	-8.36
695	1	0.93	0	1	0.66	0	0	0.67	0	0.1	-11.59	-11.59
696	1	0	0	1	0	0	0	1	0	0	0	0
697	1	3.21	0	1	1.52	0	0	0.67	0	0.34	-11.05	-11.05
698	1	1.85	0	1	1.07	0	0	0.67	0	0.2	-5.74	-5.73
699	1	4.47	0	1	1.82	0	0	0.67	0	0.48	-16.21	-16.21
700	1	0	0	1	0	0	0	1	0	0	0	0
701	1	2.01	0	1	1.24	0	0	0.67	0	0.21	-8.84	-8.84
702	1	3.78	0	1	1.69	0	0	0.67	0	0.41	-10.68	-10.68
703	1	0	0	1	0	0	0	1	0	0	0	0
704	1	0	0	0	1.14	1	0.94	0.33	1	0.3	-17.94	-17.94
705	1	0.92	0	1	0.62	0	0	0.67	0	0.1	-7.93	-7.93
706	1	0	0	1	0	0	0	1	0	0	0	0
707	1	0	0	1	0	0	0	1	0	0	0	0
708	1	0	0	1	0	0	0	1	0	0	0	0
709	1	1.26	0	1	0.9	0	0	0.67	0	0.14	-12.45	-12.45
710	1	0	0	1	0	0	0	1	0	0	0	0
711	1	0	0	1	0	0	0	1	0	0	0	0
712	1	0	0	0.01	0.38	0.99	0.42	0.45	1	0.1	-8.32	-8.32
713	1	0	0	1	0	0	0	1	0	0	0	0
714	1	1.36	0	1	0.94	0	0	0.67	0	0.15	-10.99	-10.99
715	1	1.9	0	1	1.07	0	0	0.67	0	0.2	-10.23	-10.23
716	1	1.85	0	1	1.07	0	0	0.67	0	0.2	-5.74	-5.73
717	1	0	0	1	0	0	0	1	0	0	0	0
718	1	0.69	0	1	0.42	0	0	0.67	0	0.07	-8.47	-8.47
719	1	0	0	1	0	0	0	1	0	0	0	0
720	1	0	0	1	0	0	0	1	0	0	0	0
721	1	5.34	0	1	1.39	0	0	0.67	0	0.57	-11.03	-11.04
722	1	0	0	1	0	0	0	1	0	0	0	0
723	1	0	0	1	0	0	0	1	0	0	0	0
724	1	2.06	0	1	1.27	0	0	0.67	0	0.22	-13.41	-13.41
725	1	0	0	1	0	0	0	1	0	0	0	0
726	1	0	0	1	0	0	0	1	0	0	0	0
727	1	0	0	1	0	0	0	1	0	0	0	0
728	1	0	0	1	0	0	0	1	0	0	0	0
729	1	0	0	1	0	0	0	1	0	0	0	0
730	1	1.3	0	1	0.8	0	0	0.67	0	0.14	-5.45	-5.45
731	1	0	0	1	0	0	0	1	0	0	0	0
732	1	0	0	1	0	0	0	1	0	0	0	0
733	1	1.62	0	1	1.09	0	0	0.67	0	0.17	-11.66	-11.66
734	1	1.49	0	1	0.99	0	0	0.67	0	0.16	-6.7	-6.7
735	1	0	0	1	0	0	0	1	0	0	0	0
736	1	0	0	1	0	0	0	1	0	0	0	0
737	1	0	0	1	0	0	0	1	0	0	0	0
738	1	0	0	1	0	0	0	1	0	0	0	0
739	1	0	0	1	0	0	0	1	0	0	0	0
740	1	0.57	0	1	0.33	0	0	0.67	0	0.06	-9.79	-9.79
741	1	7.34	0	1	2.24	0	0	0.67	0	0.79	-14.22	-14.22
742	1	0	0	1	0	0	0	1	0	0	0	0
743	1	2.02	0	1	1.26	0	0	0.67	0	0.22	-9.79	-9.79
744	1	0	0	1	0	0	0	1	0	0	0	0
745	1	0	0	1	0	0	0	1	0	0	0	0
746	1	0	0	1	0	0	0	1	0	0	0	0
747	1	1.15	0	1	0.81	0	0	0.67	0	0.12	-8.96	-8.96
748	1	2.15	0	1	1.77	0	0	0.67	0	0.23	-19.75	-19.75
749	1	0	0	1	0	0	0	1	0	0	0	0
750	1	1.7	0	1	1	0	0	0.67	0	0.18	-10.18	-10.18
751	1	0	0	1	0	0	0	1	0	0	0	0
752	1	3.25	0	1	1.6	0	0	0.67	0	0.35	-16.36	-16.36
753	1	0	0	1	0	0	0	1	0	0	0	0
754	1	1.3	0	1	0.8	0	0	0.67	0	0.14	-5.45	-5.45
755	1	0	0	1	0	0	0	1	0	0	0	0
756	1	2.3	0	1	1.4	0	0	0.67	0	0.25	-11.8	-11.81
757	1	1.48	0	1	1.01	0	0	0.67	0	0.16	-15.24	-15.24
758	1	0	0	0.97	31.04	0.03	1.62	0.22	1	0.26	-10.57	-9.96
759	1	2.33	0.36	1	1.13	0	0	0.67	0	0.34	-16.01	-16.01
760	1	1.37	0	1	0.82	0	0	0.67	0	0.15	-7.45	-7.45
761	1	1.42	0	1	0.88	0	0	0.67	0	0.15	-9.25	-9.25
762	1	0	0	1	0	0	0	1	0	0	0	0
763	1	0	0	1	0	0	0	1	0	0	0	0
764	1	0.6	0	1	0.4	0	0	0.67	0	0.06	-5.99	-5.99
765	1	1.86	0	1	1.22	0	0	0.67	0	0.2	-13.47	-13.47
766	1	1.12	0	1	0.7	0	0	0.67	0	0.12	-8.06	-8.06
767	1	0	0	1	0	0	0	1	0	0	0	0
768	1	0	0	0.96	25.31	0.04	1.69	0.22	1	0.28	-9.45	-8.88
769	1	1.08	0	1	0.66	0	0	0.67	0	0.12	-7.08	-7.08
770	1	0	0	1	0	0	0	1	0	0	0	0
771	1	3.03	0	1	1.49	0	0	0.67	0	0.32	-9.04	-9.04
772	1	0.59	0	1	0.39	0	0	0.67	0	0.06	-7.19	-7.19
773	1	0	0	1	0	0	0	1	0	0	0	0
774	1	0	0	1	0	0	0	1	0	0	0	0
775	1	0	0	1	0	0	0	1	0	0	0	0
776	1	0	0	1	0	0	0	1	0	0	0	0
777	1	1.43	0	0.99	421.75	0.01	3.08	0.1	1	1.42	-14.64	-12.95
778	1	0	0	1	0	0	0	1	0	0	0	0
779	1	0	0	1	0	0	0	1	0	0	0	0
780	1	0	0	1	0	0	0	1	0	0	0	0
781	1	2.18	0	1	1.06	0	0	0.67	0	0.23	-7.26	-7.26
782	1	1.16	0	1	0.72	0	0	0.67	0	0.12	-5.95	-5.95
783	1	1.91	0	1	0.98	0	0	0.67	0	0.2	-5.64	-5.64
784	1	0	0	1	0	0	0	1	0	0	0	0
785	1	1.26	0	1	0.9	0	0	0.67	0	0.14	-9.89	-9.89
786	1	0	0	0	0.36	1	0.43	0.45	1	0.09	-10.47	-10.47
787	1	1.72	0	1	0.88	0	0	0.67	0	0.18	-7.88	-7.88
788	1	1.37	0	1	0.82	0	0	0.67	0	0.15	-7.74	-7.75
789	1	0	0	1	0	0	0	1	0	0	0	0
790	1	0	0	1	0	0	0	1	0	0	0	0
791	1	0.42	0	1	0.13	0	0	0.67	0	0.05	-6.61	-6.61
792	1	1.84	0	1	1.02	0	0	0.67	0	0.2	-9.57	-9.57
793	1	0	0	1	0	0	0	1	0	0	0	0
794	1	0.62	0	1	0.52	0	0	0.67	0	0.07	-6.99	-6.99
795	1	0	0	0	0.37	1	0.46	0.44	1	0.1	-6.91	-6.91
796	1	1.59	0	1	0.93	0	0	0.67	0	0.17	-7.54	-7.54
797	1	0	0	1	0	0	0	1	0	0	0	0
798	1	0	0	1	0	0	0	1	0	0	0	0
799	1	3.99	0	0.98	76.88	0.02	1.11	0.3	1	0.8	-22.57	-21.63
800	1	0	0	1	0	0	0	1	0	0	0	0
801	1	0	0	1	0	0	0	1	0	0	0	0
802	1	0	0	1	0	0	0	1	0	0	0	0
803	1	3.25	0	1	1.71	0	0	0.67	0	0.35	-12.7	-12.7
804	1	5.09	0	0.88	3.93	0.12	0	0.67	0	0.67	-26.22	-26.09
805	1	0	0	1	0	0	0	1	0	0	0	0
806	1	0	0	0	0.54	1	0.71	0.38	2	0.14	-14.21	-14.21
807	1	1.16	0	1	0.72	0	0	0.67	0	0.12	-6.02	-6.02
808	1	0	0	1	0	0	0	1	0	0	0	0
809	1	0	0	1	0	0	0	1	0	0	0	0
810	1	0	0	1	0	0	0	1	0	0	0	0
811	1	1.11	0	1	0.69	0	0	0.67	0	0.12	-7.68	-7.68
812	1	0.55	0	1	0.36	0	0	0.67	0	0.06	-6.72	-6.72
813	1	1.49	0	1	0.99	0	0	0.67	0	0.16	-7.93	-7.93
814	1	1.31	0.28	0.89	1.18	0.11	0	0.67	0	0.24	-10.9	-10.91
815	1	0.58	0	1	0.39	0	0	0.67	0	0.06	-7.94	-7.94
816	1	0	0	1	0	0	0	1	0	0	0	0
817	1	0	0	1	0	0	0	1	0	0	0	0
818	1	0.55	0	1	0.22	0	0	0.67	0	0.06	-10.63	-10.63
819	1	1.91	0	1	1.25	0	0	0.67	0	0.2	-16.08	-16.08
820	1	0	0	1	0	0	0	1	0	0	0	0
821	1	0	0	1	0	0	0	1	0	0	0	0
822	1	2.51	0	1	1.3	0	0	0.67	0	0.27	-8.53	-8.53
823	1	1.05	0	1	0.65	0	0	0.67	0	0.11	-6.82	-6.83
824	1	1.85	0	1	1.07	0	0	0.67	0	0.2	-5.74	-5.73
825	1	3.26	0	1	1.44	0	0	0.67	0	0.35	-12.4	-12.4
826	1	0	0	1	0	0	0	1	0	0	0	0
827	1	0	0	0.95	18.68	0.05	1.35	0.26	1	0.23	-9.84	-9.41
828	1	0	0	1	0	0	0	1	0	0	0	0
829	1	0	0	1	0	0	0	1	0	0	0	0
830	1	0	0	1	0	0	0	1	0	0	0	0
831	1	0	0	1	0	0	0	1	0	0	0	0
832	1	0	0	1	0	0	0	1	0	0	0	0
833	1	0.41	0	1	0.21	0	0	0.67	0	0.04	-11.24	-11.24
834	1	0	0	1	0	0	0	1	0	0	0	0
835	1	0	0	1	0	0	0	1	0	0	0	0
836	1	0	0	1	0	0	0	1	0	0	0	0
837	1	2.05	0	1	1.16	0	0	0.67	0	0.22	-10.42	-10.43
838	1	1.45	0	1	1	0	0	0.67	0	0.16	-12.22	-12.22
839	1	1.83	0	1	1.21	0	0	0.67	0	0.2	-16.69	-16.69
840	1	0	0	1	0	0	0	1	0	0	0	0
841	1	2.54	0	1	1.47	0	0	0.67	0	0.27	-10.21	-10.21
842	1	0	0	1	0	0	0	1	0	0	0	0
843	1	0	0	1	0	0	0	1	0	0	0	0
844	1	0	0	1	0	0	0	1	0	0	0	0
845	1	0	0	1	0	0	0	1	0	0	0	0
846	1	0	0	1	0	0	0	1	0	0	0	0
847	1	1.49	0	1	0.99	0	0	0.67	0	0.16	-8.7	-8.7
848	1	1.4	0	1	0.83	0	0	0.67	0	0.15	-6.71	-6.71
849	1	1.07	0	1	0.63	0	0	0.67	0	0.11	-7.1	-7.1
850	1	1.73	0	1	0.99	0	0	0.67	0	0.19	-8.5	-8.5
851	1	1.49	0	1	0.99	0	0	0.67	0	0.16	-9.68	-9.68
852	1	1.13	0	1	0.8	0	0	0.67	0	0.12	-11.16	-11.16
853	1	0.66	0	1	0.45	0	0	0.67	0	0.07	-9.22	-9.22
854	1	0	0	1	0	0	0	1	0	0	0	0
855	1	0	0	1	0	0	0	1	0	0	0	0
856	1	0	0	1	0	0	0	1	0	0	0	0
857	1	0.96	0	1	0.67	0	0	0.67	0	0.1	-12.02	-12.02
858	1	0.73	0	1	0.51	0	0	0.67	0	0.08	-6.12	-6.12
859	1	1.86	0	1	1.02	0	0	0.67	0	0.2	-11.45	-11.46
860	1	0	0	1	0	0	0	1	0	0	0	0
861	1	1.24	0	1	0.87	0	0	0.67	0	0.13	-10.93	-10.93
862	1	5.49	0	1	0.86	0	0	0.67	0	0.59	-17.7	-17.4
863	1	3.13	0	1	1.52	0	0	0.67	0	0.33	-10.06	-10.06
864	1	0	0	1	0	0	0	1	0	0	0	0
865	1	4.49	0	1	1.85	0	0	0.67	0	0.48	-13.58	-13.58
866	1	4.01	0	1	1.73	0	0	0.67	0	0.43	-20.01	-20.01
867	1	2.42	0	1	1.29	0	0	0.67	0	0.26	-11.7	-11.7
868	1	0	0	1	0	0	0	1	0	0	0	0
869	1	0	0	1	0	0	0	1	0	0	0	0
870	1	0	0	1	0	0	0	1	0	0	0	0
871	1	1.4	0	1	0.83	0	0	0.67	0	0.15	-6.45	-6.45
872	1	0	0	1	0	0	0	1	0	0	0	0
873	1	1.16	0	1	0.72	0	0	0.67	0	0.12	-6.02	-6.02
874	1	0	0	1	0	0	0	1	0	0	0	0
875	1	0	0	1	0	0	0	1	0	0	0	0
876	1	0	0	1	0	0	0	1	0	0	0	0
877	1	0	0	1	0	0	0	1	0	0	0	0
878	1	0	0	1	0	0	0	1	0	0	0	0
879	1	0	0	1	0	0	0	1	0	0	0	0
880	1	0	0	1	0	0	0	1	0	0	0	0
881	1	0	0	1	0	0	0	1	0	0	0	0
882	1	0	0	1	0	0	0	1	0	0	0	0
883	1	0	0	1	0	0	0	1	0	0	0	0
884	1	0	0	1	0	0	0	1	0	0	0	0
885	1	2.92	0	1	1.47	0	0	0.67	0	0.31	-9.55	-9.55
886	1	0	0	0.5	1.67	0.5	0.99	0.32	1	0.22	-11.81	-11.77
887	1	0	0	0.91	6.75	0.09	1.5	0.24	1	0.16	-10.51	-10.29
888	1	1.29	0.75	0.93	0.8	0.07	0	0.67	0	0.34	-15.09	-15.09
889	1	0	0	1	0	0	0	1	0	0	0	0
890	1	0	0	1	0	0	0	1	0	0	0	0
891	1	0	0	0.99	242.81	0.01	3.12	0.1	1	0.82	-11.92	-10.52
892	1	1.4	0	1	0.96	0	0	0.67	0	0.15	-9.62	-9.62
893	1	1.59	0	0.98	72.26	0.02	1.61	0.22	1	0.5	-16.28	-15.23
894	1	0	0	0	0.33	1	0.04	0.62	0	0.09	-6.99	-6.99
895	1	0	0	1	0	0	0	1	0	0	0	0
896	1	0	0	0.95	35.69	0.05	1.58	0.23	1	0.5	-9.89	-9.4
897	1	0	0	1	0	0	0	1	0	0	0	0
898	1	1.37	0	0.94	80.91	0.06	1.55	0.23	2	1.32	-27.03	-26.21
899	1	3.03	0	1	1.49	0	0	0.67	0	0.32	-9.04	-9.04
900	1	0	0	1	0	0	0	1	0	0	0	0
901	1	2.43	0	1	1.32	0	0	0.67	0	0.26	-21.63	-21.63
902	1	1.22	0	1	0.63	0	0	0.67	0	0.13	-9.86	-9.86
903	1	0.75	0	1	0.52	0	0	0.67	0	0.08	-6.09	-6.09
904	1	0	0	1	0	0	0	1	0	0	0	0
905	1	1.31	0	0.97	80.05	0.03	1.38	0.26	1	0.7	-12.26	-11.47
906	1	3.6	0	1	1.62	0	0	0.67	0	0.39	-9.78	-9.78
907	1	1.16	0	1	0.72	0	0	0.67	0	0.12	-5.95	-5.95
908	1	1.45	0	1	0.76	0	0	0.67	0	0.15	-6.19	-6.2
909	1	0	0	1	0	0	0	1	0	0	0	0
910	1	0	0	1	0	0	0	1	0	0	0	0
911	1	3.34	0	0.97	39.25	0.03	0.72	0.37	1	0.7	-14.67	-13.99
912	1	2.05	0	1	1.13	0	0	0.67	0	0.22	-11.67	-11.67
913	1	0	0	1	0	0	0	1	0	0	0	0
914	1	0	0	1	0	0	0	1	0	0	0	0
915	1	2.77	0	1	1.41	0	0	0.67	0	0.3	-12.72	-12.73
916	1	0	0	1	0	0	0	1	0	0	0	0
917	1	0	0	1	0	0	0	1	0	0	0	0
918	1	0	0	0.93	27.65	0.07	3.01	0.11	2	0.49	-17.54	-16.43
919	1	1.5	0	1	1.02	0	0	0.67	0	0.16	-11.66	-11.66
920	1	0.53	0	1	0.21	0	0	0.67	0	0.06	-10.98	-10.98
921	1	0	0	1	0	0	0	1	0	0	0	0
922	1	0	0	1	0	0	0	1	0	0	0	0
923	1	0	0	1	0	0	0	1	0	0	0	0
924	1	0	0	1	0	0	0	1	0	0	0	0
925	1	1.98	0	1	1.23	0	0	0.67	0	0.21	-17.17	-17.17
926	1	0	0	1	0	0	0	1	0	0	0	0
927	1	0	0	1	0	0	0	1	0	0	0	0
928	1	0	0	1	0	0	0	1	0	0	0	0
929	1	1.24	0	1	0.76	0	0	0.67	0	0.13	-7.56	-7.56
930	1	0	0	1	0	0	0	1	0	0	0	0
931	1	1.19	0	1	0.62	0	0	0.67	0	0.13	-12.82	-12.82
932	1	2.35	0	1	1.24	0	0	0.67	0	0.25	-21.8	-21.8
933	1	0	0	1	0	0	0	1	0	0	0	0
934	1	0	0	1	0	0	0	1	0	0	0	0
935	1	1.59	0	1	0.93	0	0	0.67	0	0.17	-7.54	-7.54
936	1	1.19	0	1	0.83	0	0	0.67	0	0.13	-13.31	-13.31
937	1	2.72	0	1	1.43	0	0	0.67	0	0.29	-10.07	-10.08
938	1	0	0	1	0	0	0	1	0	0	0	0
939	1	0	0	1	0	0	0	1	0	0	0	0
940	1	0	0	1	0	0	0	1	0	0	0	0
941	1	0	0	1	0	0	0	1	0	0	0	0
942	1	1.58	0	1	0.93	0	0	0.67	0	0.17	-11.04	-11.04
943	1	1.5	0	1	0.89	0	0	0.67	0	0.16	-9.94	-9.94
944	1	3.13	0	1	1.76	0	0	0.67	0	0.34	-14.09	-14.09
945	1	1.94	0	1	1.26	0	0	0.67	0	0.21	-12	-12
946	1	1.59	0	1	0.83	0	0	0.67	0	0.17	-8.07	-8.08
947	1	1.52	0	1	1.03	0	0	0.67	0	0.16	-12.79	-12.79
948	1	1.91	0	1	0.98	0	0	0.67	0	0.2	-5.64	-5.64
949	1	0	0	1	0	0	0	1	0	0	0	0
950	1	0	0	1	0	0	0	1	0	0	0	0
951	1	0	0	1	0	0	0	1	0	0	0	0
952	1	1.76	0	1	1.12	0	0	0.67	0	0.19	-8.6	-8.6
953	1	1.79	0	1	1.16	0	0	0.67	0	0.19	-12.23	-12.23
954	1	0	0	1	0	0	0	1	0	0	0	0
955	1	0.56	0	1	0.37	0	0	0.67	0	0.06	-8.15	-8.15
956	1	0	0	0.84	4.96	0.16	0.76	0.37	1	0.21	-9.54	-9.41
957	1	0	0	1	0	0	0	1	0	0	0	0
958	1	0	0	1	0	0	0	1	0	0	0	0
959	1	0	0	1	0	0	0	1	0	0	0	0
960	1	0.66	0	1	0.45	0	0	0.67	0	0.07	-7.71	-7.71
961	1	0	0	1	0	0	0	1	0	0	0	0
962	1	0.81	0	1	0.59	0	0	0.67	0	0.09	-7.4	-7.4
963	1	0	0	1	0	0	0	1	0	0	0	0
964	1	0	0	1	0	0	0	1	0	0	0	0
965	1	0.85	0	1	0.6	0	0	0.67	0	0.09	-9.02	-9.02
966	1	1.2	0	1	0.82	0	0	0.67	0	0.13	-18.26	-18.26
967	1	0	0	1	0	0	0	1	0	0	0	0
968	1	0	0	0.86	2.42	0.14	0.55	0.42	1	0.09	-9.58	-9.47
969	1	0	0	1	0	0	0	1	0	0	0	0
970	1	0	0	1	0	0	0	1	0	0	0	0
971	1	0	0	1	0	0	0	1	0	0	0	0
972	1	0	0	0.53	0.72	0.47	0.4	0.46	1	0.09	-9.03	-9.01
973	1	0	0	1	0	0	0	1	0	0	0	0
974	1	0	0	1	0	0	0	1	0	0	0	0
975	1	1.91	0	1	0.98	0	0	0.67	0	0.2	-5.64	-5.64
976	1	0	0	1	0	0	0	1	0	0	0	0
977	1	2.76	0	1	1.43	0	0	0.67	0	0.3	-8.73	-8.73
978	1	0	0	1	0	0	0	1	0	0	0	0
979	1	2.88	0	0.82	3.81	0.18	0.01	0.64	1	0.48	-16.5	-16.42
980	1	0	0	1	0	0	0	1	0	0	0	0
981	1	0.69	0	1	0.48	0	0	0.67	0	0.07	-6.58	-6.58
982	1	0	0	1	0	0	0	1	0	0	0	0
983	1	0	0	1	0	0	0	1	0	0	0	0
984	1	0	0	1	0	0	0	1	0	0	0	0
985	1	0	0	1	0	0	0	1	0	0	0	0
986	1	0.69	0	1	0.48	0	0	0.67	0	0.07	-6.58	-6.58
987	1	1.18	0	1	0.72	0	0	0.67	0	0.13	-9.6	-9.6
988	1	0	0	1	0	0	0	1	0	0	0	0
989	1	0.42	0	1	0.13	0	0	0.67	0	0.05	-6.61	-6.61
990	1	0	0	1	0	0	0	1	0	0	0	0
991	1	2.46	0	1	1.36	0	0	0.67	0	0.26	-10.19	-10.19
992	1	0	0	1	0	0	0	1	0	0	0	0
993	1	1.11	0	0.98	175.64	0.02	2.11	0.17	1	0.83	-15.33	-14.13
994	1	0	0	1	0	0	0	1	0	0	0	0
995	1	2.32	0	1	1.18	0	0	0.67	0	0.25	-12.09	-12.09
996	1	0.25	0	1	0.06	0	0	0.67	0	0.03	-11.97	-11.97
997	1	0	0	1	0	0	0	1	0	0	0	0
998	1	1.79	0	1	1.06	0	0	0.67	0	0.19	-18.46	-18.46
999	1	1.11	0	1	0.78	0	0	0.67	0	0.12	-17.01	-17.01
1000	1	0	0	1	0	0	0	1	0	0	0	0
1001	1	1.37	0	1	0.82	0	0	0.67	0	0.15	-7.36	-7.36
1002	1	0	0	1	0	0	0	1	0	0	0	0
1003	1	1.49	0	1	0.84	0	0	0.67	0	0.16	-12.36	-12.37
1004	1	0	0	1	0	0	0	1	0	0	0	0
1005	1	1.9	0	1	1.09	0	0	0.67	0	0.2	-8.96	-8.97
1006	1	0	0	1	0	0	0	1	0	0	0	0
1007	1	1.75	0	1	1.02	0	0	0.67	0	0.19	-7.32	-7.32
1008	1	0.64	0	1	0.44	0	0	0.67	0	0.07	-9.6	-9.6
1009	1	0	0	1	0	0	0	1	0	0	0	0
1010	1	0	0	1	0	0	0	1	0	0	0	0
1011	1	1.05	0	1	0.65	0	0	0.67	0	0.11	-8.36	-8.36
1012	1	1.18	0	1	0.74	0	0	0.67	0	0.13	-10.05	-10.05
1013	1	0	0	1	0	0	0	1	0	0	0	0
1014	1	0.42	0	1	0.13	0	0	0.67	0	0.05	-6.61	-6.61
1015	1	0	0	1	0	0	0	1	0	0	0	0
1016	1	0	0	1	0	0	0	1	0	0	0	0
1017	1	0	0	1	0	0	0	1	0	0	0	0
1018	1	0	0	1	0	0	0	1	0	0	0	0
1019	1	0	0	1	0	0	0	1	0	0	0	0
1020	1	0	0	1	0	0	0	1	0	0	0	0
1021	1	0	0	1	0	0	0	1	0	0	0	0
1022	1	0.85	0	1	0.57	0	0	0.67	0	0.09	-8.22	-8.22
1023	1	0	0	1	0	0	0	1	0	0	0	0
1024	1	0	0	1	0	0	0	1	0	0	0	0
1025	1	0	0	1	0	0	0	1	0	0	0	0
1026	1	0	0	1	0	0	0	1	0	0	0	0
1027	1	0	0	1	0	0	0	1	0	0	0	0
1028	1	8.7	0	1	2.12	0	0	0.67	0	0.93	-21.61	-21.61
1029	1	0.53	0	1	0.34	0	0	0.67	0	0.06	-11.46	-11.46
1030	1	0	0	1	0	0	0	1	0	0	0	0
1031	1	0	0	1	0	0	0	1	0	0	0	0
1032	1	0	0	1	0	0	0	1	0	0	0	0
1033	1	2.48	1.15	0.98	4558.47	0.02	27.97	0	2	24.06	-56.03	-40.41
1034	1	0	0	1	0	0	0	1	0	0	0	0
1035	1	0.89	0	1	0.62	0	0	0.67	0	0.09	-8.9	-8.9
1036	1	1.91	0	1	0.98	0	0	0.67	0	0.2	-5.64	-5.64
1037	1	0	0	1	0	0	0	1	0	0	0	0
1038	1	0	0	1	0	0	0	1	0	0	0	0
1039	1	0	0	1	0	0	0	1	0	0	0	0
1040	1	0	0	1	0	0	0	1	0	0	0	0
1041	1	0	0	0.97	758.72	0.03	14.24	0	3	6.59	-34.48	-28.02
1042	1	0	0	1	0	0	0	1	0	0	0	0
1043	1	0.69	0	1	0.48	0	0	0.67	0	0.07	-6.67	-6.67
1044	1	0	0	0	0.8	1	0.67	0.39	1	0.21	-9.42	-9.42
1045	1	18.18	0	0.78	0	0.22	0	0.67	0	1.95	-29.79	-29.79
1046	1	0	0	1	0	0	0	1	0	0	0	0
1047	1	0.58	0	0.97	53.88	0.03	1.26	0.27	1	0.53	-15.03	-14.39
1048	1	1.85	0	1	1.07	0	0	0.67	0	0.2	-5.74	-5.73
1049	1	0	0	0.98	60.46	0.02	2.13	0.17	1	0.34	-12.67	-11.78
1050	1	0	0	1	0	0	0	1	0	0	0	0
1051	1	0	0	1	0	0	0	1	0	0	0	0
1052	1	0	0	1	0	0	0	1	0	0	0	0
1053	1	2.41	0	0.96	21.98	0.04	0.52	0.42	1	0.48	-14.28	-13.78
1054	1	0.41	0	1	0.31	0	0	0.67	0	0.04	-7.81	-7.81
1055	1	2.18	0	1	1.32	0	0	0.67	0	0.23	-17.35	-17.35
1056	1	1.72	0	1	1.01	0	0	0.67	0	0.18	-7.01	-7.02
1057	1	0	0	1	0	0	0	1	0	0	0	0
1058	1	2.46	0	1	1.3	0	0	0.67	0	0.26	-6.49	-6.49
1059	1	0	0	1	0	0	0	1	0	0	0	0
1060	1	4.42	0	1	1.8	0	0	0.67	0	0.47	-14.16	-14.16
1061	1	1.16	0	1	0.72	0	0	0.67	0	0.12	-5.93	-5.93
1062	1	0	0	1	0	0	0	1	0	0	0	0
1063	1	0	0	1	0	0	0	1	0	0	0	0
1064	1	0	0	1	0	0	0	1	0	0	0	0
1065	1	0.56	0	1	0.37	0	0	0.67	0	0.06	-7.14	-7.14
1066	1	2.56	0	1	1.55	0	0	0.67	0	0.27	-13.41	-13.41
1067	1	0	0	1	0	0	0	1	0	0	0	0
1068	1	0	0	1	0	0	0	1	0	0	0	0
1069	1	0	0	1	0	0	0	1	0	0	0	0
1070	1	0	0	1	0	0	0	1	0	0	0	0
1071	1	0	0	1	0	0	0	1	0	0	0	0
1072	1	2.31	0	1	1.44	0	0	0.67	0	0.25	-10.03	-10.03
1073	1	0	0	1	0	0	0	1	0	0	0	0
1074	1	1.14	0	1	0.75	0	0	0.67	0	0.12	-15.92	-15.92
1075	1	9.03	0	1	3.16	0	0	0.67	0	0.97	-37.33	-37.33
1076	1	0.85	0	1	0.6	0	0	0.67	0	0.09	-7.12	-7.12
1077	1	1.49	0	1	0.99	0	0	0.67	0	0.16	-8.36	-8.36
1078	1	9.01	0	1	3.16	0	0	0.67	0	0.96	-34.59	-34.59
1079	1	5.34	0	1	2.09	0	0	0.67	0	0.57	-12.32	-12.32
1080	1	2.46	0	1	1.3	0	0	0.67	0	0.26	-6.49	-6.49
1081	1	1.89	0.35	1	0.95	0	0	0.67	0	0.29	-17.44	-17.45
1082	1	3.14	0	1	1.45	0	0	0.67	0	0.34	-9.43	-9.43
1083	1	0	0	1	0	0	0	1	0	0	0	0
1084	1	0	0	1	0	0	0	1	0	0	0	0
1085	1	0	0	1	0	0	0	1	0	0	0	0
1086	1	0	0	0.98	93.15	0.02	2.04	0.18	1	0.56	-13.4	-12.58
1087	1	0	0	1	0	0	0	1	0	0	0	0
1088	1	0	0	1	0	0	0	1	0	0	0	0

## Sheet: VP2-FEL
Supplementary Excelspreadsheet1 - Selection pressure analysis of South African G2P[4] rotavirus genome segments
Site	Partition	alpha	beta	omega	alpha=beta	LRT	p-value	Total branch length			Detailed analysis reports can be viewed at https://www.datamonkey.org/fel/5f52043b6113794893292d37
1	1	0	0	NaN	0	0	1	0
2	1	0	0	NaN	0	0	1	0			Alpha: Synonymous substitution at a rate
3	1	0	0	NaN	0	0	1	0			Beta: Non-synonymous substitution at a rate
4	1	0	0.642	Infinity	0.425	0.828	0.363	0.267			Omega:Ration of non-synonymous to synonmous substitution
5	1	0	2.499	Infinity	1.843	1.192	0.275	1.04			Alpha=beta: The rate estimate under neutral model
6	1	0	0	NaN	0	0	1	0			LRT: Site-specific likelihood ratio test statistic for non-neutral evolution
7	1	0	0	NaN	0	0	1	0			p-value: Asymptotic p-value evidence of selection
8	1	0	0	NaN	0	0	1	0			Total branch length: Total branch length of branches contributing to inference at this site and used to scale dN-dS
9	1	0	0	NaN	0	0	1	0
10	1	0	0	NaN	0	0	1	0			Statistical significance assesed at p-value ≤ 0.1
11	1	0	0	NaN	0	0	1	0
12	1	3.094	0.571	0.185	1.33	2.226	0.136	0.704			Site(s) under positive selection: 14
13	1	0	1.946	Infinity	1.054	2.426	0.119	0.81
14	1	0	25.15	Infinity	19.577	7.704	0.006	10.468
15	1	0	0	NaN	0	0	1	0
16	1	0	0	NaN	0	0	1	0
17	1	0	0	NaN	0	0	1	0
18	1	0	0	NaN	0	0	1	0
19	1	0	0	NaN	0	0	1	0
20	1	0	0	NaN	0	0	1	0
21	1	0	0	NaN	0	0	1	0
22	1	0	0	NaN	0	0	1	0
23	1	0	0	NaN	0	0	1	0
24	1	0	0	NaN	0	0	1	0
25	1	0	0	NaN	0	0	1	0
26	1	0	0	NaN	0	0	1	0
27	1	0	0	NaN	0	0	1	0
28	1	0	0	NaN	0	0	1	0
29	1	0	0	NaN	0	0	1	0
30	1	2.948	0.708	0.24	1.14	0.915	0.339	0.739
31	1	0	0	NaN	0	0	1	0
32	1	0	0	NaN	0	0	1	0
33	1	0	1.45	Infinity	1.363	0.24	0.624	0.603
34	1	0	1.823	Infinity	1.202	0.826	0.363	0.759
35	1	0	0	NaN	0	0	1	0
36	1	0	0	NaN	0	0	1	0
37	1	0	0	NaN	0	0	1	0
38	1	0	0	NaN	0	0	1	0
39	1	0	0	NaN	0	0	1	0
40	1	0	0	NaN	0	0	1	0
41	1	1.353	0	0	0.441	2.055	0.152	0.204
42	1	1.353	0	0	0.586	1.684	0.194	0.204
43	1	3.847	1.188	0.309	1.805	0.612	0.434	1.074
44	1	0	0	NaN	0	0	1	0
45	1	0	0	NaN	0	0	1	0
46	1	0	0.762	Infinity	0.603	0.469	0.493	0.317
47	1	0	0	NaN	0	0	1	0
48	1	0	0	NaN	0	0	1	0
49	1	0	0	NaN	0	0	1	0
50	1	0	0	NaN	0	0	1	0
51	1	0	0.712	Infinity	0.629	0.255	0.613	0.296
52	1	0	0	NaN	0	0	1	0
53	1	0	0	NaN	0	0	1	0
54	1	0	1.595	Infinity	1.263	0.895	0.344	0.664
55	1	0	0	NaN	0	0	1	0
56	1	0	0.988	Infinity	0.755	0.572	0.449	0.411
57	1	0	0	NaN	0	0	1	0
58	1	0	0	NaN	0	0	1	0
59	1	1.353	0	0	0.566	1.788	0.181	0.204
60	1	2.968	1.58	0.532	1.873	0.233	0.629	1.105
61	1	0	0	NaN	0	0	1	0
62	1	3.887	0	0	0.89	2.845	0.092	0.586
63	1	0	0	NaN	0	0	1	0
64	1	1.073	0	0	0.401	1.962	0.161	0.162
65	1	4.162	0	0	0.9	2.953	0.086	0.627
66	1	0	0	NaN	0	0	1	0
67	1	0	0	NaN	0	0	1	0
68	1	1.902	0	0	0.506	2.632	0.105	0.286
69	1	0	0	NaN	0	0	1	0
70	1	4.902	0	0	1.327	2.756	0.097	0.738
71	1	0	0	NaN	0	0	1	0
72	1	2.81	0	0	0.518	3.337	0.068	0.423
73	1	0	0	NaN	0	0	1	0
74	1	1.353	0	0	0.481	2.031	0.154	0.204
75	1	2.81	0	0	1.472	3.585	0.058	0.423
76	1	0	0	NaN	0	0	1	0
77	1	0	0	NaN	0	0	1	0
78	1	0	0	NaN	0	0	1	0
79	1	0	1.096	Infinity	0.833	0.54	0.463	0.456
80	1	0	0	NaN	0	0	1	0
81	1	0	0	NaN	0	0	1	0
82	1	0	0	NaN	0	0	1	0
83	1	0	0	NaN	0	0	1	0
84	1	0	0	NaN	0	0	1	0
85	1	0	0	NaN	0	0	1	0
86	1	0	0	NaN	0	0	1	0
87	1	0	0	NaN	0	0	1	0
88	1	0	0	NaN	0	0	1	0
89	1	5.878	0	0	1.212	6.333	0.012	0.885
90	1	0	0	NaN	0	0	1	0
91	1	1.687	0	0	0.807	1.465	0.226	0.254
92	1	0	0	NaN	0	0	1	0
93	1	3	0	0	0.527	3.457	0.063	0.452
94	1	0	0	NaN	0	0	1	0
95	1	0	0	NaN	0	0	1	0
96	1	0	0	NaN	0	0	1	0
97	1	1.353	0	0	0.435	1.969	0.161	0.204
98	1	0	0	NaN	0	0	1	0
99	1	0	0.504	Infinity	0.427	0.325	0.568	0.21
100	1	0	0	NaN	0	0	1	0
101	1	1.353	0	0	0.559	1.77	0.183	0.204
102	1	1.353	0	0	0.43	2.223	0.136	0.204
103	1	0	0	NaN	0	0	1	0
104	1	1.734	0	0	0.962	2.335	0.127	0.261
105	1	0	0	NaN	0	0	1	0
106	1	0	0	NaN	0	0	1	0
107	1	2.81	0	0	1.392	2.943	0.086	0.423
108	1	1.353	0	0	0.579	1.839	0.175	0.204
109	1	0	0	NaN	0	0	1	0
110	1	0	0	NaN	0	0	1	0
111	1	0	0	NaN	0	0	1	0
112	1	0	0	NaN	0	0	1	0
113	1	0	0	NaN	0	0	1	0
114	1	0	0	NaN	0	0	1	0
115	1	1.071	0	0	0.371	2.12	0.145	0.161
116	1	0	0	NaN	0	0	1	0
117	1	3.886	0	0	0.889	2.839	0.092	0.585
118	1	1.353	0	0	0.719	1.328	0.249	0.204
119	1	0	0	NaN	0	0	1	0
120	1	1.353	0	0	0.592	1.698	0.193	0.204
121	1	0.902	0	0	0.525	1.083	0.298	0.136
122	1	0	0	NaN	0	0	1	0
123	1	0	0	NaN	0	0	1	0
124	1	0	0	NaN	0	0	1	0
125	1	11.034	0	0	2.399	12.91	0	1.662
126	1	0	0	NaN	0	0	1	0
127	1	1.353	0	0	0.344	2.288	0.13	0.204
128	1	0	0	NaN	0	0	1	0
129	1	0	0	NaN	0	0	1	0
130	1	1.353	0	0	0.693	1.454	0.228	0.204
131	1	2.253	0	0	0.692	4.682	0.03	0.339
132	1	0	0	NaN	0	0	1	0
133	1	0	0	NaN	0	0	1	0
134	1	0	0	NaN	0	0	1	0
135	1	2.96	0.57	0.193	0.956	1.183	0.277	0.683
136	1	0	0	NaN	0	0	1	0
137	1	0	0	NaN	0	0	1	0
138	1	1.353	0	0	0.566	1.788	0.181	0.204
139	1	0	0	NaN	0	0	1	0
140	1	0	0	NaN	0	0	1	0
141	1	2.81	0	0	1.514	3.636	0.057	0.423
142	1	0	0	NaN	0	0	1	0
143	1	6.089	0	0	0.861	3.725	0.054	0.917
144	1	0	0	NaN	0	0	1	0
145	1	0	0	NaN	0	0	1	0
146	1	0	0	NaN	0	0	1	0
147	1	0	0	NaN	0	0	1	0
148	1	0	0	NaN	0	0	1	0
149	1	1.353	0	0	0.693	1.457	0.227	0.204
150	1	0	0	NaN	0	0	1	0
151	1	0	0	NaN	0	0	1	0
152	1	0	0	NaN	0	0	1	0
153	1	0	0	NaN	0	0	1	0
154	1	1.963	0	0	1.122	2.359	0.125	0.296
155	1	0	0	NaN	0	0	1	0
156	1	1.353	0	0	0.48	1.81	0.179	0.204
157	1	0	0	NaN	0	0	1	0
158	1	1.5	0	0	0.529	2.101	0.147	0.226
159	1	0	0	NaN	0	0	1	0
160	1	5.381	0	0	0.726	3.892	0.049	0.811
161	1	0	0	NaN	0	0	1	0
162	1	0	0	NaN	0	0	1	0
163	1	3.658	0	0	1.279	4.088	0.043	0.551
164	1	6.35	0	0	0.926	3.647	0.056	0.957
165	1	0	0	NaN	0	0	1	0
166	1	1.203	0	0	0.812	1.567	0.211	0.181
167	1	0	0	NaN	0	0	1	0
168	1	0.882	0	0	0.486	1.189	0.276	0.133
169	1	0	0	NaN	0	0	1	0
170	1	0	0	NaN	0	0	1	0
171	1	0	0	NaN	0	0	1	0
172	1	3.646	0	0	1.401	5.69	0.017	0.549
173	1	0	0	NaN	0	0	1	0
174	1	3.211	0	0	0.521	3.331	0.068	0.484
175	1	0	0	NaN	0	0	1	0
176	1	0	0	NaN	0	0	1	0
177	1	0	0	NaN	0	0	1	0
178	1	3.137	0	0	1.07	4.253	0.039	0.473
179	1	3.317	0	0	1.332	3.616	0.057	0.5
180	1	0	0	NaN	0	0	1	0
181	1	1.353	0	0	0.695	1.459	0.227	0.204
182	1	1.353	0	0	0.635	1.604	0.205	0.204
183	1	0	0	NaN	0	0	1	0
184	1	6.313	0.859	0.136	1.491	1.603	0.205	1.309
185	1	0	0	NaN	0	0	1	0
186	1	0	0	NaN	0	0	1	0
187	1	0	0	NaN	0	0	1	0
188	1	0	0	NaN	0	0	1	0
189	1	0	0	NaN	0	0	1	0
190	1	2.81	0	0	1.191	3.411	0.065	0.423
191	1	1.17	0	0	0.526	1.603	0.206	0.176
192	1	0	0	NaN	0	0	1	0
193	1	0	0	NaN	0	0	1	0
194	1	0	0	NaN	0	0	1	0
195	1	0	0	NaN	0	0	1	0
196	1	0	0	NaN	0	0	1	0
197	1	0	0	NaN	0	0	1	0
198	1	0.919	0	0	0.414	1.593	0.207	0.139
199	1	2.81	0	0	0.588	3.012	0.083	0.423
200	1	3.33	0	0	1.095	4.402	0.036	0.502
201	1	0	0	NaN	0	0	1	0
202	1	0	0	NaN	0	0	1	0
203	1	0	0	NaN	0	0	1	0
204	1	0	0	NaN	0	0	1	0
205	1	0	1.309	Infinity	1.164	0.466	0.495	0.545
206	1	0	0	NaN	0	0	1	0
207	1	0	0	NaN	0	0	1	0
208	1	0	0	NaN	0	0	1	0
209	1	0	0	NaN	0	0	1	0
210	1	10.812	0	0	0.674	5.509	0.019	1.629
211	1	6.175	0	0	0.642	4.334	0.037	0.93
212	1	0	0	NaN	0	0	1	0
213	1	0	0	NaN	0	0	1	0
214	1	0	0	NaN	0	0	1	0
215	1	0	0	NaN	0	0	1	0
216	1	0	0	NaN	0	0	1	0
217	1	0	0	NaN	0	0	1	0
218	1	0	0	NaN	0	0	1	0
219	1	2.461	0.576	0.234	1.179	1.495	0.221	0.611
220	1	0	0.762	Infinity	0.6	0.472	0.492	0.317
221	1	0	0	NaN	0	0	1	0
222	1	0	0	NaN	0	0	1	0
223	1	1.353	0	0	0.435	1.97	0.16	0.204
224	1	0	0	NaN	0	0	1	0
225	1	0	0	NaN	0	0	1	0
226	1	3.916	0	0	0.832	2.982	0.084	0.59
227	1	0	0	NaN	0	0	1	0
228	1	2.81	0	0	0.557	3.167	0.075	0.423
229	1	1.353	0	0	0.715	1.32	0.251	0.204
230	1	0	0	NaN	0	0	1	0
231	1	3.387	0	0	1.361	5.428	0.02	0.51
232	1	0	0	NaN	0	0	1	0
233	1	0	0	NaN	0	0	1	0
234	1	0	0	NaN	0	0	1	0
235	1	0	0	NaN	0	0	1	0
236	1	5.858	0	0	0.856	3.659	0.056	0.882
237	1	0	0	NaN	0	0	1	0
238	1	2.357	0	0	0.922	3.747	0.053	0.355
239	1	6.175	0	0	0.863	3.744	0.053	0.93
240	1	0	0	NaN	0	0	1	0
241	1	0	0	NaN	0	0	1	0
242	1	2.81	0	0	0.551	3.155	0.076	0.423
243	1	0	0	NaN	0	0	1	0
244	1	0	0	NaN	0	0	1	0
245	1	0	0	NaN	0	0	1	0
246	1	0	0	NaN	0	0	1	0
247	1	0	0	NaN	0	0	1	0
248	1	0	0	NaN	0	0	1	0
249	1	0	0	NaN	0	0	1	0
250	1	0	0	NaN	0	0	1	0
251	1	0	0	NaN	0	0	1	0
252	1	0	0	NaN	0	0	1	0
253	1	3.517	0	0	0.814	2.862	0.091	0.53
254	1	2.54	0	0	1.189	3.036	0.081	0.383
255	1	0	0	NaN	0	0	1	0
256	1	0	0	NaN	0	0	1	0
257	1	0	0	NaN	0	0	1	0
258	1	0	0	NaN	0	0	1	0
259	1	0	0	NaN	0	0	1	0
260	1	3.951	0	0	2.081	4.967	0.026	0.595
261	1	0	0	NaN	0	0	1	0
262	1	0	0	NaN	0	0	1	0
263	1	0	0	NaN	0	0	1	0
264	1	0	0	NaN	0	0	1	0
265	1	0	0	NaN	0	0	1	0
266	1	0	0	NaN	0	0	1	0
267	1	6.275	0	0	0.735	4.081	0.043	0.945
268	1	0	0	NaN	0	0	1	0
269	1	0	0	NaN	0	0	1	0
270	1	5.858	0	0	0.635	4.199	0.04	0.882
271	1	0	0	NaN	0	0	1	0
272	1	0	0	NaN	0	0	1	0
273	1	0	0	NaN	0	0	1	0
274	1	0	0	NaN	0	0	1	0
275	1	0	0	NaN	0	0	1	0
276	1	5.741	0	0	1.787	9.126	0.003	0.865
277	1	0	0	NaN	0	0	1	0
278	1	3	0	0	0.572	3.251	0.071	0.452
279	1	0	0	NaN	0	0	1	0
280	1	0	0	NaN	0	0	1	0
281	1	0	0.756	Infinity	0.599	0.472	0.492	0.315
282	1	6.175	0	0	0.863	3.744	0.053	0.93
283	1	0	0	NaN	0	0	1	0
284	1	0	0	NaN	0	0	1	0
285	1	0	0	NaN	0	0	1	0
286	1	6.281	0	0	0.867	3.874	0.049	0.946
287	1	0	0	NaN	0	0	1	0
288	1	3.137	0	0	1.07	4.253	0.039	0.473
289	1	0	0	NaN	0	0	1	0
290	1	5.381	0	0	0.852	3.576	0.059	0.811
291	1	0	0	NaN	0	0	1	0
292	1	0	0	NaN	0	0	1	0
293	1	0	0	NaN	0	0	1	0
294	1	0	0	NaN	0	0	1	0
295	1	1.897	0	0	0.71	3.908	0.048	0.286
296	1	2.81	0	0	0.571	3.232	0.072	0.423
297	1	0	0	NaN	0	0	1	0
298	1	0	0	NaN	0	0	1	0
299	1	0	0	NaN	0	0	1	0
300	1	2.81	0	0	0.427	3.838	0.05	0.423
301	1	0	0	NaN	0	0	1	0
302	1	0	0	NaN	0	0	1	0
303	1	0	0	NaN	0	0	1	0
304	1	0	0	NaN	0	0	1	0
305	1	0	0	NaN	0	0	1	0
306	1	0	0	NaN	0	0	1	0
307	1	1.174	0	0	0.578	1.353	0.245	0.177
308	1	4.98	0	0	0.841	3.465	0.063	0.75
309	1	0	0	NaN	0	0	1	0
310	1	1.5	0	0	0.47	2.337	0.126	0.226
311	1	0	0	NaN	0	0	1	0
312	1	0	0	NaN	0	0	1	0
313	1	0	0	NaN	0	0	1	0
314	1	0	0	NaN	0	0	1	0
315	1	0	0	NaN	0	0	1	0
316	1	0.897	0	0	0.523	1.079	0.299	0.135
317	1	0	0	NaN	0	0	1	0
318	1	6.186	0	0	0.734	4.069	0.044	0.932
319	1	0	0	NaN	0	0	1	0
320	1	0	0	NaN	0	0	1	0
321	1	0	0	NaN	0	0	1	0
322	1	0	0	NaN	0	0	1	0
323	1	0	0	NaN	0	0	1	0
324	1	0	0	NaN	0	0	1	0
325	1	6.047	0	0	0.921	3.599	0.058	0.911
326	1	0	0	NaN	0	0	1	0
327	1	0.877	0	0	0.484	1.184	0.277	0.132
328	1	1.353	0	0	0.38	2.179	0.14	0.204
329	1	0	0	NaN	0	0	1	0
330	1	0	0	NaN	0	0	1	0
331	1	0	0.762	Infinity	0.598	0.479	0.489	0.317
332	1	0	0.768	Infinity	0.603	0.47	0.493	0.32
333	1	0	0	NaN	0	0	1	0
334	1	0	0	NaN	0	0	1	0
335	1	1.353	0	0	0.694	1.457	0.227	0.204
336	1	3.596	0	0	1.344	3.874	0.049	0.542
337	1	0	0	NaN	0	0	1	0
338	1	0	0	NaN	0	0	1	0
339	1	1.353	0	0	0.482	2.044	0.153	0.204
340	1	0	0	NaN	0	0	1	0
341	1	2.51	0	0	0.849	4.311	0.038	0.378
342	1	0	0	NaN	0	0	1	0
343	1	6.603	0	0	0.96	7.477	0.006	0.995
344	1	0	0	NaN	0	0	1	0
345	1	2.137	0	0	0.596	2.529	0.112	0.322
346	1	0	0	NaN	0	0	1	0
347	1	3.663	0	0	0.879	2.785	0.095	0.552
348	1	0	0	NaN	0	0	1	0
349	1	0	0	NaN	0	0	1	0
350	1	0	0	NaN	0	0	1	0
351	1	0	0	NaN	0	0	1	0
352	1	0.984	0	0	0.526	1.238	0.266	0.148
353	1	0	0	NaN	0	0	1	0
354	1	0	0	NaN	0	0	1	0
355	1	0	0	NaN	0	0	1	0
356	1	5.699	0	0	0.941	7.03	0.008	0.858
357	1	1.353	0	0	0.693	1.457	0.227	0.204
358	1	0	0	NaN	0	0	1	0
359	1	0	0	NaN	0	0	1	0
360	1	1.353	0	0	0.706	1.309	0.253	0.204
361	1	0	0	NaN	0	0	1	0
362	1	0	0	NaN	0	0	1	0
363	1	0	0	NaN	0	0	1	0
364	1	0	0	NaN	0	0	1	0
365	1	0	0	NaN	0	0	1	0
366	1	0.912	1.28	1.403	1.063	0.057	0.811	0.67
367	1	0	0	NaN	0	0	1	0
368	1	2.81	0	0	0.5	3.408	0.065	0.423
369	1	0	0	NaN	0	0	1	0
370	1	5.381	0	0	0.852	3.576	0.059	0.811
371	1	0	0	NaN	0	0	1	0
372	1	0	0	NaN	0	0	1	0
373	1	0	0	NaN	0	0	1	0
374	1	1.5	0	0	0.406	2.554	0.11	0.226
375	1	1.353	0	0	0.535	1.625	0.202	0.204
376	1	0	0	NaN	0	0	1	0
377	1	6.313	0	0	0.554	4.642	0.031	0.951
378	1	0	0	NaN	0	0	1	0
379	1	0	0	NaN	0	0	1	0
380	1	0	0.646	Infinity	0.377	1.07	0.301	0.269
381	1	0	0	NaN	0	0	1	0
382	1	0	0	NaN	0	0	1	0
383	1	0	0	NaN	0	0	1	0
384	1	2.81	0	0	0.47	3.533	0.06	0.423
385	1	0	0	NaN	0	0	1	0
386	1	1.353	0	0	0.696	1.463	0.227	0.204
387	1	0	0	NaN	0	0	1	0
388	1	3.916	0	0	1.204	2.26	0.133	0.59
389	1	2.81	0	0	0.45	3.711	0.054	0.423
390	1	2.81	0	0	0.525	3.418	0.064	0.423
391	1	0	0	NaN	0	0	1	0
392	1	0	0	NaN	0	0	1	0
393	1	0	0	NaN	0	0	1	0
394	1	0	0	NaN	0	0	1	0
395	1	0	0	NaN	0	0	1	0
396	1	0	0	NaN	0	0	1	0
397	1	2.81	0	0	0.516	3.267	0.071	0.423
398	1	0	0	NaN	0	0	1	0
399	1	0	0	NaN	0	0	1	0
400	1	0	0	NaN	0	0	1	0
401	1	0	0	NaN	0	0	1	0
402	1	0	0	NaN	0	0	1	0
403	1	1.821	0	0	0.999	2.375	0.123	0.274
404	1	0	0	NaN	0	0	1	0
405	1	0	0	NaN	0	0	1	0
406	1	0	0	NaN	0	0	1	0
407	1	0	0	NaN	0	0	1	0
408	1	0	0	NaN	0	0	1	0
409	1	0	0	NaN	0	0	1	0
410	1	0.877	0	0	0.483	1.189	0.276	0.132
411	1	2.265	0	0	0.818	4.038	0.044	0.341
412	1	1.878	0	0	0.839	3.228	0.072	0.283
413	1	2.265	0	0	0.906	3.64	0.056	0.341
414	1	2.81	0	0	0.425	3.794	0.051	0.423
415	1	0	0	NaN	0	0	1	0
416	1	0	0	NaN	0	0	1	0
417	1	0	0	NaN	0	0	1	0
418	1	0	0	NaN	0	0	1	0
419	1	0	0	NaN	0	0	1	0
420	1	0	0	NaN	0	0	1	0
421	1	0	0	NaN	0	0	1	0
422	1	0	0	NaN	0	0	1	0
423	1	0	0	NaN	0	0	1	0
424	1	1.353	0	0	0.456	1.83	0.176	0.204
425	1	0	0	NaN	0	0	1	0
426	1	0	0	NaN	0	0	1	0
427	1	0	0	NaN	0	0	1	0
428	1	1.816	0	0	1.058	2.159	0.142	0.274
429	1	0	0	NaN	0	0	1	0
430	1	0	0	NaN	0	0	1	0
431	1	0	0	NaN	0	0	1	0
432	1	0	0	NaN	0	0	1	0
433	1	0	0	NaN	0	0	1	0
434	1	0	0	NaN	0	0	1	0
435	1	0.992	0	0	0.461	1.538	0.215	0.149
436	1	0	0	NaN	0	0	1	0
437	1	0	0	NaN	0	0	1	0
438	1	0	0	NaN	0	0	1	0
439	1	0	0	NaN	0	0	1	0
440	1	0	0	NaN	0	0	1	0
441	1	0	0	NaN	0	0	1	0
442	1	3.787	0	0	1.195	2.235	0.135	0.571
443	1	0	0	NaN	0	0	1	0
444	1	0	0	NaN	0	0	1	0
445	1	0	0	NaN	0	0	1	0
446	1	5.005	0	0	0.9	3.334	0.068	0.754
447	1	0	0	NaN	0	0	1	0
448	1	2.394	0	0	1.061	3.225	0.073	0.361
449	1	1.105	0	0	0.393	2.04	0.153	0.166
450	1	0	0	NaN	0	0	1	0
451	1	1.902	0	0	0.395	3.122	0.077	0.286
452	1	0	1.872	Infinity	1.223	0.845	0.358	0.779
453	1	5.875	0	0	1.046	6.711	0.01	0.885
454	1	1.071	0	0	0.341	2.288	0.13	0.161
455	1	6.299	0	0	0.643	4.361	0.037	0.949
456	1	1.353	0	0	0.709	1.313	0.252	0.204
457	1	0	0	NaN	0	0	1	0
458	1	2.81	0	0	0.47	3.533	0.06	0.423
459	1	3.951	0	0	0.834	3.002	0.083	0.595
460	1	1.353	0	0	0.719	1.328	0.249	0.204
461	1	0	0	NaN	0	0	1	0
462	1	0	0	NaN	0	0	1	0
463	1	0	0	NaN	0	0	1	0
464	1	0	0	NaN	0	0	1	0
465	1	2.586	0	0	0.905	4.176	0.041	0.39
466	1	0	0	NaN	0	0	1	0
467	1	0	0	NaN	0	0	1	0
468	1	0	0	NaN	0	0	1	0
469	1	0	0	NaN	0	0	1	0
470	1	0	0	NaN	0	0	1	0
471	1	1.353	0	0	0.683	1.443	0.23	0.204
472	1	0	0	NaN	0	0	1	0
473	1	0	0	NaN	0	0	1	0
474	1	11.754	0	0	1.869	10.254	0.001	1.771
475	1	0	0	NaN	0	0	1	0
476	1	2.618	0	0	0.721	2.538	0.111	0.394
477	1	0	0	NaN	0	0	1	0
478	1	0	0	NaN	0	0	1	0
479	1	0	0	NaN	0	0	1	0
480	1	0	0	NaN	0	0	1	0
481	1	0	1.461	Infinity	0.703	1.444	0.229	0.608
482	1	2.81	0	0	0.468	3.504	0.061	0.423
483	1	0	0.768	Infinity	0.606	0.469	0.494	0.32
484	1	0	0	NaN	0	0	1	0
485	1	0	0	NaN	0	0	1	0
486	1	0	0	NaN	0	0	1	0
487	1	1.759	0	0	0.543	2.537	0.111	0.265
488	1	1.918	0	0	1.029	2.449	0.118	0.289
489	1	0	0	NaN	0	0	1	0
490	1	1.353	0	0	0.719	1.328	0.249	0.204
491	1	0	0	NaN	0	0	1	0
492	1	1.208	0	0	0.814	1.566	0.211	0.182
493	1	4.98	0	0	0.841	3.465	0.063	0.75
494	1	0	0	NaN	0	0	1	0
495	1	0	0	NaN	0	0	1	0
496	1	0	0	NaN	0	0	1	0
497	1	3	0	0	0.572	3.251	0.071	0.452
498	1	0	0	NaN	0	0	1	0
499	1	0	0	NaN	0	0	1	0
500	1	0	0	NaN	0	0	1	0
501	1	0	0	NaN	0	0	1	0
502	1	0	0	NaN	0	0	1	0
503	1	5.381	0	0	0.845	3.54	0.06	0.811
504	1	0	0	NaN	0	0	1	0
505	1	0.596	0	0	0.404	0.777	0.378	0.09
506	1	0	0	NaN	0	0	1	0
507	1	0	0	NaN	0	0	1	0
508	1	0	0	NaN	0	0	1	0
509	1	0	0	NaN	0	0	1	0
510	1	0	0	NaN	0	0	1	0
511	1	1.353	0	0	0.703	1.306	0.253	0.204
512	1	0.59	0	0	0.4	0.77	0.38	0.089
513	1	3.211	0	0	0.902	4.519	0.034	0.484
514	1	0	0	NaN	0	0	1	0
515	1	0	0	NaN	0	0	1	0
516	1	14.928	0	0	3.666	7.26	0.007	2.249
517	1	0	0	NaN	0	0	1	0
518	1	0	0	NaN	0	0	1	0
519	1	2.389	0	0	0.837	4.194	0.041	0.36
520	1	0	0	NaN	0	0	1	0
521	1	0	0	NaN	0	0	1	0
522	1	0	0	NaN	0	0	1	0
523	1	0	0	NaN	0	0	1	0
524	1	0	0	NaN	0	0	1	0
525	1	0	0	NaN	0	0	1	0
526	1	3.187	0	0	0.576	3.345	0.067	0.48
527	1	0	0	NaN	0	0	1	0
528	1	3.834	0	0	0.674	3.442	0.064	0.578
529	1	0	0	NaN	0	0	1	0
530	1	0	0	NaN	0	0	1	0
531	1	0	0	NaN	0	0	1	0
532	1	0	0	NaN	0	0	1	0
533	1	0	0	NaN	0	0	1	0
534	1	1.192	0	0	0.807	1.548	0.213	0.18
535	1	0	0	NaN	0	0	1	0
536	1	2.81	0	0	0.495	3.394	0.065	0.423
537	1	3.288	0	0	1.225	3.899	0.048	0.495
538	1	2.81	0	0	0.567	3.203	0.073	0.423
539	1	0	0	NaN	0	0	1	0
540	1	2.81	0	0	0.504	3.48	0.062	0.423
541	1	2.81	0	0	1.441	2.659	0.103	0.423
542	1	0	0	NaN	0	0	1	0
543	1	0	0	NaN	0	0	1	0
544	1	5.027	0.071	0.014	0.72	3.669	0.055	0.787
545	1	0	0	NaN	0	0	1	0
546	1	0	0	NaN	0	0	1	0
547	1	0	0	NaN	0	0	1	0
548	1	0	0	NaN	0	0	1	0
549	1	1.353	0	0	0.685	1.436	0.231	0.204
550	1	2.81	0	0	0.467	3.465	0.063	0.423
551	1	1.23	0	0	0.582	1.489	0.222	0.185
552	1	0	0	NaN	0	0	1	0
553	1	0	0	NaN	0	0	1	0
554	1	0	0	NaN	0	0	1	0
555	1	2.81	0	0	0.518	3.306	0.069	0.423
556	1	1.353	0	0	0.69	1.449	0.229	0.204
557	1	0	0	NaN	0	0	1	0
558	1	0	0	NaN	0	0	1	0
559	1	2.371	0	0	0.834	4.165	0.041	0.357
560	1	0	0	NaN	0	0	1	0
561	1	0	0	NaN	0	0	1	0
562	1	0	0	NaN	0	0	1	0
563	1	1.353	0	0	0.538	1.636	0.201	0.204
564	1	0	0	NaN	0	0	1	0
565	1	0	0	NaN	0	0	1	0
566	1	0	0	NaN	0	0	1	0
567	1	0	0	NaN	0	0	1	0
568	1	0	1.835	Infinity	1.206	0.831	0.362	0.764
569	1	2.81	0	0	1.175	5.572	0.018	0.423
570	1	0	0	NaN	0	0	1	0
571	1	2.81	0	0	0.517	3.28	0.07	0.423
572	1	0	0	NaN	0	0	1	0
573	1	0	0	NaN	0	0	1	0
574	1	3.721	0	0	0.877	2.78	0.095	0.56
575	1	1.353	0	0	0.686	1.455	0.228	0.204
576	1	0	0	NaN	0	0	1	0
577	1	0	0	NaN	0	0	1	0
578	1	1.353	0	0	0.432	2.242	0.134	0.204
579	1	0	0	NaN	0	0	1	0
580	1	0	0	NaN	0	0	1	0
581	1	0	0	NaN	0	0	1	0
582	1	0	0	NaN	0	0	1	0
583	1	0	0	NaN	0	0	1	0
584	1	0	0	NaN	0	0	1	0
585	1	0	0	NaN	0	0	1	0
586	1	1.807	0	0	0.472	2.676	0.102	0.272
587	1	0	0	NaN	0	0	1	0
588	1	0	0	NaN	0	0	1	0
589	1	0	0	NaN	0	0	1	0
590	1	1.078	0	0	0.371	2.121	0.145	0.162
591	1	5.924	0	0	1.051	6.835	0.009	0.892
592	1	0	0	NaN	0	0	1	0
593	1	0	0	NaN	0	0	1	0
594	1	0	0	NaN	0	0	1	0
595	1	0	0	NaN	0	0	1	0
596	1	0	0	NaN	0	0	1	0
597	1	0	0	NaN	0	0	1	0
598	1	2.81	0	0	0.523	3.4	0.065	0.423
599	1	0	0	NaN	0	0	1	0
600	1	0	0	NaN	0	0	1	0
601	1	0	0	NaN	0	0	1	0
602	1	0	0	NaN	0	0	1	0
603	1	0	0	NaN	0	0	1	0
604	1	1.353	0	0	0.538	1.636	0.201	0.204
605	1	0	0	NaN	0	0	1	0
606	1	0	0	NaN	0	0	1	0
607	1	2.81	0	0	0.596	3.133	0.077	0.423
608	1	0	0	NaN	0	0	1	0
609	1	0	0	NaN	0	0	1	0
610	1	0	0	NaN	0	0	1	0
611	1	0	0	NaN	0	0	1	0
612	1	0	0	NaN	0	0	1	0
613	1	1.23	0	0	0.582	1.489	0.222	0.185
614	1	15.607	0	0	1.757	7.897	0.005	2.351
615	1	1.353	0	0	0.56	1.771	0.183	0.204
616	1	0	0	NaN	0	0	1	0
617	1	0	0	NaN	0	0	1	0
618	1	0	0	NaN	0	0	1	0
619	1	0	0	NaN	0	0	1	0
620	1	0	0	NaN	0	0	1	0
621	1	0	0	NaN	0	0	1	0
622	1	0	0	NaN	0	0	1	0
623	1	0	0	NaN	0	0	1	0
624	1	0	0	NaN	0	0	1	0
625	1	2.81	0	0	0.523	3.385	0.066	0.423
626	1	0	0	NaN	0	0	1	0
627	1	0	0.57	Infinity	0.475	0.365	0.546	0.237
628	1	1.195	0	0	0.531	1.622	0.203	0.18
629	1	0	0	NaN	0	0	1	0
630	1	0.655	0	0	0.421	0.872	0.35	0.099
631	1	0	0	NaN	0	0	1	0
632	1	0.905	0	0	0.523	1.079	0.299	0.136
633	1	0	0	NaN	0	0	1	0
634	1	0	0	NaN	0	0	1	0
635	1	0	0	NaN	0	0	1	0
636	1	2.449	1.125	0.459	1.552	0.272	0.602	0.837
637	1	0	0	NaN	0	0	1	0
638	1	1.353	0	0	0.597	1.713	0.191	0.204
639	1	0	0	NaN	0	0	1	0
640	1	4.335	0	0	0.681	3.598	0.058	0.653
641	1	0	0	NaN	0	0	1	0
642	1	1.353	0	0	0.559	1.769	0.183	0.204
643	1	0	0	NaN	0	0	1	0
644	1	1.353	0	0	0.441	2.012	0.156	0.204
645	1	0	0	NaN	0	0	1	0
646	1	8.67	0	0	1.781	5.765	0.016	1.306
647	1	0	0	NaN	0	0	1	0
648	1	1.353	0	0	0.694	1.458	0.227	0.204
649	1	3.317	0	0	1.332	3.616	0.057	0.5
650	1	0	0	NaN	0	0	1	0
651	1	0	0	NaN	0	0	1	0
652	1	0	0	NaN	0	0	1	0
653	1	0	0	NaN	0	0	1	0
654	1	0	0	NaN	0	0	1	0
655	1	0	0	NaN	0	0	1	0
656	1	0	0	NaN	0	0	1	0
657	1	1.353	0	0	0.364	2.603	0.107	0.204
658	1	0	0	NaN	0	0	1	0
659	1	1.5	0	0	0.529	2.101	0.147	0.226
660	1	0	0	NaN	0	0	1	0
661	1	0	0	NaN	0	0	1	0
662	1	0	0	NaN	0	0	1	0
663	1	0	0	NaN	0	0	1	0
664	1	0	0	NaN	0	0	1	0
665	1	1.353	0	0	0.421	2.135	0.144	0.204
666	1	0	0	NaN	0	0	1	0
667	1	0	0	NaN	0	0	1	0
668	1	0	0	NaN	0	0	1	0
669	1	5.217	0	0	0.884	7.015	0.008	0.786
670	1	0	0	NaN	0	0	1	0
671	1	1.813	0	0	0.986	2.394	0.122	0.273
672	1	0	0	NaN	0	0	1	0
673	1	2.81	0	0	0.59	3.065	0.08	0.423
674	1	0	0	NaN	0	0	1	0
675	1	0.948	0.873	0.92	0.91	0.004	0.951	0.506
676	1	0	0	NaN	0	0	1	0
677	1	0	0	NaN	0	0	1	0
678	1	0.855	0	0	0.477	1.161	0.281	0.129
679	1	0	0	NaN	0	0	1	0
680	1	0.982	0	0	0.459	1.526	0.217	0.148
681	1	1.353	0	0	0.435	1.964	0.161	0.204
682	1	0	0	NaN	0	0	1	0
683	1	1.759	0	0	1.074	2.293	0.13	0.265
684	1	0	0	NaN	0	0	1	0
685	1	1.902	0	0	1.085	2.225	0.136	0.286
686	1	0	0	NaN	0	0	1	0
687	1	1.105	0	0	0.533	1.62	0.203	0.166
688	1	0	0	NaN	0	0	1	0
689	1	0	0	NaN	0	0	1	0
690	1	0	0	NaN	0	0	1	0
691	1	0	0	NaN	0	0	1	0
692	1	0	0	NaN	0	0	1	0
693	1	5.808	0	0	0.898	7.319	0.007	0.875
694	1	0.92	0	0	0.352	1.928	0.165	0.139
695	1	0	0	NaN	0	0	1	0
696	1	0	0	NaN	0	0	1	0
697	1	0	0	NaN	0	0	1	0
698	1	0	0	NaN	0	0	1	0
699	1	0	0	NaN	0	0	1	0
700	1	0	0	NaN	0	0	1	0
701	1	0	0	NaN	0	0	1	0
702	1	2.81	0	0	0.588	3.024	0.082	0.423
703	1	1.963	0	0	0.93	3.087	0.079	0.296
704	1	0	0	NaN	0	0	1	0
705	1	0	0	NaN	0	0	1	0
706	1	6.275	0	0	0.924	3.631	0.057	0.945
707	1	2.81	0	0	0.445	3.563	0.059	0.423
708	1	0	0	NaN	0	0	1	0
709	1	0	0	NaN	0	0	1	0
710	1	0	0	NaN	0	0	1	0
711	1	0	0	NaN	0	0	1	0
712	1	0	0	NaN	0	0	1	0
713	1	0	0	NaN	0	0	1	0
714	1	0	0	NaN	0	0	1	0
715	1	4.5	0	0	1.758	5.533	0.019	0.678
716	1	0	0	NaN	0	0	1	0
717	1	2.54	0	0	1.189	3.036	0.081	0.383
718	1	0	0	NaN	0	0	1	0
719	1	0	0	NaN	0	0	1	0
720	1	0	0	NaN	0	0	1	0
721	1	5.858	0	0	0.856	3.659	0.056	0.882
722	1	0	0	NaN	0	0	1	0
723	1	0	1.154	Infinity	0.958	0.732	0.392	0.48
724	1	0	0	NaN	0	0	1	0
725	1	0	0	NaN	0	0	1	0
726	1	0	0	NaN	0	0	1	0
727	1	0	0.924	Infinity	0.606	0.843	0.359	0.384
728	1	0	0	NaN	0	0	1	0
729	1	4.98	0	0	0.63	4.042	0.044	0.75
730	1	0	0	NaN	0	0	1	0
731	1	1.353	0	0	0.704	1.307	0.253	0.204
732	1	0	0	NaN	0	0	1	0
733	1	0	0	NaN	0	0	1	0
734	1	2.594	0	0	1.294	2.708	0.1	0.391
735	1	1.353	0	0	0.564	1.785	0.182	0.204
736	1	5.943	0	0	1.972	6.364	0.012	0.895
737	1	2.81	0	0	1.828	3.633	0.057	0.423
738	1	0	0	NaN	0	0	1	0
739	1	0	0	NaN	0	0	1	0
740	1	0	0	NaN	0	0	1	0
741	1	0	0	NaN	0	0	1	0
742	1	1.353	0	0	0.474	1.777	0.183	0.204
743	1	0	0	NaN	0	0	1	0
744	1	2.81	0	0	0.8	4.85	0.028	0.423
745	1	0	0	NaN	0	0	1	0
746	1	0	0	NaN	0	0	1	0
747	1	0	0	NaN	0	0	1	0
748	1	0	0	NaN	0	0	1	0
749	1	0	0	NaN	0	0	1	0
750	1	0	0	NaN	0	0	1	0
751	1	0.877	0	0	0.484	1.184	0.277	0.132
752	1	0	0	NaN	0	0	1	0
753	1	0	0	NaN	0	0	1	0
754	1	3.589	0	0	1.17	2.167	0.141	0.541
755	1	0	0	NaN	0	0	1	0
756	1	3.211	0	0	0.593	3.09	0.079	0.484
757	1	0	0	NaN	0	0	1	0
758	1	0	0	NaN	0	0	1	0
759	1	0	0	NaN	0	0	1	0
760	1	0	0	NaN	0	0	1	0
761	1	0	0	NaN	0	0	1	0
762	1	0	0	NaN	0	0	1	0
763	1	5.749	0	0	0.848	7.467	0.006	0.866
764	1	0	0	NaN	0	0	1	0
765	1	3.346	0	0	0.655	3.201	0.074	0.504
766	1	0	0	NaN	0	0	1	0
767	1	0	0	NaN	0	0	1	0
768	1	0	0	NaN	0	0	1	0
769	1	0	0	NaN	0	0	1	0
770	1	0	0	NaN	0	0	1	0
771	1	0	0	NaN	0	0	1	0
772	1	1.105	0	0	0.421	1.909	0.167	0.166
773	1	4.59	0	0	2.567	5.599	0.018	0.691
774	1	0	0	NaN	0	0	1	0
775	1	0	0	NaN	0	0	1	0
776	1	0	0	NaN	0	0	1	0
777	1	0	0	NaN	0	0	1	0
778	1	0	0	NaN	0	0	1	0
779	1	0	0	NaN	0	0	1	0
780	1	0	0	NaN	0	0	1	0
781	1	3.398	0	0	1.36	5.431	0.02	0.512
782	1	0	0	NaN	0	0	1	0
783	1	0	0	NaN	0	0	1	0
784	1	0	0	NaN	0	0	1	0
785	1	0	0	NaN	0	0	1	0
786	1	0	0	NaN	0	0	1	0
787	1	0	0	NaN	0	0	1	0
788	1	0	0	NaN	0	0	1	0
789	1	3.95	0	0	1.309	4.349	0.037	0.595
790	1	0	0	NaN	0	0	1	0
791	1	0	0	NaN	0	0	1	0
792	1	20.034	0.856	0.043	2.285	5.456	0.019	3.374
793	1	9.445	0	0	2.009	11.887	0.001	1.423
794	1	0	0	NaN	0	0	1	0
795	1	3.887	0	0	0.889	2.847	0.092	0.586
796	1	0	0	NaN	0	0	1	0
797	1	0	0	NaN	0	0	1	0
798	1	0	0	NaN	0	0	1	0
799	1	1.206	0	0	0.577	1.47	0.225	0.182
800	1	1.353	0	0	0.586	1.686	0.194	0.204
801	1	0	0	NaN	0	0	1	0
802	1	0	0	NaN	0	0	1	0
803	1	0	0	NaN	0	0	1	0
804	1	1.353	0	0	0.482	1.829	0.176	0.204
805	1	0	0	NaN	0	0	1	0
806	1	0	0	NaN	0	0	1	0
807	1	1.353	0	0	0.482	1.829	0.176	0.204
808	1	0	0	NaN	0	0	1	0
809	1	0	0	NaN	0	0	1	0
810	1	1.353	0	0	0.681	1.444	0.229	0.204
811	1	2.81	0	0	0.589	3.05	0.081	0.423
812	1	2.81	0	0	0.866	5.115	0.024	0.423
813	1	0	0	NaN	0	0	1	0
814	1	1.23	0	0	0.582	1.489	0.222	0.185
815	1	0	0	NaN	0	0	1	0
816	1	0	0	NaN	0	0	1	0
817	1	1.105	0	0	0.444	1.78	0.182	0.166
818	1	0	0	NaN	0	0	1	0
819	1	0	0	NaN	0	0	1	0
820	1	2.321	0	0	0.857	3.991	0.046	0.35
821	1	2.81	0	0	0.516	3.267	0.071	0.423
822	1	0	0	NaN	0	0	1	0
823	1	0	0	NaN	0	0	1	0
824	1	2.81	0	0	0.592	3.077	0.079	0.423
825	1	2.497	0	0	1.178	2.994	0.084	0.376
826	1	3.432	0	0	0.856	2.73	0.098	0.517
827	1	0	0	NaN	0	0	1	0
828	1	0	0	NaN	0	0	1	0
829	1	0	0	NaN	0	0	1	0
830	1	3.589	0	0	1.17	2.167	0.141	0.541
831	1	2.447	0	0	0.985	1.777	0.182	0.369
832	1	0	0	NaN	0	0	1	0
833	1	0	0	NaN	0	0	1	0
834	1	0	0	NaN	0	0	1	0
835	1	0	0	NaN	0	0	1	0
836	1	4.231	0	0	0.819	3.275	0.07	0.637
837	1	0	0	NaN	0	0	1	0
838	1	0	0	NaN	0	0	1	0
839	1	0	0	NaN	0	0	1	0
840	1	0	0	NaN	0	0	1	0
841	1	0	0	NaN	0	0	1	0
842	1	0	0	NaN	0	0	1	0
843	1	1.105	0	0	0.421	1.911	0.167	0.166
844	1	0	0	NaN	0	0	1	0
845	1	0	0	NaN	0	0	1	0
846	1	0	0	NaN	0	0	1	0
847	1	0	0	NaN	0	0	1	0
848	1	1.353	0	0	0.407	1.973	0.16	0.204
849	1	0	0	NaN	0	0	1	0
850	1	0	0	NaN	0	0	1	0
851	1	3.425	0	0	0.555	3.583	0.058	0.516
852	1	0	0	NaN	0	0	1	0
853	1	3.211	0	0	0.521	3.362	0.067	0.484
854	1	2.81	0	0	1.166	5.515	0.019	0.423
855	1	3.432	0	0	1.139	6.54	0.011	0.517
856	1	0	0	NaN	0	0	1	0
857	1	2.81	0	0	0.59	3.065	0.08	0.423
858	1	0	0	NaN	0	0	1	0
859	1	0	0.57	Infinity	0.475	0.365	0.546	0.237
860	1	1.353	0	0	0.477	1.796	0.18	0.204
861	1	0	0	NaN	0	0	1	0
862	1	6.118	0	0	1.199	6.29	0.012	0.922
863	1	0	0	NaN	0	0	1	0
864	1	2.81	0	0	0.423	3.741	0.053	0.423
865	1	0	0	NaN	0	0	1	0
866	1	0	0	NaN	0	0	1	0
867	1	3.085	0	0	0.476	3.668	0.055	0.465
868	1	0	0	NaN	0	0	1	0
869	1	2.87	0.58	0.202	0.961	1.119	0.29	0.674
870	1	5.589	0.731	0.131	1.295	1.662	0.197	1.146
871	1	0	0.81	Infinity	0.476	1.059	0.303	0.337
872	1	0	0	NaN	0	0	1	0
873	1	0	1.02	Infinity	0.984	0.143	0.705	0.425
874	1	0	1.108	Infinity	0.692	1.868	0.172	0.461
875	1	2.182	1.67	0.765	1.893	0.065	0.799	1.024
876	1	0	0	NaN	0	0	1	0
877	1	0	1.844	Infinity	1.015	2.365	0.124	0.767
878	1	0	4.555	Infinity	3.508	2.053	0.152	1.896
879	1	0	0	NaN	0	0	1	0

## Sheet: VP2-FUBAR
Supplementary Excelspreadsheet1 - Selection pressure analysis of South African G2P[4] rotavirus genome segments
Site	Partition	&alpha;	&beta;	&beta;-&alpha;	Prob[&alpha;>&beta;]	Prob[&alpha;<&beta;]	BayesFactor[&alpha;<&beta;]				Detailed analysis reports can be found at https://www.datamonkey.org/fubar/5f520a7c6113794893292ed8
1	1	3.855	0.282	-3.573	0.811	0.158	0.607				Alpha: Mean posterior synonymous substitution rate at a site
2	1	1.273	0.357	-0.916	0.677	0.274	1.221				Beta: Mean posterior non-synonymous substitution rate at a site
3	1	1.316	0.419	-0.896	0.658	0.293	1.344				Beta-alpha: Mean posterior beta-alpha
4	1	0.897	0.898	0.001	0.398	0.545	3.884				Prob[alpha>beta]: Posterior probabilit of negative selection at a site
5	1	1.325	5.787	4.462	0.159	0.797	12.692				Prob[alpha<beta]: Posterior probability of positive selection at a site
6	1	2.298	0.312	-1.985	0.757	0.205	0.835				Bayes Factor for positive selection at a site.
7	1	2.097	0.33	-1.767	0.739	0.22	0.916
8	1	1.273	0.357	-0.916	0.677	0.274	1.221				Statistical significance was assessed at posterior probability of ≥ 0.9
9	1	1.253	0.352	-0.901	0.678	0.272	1.213
10	1	2.298	0.312	-1.985	0.757	0.205	0.835				Site under positive selection: 14 and 878
11	1	1.343	0.398	-0.945	0.666	0.285	1.293
12	1	7.763	0.741	-7.022	0.96	0.024	0.079
13	1	0.766	4.711	3.945	0.136	0.826	15.381
14	1	1.403	49.882	48.479	0	0.998	1582.01
15	1	2.59	0.359	-2.23	0.749	0.214	0.881
16	1	2.59	0.359	-2.23	0.749	0.214	0.881
17	1	2.59	0.359	-2.23	0.749	0.214	0.881
18	1	2.601	0.345	-2.256	0.754	0.209	0.856
19	1	1.896	0.378	-1.518	0.71	0.247	1.062
20	1	3.855	0.282	-3.573	0.811	0.158	0.607
21	1	1.312	0.486	-0.826	0.645	0.306	1.43
22	1	1.343	0.398	-0.945	0.666	0.285	1.293
23	1	2.172	0.379	-1.793	0.725	0.234	0.991
24	1	2.421	0.343	-2.079	0.748	0.213	0.879
25	1	2.601	0.345	-2.256	0.754	0.209	0.856
26	1	2.18	0.368	-1.813	0.729	0.231	0.972
27	1	2.172	0.379	-1.793	0.725	0.234	0.991
28	1	2.136	0.462	-1.674	0.708	0.25	1.084
29	1	2.601	0.345	-2.256	0.754	0.209	0.856
30	1	6.083	0.868	-5.216	0.825	0.138	0.519
31	1	2.59	0.359	-2.23	0.749	0.214	0.881
32	1	2.172	0.379	-1.793	0.725	0.234	0.991
33	1	2.782	2.427	-0.355	0.322	0.623	5.355
34	1	1.431	3.287	1.856	0.347	0.604	4.938
35	1	1.445	0.436	-1.009	0.664	0.288	1.31
36	1	2.277	0.327	-1.95	0.749	0.212	0.872
37	1	2.601	0.345	-2.256	0.754	0.209	0.856
38	1	1.337	0.409	-0.928	0.662	0.289	1.317
39	1	2.079	0.345	-1.734	0.732	0.227	0.952
40	1	2.274	0.33	-1.944	0.748	0.213	0.879
41	1	3.976	0.241	-3.735	0.929	0.056	0.192
42	1	3.892	0.269	-3.623	0.92	0.063	0.22
43	1	7.128	1.279	-5.849	0.805	0.152	0.58
44	1	2.18	0.368	-1.813	0.729	0.231	0.972
45	1	2.18	0.368	-1.813	0.729	0.231	0.972
46	1	1.539	0.994	-0.546	0.453	0.493	3.154
47	1	2.079	0.345	-1.734	0.732	0.227	0.952
48	1	1.266	0.367	-0.899	0.672	0.278	1.251
49	1	2.601	0.345	-2.256	0.754	0.209	0.856
50	1	2.634	0.316	-2.318	0.767	0.196	0.793
51	1	1.909	1.005	-0.904	0.471	0.475	2.939
52	1	1.343	0.398	-0.945	0.666	0.285	1.293
53	1	2.18	0.368	-1.813	0.729	0.231	0.972
54	1	1.465	3.008	1.543	0.239	0.708	7.86
55	1	2.172	0.379	-1.793	0.725	0.234	0.991
56	1	1.549	1.194	-0.355	0.432	0.514	3.432
57	1	2.278	0.327	-1.951	0.749	0.212	0.872
58	1	2.601	0.345	-2.256	0.754	0.209	0.856
59	1	3.936	0.261	-3.674	0.923	0.061	0.211
60	1	6.608	2.76	-3.847	0.617	0.293	1.345
61	1	2.172	0.379	-1.793	0.725	0.234	0.991
62	1	6.273	0.256	-6.016	0.957	0.033	0.111
63	1	2.086	0.339	-1.748	0.735	0.224	0.937
64	1	3.651	0.245	-3.406	0.921	0.062	0.214
65	1	6.421	0.257	-6.164	0.959	0.032	0.108
66	1	2.18	0.368	-1.813	0.729	0.231	0.972
67	1	2.18	0.368	-1.813	0.729	0.231	0.972
68	1	4.847	0.226	-4.621	0.948	0.041	0.138
69	1	2.172	0.379	-1.793	0.725	0.234	0.991
70	1	6.812	0.309	-6.503	0.957	0.033	0.111
71	1	1.011	0.448	-0.563	0.619	0.328	1.58
72	1	6.198	0.223	-5.975	0.963	0.029	0.095
73	1	2.18	0.368	-1.813	0.729	0.231	0.972
74	1	4.121	0.242	-3.879	0.932	0.054	0.185
75	1	6.68	0.198	-6.482	0.996	0.002	0.007
76	1	2.172	0.379	-1.793	0.725	0.234	0.991
77	1	2.094	0.333	-1.762	0.738	0.221	0.921
78	1	1.337	0.409	-0.928	0.662	0.289	1.317
79	1	1.474	1.265	-0.209	0.424	0.522	3.544
80	1	2.18	0.368	-1.813	0.729	0.231	0.972
81	1	2.613	0.334	-2.279	0.758	0.204	0.833
82	1	1.312	0.486	-0.826	0.645	0.306	1.43
83	1	2.172	0.379	-1.793	0.725	0.234	0.991
84	1	2.18	0.368	-1.813	0.729	0.231	0.972
85	1	3.329	0.313	-3.015	0.787	0.18	0.71
86	1	1.312	0.486	-0.826	0.645	0.306	1.43
87	1	2.582	0.371	-2.21	0.745	0.217	0.898
88	1	2.18	0.368	-1.813	0.729	0.231	0.972
89	1	10.746	0.246	-10.5	0.996	0.002	0.008
90	1	1.445	0.436	-1.009	0.664	0.288	1.31
91	1	4.339	0.306	-4.032	0.924	0.061	0.209
92	1	2.172	0.379	-1.793	0.725	0.234	0.991
93	1	6.38	0.221	-6.158	0.965	0.027	0.091
94	1	3.329	0.313	-3.015	0.787	0.18	0.71
95	1	2.116	0.316	-1.8	0.747	0.213	0.878
96	1	2.094	0.333	-1.762	0.738	0.221	0.921
97	1	3.872	0.25	-3.622	0.925	0.06	0.205
98	1	2.18	0.368	-1.813	0.729	0.231	0.972
99	1	1.55	0.805	-0.744	0.479	0.466	2.834
100	1	2.172	0.379	-1.793	0.725	0.234	0.991
101	1	3.892	0.262	-3.629	0.922	0.062	0.215
102	1	4.099	0.234	-3.865	0.934	0.052	0.179
103	1	3.329	0.313	-3.015	0.787	0.18	0.71
104	1	5.156	0.22	-4.936	0.977	0.017	0.055
105	1	2.126	0.334	-1.791	0.739	0.221	0.919
106	1	2.172	0.379	-1.793	0.725	0.234	0.991
107	1	6.659	0.226	-6.433	0.988	0.008	0.026
108	1	4.054	0.258	-3.795	0.926	0.058	0.201
109	1	2.601	0.345	-2.256	0.754	0.209	0.856
110	1	2.421	0.343	-2.079	0.748	0.213	0.879
111	1	2.172	0.379	-1.793	0.725	0.234	0.991
112	1	2.116	0.316	-1.8	0.747	0.213	0.878
113	1	2.18	0.368	-1.813	0.729	0.231	0.972
114	1	1.089	0.457	-0.632	0.626	0.322	1.537
115	1	3.666	0.238	-3.428	0.924	0.06	0.207
116	1	2.172	0.379	-1.793	0.725	0.234	0.991
117	1	6.257	0.256	-6.001	0.957	0.033	0.112
118	1	3.92	0.315	-3.605	0.912	0.07	0.244
119	1	2.278	0.327	-1.951	0.749	0.212	0.872
120	1	3.928	0.268	-3.659	0.921	0.063	0.217
121	1	3.194	0.315	-2.879	0.891	0.087	0.309
122	1	2.611	0.336	-2.275	0.758	0.205	0.837
123	1	2.126	0.334	-1.791	0.739	0.221	0.919
124	1	3.329	0.313	-3.015	0.787	0.18	0.71
125	1	26.36	0.453	-25.906	1	0	0
126	1	2.18	0.368	-1.813	0.729	0.231	0.972
127	1	3.746	0.231	-3.515	0.928	0.057	0.194
128	1	2.172	0.379	-1.793	0.725	0.234	0.991
129	1	2.136	0.462	-1.674	0.708	0.25	1.084
130	1	4.193	0.283	-3.91	0.923	0.061	0.21
131	1	6.005	0.172	-5.833	0.99	0.007	0.023
132	1	2.421	0.343	-2.079	0.748	0.213	0.879
133	1	2.582	0.371	-2.21	0.745	0.217	0.898
134	1	2.126	0.334	-1.791	0.739	0.221	0.919
135	1	6.045	0.779	-5.266	0.837	0.129	0.482
136	1	2.59	0.359	-2.23	0.749	0.214	0.881
137	1	2.097	0.33	-1.767	0.739	0.22	0.916
138	1	3.936	0.261	-3.674	0.923	0.061	0.211
139	1	2.126	0.334	-1.791	0.739	0.221	0.919
140	1	2.18	0.368	-1.813	0.729	0.231	0.972
141	1	6.776	0.2	-6.576	0.996	0.002	0.007
142	1	2.298	0.312	-1.985	0.757	0.205	0.835
143	1	7.921	0.263	-7.658	0.967	0.026	0.086
144	1	2.126	0.334	-1.791	0.739	0.221	0.919
145	1	3.826	0.366	-3.46	0.779	0.188	0.751
146	1	2.582	0.371	-2.21	0.745	0.217	0.898
147	1	3.826	0.366	-3.46	0.779	0.188	0.751
148	1	2.172	0.379	-1.793	0.725	0.234	0.991
149	1	4.197	0.283	-3.914	0.923	0.061	0.209
150	1	2.172	0.379	-1.793	0.725	0.234	0.991
151	1	2.172	0.379	-1.793	0.725	0.234	0.991
152	1	2.601	0.345	-2.256	0.754	0.209	0.856
153	1	2.094	0.333	-1.762	0.738	0.221	0.921
154	1	5.704	0.219	-5.485	0.982	0.012	0.04
155	1	2.116	0.316	-1.8	0.747	0.213	0.878
156	1	3.898	0.256	-3.642	0.923	0.061	0.209
157	1	2.097	0.33	-1.767	0.739	0.22	0.916
158	1	4.412	0.245	-4.167	0.936	0.05	0.171
159	1	2.582	0.371	-2.21	0.745	0.217	0.898
160	1	7.538	0.248	-7.29	0.967	0.025	0.084
161	1	1.256	0.38	-0.876	0.665	0.285	1.291
162	1	2.126	0.334	-1.791	0.739	0.221	0.919
163	1	6.963	0.209	-6.754	0.991	0.006	0.019
164	1	8.057	0.273	-7.784	0.966	0.026	0.087
165	1	2.611	0.336	-2.275	0.758	0.205	0.837
166	1	4.259	0.245	-4.013	0.961	0.028	0.094
167	1	2.59	0.359	-2.23	0.749	0.214	0.881
168	1	2.974	0.315	-2.659	0.885	0.093	0.331
169	1	2.582	0.371	-2.21	0.745	0.217	0.898
170	1	2.601	0.345	-2.256	0.754	0.209	0.856
171	1	2.136	0.462	-1.674	0.708	0.25	1.084
172	1	7.805	0.196	-7.609	0.998	0.001	0.003
173	1	2.274	0.33	-1.944	0.748	0.213	0.879
174	1	6.183	0.22	-5.963	0.964	0.028	0.094
175	1	2.18	0.368	-1.813	0.729	0.231	0.972
176	1	3.855	0.282	-3.573	0.811	0.158	0.607
177	1	2.116	0.316	-1.8	0.747	0.213	0.878
178	1	6.907	0.202	-6.705	0.992	0.006	0.018
179	1	7.096	0.22	-6.876	0.991	0.006	0.019
180	1	1.445	0.436	-1.009	0.664	0.288	1.31
181	1	4.206	0.283	-3.924	0.924	0.06	0.209
182	1	3.801	0.281	-3.52	0.918	0.065	0.226
183	1	2.172	0.379	-1.793	0.725	0.234	0.991
184	1	10.692	1.074	-9.618	0.867	0.102	0.369
185	1	3.855	0.282	-3.573	0.811	0.158	0.607
186	1	2.106	0.324	-1.782	0.743	0.217	0.898
187	1	2.079	0.345	-1.734	0.732	0.227	0.952
188	1	2.18	0.368	-1.813	0.729	0.231	0.972
189	1	2.59	0.359	-2.23	0.749	0.214	0.881
190	1	6.272	0.206	-6.066	0.988	0.008	0.027
191	1	3.841	0.267	-3.574	0.919	0.064	0.221
192	1	2.277	0.327	-1.95	0.749	0.212	0.872
193	1	1.333	0.361	-0.972	0.679	0.272	1.209
194	1	2.601	0.345	-2.256	0.754	0.209	0.856
195	1	2.106	0.324	-1.782	0.743	0.217	0.898
196	1	2.287	0.32	-1.967	0.752	0.209	0.855
197	1	2.172	0.379	-1.793	0.725	0.234	0.991
198	1	3.564	0.257	-3.307	0.916	0.066	0.231
199	1	6.039	0.228	-5.811	0.961	0.03	0.101
200	1	7.115	0.205	-6.91	0.992	0.005	0.017
201	1	2.086	0.339	-1.748	0.735	0.224	0.937
202	1	2.18	0.368	-1.813	0.729	0.231	0.972
203	1	1.266	0.367	-0.899	0.672	0.278	1.251
204	1	2.289	0.318	-1.971	0.753	0.208	0.85
205	1	1.849	2.202	0.353	0.294	0.65	6.021
206	1	3.329	0.313	-3.015	0.787	0.18	0.71
207	1	1.349	0.363	-0.986	0.68	0.272	1.209
208	1	2.601	0.345	-2.256	0.754	0.209	0.856
209	1	1.247	0.359	-0.889	0.674	0.276	1.235
210	1	10.926	0.26	-10.666	0.978	0.017	0.057
211	1	7.904	0.245	-7.659	0.969	0.024	0.079
212	1	2.136	0.462	-1.674	0.708	0.25	1.084
213	1	2.601	0.345	-2.256	0.754	0.209	0.856
214	1	2.18	0.368	-1.813	0.729	0.231	0.972
215	1	2.18	0.368	-1.813	0.729	0.231	0.972
216	1	1.266	0.367	-0.899	0.672	0.278	1.251
217	1	2.18	0.368	-1.813	0.729	0.231	0.972
218	1	2.287	0.32	-1.967	0.752	0.209	0.855
219	1	7.172	0.74	-6.432	0.947	0.034	0.113
220	1	1.535	0.992	-0.543	0.453	0.493	3.156
221	1	2.126	0.334	-1.791	0.739	0.221	0.919
222	1	2.126	0.334	-1.791	0.739	0.221	0.919
223	1	3.872	0.25	-3.622	0.925	0.06	0.205
224	1	2.421	0.343	-2.079	0.748	0.213	0.879
225	1	2.106	0.324	-1.782	0.743	0.217	0.898
226	1	6.27	0.248	-6.022	0.959	0.032	0.108
227	1	3.855	0.282	-3.573	0.811	0.158	0.607
228	1	5.612	0.22	-5.392	0.959	0.032	0.107
229	1	3.895	0.316	-3.579	0.912	0.071	0.246
230	1	2.298	0.312	-1.985	0.757	0.205	0.835
231	1	7.578	0.191	-7.387	0.998	0.001	0.003
232	1	2.136	0.462	-1.674	0.708	0.25	1.084
233	1	2.289	0.318	-1.971	0.753	0.208	0.85
234	1	2.601	0.345	-2.256	0.754	0.209	0.856
235	1	2.126	0.334	-1.791	0.739	0.221	0.919
236	1	7.776	0.261	-7.515	0.966	0.026	0.087
237	1	2.263	0.339	-1.923	0.743	0.218	0.901
238	1	6.461	0.19	-6.271	0.991	0.006	0.021
239	1	7.963	0.263	-7.7	0.967	0.026	0.085
240	1	2.582	0.371	-2.21	0.745	0.217	0.898
241	1	2.116	0.316	-1.8	0.747	0.213	0.878
242	1	5.585	0.223	-5.362	0.958	0.033	0.11
243	1	3.329	0.313	-3.015	0.787	0.18	0.71
244	1	1.445	0.436	-1.009	0.664	0.288	1.31
245	1	2.613	0.334	-2.279	0.758	0.204	0.833
246	1	2.116	0.316	-1.8	0.747	0.213	0.878
247	1	3.329	0.313	-3.015	0.787	0.18	0.71
248	1	2.601	0.345	-2.256	0.754	0.209	0.856
249	1	2.582	0.371	-2.21	0.745	0.217	0.898
250	1	2.106	0.324	-1.782	0.743	0.217	0.898
251	1	2.611	0.336	-2.275	0.758	0.205	0.837
252	1	2.59	0.359	-2.23	0.749	0.214	0.881
253	1	5.993	0.246	-5.747	0.957	0.034	0.112
254	1	6.334	0.21	-6.124	0.988	0.008	0.026
255	1	2.611	0.336	-2.275	0.758	0.205	0.837
256	1	1.445	0.436	-1.009	0.664	0.288	1.31
257	1	2.136	0.462	-1.674	0.708	0.25	1.084
258	1	2.613	0.334	-2.279	0.758	0.204	0.833
259	1	2.136	0.462	-1.674	0.708	0.25	1.084
260	1	8.121	0.225	-7.896	0.999	0	0.001
261	1	2.263	0.339	-1.923	0.743	0.218	0.901
262	1	2.18	0.368	-1.813	0.729	0.231	0.972
263	1	2.116	0.316	-1.8	0.747	0.213	0.878
264	1	1.011	0.448	-0.563	0.619	0.328	1.58
265	1	2.59	0.359	-2.23	0.749	0.214	0.881
266	1	2.59	0.359	-2.23	0.749	0.214	0.881
267	1	7.963	0.252	-7.711	0.968	0.025	0.082
268	1	3.329	0.313	-3.015	0.787	0.18	0.71
269	1	3.329	0.313	-3.015	0.787	0.18	0.71
270	1	7.703	0.243	-7.46	0.968	0.025	0.082
271	1	2.59	0.359	-2.23	0.749	0.214	0.881
272	1	2.582	0.371	-2.21	0.745	0.217	0.898
273	1	3.329	0.313	-3.015	0.787	0.18	0.71
274	1	2.116	0.316	-1.8	0.747	0.213	0.878
275	1	2.18	0.368	-1.813	0.729	0.231	0.972
276	1	10.633	0.244	-10.389	1	0	0
277	1	3.329	0.313	-3.015	0.787	0.18	0.71
278	1	5.898	0.222	-5.676	0.961	0.031	0.102
279	1	2.59	0.359	-2.23	0.749	0.214	0.881
280	1	2.601	0.345	-2.256	0.754	0.209	0.856
281	1	1.534	0.991	-0.543	0.453	0.493	3.155
282	1	7.964	0.263	-7.7	0.967	0.026	0.085
283	1	2.582	0.371	-2.21	0.745	0.217	0.898
284	1	2.421	0.343	-2.079	0.748	0.213	0.879
285	1	1.238	0.371	-0.867	0.668	0.282	1.275
286	1	7.817	0.261	-7.556	0.967	0.026	0.086
287	1	3.855	0.282	-3.573	0.811	0.158	0.607
288	1	6.907	0.202	-6.705	0.992	0.006	0.018
289	1	2.126	0.334	-1.791	0.739	0.221	0.919
290	1	7.566	0.259	-7.307	0.966	0.026	0.088
291	1	1.445	0.436	-1.009	0.664	0.288	1.31
292	1	2.116	0.316	-1.8	0.747	0.213	0.878
293	1	2.086	0.339	-1.748	0.735	0.224	0.937
294	1	2.278	0.327	-1.951	0.749	0.212	0.872
295	1	5.884	0.176	-5.709	0.989	0.008	0.026
296	1	5.863	0.222	-5.641	0.96	0.031	0.103
297	1	2.582	0.371	-2.21	0.745	0.217	0.898
298	1	3.329	0.313	-3.015	0.787	0.18	0.71
299	1	2.126	0.334	-1.791	0.739	0.221	0.919
300	1	6.323	0.209	-6.113	0.967	0.026	0.085
301	1	2.59	0.359	-2.23	0.749	0.214	0.881
302	1	1.445	0.436	-1.009	0.664	0.288	1.31
303	1	2.274	0.33	-1.944	0.748	0.213	0.879
304	1	2.136	0.462	-1.674	0.708	0.25	1.084
305	1	2.601	0.345	-2.256	0.754	0.209	0.856
306	1	2.126	0.334	-1.791	0.739	0.221	0.919
307	1	3.73	0.292	-3.438	0.91	0.072	0.251
308	1	7.348	0.257	-7.091	0.965	0.027	0.091
309	1	1.011	0.448	-0.563	0.619	0.328	1.58
310	1	4.42	0.237	-4.184	0.939	0.048	0.164
311	1	2.601	0.345	-2.256	0.754	0.209	0.856
312	1	2.59	0.359	-2.23	0.749	0.214	0.881
313	1	2.611	0.336	-2.275	0.758	0.205	0.837
314	1	2.18	0.368	-1.813	0.729	0.231	0.972
315	1	2.086	0.339	-1.748	0.735	0.224	0.937
316	1	3.182	0.315	-2.867	0.891	0.087	0.31
317	1	3.826	0.366	-3.46	0.779	0.188	0.751
318	1	7.941	0.252	-7.689	0.968	0.025	0.082
319	1	2.094	0.333	-1.762	0.738	0.221	0.921
320	1	3.329	0.313	-3.015	0.787	0.18	0.71
321	1	2.278	0.327	-1.951	0.749	0.212	0.872
322	1	2.094	0.333	-1.762	0.738	0.221	0.921
323	1	2.086	0.339	-1.748	0.735	0.224	0.937
324	1	2.59	0.359	-2.23	0.749	0.214	0.881
325	1	7.951	0.272	-7.68	0.966	0.026	0.088
326	1	2.421	0.343	-2.079	0.748	0.213	0.879
327	1	2.956	0.316	-2.64	0.884	0.093	0.333
328	1	3.824	0.234	-3.589	0.928	0.056	0.194
329	1	2.126	0.334	-1.791	0.739	0.221	0.919
330	1	1.261	0.373	-0.888	0.669	0.282	1.27
331	1	1.379	0.994	-0.385	0.44	0.505	3.307
332	1	1.399	0.997	-0.402	0.442	0.504	3.291
333	1	2.116	0.316	-1.8	0.747	0.213	0.878
334	1	2.601	0.345	-2.256	0.754	0.209	0.856
335	1	4.201	0.283	-3.918	0.924	0.061	0.209
336	1	6.261	0.227	-6.034	0.974	0.019	0.064
337	1	2.18	0.368	-1.813	0.729	0.231	0.972
338	1	1.445	0.436	-1.009	0.664	0.288	1.31
339	1	4.214	0.24	-3.974	0.934	0.052	0.178
340	1	2.086	0.339	-1.748	0.735	0.224	0.937
341	1	6.29	0.182	-6.108	0.99	0.007	0.022
342	1	2.18	0.368	-1.813	0.729	0.231	0.972
343	1	10.392	0.227	-10.165	0.996	0.002	0.008
344	1	2.136	0.462	-1.674	0.708	0.25	1.084
345	1	5.277	0.233	-5.044	0.952	0.037	0.126
346	1	1.312	0.486	-0.826	0.645	0.306	1.43
347	1	6.102	0.254	-5.848	0.957	0.034	0.113
348	1	3.855	0.282	-3.573	0.811	0.158	0.607
349	1	2.086	0.339	-1.748	0.735	0.224	0.937
350	1	2.136	0.462	-1.674	0.708	0.25	1.084
351	1	2.601	0.345	-2.256	0.754	0.209	0.856
352	1	3.24	0.306	-2.934	0.894	0.084	0.299
353	1	2.136	0.462	-1.674	0.708	0.25	1.084
354	1	1.445	0.436	-1.009	0.664	0.288	1.31
355	1	2.18	0.368	-1.813	0.729	0.231	0.972
356	1	9.418	0.216	-9.203	0.996	0.003	0.009
357	1	4.197	0.283	-3.914	0.923	0.061	0.209
358	1	2.094	0.333	-1.762	0.738	0.221	0.921
359	1	2.421	0.343	-2.079	0.748	0.213	0.879
360	1	3.857	0.316	-3.541	0.91	0.071	0.249
361	1	2.086	0.339	-1.748	0.735	0.224	0.937
362	1	2.18	0.368	-1.813	0.729	0.231	0.972
363	1	2.094	0.333	-1.762	0.738	0.221	0.921
364	1	2.136	0.462	-1.674	0.708	0.25	1.084
365	1	2.611	0.336	-2.275	0.758	0.205	0.837
366	1	2.253	1.675	-0.579	0.601	0.337	1.648
367	1	2.094	0.333	-1.762	0.738	0.221	0.921
368	1	6.192	0.216	-5.976	0.965	0.028	0.092
369	1	3.329	0.313	-3.015	0.787	0.18	0.71
370	1	7.566	0.259	-7.307	0.966	0.026	0.088
371	1	2.086	0.339	-1.748	0.735	0.224	0.937
372	1	2.136	0.462	-1.674	0.708	0.25	1.084
373	1	2.106	0.324	-1.782	0.743	0.217	0.898
374	1	4.791	0.218	-4.573	0.949	0.04	0.136
375	1	3.916	0.265	-3.651	0.921	0.062	0.215
376	1	2.601	0.345	-2.256	0.754	0.209	0.856
377	1	7.886	0.231	-7.655	0.971	0.022	0.074
378	1	2.611	0.336	-2.275	0.758	0.205	0.837
379	1	2.172	0.379	-1.793	0.725	0.234	0.991
380	1	0.833	0.918	0.085	0.385	0.558	4.088
381	1	1.445	0.436	-1.009	0.664	0.288	1.31
382	1	2.421	0.343	-2.079	0.748	0.213	0.879
383	1	2.106	0.324	-1.782	0.743	0.217	0.898
384	1	5.662	0.213	-5.449	0.961	0.03	0.102
385	1	3.855	0.282	-3.573	0.811	0.158	0.607
386	1	4.214	0.283	-3.931	0.924	0.06	0.208
387	1	2.634	0.316	-2.318	0.767	0.196	0.793
388	1	6.335	0.31	-6.025	0.951	0.038	0.127
389	1	6.295	0.21	-6.084	0.967	0.026	0.086
390	1	6.325	0.221	-6.104	0.965	0.027	0.092
391	1	3.855	0.282	-3.573	0.811	0.158	0.607
392	1	2.086	0.339	-1.748	0.735	0.224	0.937
393	1	1.445	0.436	-1.009	0.664	0.288	1.31
394	1	2.601	0.345	-2.256	0.754	0.209	0.856
395	1	2.611	0.336	-2.275	0.758	0.205	0.837
396	1	2.079	0.345	-1.734	0.732	0.227	0.952
397	1	6.032	0.219	-5.813	0.963	0.029	0.096
398	1	2.278	0.327	-1.951	0.749	0.212	0.872
399	1	2.59	0.359	-2.23	0.749	0.214	0.881
400	1	2.582	0.371	-2.21	0.745	0.217	0.898
401	1	3.855	0.282	-3.573	0.811	0.158	0.607
402	1	2.086	0.339	-1.748	0.735	0.224	0.937
403	1	5.296	0.218	-5.077	0.978	0.015	0.051
404	1	2.421	0.343	-2.079	0.748	0.213	0.879
405	1	2.086	0.339	-1.748	0.735	0.224	0.937
406	1	2.287	0.32	-1.967	0.752	0.209	0.855
407	1	3.855	0.282	-3.573	0.811	0.158	0.607
408	1	3.826	0.366	-3.46	0.779	0.188	0.751
409	1	1.089	0.457	-0.632	0.626	0.322	1.537
410	1	2.959	0.315	-2.644	0.884	0.093	0.332
411	1	6.007	0.181	-5.826	0.989	0.008	0.026
412	1	5.869	0.188	-5.681	0.987	0.009	0.029
413	1	6.008	0.188	-5.82	0.988	0.008	0.027
414	1	5.75	0.208	-5.542	0.963	0.029	0.097
415	1	2.59	0.359	-2.23	0.749	0.214	0.881
416	1	2.601	0.345	-2.256	0.754	0.209	0.856
417	1	3.855	0.282	-3.573	0.811	0.158	0.607
418	1	2.611	0.336	-2.275	0.758	0.205	0.837
419	1	3.329	0.313	-3.015	0.787	0.18	0.71
420	1	1.333	0.361	-0.972	0.679	0.272	1.209
421	1	2.18	0.368	-1.813	0.729	0.231	0.972
422	1	1.261	0.373	-0.888	0.669	0.282	1.27
423	1	1.445	0.436	-1.009	0.664	0.288	1.31
424	1	4.047	0.244	-3.803	0.93	0.055	0.19
425	1	1.273	0.357	-0.916	0.677	0.274	1.221
426	1	2.63	0.318	-2.312	0.766	0.198	0.799
427	1	2.136	0.462	-1.674	0.708	0.25	1.084
428	1	5.468	0.222	-5.246	0.98	0.014	0.047
429	1	2.289	0.318	-1.971	0.753	0.208	0.85
430	1	3.329	0.313	-3.015	0.787	0.18	0.71
431	1	2.079	0.345	-1.734	0.732	0.227	0.952
432	1	2.59	0.359	-2.23	0.749	0.214	0.881
433	1	2.094	0.333	-1.762	0.738	0.221	0.921
434	1	3.329	0.313	-3.015	0.787	0.18	0.71
435	1	3.685	0.261	-3.424	0.918	0.065	0.226
436	1	2.582	0.371	-2.21	0.745	0.217	0.898
437	1	2.116	0.316	-1.8	0.747	0.213	0.878
438	1	2.106	0.324	-1.782	0.743	0.217	0.898
439	1	2.611	0.336	-2.275	0.758	0.205	0.837
440	1	2.097	0.33	-1.767	0.739	0.22	0.916
441	1	3.855	0.282	-3.573	0.811	0.158	0.607
442	1	6.269	0.309	-5.96	0.951	0.038	0.129
443	1	1.896	0.378	-1.518	0.71	0.247	1.062
444	1	3.855	0.282	-3.573	0.811	0.158	0.607
445	1	2.613	0.334	-2.279	0.758	0.204	0.833
446	1	7.366	0.266	-7.1	0.964	0.028	0.093
447	1	2.126	0.334	-1.791	0.739	0.221	0.919
448	1	6.17	0.202	-5.968	0.988	0.008	0.027
449	1	3.703	0.239	-3.464	0.925	0.059	0.205
450	1	2.601	0.345	-2.256	0.754	0.209	0.856
451	1	4.862	0.211	-4.651	0.952	0.037	0.126
452	1	1.43	3.356	1.926	0.345	0.606	4.978
453	1	9.653	0.225	-9.428	0.996	0.003	0.009
454	1	3.677	0.233	-3.444	0.926	0.058	0.2
455	1	7.961	0.245	-7.715	0.969	0.024	0.079
456	1	3.871	0.316	-3.555	0.911	0.071	0.248
457	1	3.329	0.313	-3.015	0.787	0.18	0.71
458	1	5.662	0.213	-5.449	0.961	0.03	0.102
459	1	6.308	0.249	-6.059	0.959	0.032	0.107
460	1	3.92	0.315	-3.605	0.912	0.07	0.244
461	1	2.136	0.462	-1.674	0.708	0.25	1.084
462	1	2.421	0.343	-2.079	0.748	0.213	0.879
463	1	2.136	0.462	-1.674	0.708	0.25	1.084
464	1	2.59	0.359	-2.23	0.749	0.214	0.881
465	1	6.364	0.191	-6.173	0.99	0.007	0.022
466	1	2.136	0.462	-1.674	0.708	0.25	1.084
467	1	1.231	0.381	-0.849	0.663	0.287	1.306
468	1	2.106	0.324	-1.782	0.743	0.217	0.898
469	1	2.59	0.359	-2.23	0.749	0.214	0.881
470	1	3.826	0.366	-3.46	0.779	0.188	0.751
471	1	4.142	0.284	-3.858	0.922	0.062	0.213
472	1	2.613	0.334	-2.279	0.758	0.204	0.833
473	1	2.611	0.336	-2.275	0.758	0.205	0.837
474	1	23.811	0.398	-23.413	1	0	0
475	1	2.59	0.359	-2.23	0.749	0.214	0.881
476	1	5.555	0.246	-5.309	0.953	0.037	0.124
477	1	2.59	0.359	-2.23	0.749	0.214	0.881
478	1	2.136	0.462	-1.674	0.708	0.25	1.084
479	1	2.611	0.336	-2.275	0.758	0.205	0.837
480	1	2.126	0.334	-1.791	0.739	0.221	0.919
481	1	0.864	2.681	1.816	0.307	0.643	5.851
482	1	5.64	0.213	-5.427	0.96	0.031	0.103
483	1	1.542	0.997	-0.545	0.452	0.493	3.158
484	1	2.421	0.343	-2.079	0.748	0.213	0.879
485	1	2.601	0.345	-2.256	0.754	0.209	0.856
486	1	2.287	0.32	-1.967	0.752	0.209	0.855
487	1	4.906	0.23	-4.676	0.948	0.041	0.138
488	1	5.411	0.217	-5.194	0.979	0.014	0.047
489	1	2.59	0.359	-2.23	0.749	0.214	0.881
490	1	3.92	0.315	-3.605	0.912	0.07	0.244
491	1	2.079	0.345	-1.734	0.732	0.227	0.952
492	1	4.266	0.245	-4.02	0.961	0.028	0.094
493	1	7.348	0.257	-7.091	0.965	0.027	0.091
494	1	1.331	0.389	-0.942	0.668	0.283	1.279
495	1	2.59	0.359	-2.23	0.749	0.214	0.881
496	1	2.421	0.343	-2.079	0.748	0.213	0.879
497	1	5.899	0.222	-5.677	0.961	0.031	0.102
498	1	2.59	0.359	-2.23	0.749	0.214	0.881
499	1	2.287	0.32	-1.967	0.752	0.209	0.855
500	1	2.613	0.334	-2.279	0.758	0.204	0.833
501	1	2.263	0.339	-1.923	0.743	0.218	0.901
502	1	2.421	0.343	-2.079	0.748	0.213	0.879
503	1	7.565	0.259	-7.306	0.966	0.027	0.089
504	1	2.136	0.462	-1.674	0.708	0.25	1.084
505	1	2.21	0.362	-1.848	0.846	0.125	0.462
506	1	3.855	0.282	-3.573	0.811	0.158	0.607
507	1	2.18	0.368	-1.813	0.729	0.231	0.972
508	1	2.289	0.318	-1.971	0.753	0.208	0.85
509	1	1.089	0.457	-0.632	0.626	0.322	1.537
510	1	3.855	0.282	-3.573	0.811	0.158	0.607
511	1	3.846	0.316	-3.53	0.91	0.072	0.25
512	1	2.184	0.364	-1.82	0.844	0.126	0.467
513	1	6.66	0.187	-6.472	0.992	0.006	0.019
514	1	1.896	0.378	-1.518	0.71	0.247	1.062
515	1	2.136	0.462	-1.674	0.708	0.25	1.084
516	1	21.864	0.558	-21.305	0.998	0.001	0.002
517	1	2.611	0.336	-2.275	0.758	0.205	0.837
518	1	2.116	0.316	-1.8	0.747	0.213	0.878
519	1	6.486	0.183	-6.303	0.991	0.006	0.02
520	1	3.855	0.282	-3.573	0.811	0.158	0.607
521	1	2.116	0.316	-1.8	0.747	0.213	0.878
522	1	2.421	0.343	-2.079	0.748	0.213	0.879
523	1	2.601	0.345	-2.256	0.754	0.209	0.856
524	1	2.582	0.371	-2.21	0.745	0.217	0.898
525	1	1.337	0.409	-0.928	0.662	0.289	1.317
526	1	6.027	0.222	-5.805	0.962	0.03	0.099
527	1	2.086	0.339	-1.748	0.735	0.224	0.937
528	1	6.719	0.237	-6.481	0.965	0.028	0.092
529	1	2.136	0.462	-1.674	0.708	0.25	1.084
530	1	2.298	0.312	-1.985	0.757	0.205	0.835
531	1	2.097	0.33	-1.767	0.739	0.22	0.916
532	1	3.329	0.313	-3.015	0.787	0.18	0.71
533	1	1.445	0.436	-1.009	0.664	0.288	1.31
534	1	4.223	0.246	-3.976	0.961	0.029	0.096
535	1	1.445	0.436	-1.009	0.664	0.288	1.31
536	1	6.122	0.22	-5.902	0.963	0.029	0.095
537	1	7.061	0.212	-6.849	0.991	0.006	0.019
538	1	5.802	0.221	-5.581	0.96	0.031	0.104
539	1	2.274	0.33	-1.944	0.748	0.213	0.879
540	1	6.289	0.216	-6.073	0.965	0.027	0.089
541	1	6.287	0.239	-6.049	0.985	0.01	0.033
542	1	1.445	0.436	-1.009	0.664	0.288	1.31
543	1	2.263	0.339	-1.923	0.743	0.218	0.901
544	1	7.414	0.247	-7.167	0.967	0.026	0.086
545	1	1.445	0.436	-1.009	0.664	0.288	1.31
546	1	2.278	0.327	-1.951	0.749	0.212	0.872
547	1	2.126	0.334	-1.791	0.739	0.221	0.919
548	1	1.445	0.436	-1.009	0.664	0.288	1.31
549	1	4.146	0.289	-3.858	0.922	0.062	0.214
550	1	6.027	0.213	-5.814	0.964	0.028	0.093
551	1	3.927	0.274	-3.653	0.92	0.064	0.22
552	1	2.59	0.359	-2.23	0.749	0.214	0.881
553	1	2.582	0.371	-2.21	0.745	0.217	0.898
554	1	1.343	0.398	-0.945	0.666	0.285	1.293
555	1	5.641	0.219	-5.422	0.959	0.032	0.107
556	1	4.178	0.287	-3.891	0.923	0.061	0.211
557	1	3.855	0.282	-3.573	0.811	0.158	0.607
558	1	2.106	0.324	-1.782	0.743	0.217	0.898
559	1	6.152	0.182	-5.97	0.99	0.007	0.023
560	1	2.421	0.343	-2.079	0.748	0.213	0.879
561	1	2.094	0.333	-1.762	0.738	0.221	0.921
562	1	3.855	0.282	-3.573	0.811	0.158	0.607
563	1	3.936	0.265	-3.671	0.922	0.062	0.213
564	1	3.855	0.282	-3.573	0.811	0.158	0.607
565	1	2.136	0.462	-1.674	0.708	0.25	1.084
566	1	2.613	0.334	-2.279	0.758	0.204	0.833
567	1	2.263	0.339	-1.923	0.743	0.218	0.901
568	1	1.43	3.341	1.912	0.345	0.605	4.966
569	1	7.528	0.183	-7.345	0.998	0.001	0.003
570	1	1.445	0.436	-1.009	0.664	0.288	1.31
571	1	5.584	0.219	-5.365	0.959	0.032	0.108
572	1	2.094	0.333	-1.762	0.738	0.221	0.921
573	1	2.18	0.368	-1.813	0.729	0.231	0.972
574	1	6.169	0.256	-5.913	0.956	0.034	0.114
575	1	4.166	0.283	-3.883	0.923	0.061	0.211
576	1	2.136	0.462	-1.674	0.708	0.25	1.084
577	1	1.445	0.436	-1.009	0.664	0.288	1.31
578	1	4.134	0.233	-3.901	0.934	0.052	0.176
579	1	2.086	0.339	-1.748	0.735	0.224	0.937
580	1	2.263	0.339	-1.923	0.743	0.218	0.901
581	1	2.094	0.333	-1.762	0.738	0.221	0.921
582	1	2.086	0.339	-1.748	0.735	0.224	0.937
583	1	1.445	0.436	-1.009	0.664	0.288	1.31
584	1	2.63	0.318	-2.312	0.766	0.198	0.799
585	1	3.855	0.282	-3.573	0.811	0.158	0.607
586	1	5.08	0.222	-4.858	0.952	0.037	0.125
587	1	2.421	0.343	-2.079	0.748	0.213	0.879
588	1	2.097	0.33	-1.767	0.739	0.22	0.916
589	1	2.59	0.359	-2.23	0.749	0.214	0.881
590	1	3.67	0.238	-3.431	0.924	0.06	0.206
591	1	11.127	0.245	-10.883	0.997	0.002	0.007
592	1	2.263	0.339	-1.923	0.743	0.218	0.901
593	1	3.329	0.313	-3.015	0.787	0.18	0.71
594	1	2.116	0.316	-1.8	0.747	0.213	0.878
595	1	2.634	0.316	-2.318	0.767	0.196	0.793
596	1	2.116	0.316	-1.8	0.747	0.213	0.878
597	1	2.136	0.462	-1.674	0.708	0.25	1.084
598	1	5.785	0.22	-5.565	0.96	0.031	0.104
599	1	1.445	0.436	-1.009	0.664	0.288	1.31
600	1	2.611	0.336	-2.275	0.758	0.205	0.837
601	1	2.613	0.334	-2.279	0.758	0.204	0.833
602	1	2.582	0.371	-2.21	0.745	0.217	0.898
603	1	2.582	0.371	-2.21	0.745	0.217	0.898
604	1	3.936	0.265	-3.671	0.922	0.062	0.213
605	1	2.263	0.339	-1.923	0.743	0.218	0.901
606	1	1.322	0.405	-0.918	0.662	0.289	1.315
607	1	6.281	0.23	-6.051	0.963	0.029	0.097
608	1	2.59	0.359	-2.23	0.749	0.214	0.881
609	1	2.611	0.336	-2.275	0.758	0.205	0.837
610	1	2.613	0.334	-2.279	0.758	0.204	0.833
611	1	2.086	0.339	-1.748	0.735	0.224	0.937
612	1	2.59	0.359	-2.23	0.749	0.214	0.881
613	1	3.927	0.274	-3.653	0.92	0.064	0.22
614	1	17.333	0.352	-16.981	0.997	0.002	0.006
615	1	3.895	0.262	-3.632	0.922	0.062	0.214
616	1	2.126	0.334	-1.791	0.739	0.221	0.919
617	1	2.421	0.343	-2.079	0.748	0.213	0.879
618	1	2.59	0.359	-2.23	0.749	0.214	0.881
619	1	2.601	0.345	-2.256	0.754	0.209	0.856
620	1	2.106	0.324	-1.782	0.743	0.217	0.898
621	1	2.079	0.345	-1.734	0.732	0.227	0.952
622	1	2.289	0.318	-1.971	0.753	0.208	0.85
623	1	3.329	0.313	-3.015	0.787	0.18	0.71
624	1	3.329	0.313	-3.015	0.787	0.18	0.71
625	1	6.261	0.221	-6.04	0.964	0.028	0.093
626	1	2.289	0.318	-1.971	0.753	0.208	0.85
627	1	1.545	0.845	-0.7	0.472	0.473	2.915
628	1	3.886	0.266	-3.62	0.921	0.063	0.218
629	1	2.126	0.334	-1.791	0.739	0.221	0.919
630	1	2.384	0.351	-2.033	0.856	0.116	0.427
631	1	2.59	0.359	-2.23	0.749	0.214	0.881
632	1	3.184	0.315	-2.869	0.891	0.087	0.31
633	1	2.582	0.371	-2.21	0.745	0.217	0.898
634	1	1.312	0.486	-0.826	0.645	0.306	1.43
635	1	2.172	0.379	-1.793	0.725	0.234	0.991
636	1	4.863	1.221	-3.642	0.76	0.191	0.765
637	1	3.855	0.282	-3.573	0.811	0.158	0.607
638	1	3.963	0.268	-3.696	0.922	0.062	0.214
639	1	2.289	0.318	-1.971	0.753	0.208	0.85
640	1	7.017	0.24	-6.777	0.966	0.027	0.089
641	1	2.263	0.339	-1.923	0.743	0.218	0.901
642	1	3.89	0.262	-3.628	0.922	0.062	0.215
643	1	2.601	0.345	-2.256	0.754	0.209	0.856
644	1	3.937	0.249	-3.688	0.926	0.058	0.2
645	1	1.445	0.436	-1.009	0.664	0.288	1.31
646	1	11.586	0.287	-11.298	0.995	0.003	0.01
647	1	2.126	0.334	-1.791	0.739	0.221	0.919
648	1	4.204	0.283	-3.921	0.924	0.06	0.209
649	1	7.096	0.22	-6.876	0.991	0.006	0.019
650	1	2.421	0.343	-2.079	0.748	0.213	0.879
651	1	2.611	0.336	-2.275	0.758	0.205	0.837
652	1	2.601	0.345	-2.256	0.754	0.209	0.856
653	1	2.079	0.345	-1.734	0.732	0.227	0.952
654	1	2.277	0.327	-1.95	0.749	0.212	0.872
655	1	2.126	0.334	-1.791	0.739	0.221	0.919
656	1	2.263	0.339	-1.923	0.743	0.218	0.901
657	1	4.244	0.219	-4.025	0.941	0.047	0.159
658	1	1.331	0.389	-0.942	0.668	0.283	1.279
659	1	4.412	0.245	-4.167	0.936	0.05	0.171
660	1	2.136	0.462	-1.674	0.708	0.25	1.084
661	1	3.855	0.282	-3.573	0.811	0.158	0.607
662	1	2.582	0.371	-2.21	0.745	0.217	0.898
663	1	2.126	0.334	-1.791	0.739	0.221	0.919
664	1	1.445	0.436	-1.009	0.664	0.288	1.31
665	1	3.822	0.239	-3.583	0.927	0.058	0.199
666	1	2.601	0.345	-2.256	0.754	0.209	0.856
667	1	2.126	0.334	-1.791	0.739	0.221	0.919
668	1	1.445	0.436	-1.009	0.664	0.288	1.31
669	1	10.11	0.22	-9.89	0.997	0.002	0.008
670	1	1.445	0.436	-1.009	0.664	0.288	1.31
671	1	5.249	0.218	-5.031	0.978	0.016	0.052
672	1	2.116	0.316	-1.8	0.747	0.213	0.878
673	1	5.664	0.228	-5.436	0.957	0.033	0.112
674	1	2.18	0.368	-1.813	0.729	0.231	0.972
675	1	2.631	0.996	-1.634	0.684	0.26	1.137
676	1	2.126	0.334	-1.791	0.739	0.221	0.919
677	1	2.126	0.334	-1.791	0.739	0.221	0.919
678	1	2.901	0.321	-2.579	0.881	0.095	0.341
679	1	2.601	0.345	-2.256	0.754	0.209	0.856
680	1	3.665	0.261	-3.403	0.917	0.066	0.228
681	1	3.863	0.25	-3.613	0.924	0.06	0.206
682	1	2.59	0.359	-2.23	0.749	0.214	0.881
683	1	5.59	0.218	-5.371	0.981	0.013	0.043
684	1	3.329	0.313	-3.015	0.787	0.18	0.71
685	1	5.573	0.221	-5.352	0.981	0.013	0.044
686	1	3.855	0.282	-3.573	0.811	0.158	0.607
687	1	3.895	0.266	-3.629	0.921	0.063	0.217
688	1	3.855	0.282	-3.573	0.811	0.158	0.607
689	1	2.601	0.345	-2.256	0.754	0.209	0.856
690	1	2.136	0.462	-1.674	0.708	0.25	1.084
691	1	2.421	0.343	-2.079	0.748	0.213	0.879
692	1	2.18	0.368	-1.813	0.729	0.231	0.972
693	1	10.915	0.229	-10.685	0.997	0.002	0.007
694	1	3.6	0.24	-3.36	0.922	0.061	0.212
695	1	2.086	0.339	-1.748	0.735	0.224	0.937
696	1	2.601	0.345	-2.256	0.754	0.209	0.856
697	1	2.172	0.379	-1.793	0.725	0.234	0.991
698	1	2.421	0.343	-2.079	0.748	0.213	0.879
699	1	2.289	0.318	-1.971	0.753	0.208	0.85
700	1	2.136	0.462	-1.674	0.708	0.25	1.084
701	1	2.287	0.32	-1.967	0.752	0.209	0.855
702	1	5.585	0.228	-5.358	0.957	0.034	0.113
703	1	5.977	0.193	-5.784	0.987	0.009	0.029
704	1	2.421	0.343	-2.079	0.748	0.213	0.879
705	1	2.289	0.318	-1.971	0.753	0.208	0.85
706	1	8.021	0.273	-7.749	0.966	0.026	0.088
707	1	6.023	0.209	-5.814	0.965	0.027	0.09
708	1	1.331	0.389	-0.942	0.668	0.283	1.279
709	1	3.855	0.282	-3.573	0.811	0.158	0.607
710	1	2.613	0.334	-2.279	0.758	0.204	0.833
711	1	2.274	0.33	-1.944	0.748	0.213	0.879
712	1	2.18	0.368	-1.813	0.729	0.231	0.972
713	1	2.126	0.334	-1.791	0.739	0.221	0.919
714	1	2.601	0.345	-2.256	0.754	0.209	0.856
715	1	8.207	0.217	-7.991	0.998	0.001	0.003
716	1	3.855	0.282	-3.573	0.811	0.158	0.607
717	1	6.334	0.21	-6.124	0.988	0.008	0.026
718	1	2.097	0.33	-1.767	0.739	0.22	0.916
719	1	2.582	0.371	-2.21	0.745	0.217	0.898
720	1	2.079	0.345	-1.734	0.732	0.227	0.952
721	1	7.776	0.261	-7.515	0.966	0.026	0.087
722	1	3.329	0.313	-3.015	0.787	0.18	0.71
723	1	1.437	1.976	0.54	0.285	0.659	6.267
724	1	2.126	0.334	-1.791	0.739	0.221	0.919
725	1	2.59	0.359	-2.23	0.749	0.214	0.881
726	1	1.445	0.436	-1.009	0.664	0.288	1.31
727	1	1.035	1.185	0.15	0.389	0.556	4.052
728	1	2.097	0.33	-1.767	0.739	0.22	0.916
729	1	7.305	0.24	-7.066	0.967	0.025	0.084
730	1	2.136	0.462	-1.674	0.708	0.25	1.084
731	1	3.849	0.316	-3.533	0.91	0.072	0.25
732	1	3.329	0.313	-3.015	0.787	0.18	0.71
733	1	2.59	0.359	-2.23	0.749	0.214	0.881
734	1	6.314	0.222	-6.092	0.986	0.009	0.03
735	1	3.93	0.261	-3.669	0.923	0.061	0.211
736	1	10.058	0.254	-9.804	0.999	0.001	0.002
737	1	7.275	0.203	-7.072	0.998	0.001	0.002
738	1	3.855	0.282	-3.573	0.811	0.158	0.607
739	1	2.126	0.334	-1.791	0.739	0.221	0.919
740	1	2.086	0.339	-1.748	0.735	0.224	0.937
741	1	2.287	0.32	-1.967	0.752	0.209	0.855
742	1	3.843	0.257	-3.586	0.922	0.062	0.213
743	1	2.582	0.371	-2.21	0.745	0.217	0.898
744	1	6.475	0.178	-6.297	0.992	0.006	0.019
745	1	2.136	0.462	-1.674	0.708	0.25	1.084
746	1	3.329	0.313	-3.015	0.787	0.18	0.71
747	1	2.278	0.327	-1.951	0.749	0.212	0.872
748	1	1.322	0.405	-0.918	0.662	0.289	1.315
749	1	3.855	0.282	-3.573	0.811	0.158	0.607
750	1	2.274	0.33	-1.944	0.748	0.213	0.879
751	1	2.956	0.316	-2.64	0.884	0.093	0.333
752	1	2.59	0.359	-2.23	0.749	0.214	0.881
753	1	2.59	0.359	-2.23	0.749	0.214	0.881
754	1	6.107	0.308	-5.799	0.95	0.039	0.132
755	1	2.116	0.316	-1.8	0.747	0.213	0.878
756	1	5.717	0.228	-5.489	0.958	0.033	0.11
757	1	2.106	0.324	-1.782	0.743	0.217	0.898
758	1	1.011	0.448	-0.563	0.619	0.328	1.58
759	1	2.263	0.339	-1.923	0.743	0.218	0.901
760	1	2.097	0.33	-1.767	0.739	0.22	0.916
761	1	2.106	0.324	-1.782	0.743	0.217	0.898
762	1	2.274	0.33	-1.944	0.748	0.213	0.879
763	1	9.333	0.209	-9.124	0.996	0.003	0.009
764	1	2.611	0.336	-2.275	0.758	0.205	0.837
765	1	6.307	0.235	-6.072	0.962	0.03	0.099
766	1	2.278	0.327	-1.951	0.749	0.212	0.872
767	1	2.601	0.345	-2.256	0.754	0.209	0.856
768	1	2.086	0.339	-1.748	0.735	0.224	0.937
769	1	2.086	0.339	-1.748	0.735	0.224	0.937
770	1	2.263	0.339	-1.923	0.743	0.218	0.901
771	1	3.329	0.313	-3.015	0.787	0.18	0.71
772	1	3.694	0.248	-3.446	0.921	0.062	0.215
773	1	9.785	0.277	-9.508	0.999	0	0
774	1	3.329	0.313	-3.015	0.787	0.18	0.71
775	1	2.106	0.324	-1.782	0.743	0.217	0.898
776	1	2.172	0.379	-1.793	0.725	0.234	0.991
777	1	2.274	0.33	-1.944	0.748	0.213	0.879
778	1	1.331	0.389	-0.942	0.668	0.283	1.279
779	1	2.289	0.318	-1.971	0.753	0.208	0.85
780	1	2.094	0.333	-1.762	0.738	0.221	0.921
781	1	7.536	0.19	-7.346	0.998	0.001	0.003
782	1	1.338	0.379	-0.958	0.672	0.279	1.253
783	1	2.289	0.318	-1.971	0.753	0.208	0.85
784	1	2.136	0.462	-1.674	0.708	0.25	1.084
785	1	3.329	0.313	-3.015	0.787	0.18	0.71
786	1	2.263	0.339	-1.923	0.743	0.218	0.901
787	1	2.172	0.379	-1.793	0.725	0.234	0.991
788	1	1.445	0.436	-1.009	0.664	0.288	1.31
789	1	8.301	0.229	-8.072	0.994	0.004	0.013
790	1	2.172	0.379	-1.793	0.725	0.234	0.991
791	1	2.263	0.339	-1.923	0.743	0.218	0.901
792	1	26.775	1.334	-25.441	0.987	0.006	0.019
793	1	25.01	0.411	-24.6	1	0	0
794	1	1.445	0.436	-1.009	0.664	0.288	1.31
795	1	6.268	0.256	-6.012	0.957	0.033	0.111
796	1	2.116	0.316	-1.8	0.747	0.213	0.878
797	1	3.329	0.313	-3.015	0.787	0.18	0.71
798	1	1.445	0.436	-1.009	0.664	0.288	1.31
799	1	3.886	0.275	-3.611	0.919	0.065	0.224
800	1	3.897	0.269	-3.628	0.92	0.063	0.219
801	1	3.329	0.313	-3.015	0.787	0.18	0.71
802	1	2.59	0.359	-2.23	0.749	0.214	0.881
803	1	2.086	0.339	-1.748	0.735	0.224	0.937
804	1	3.928	0.255	-3.673	0.924	0.06	0.206
805	1	2.086	0.339	-1.748	0.735	0.224	0.937
806	1	2.59	0.359	-2.23	0.749	0.214	0.881
807	1	3.928	0.255	-3.673	0.924	0.06	0.206
808	1	2.611	0.336	-2.275	0.758	0.205	0.837
809	1	2.582	0.371	-2.21	0.745	0.217	0.898
810	1	4.129	0.284	-3.845	0.922	0.062	0.214
811	1	5.643	0.228	-5.415	0.957	0.033	0.112
812	1	6.807	0.177	-6.63	0.994	0.004	0.013
813	1	2.59	0.359	-2.23	0.749	0.214	0.881
814	1	3.927	0.274	-3.653	0.92	0.064	0.22
815	1	2.601	0.345	-2.256	0.754	0.209	0.856
816	1	3.826	0.366	-3.46	0.779	0.188	0.751
817	1	3.661	0.254	-3.407	0.919	0.064	0.222
818	1	2.116	0.316	-1.8	0.747	0.213	0.878
819	1	2.278	0.327	-1.951	0.749	0.212	0.872
820	1	6.117	0.184	-5.933	0.989	0.008	0.025
821	1	6.032	0.219	-5.813	0.963	0.029	0.096
822	1	2.094	0.333	-1.762	0.738	0.221	0.921
823	1	2.172	0.379	-1.793	0.725	0.234	0.991
824	1	5.665	0.228	-5.438	0.958	0.033	0.111
825	1	6.283	0.21	-6.073	0.988	0.008	0.027
826	1	5.881	0.252	-5.628	0.955	0.035	0.118
827	1	1.312	0.486	-0.826	0.645	0.306	1.43
828	1	2.263	0.339	-1.923	0.743	0.218	0.901
829	1	1.28	0.349	-0.931	0.681	0.269	1.194
830	1	6.107	0.308	-5.799	0.95	0.039	0.132
831	1	5.127	0.301	-4.826	0.939	0.048	0.164
832	1	2.611	0.336	-2.275	0.758	0.205	0.837
833	1	2.601	0.345	-2.256	0.754	0.209	0.856
834	1	2.611	0.336	-2.275	0.758	0.205	0.837
835	1	2.126	0.334	-1.791	0.739	0.221	0.919
836	1	6.775	0.252	-6.524	0.963	0.029	0.096
837	1	2.086	0.339	-1.748	0.735	0.224	0.937
838	1	3.855	0.282	-3.573	0.811	0.158	0.607
839	1	2.613	0.334	-2.279	0.758	0.204	0.833
840	1	3.855	0.282	-3.573	0.811	0.158	0.607
841	1	1.445	0.436	-1.009	0.664	0.288	1.31
842	1	2.278	0.327	-1.951	0.749	0.212	0.872
843	1	3.694	0.248	-3.446	0.921	0.062	0.215
844	1	2.59	0.359	-2.23	0.749	0.214	0.881
845	1	2.274	0.33	-1.944	0.748	0.213	0.879
846	1	2.278	0.327	-1.951	0.749	0.212	0.872
847	1	2.611	0.336	-2.275	0.758	0.205	0.837
848	1	3.736	0.243	-3.493	0.924	0.06	0.207
849	1	2.263	0.339	-1.923	0.743	0.218	0.901
850	1	2.582	0.371	-2.21	0.745	0.217	0.898
851	1	6.243	0.224	-6.019	0.963	0.029	0.096
852	1	2.601	0.345	-2.256	0.754	0.209	0.856
853	1	6.225	0.223	-6.002	0.964	0.028	0.094
854	1	7.434	0.182	-7.251	0.998	0.001	0.003
855	1	7.527	0.178	-7.349	0.999	0.001	0.002
856	1	1.338	0.379	-0.958	0.672	0.279	1.253
857	1	5.664	0.228	-5.436	0.957	0.033	0.112
858	1	2.086	0.339	-1.748	0.735	0.224	0.937
859	1	1.545	0.845	-0.701	0.472	0.473	2.914
860	1	3.875	0.257	-3.618	0.923	0.061	0.211
861	1	2.094	0.333	-1.762	0.738	0.221	0.921
862	1	9.895	0.237	-9.658	0.996	0.003	0.01
863	1	2.18	0.368	-1.813	0.729	0.231	0.972
864	1	6.127	0.208	-5.919	0.966	0.026	0.088
865	1	3.329	0.313	-3.015	0.787	0.18	0.71
866	1	2.59	0.359	-2.23	0.749	0.214	0.881
867	1	5.975	0.214	-5.762	0.963	0.029	0.096
868	1	2.263	0.339	-1.923	0.743	0.218	0.901
869	1	5.925	0.794	-5.131	0.832	0.133	0.499
870	1	9.95	0.983	-8.967	0.867	0.103	0.372
871	1	0.88	1.134	0.253	0.372	0.572	4.34
872	1	2.59	0.359	-2.23	0.749	0.214	0.881
873	1	2.586	1.562	-1.024	0.37	0.574	4.375
874	1	0.769	1.888	1.119	0.22	0.728	8.7
875	1	6.907	2.715	-4.192	0.736	0.149	0.57
876	1	3.855	0.282	-3.573	0.811	0.158	0.607
877	1	0.768	4.28	3.512	0.144	0.816	14.37
878	1	1.307	15.539	14.232	0.014	0.965	89.529
879	1	1.011	0.448	-0.563	0.619	0.328	1.58

## Sheet: VP2-MEME
Supplementary Excelspreadsheet1 - Selection pressure analysis of South African G2P[4] rotavirus genome segments
Site	Partition	&alpha;	&beta;<sup>-</sup>	p<sup>-</sup>	&beta;<sup>+</sup>	p<sup>+</sup>	LRT	p-value	# branches under selection	Total branch length	MEME LogL	FEL LogL		Detailed analysis reports can be found at https://www.datamonkey.org/meme/5f5204f46113794893292ded
1	1	0	0	1	0	0	0	1	0	0	0	0
2	1	0	0	1	0	0	0	1	0	0	0	0		Alpha: Synonymous substitution rate at a site
3	1	0	0	1	0	0	0	1	0	0	0	0		Beta-: Nonsynonymous substitution rate at a site for the negative/neutral evolution component
4	1	0	0	0.96	23.69	0.04	1.14	0.29	1	0.15	-15.48	-15.33		p-: The proportion of the tree evolving neutrally or under negative selection
5	1	0	0	0.99	1319.54	0.01	14.91	0	1	2.02	-18.93	-11.68		Beta+: Non-synonymous substitution rate at a site for the positive/neutral evolution component
6	1	0	0	1	0	0	0	1	0	0	0	0		p+: The proportion of the tree evolving neutrally or under positive selection
7	1	0	0	1	0	0	0	1	0	0	0	0		LRT: Likelihood ratio test statistic for episodic diversification
8	1	0	0	1	0	0	0	1	0	0	0	0		p-: Asymptotic p-value for episodic diversification
9	1	0	0	1	0	0	0	1	0	0	0	0		Branches under selection: The estimate of how many branches may have been under selection at this site
10	1	0	0	1	0	0	0	1	0	0	0	0		Total branch length: The total length of branches contributiong to inference at this site and used to scale dN-dS
11	1	0	0	1	0	0	0	1	0	0	0	0		MEME LogL: Site log-likelihood under the MEME model
12	1	3.1	0	0.97	46.23	0.03	0.5	0.43	1	0.33	-21.76	-21.44		FEL LogL: Site log-likelihood under the FEL model
13	1	0	0	0.98	256.83	0.02	11.46	0	1	0.55	-18.18	-13.65
14	1	0	0	0.67	163.93	0.33	15.79	0	17	7.61	-115.79	-111.73		Statistical significance assessed at p ≤ 0.1
15	1	0	0	1	0	0	0	1	0	0	0	0
16	1	0	0	1	0	0	0	1	0	0	0	0		Positive selected sites with evidence are highlighted in green
17	1	0	0	1	0	0	0	1	0	0	0	0
18	1	0	0	1	0	0	0	1	0	0	0	0		Site(s) under positive selection: 5, 13, 14, 723, 869, 873, 874, 877 and 878
19	1	0	0	1	0	0	0	1	0	0	0	0
20	1	0	0	1	0	0	0	1	0	0	0	0
21	1	0	0	1	0	0	0	1	0	0	0	0
22	1	0	0	1	0	0	0	1	0	0	0	0
23	1	0	0	1	0	0	0	1	0	0	0	0
24	1	0	0	1	0	0	0	1	0	0	0	0
25	1	0	0	1	0	0	0	1	0	0	0	0
26	1	0	0	1	0	0	0	1	0	0	0	0
27	1	0	0	1	0	0	0	1	0	0	0	0
28	1	0	0	1	0	0	0	1	0	0	0	0
29	1	0	0	1	0	0	0	1	0	0	0	0
30	1	2.86	0	0.99	178.83	0.01	1.36	0.26	1	0.51	-18.27	-17.52
31	1	0	0	1	0	0	0	1	0	0	0	0
32	1	0	0	1	0	0	0	1	0	0	0	0
33	1	0	0	0	1.43	1	0.24	0.51	2	0.2	-12.82	-12.82
34	1	0	0	0.96	73.92	0.04	1.23	0.28	1	0.45	-10.56	-10.36
35	1	0	0	1	0	0	0	1	0	0	0	0
36	1	0	0	1	0	0	0	1	0	0	0	0
37	1	0	0	1	0	0	0	1	0	0	0	0
38	1	0	0	1	0	0	0	1	0	0	0	0
39	1	0	0	1	0	0	0	1	0	0	0	0
40	1	0	0	1	0	0	0	1	0	0	0	0
41	1	1.29	0	1	0.86	0	0	0.67	0	0.06	-10.52	-10.52
42	1	1.35	0	1	0.8	0	0	0.67	0	0.07	-9.7	-9.7
43	1	3.9	0.88	0.86	3.23	0.14	0	0.67	0	0.36	-16.13	-16.12
44	1	0	0	1	0	0	0	1	0	0	0	0
45	1	0	0	1	0	0	0	1	0	0	0	0
46	1	0	0	0	0.76	1	0.47	0.44	1	0.1	-8.13	-8.13
47	1	0	0	1	0	0	0	1	0	0	0	0
48	1	0	0	1	0	0	0	1	0	0	0	0
49	1	0	0	1	0	0	0	1	0	0	0	0
50	1	0	0	1	0	0	0	1	0	0	0	0
51	1	0	0	0.53	1.56	0.47	0.28	0.5	1	0.1	-9.47	-9.46
52	1	0	0	1	0	0	0	1	0	0	0	0
53	1	0	0	1	0	0	0	1	0	0	0	0
54	1	0	0	0.52	3.53	0.48	0.92	0.33	2	0.24	-15.32	-15.31
55	1	0	0	1	0	0	0	1	0	0	0	0
56	1	0	0	0.01	1.01	0.99	0.57	0.41	0	0.14	-9.58	-9.58
57	1	0	0	1	0	0	0	1	0	0	0	0
58	1	0	0	1	0	0	0	1	0	0	0	0
59	1	1.38	0	1	0.82	0	0	0.67	0	0.07	-7.46	-7.46
60	1	3	1.58	0.91	1.64	0.09	0	0.67	0	0.37	-17.08	-17.08
61	1	0	0	1	0	0	0	1	0	0	0	0
62	1	3.85	0	1	1.68	0	0	0.67	0	0.19	-9.12	-9.12
63	1	0	0	1	0	0	0	1	0	0	0	0
64	1	1.11	0	1	0.59	0	0	0.67	0	0.06	-13.32	-13.32
65	1	4.09	0	1	1.22	0	0	0.67	0	0.21	-8.66	-8.66
66	1	0	0	1	0	0	0	1	0	0	0	0
67	1	0	0	1	0	0	0	1	0	0	0	0
68	1	1.86	0	1	1.04	0	0	0.67	0	0.09	-8.43	-8.43
69	1	0	0	1	0	0	0	1	0	0	0	0
70	1	4.84	0	1	1.31	0	0	0.67	0	0.24	-8.36	-8.36
71	1	0	0	1	0	0	0	1	0	0	0	0
72	1	2.78	0	1	1.32	0	0	0.67	0	0.14	-8.88	-8.88
73	1	0	0	1	0	0	0	1	0	0	0	0
74	1	1.38	0	1	0.75	0	0	0.67	0	0.07	-8.35	-8.35
75	1	2.67	0	1	0.83	0	0	0.67	0	0.13	-18.67	-18.67
76	1	0	0	1	0	0	0	1	0	0	0	0
77	1	0	0	1	0	0	0	1	0	0	0	0
78	1	0	0	1	0	0	0	1	0	0	0	0
79	1	0	0	0.96	48.98	0.04	1.03	0.31	1	0.27	-9.26	-9.02
80	1	0	0	1	0	0	0	1	0	0	0	0
81	1	0	0	1	0	0	0	1	0	0	0	0
82	1	0	0	1	0	0	0	1	0	0	0	0
83	1	0	0	1	0	0	0	1	0	0	0	0
84	1	0	0	1	0	0	0	1	0	0	0	0
85	1	0	0	1	0	0	0	1	0	0	0	0
86	1	0	0	1	0	0	0	1	0	0	0	0
87	1	0	0	1	0	0	0	1	0	0	0	0
88	1	0	0	1	0	0	0	1	0	0	0	0
89	1	5.79	0	1	1.41	0	0	0.67	0	0.29	-12.48	-12.48
90	1	0	0	1	0	0	0	1	0	0	0	0
91	1	1.65	0	1	0.66	0	0	0.67	0	0.08	-8.28	-8.28
92	1	0	0	1	0	0	0	1	0	0	0	0
93	1	3.04	0	1	1.47	0	0	0.67	0	0.15	-12.1	-12.1
94	1	0	0	1	0	0	0	1	0	0	0	0
95	1	0	0	1	0	0	0	1	0	0	0	0
96	1	0	0	1	0	0	0	1	0	0	0	0
97	1	1.25	0	1	0.73	0	0	0.67	0	0.06	-9.76	-9.76
98	1	0	0	1	0	0	0	1	0	0	0	0
99	1	0	0	0.98	70.64	0.02	1.31	0.27	1	0.18	-11.97	-11.48
100	1	0	0	1	0	0	0	1	0	0	0	0
101	1	1.45	0	1	0.97	0	0	0.67	0	0.07	-9.65	-9.65
102	1	1.23	0	1	0.76	0	0	0.67	0	0.06	-8.57	-8.57
103	1	0	0	1	0	0	0	1	0	0	0	0
104	1	1.74	0	1	0.6	0	0	0.67	0	0.09	-13.37	-13.37
105	1	0	0	1	0	0	0	1	0	0	0	0
106	1	0	0	1	0	0	0	1	0	0	0	0
107	1	2.88	0	1	1.04	0	0	0.67	0	0.14	-13.18	-13.18
108	1	1.45	0	1	0.85	0	0	0.67	0	0.07	-9.13	-9.13
109	1	0	0	1	0	0	0	1	0	0	0	0
110	1	0	0	1	0	0	0	1	0	0	0	0
111	1	0	0	1	0	0	0	1	0	0	0	0
112	1	0	0	1	0	0	0	1	0	0	0	0
113	1	0	0	1	0	0	0	1	0	0	0	0
114	1	0	0	1	0	0	0	1	0	0	0	0
115	1	1.04	0	1	0.64	0	0	0.67	0	0.05	-10.75	-10.75
116	1	0	0	1	0	0	0	1	0	0	0	0
117	1	3.82	0	1	1.17	0	0	0.67	0	0.19	-7.48	-7.48
118	1	1.34	0	1	0.74	0	0	0.67	0	0.07	-7.8	-7.8
119	1	0	0	1	0	0	0	1	0	0	0	0
120	1	1.34	0	1	0.82	0	0	0.67	0	0.07	-7.22	-7.22
121	1	0.9	0	1	0.63	0	0	0.67	0	0.05	-8.95	-8.95
122	1	0	0	1	0	0	0	1	0	0	0	0
123	1	0	0	1	0	0	0	1	0	0	0	0
124	1	0	0	1	0	0	0	1	0	0	0	0
125	1	10.87	0	1	2.41	0	0	0.67	0	0.55	-17.78	-17.78
126	1	0	0	1	0	0	0	1	0	0	0	0
127	1	1.13	0	1	1.79	0	0	0.67	0	0.06	-10.24	-8.89
128	1	0	0	1	0	0	0	1	0	0	0	0
129	1	0	0	1	0	0	0	1	0	0	0	0
130	1	1.37	0	1	0.84	0	0	0.67	0	0.07	-8.74	-8.74
131	1	2.25	0	1	1.2	0	0	0.67	0	0.11	-21.34	-21.34
132	1	0	0	1	0	0	0	1	0	0	0	0
133	1	0	0	1	0	0	0	1	0	0	0	0
134	1	0	0	1	0	0	0	1	0	0	0	0
135	1	2.99	0	0.98	55.13	0.02	0.55	0.42	1	0.33	-17.75	-17.4
136	1	0	0	1	0	0	0	1	0	0	0	0
137	1	0	0	1	0	0	0	1	0	0	0	0
138	1	1.38	0	1	0.82	0	0	0.67	0	0.07	-7.46	-7.46
139	1	0	0	1	0	0	0	1	0	0	0	0
140	1	0	0	1	0	0	0	1	0	0	0	0
141	1	2.86	0	1	0.62	0	0	0.67	0	0.14	-14.04	-14.04
142	1	0	0	1	0	0	0	1	0	0	0	0
143	1	6.2	0	1	2.1	0	0	0.67	0	0.31	-9.47	-9.47
144	1	0	0	1	0	0	0	1	0	0	0	0
145	1	0	0	1	0	0	0	1	0	0	0	0
146	1	0	0	1	0	0	0	1	0	0	0	0
147	1	0	0	1	0	0	0	1	0	0	0	0
148	1	0	0	1	0	0	0	1	0	0	0	0
149	1	1.42	0	1	0.84	0	0	0.67	0	0.07	-9.82	-9.82
150	1	0	0	1	0	0	0	1	0	0	0	0
151	1	0	0	1	0	0	0	1	0	0	0	0
152	1	0	0	1	0	0	0	1	0	0	0	0
153	1	0	0	1	0	0	0	1	0	0	0	0
154	1	2.03	0	1	0.68	0	0	0.67	0	0.1	-12.44	-12.44
155	1	0	0	1	0	0	0	1	0	0	0	0
156	1	1.27	0	1	0.86	0	0	0.67	0	0.06	-8.9	-8.9
157	1	0	0	1	0	0	0	1	0	0	0	0
158	1	1.52	0	1	0.88	0	0	0.67	0	0.08	-8.57	-8.57
159	1	0	0	1	0	0	0	1	0	0	0	0
160	1	5.17	0	1	1.94	0	0	0.67	0	0.26	-6.78	-6.78
161	1	0	0	1	0	0	0	1	0	0	0	0
162	1	0	0	1	0	0	0	1	0	0	0	0
163	1	3.68	0	1	1.3	0	0	0.67	0	0.18	-9.18	-9.18
164	1	6.31	0	1	1.46	0	0	0.67	0	0.32	-9.58	-9.58
165	1	0	0	1	0	0	0	1	0	0	0	0
166	1	1.23	0	1	0.93	0	0	0.67	0	0.06	-15.75	-15.75
167	1	0	0	1	0	0	0	1	0	0	0	0
168	1	0.87	0	1	0.61	0	0	0.67	0	0.04	-7.99	-7.99
169	1	0	0	1	0	0	0	1	0	0	0	0
170	1	0	0	1	0	0	0	1	0	0	0	0
171	1	0	0	1	0	0	0	1	0	0	0	0
172	1	3.68	0	1	1.64	0	0	0.67	0	0.18	-15.78	-15.78
173	1	0	0	1	0	0	0	1	0	0	0	0
174	1	2.83	0	1	0.99	0	0	0.67	0	0.14	-11.7	-11.7
175	1	0	0	1	0	0	0	1	0	0	0	0
176	1	0	0	1	0	0	0	1	0	0	0	0
177	1	0	0	1	0	0	0	1	0	0	0	0
178	1	3.15	0	1	1.5	0	0	0.67	0	0.16	-11.6	-11.6
179	1	3.29	0	1	1.54	0	0	0.67	0	0.17	-9.86	-9.86
180	1	0	0	1	0	0	0	1	0	0	0	0
181	1	1.56	0	1	1.03	0	0	0.67	0	0.08	-9.42	-9.43
182	1	1.34	0	1	0.76	0	0	0.67	0	0.07	-9.37	-9.37
183	1	0	0	1	0	0	0	1	0	0	0	0
184	1	6.02	0	0.99	352.73	0.01	1.62	0.22	1	0.95	-17.59	-16.64
185	1	0	0	1	0	0	0	1	0	0	0	0
186	1	0	0	1	0	0	0	1	0	0	0	0
187	1	0	0	1	0	0	0	1	0	0	0	0
188	1	0	0	1	0	0	0	1	0	0	0	0
189	1	0	0	1	0	0	0	1	0	0	0	0
190	1	2.82	0	1	1.4	0	0	0.67	0	0.14	-11.56	-11.56
191	1	1.14	0	1	0.7	0	0	0.67	0	0.06	-9.91	-9.91
192	1	0	0	1	0	0	0	1	0	0	0	0
193	1	0	0	1	0	0	0	1	0	0	0	0
194	1	0	0	1	0	0	0	1	0	0	0	0
195	1	0	0	1	0	0	0	1	0	0	0	0
196	1	0	0	1	0	0	0	1	0	0	0	0
197	1	0	0	1	0	0	0	1	0	0	0	0
198	1	0.89	0	1	0.54	0	0	0.67	0	0.04	-11.42	-11.42
199	1	2.69	0	1	1.36	0	0	0.67	0	0.13	-7.56	-7.56
200	1	3.35	0	1	1.56	0	0	0.67	0	0.17	-10.26	-10.26
201	1	0	0	1	0	0	0	1	0	0	0	0
202	1	0	0	1	0	0	0	1	0	0	0	0
203	1	0	0	1	0	0	0	1	0	0	0	0
204	1	0	0	1	0	0	0	1	0	0	0	0
205	1	0	0	0	1.28	1	0.46	0.44	0	0.18	-12.31	-12.31
206	1	0	0	1	0	0	0	1	0	0	0	0
207	1	0	0	1	0	0	0	1	0	0	0	0
208	1	0	0	1	0	0	0	1	0	0	0	0
209	1	0	0	1	0	0	0	1	0	0	0	0
210	1	11.66	0	1	2.22	0	0	0.67	0	0.59	-7.75	-7.75
211	1	6.27	0	1	2.11	0	0	0.67	0	0.32	-8.81	-8.81
212	1	0	0	1	0	0	0	1	0	0	0	0
213	1	0	0	1	0	0	0	1	0	0	0	0
214	1	0	0	1	0	0	0	1	0	0	0	0
215	1	0	0	1	0	0	0	1	0	0	0	0
216	1	0	0	1	0	0	0	1	0	0	0	0
217	1	0	0	1	0	0	0	1	0	0	0	0
218	1	0	0	1	0	0	0	1	0	0	0	0
219	1	2.54	0.57	1	0.95	0	0	0.67	0	0.21	-15.82	-15.82
220	1	0	0	0.97	52.07	0.03	1.15	0.29	1	0.21	-10.59	-10.25
221	1	0	0	1	0	0	0	1	0	0	0	0
222	1	0	0	1	0	0	0	1	0	0	0	0
223	1	1.25	0	1	0.73	0	0	0.67	0	0.06	-9.83	-9.83
224	1	0	0	1	0	0	0	1	0	0	0	0
225	1	0	0	1	0	0	0	1	0	0	0	0
226	1	3.81	0	1	1.58	0	0	0.67	0	0.19	-10.05	-10.05
227	1	0	0	1	0	0	0	1	0	0	0	0
228	1	2.75	0	1	0.98	0	0	0.67	0	0.14	-10.12	-10.12
229	1	1.4	0	1	0.96	0	0	0.67	0	0.07	-7.95	-7.95
230	1	0	0	1	0	0	0	1	0	0	0	0
231	1	3.46	0	1	1.32	0	0	0.67	0	0.17	-18.77	-18.77
232	1	0	0	1	0	0	0	1	0	0	0	0
233	1	0	0	1	0	0	0	1	0	0	0	0
234	1	0	0	1	0	0	0	1	0	0	0	0
235	1	0	0	1	0	0	0	1	0	0	0	0
236	1	5.75	0	1	1.41	0	0	0.67	0	0.29	-7.62	-7.62
237	1	0	0	1	0	0	0	1	0	0	0	0
238	1	2.37	0	1	1.25	0	0	0.67	0	0.12	-13.86	-13.86
239	1	6.27	0	1	2.11	0	0	0.67	0	0.32	-8.76	-8.76
240	1	0	0	1	0	0	0	1	0	0	0	0
241	1	0	0	1	0	0	0	1	0	0	0	0
242	1	2.7	0	1	0.96	0	0	0.67	0	0.14	-7.22	-7.22
243	1	0	0	1	0	0	0	1	0	0	0	0
244	1	0	0	1	0	0	0	1	0	0	0	0
245	1	0	0	1	0	0	0	1	0	0	0	0
246	1	0	0	1	0	0	0	1	0	0	0	0
247	1	0	0	1	0	0	0	1	0	0	0	0
248	1	0	0	1	0	0	0	1	0	0	0	0
249	1	0	0	1	0	0	0	1	0	0	0	0
250	1	0	0	1	0	0	0	1	0	0	0	0
251	1	0	0	1	0	0	0	1	0	0	0	0
252	1	0	0	1	0	0	0	1	0	0	0	0
253	1	3.52	0	1	1.6	0	0	0.67	0	0.18	-6.23	-6.23
254	1	2.49	0	1	1.01	0	0	0.67	0	0.13	-10.49	-10.49
255	1	0	0	1	0	0	0	1	0	0	0	0
256	1	0	0	1	0	0	0	1	0	0	0	0
257	1	0	0	1	0	0	0	1	0	0	0	0
258	1	0	0	1	0	0	0	1	0	0	0	0
259	1	0	0	1	0	0	0	1	0	0	0	0
260	1	3.96	0	1	1.23	0	0	0.67	0	0.2	-21.42	-21.42
261	1	0	0	1	0	0	0	1	0	0	0	0
262	1	0	0	1	0	0	0	1	0	0	0	0
263	1	0	0	1	0	0	0	1	0	0	0	0
264	1	0	0	1	0	0	0	1	0	0	0	0
265	1	0	0	1	0	0	0	1	0	0	0	0
266	1	0	0	1	0	0	0	1	0	0	0	0
267	1	6.17	0	1	1.45	0	0	0.67	0	0.31	-9	-9
268	1	0	0	1	0	0	0	1	0	0	0	0
269	1	0	0	1	0	0	0	1	0	0	0	0
270	1	5.75	0	1	1.41	0	0	0.67	0	0.29	-7.66	-7.66
271	1	0	0	1	0	0	0	1	0	0	0	0
272	1	0	0	1	0	0	0	1	0	0	0	0
273	1	0	0	1	0	0	0	1	0	0	0	0
274	1	0	0	1	0	0	0	1	0	0	0	0
275	1	0	0	1	0	0	0	1	0	0	0	0
276	1	5.59	0	1	1.45	0	0	0.67	0	0.28	-16.17	-16.17
277	1	0	0	1	0	0	0	1	0	0	0	0
278	1	2.98	0	1	1.02	0	0	0.67	0	0.15	-9.09	-9.09
279	1	0	0	1	0	0	0	1	0	0	0	0
280	1	0	0	1	0	0	0	1	0	0	0	0
281	1	0	0	0.96	33.68	0.04	0.98	0.32	1	0.19	-10.68	-10.42
282	1	6.27	0	1	2.11	0	0	0.67	0	0.32	-8.35	-8.35
283	1	0	0	1	0	0	0	1	0	0	0	0
284	1	0	0	1	0	0	0	1	0	0	0	0
285	1	0	0	1	0	0	0	1	0	0	0	0
286	1	6.17	0	1	1.45	0	0	0.67	0	0.31	-8.27	-8.27
287	1	0	0	1	0	0	0	1	0	0	0	0
288	1	3.15	0	1	1.5	0	0	0.67	0	0.16	-11.6	-11.6
289	1	0	0	1	0	0	0	1	0	0	0	0
290	1	5.17	0	1	1.94	0	0	0.67	0	0.26	-6.54	-6.54
291	1	0	0	1	0	0	0	1	0	0	0	0
292	1	0	0	1	0	0	0	1	0	0	0	0
293	1	0	0	1	0	0	0	1	0	0	0	0
294	1	0	0	1	0	0	0	1	0	0	0	0
295	1	1.88	0	1	0.75	0	0	0.67	0	0.09	-15.56	-15.56
296	1	2.92	0	1	1.36	0	0	0.67	0	0.15	-9.03	-9.03
297	1	0	0	1	0	0	0	1	0	0	0	0
298	1	0	0	1	0	0	0	1	0	0	0	0
299	1	0	0	1	0	0	0	1	0	0	0	0
300	1	3	0	1	1.46	0	0	0.67	0	0.15	-11.28	-11.28
301	1	0	0	1	0	0	0	1	0	0	0	0
302	1	0	0	1	0	0	0	1	0	0	0	0
303	1	0	0	1	0	0	0	1	0	0	0	0
304	1	0	0	1	0	0	0	1	0	0	0	0
305	1	0	0	1	0	0	0	1	0	0	0	0
306	1	0	0	1	0	0	0	1	0	0	0	0
307	1	1.21	0	1	0.65	0	0	0.67	0	0.06	-10.46	-10.46
308	1	4.87	0	1	1.79	0	0	0.67	0	0.24	-6.41	-6.41
309	1	0	0	1	0	0	0	1	0	0	0	0
310	1	1.52	0	1	0.88	0	0	0.67	0	0.08	-9.06	-9.06
311	1	0	0	1	0	0	0	1	0	0	0	0
312	1	0	0	1	0	0	0	1	0	0	0	0
313	1	0	0	1	0	0	0	1	0	0	0	0
314	1	0	0	1	0	0	0	1	0	0	0	0
315	1	0	0	1	0	0	0	1	0	0	0	0
316	1	0.9	0	1	0.56	0	0	0.67	0	0.05	-11.29	-11.29
317	1	0	0	1	0	0	0	1	0	0	0	0
318	1	6.27	0	1	2.11	0	0	0.67	0	0.32	-8.05	-8.05
319	1	0	0	1	0	0	0	1	0	0	0	0
320	1	0	0	1	0	0	0	1	0	0	0	0
321	1	0	0	1	0	0	0	1	0	0	0	0
322	1	0	0	1	0	0	0	1	0	0	0	0
323	1	0	0	1	0	0	0	1	0	0	0	0
324	1	0	0	1	0	0	0	1	0	0	0	0
325	1	6.2	0	1	2.1	0	0	0.67	0	0.31	-9.19	-9.19
326	1	0	0	1	0	0	0	1	0	0	0	0
327	1	0.87	0	1	0.61	0	0	0.67	0	0.04	-8.14	-8.14
328	1	1.19	0	1	0.79	0	0	0.67	0	0.06	-10.22	-10.23
329	1	0	0	1	0	0	0	1	0	0	0	0
330	1	0	0	1	0	0	0	1	0	0	0	0
331	1	0	0	0.96	33.26	0.04	0.89	0.34	1	0.19	-9.94	-9.73
332	1	0	0	0.99	287.29	0.01	2.26	0.16	1	0.51	-11.33	-10.44
333	1	0	0	1	0	0	0	1	0	0	0	0
334	1	0	0	1	0	0	0	1	0	0	0	0
335	1	1.44	0	1	0.87	0	0	0.67	0	0.07	-10.12	-10.12
336	1	3.68	0	1	1.3	0	0	0.67	0	0.18	-9.38	-9.38
337	1	0	0	1	0	0	0	1	0	0	0	0
338	1	0	0	1	0	0	0	1	0	0	0	0
339	1	1.32	0	1	0.78	0	0	0.67	0	0.07	-9.76	-9.76
340	1	0	0	1	0	0	0	1	0	0	0	0
341	1	2.5	0	1	1.29	0	0	0.67	0	0.13	-13.97	-13.97
342	1	0	0	1	0	0	0	1	0	0	0	0
343	1	6.61	0	1	2.16	0	0	0.67	0	0.33	-15.14	-15.14
344	1	0	0	1	0	0	0	1	0	0	0	0
345	1	2.13	0	1	1.16	0	0	0.67	0	0.11	-8.33	-8.33
346	1	0	0	1	0	0	0	1	0	0	0	0
347	1	3.64	0	1	1.15	0	0	0.67	0	0.18	-6.14	-6.14
348	1	0	0	1	0	0	0	1	0	0	0	0
349	1	0	0	1	0	0	0	1	0	0	0	0
350	1	0	0	1	0	0	0	1	0	0	0	0
351	1	0	0	1	0	0	0	1	0	0	0	0
352	1	0.99	0	1	0.7	0	0	0.67	0	0.05	-8.47	-8.47
353	1	0	0	1	0	0	0	1	0	0	0	0
354	1	0	0	1	0	0	0	1	0	0	0	0
355	1	0	0	1	0	0	0	1	0	0	0	0
356	1	5.82	0	1	2.05	0	0	0.67	0	0.29	-15.24	-15.24
357	1	1.42	0	1	0.84	0	0	0.67	0	0.07	-9.82	-9.82
358	1	0	0	1	0	0	0	1	0	0	0	0
359	1	0	0	1	0	0	0	1	0	0	0	0
360	1	1.34	0	1	0.79	0	0	0.67	0	0.07	-9.45	-9.45
361	1	0	0	1	0	0	0	1	0	0	0	0
362	1	0	0	1	0	0	0	1	0	0	0	0
363	1	0	0	1	0	0	0	1	0	0	0	0
364	1	0	0	1	0	0	0	1	0	0	0	0
365	1	0	0	1	0	0	0	1	0	0	0	0
366	1	0.9	0.45	0.55	2.54	0.45	0.08	0.59	0	0.24	-16.33	-16.32
367	1	0	0	1	0	0	0	1	0	0	0	0
368	1	2.81	0	1	0.99	0	0	0.67	0	0.14	-9.45	-9.45
369	1	0	0	1	0	0	0	1	0	0	0	0
370	1	5.17	0	1	1.94	0	0	0.67	0	0.26	-6.54	-6.54
371	1	0	0	1	0	0	0	1	0	0	0	0
372	1	0	0	1	0	0	0	1	0	0	0	0
373	1	0	0	1	0	0	0	1	0	0	0	0
374	1	1.51	0	1	0.88	0	0	0.67	0	0.08	-11.6	-11.6
375	1	1.25	0	1	0.76	0	0	0.67	0	0.06	-7.97	-7.97
376	1	0	0	1	0	0	0	1	0	0	0	0
377	1	6.47	0	1	1.43	0	0	0.67	0	0.32	-10.28	-10.27
378	1	0	0	1	0	0	0	1	0	0	0	0
379	1	0	0	1	0	0	0	1	0	0	0	0
380	1	0	0	0.53	1.44	0.47	1.1	0.3	1	0.09	-11.4	-11.38
381	1	0	0	1	0	0	0	1	0	0	0	0
382	1	0	0	1	0	0	0	1	0	0	0	0
383	1	0	0	1	0	0	0	1	0	0	0	0
384	1	2.79	0	1	0.98	0	0	0.67	0	0.14	-7.49	-7.49
385	1	0	0	1	0	0	0	1	0	0	0	0
386	1	1.43	0	1	0.86	0	0	0.67	0	0.07	-9.72	-9.72
387	1	0	0	1	0	0	0	1	0	0	0	0
388	1	3.9	0	1	1.69	0	0	0.67	0	0.2	-10.53	-10.53
389	1	2.95	0	1	1.44	0	0	0.67	0	0.15	-11.12	-11.12
390	1	2.92	0	1	1.36	0	0	0.67	0	0.15	-10.27	-10.27
391	1	0	0	1	0	0	0	1	0	0	0	0
392	1	0	0	1	0	0	0	1	0	0	0	0
393	1	0	0	1	0	0	0	1	0	0	0	0
394	1	0	0	1	0	0	0	1	0	0	0	0
395	1	0	0	1	0	0	0	1	0	0	0	0
396	1	0	0	1	0	0	0	1	0	0	0	0
397	1	2.69	0	1	1.36	0	0	0.67	0	0.13	-7.85	-7.85
398	1	0	0	1	0	0	0	1	0	0	0	0
399	1	0	0	1	0	0	0	1	0	0	0	0
400	1	0	0	1	0	0	0	1	0	0	0	0
401	1	0	0	1	0	0	0	1	0	0	0	0
402	1	0	0	1	0	0	0	1	0	0	0	0
403	1	1.86	0	1	0.86	0	0	0.67	0	0.09	-13.71	-13.71
404	1	0	0	1	0	0	0	1	0	0	0	0
405	1	0	0	1	0	0	0	1	0	0	0	0
406	1	0	0	1	0	0	0	1	0	0	0	0
407	1	0	0	1	0	0	0	1	0	0	0	0
408	1	0	0	1	0	0	0	1	0	0	0	0
409	1	0	0	1	0	0	0	1	0	0	0	0
410	1	0.89	0	1	0.63	0	0	0.67	0	0.04	-11.02	-11.02
411	1	2.27	0	1	1.21	0	0	0.67	0	0.11	-11.66	-11.66
412	1	1.93	0	1	0.73	0	0	0.67	0	0.1	-15.18	-15.18
413	1	2.27	0	1	1.21	0	0	0.67	0	0.11	-11.37	-11.37
414	1	2.9	0	1	0.67	0	0	0.67	0	0.15	-11.97	-11.65
415	1	0	0	1	0	0	0	1	0	0	0	0
416	1	0	0	1	0	0	0	1	0	0	0	0
417	1	0	0	1	0	0	0	1	0	0	0	0
418	1	0	0	1	0	0	0	1	0	0	0	0
419	1	0	0	1	0	0	0	1	0	0	0	0
420	1	0	0	1	0	0	0	1	0	0	0	0
421	1	0	0	1	0	0	0	1	0	0	0	0
422	1	0	0	1	0	0	0	1	0	0	0	0
423	1	0	0	1	0	0	0	1	0	0	0	0
424	1	1.23	0	1	0.84	0	0	0.67	0	0.06	-10.64	-10.64
425	1	0	0	1	0	0	0	1	0	0	0	0
426	1	0	0	1	0	0	0	1	0	0	0	0
427	1	0	0	1	0	0	0	1	0	0	0	0
428	1	1.83	0	1	0.63	0	0	0.67	0	0.09	-10.77	-10.77
429	1	0	0	1	0	0	0	1	0	0	0	0
430	1	0	0	1	0	0	0	1	0	0	0	0
431	1	0	0	1	0	0	0	1	0	0	0	0
432	1	0	0	1	0	0	0	1	0	0	0	0
433	1	0	0	1	0	0	0	1	0	0	0	0
434	1	0	0	1	0	0	0	1	0	0	0	0
435	1	1	0	1	0.7	0	0	0.67	0	0.05	-8.3	-8.3
436	1	0	0	1	0	0	0	1	0	0	0	0
437	1	0	0	1	0	0	0	1	0	0	0	0
438	1	0	0	1	0	0	0	1	0	0	0	0
439	1	0	0	1	0	0	0	1	0	0	0	0
440	1	0	0	1	0	0	0	1	0	0	0	0
441	1	0	0	1	0	0	0	1	0	0	0	0
442	1	3.8	0	1	1.17	0	0	0.67	0	0.19	-9.45	-9.45
443	1	0	0	1	0	0	0	1	0	0	0	0
444	1	0	0	1	0	0	0	1	0	0	0	0
445	1	0	0	1	0	0	0	1	0	0	0	0
446	1	4.87	0	1	1.79	0	0	0.67	0	0.24	-6.55	-6.55
447	1	0	0	1	0	0	0	1	0	0	0	0
448	1	2.31	0	1	0.9	0	0	0.67	0	0.12	-16.72	-16.72
449	1	1.06	0	1	0.65	0	0	0.67	0	0.05	-9.61	-9.61
450	1	0	0	1	0	0	0	1	0	0	0	0
451	1	1.86	0	1	1.04	0	0	0.67	0	0.09	-9.02	-9.02
452	1	0	0	0.98	245.76	0.02	1.78	0.21	1	0.73	-13.36	-12.89
453	1	5.79	0	1	1.41	0	0	0.67	0	0.29	-15.06	-15.06
454	1	1.04	0	1	0.64	0	0	0.67	0	0.05	-11.23	-11.23
455	1	6.39	0	1	1.61	0	0	0.67	0	0.32	-9.51	-9.49
456	1	1.42	0	1	0.85	0	0	0.67	0	0.07	-8.94	-8.94
457	1	0	0	1	0	0	0	1	0	0	0	0
458	1	2.79	0	1	0.98	0	0	0.67	0	0.14	-7.49	-7.49
459	1	3.9	0	1	1.19	0	0	0.67	0	0.2	-8.94	-8.94
460	1	1.34	0	1	0.74	0	0	0.67	0	0.07	-7.8	-7.8
461	1	0	0	1	0	0	0	1	0	0	0	0
462	1	0	0	1	0	0	0	1	0	0	0	0
463	1	0	0	1	0	0	0	1	0	0	0	0
464	1	0	0	1	0	0	0	1	0	0	0	0
465	1	2.56	0	1	0.93	0	0	0.67	0	0.13	-14.07	-14.07
466	1	0	0	1	0	0	0	1	0	0	0	0
467	1	0	0	1	0	0	0	1	0	0	0	0
468	1	0	0	1	0	0	0	1	0	0	0	0
469	1	0	0	1	0	0	0	1	0	0	0	0
470	1	0	0	1	0	0	0	1	0	0	0	0
471	1	1.38	0	1	0.83	0	0	0.67	0	0.07	-7.67	-7.67
472	1	0	0	1	0	0	0	1	0	0	0	0
473	1	0	0	1	0	0	0	1	0	0	0	0
474	1	11.68	0	1	2.15	0	0	0.67	0	0.59	-21.93	-21.93
475	1	0	0	1	0	0	0	1	0	0	0	0
476	1	2.58	0	1	0.94	0	0	0.67	0	0.13	-7.89	-7.89
477	1	0	0	1	0	0	0	1	0	0	0	0
478	1	0	0	1	0	0	0	1	0	0	0	0
479	1	0	0	1	0	0	0	1	0	0	0	0
480	1	0	0	1	0	0	0	1	0	0	0	0
481	1	0	0	0.01	1.46	0.99	1.44	0.25	1	0.2	-10.3	-10.3
482	1	2.77	0	1	1.38	0	0	0.67	0	0.14	-7.65	-7.65
483	1	0	0	0	0.76	1	0.47	0.44	1	0.1	-7.79	-7.79
484	1	0	0	1	0	0	0	1	0	0	0	0
485	1	0	0	1	0	0	0	1	0	0	0	0
486	1	0	0	1	0	0	0	1	0	0	0	0
487	1	1.98	0	1	1.09	0	0	0.67	0	0.1	-7.89	-7.89
488	1	1.92	0	1	0.65	0	0	0.67	0	0.1	-12.71	-12.71
489	1	0	0	1	0	0	0	1	0	0	0	0
490	1	1.34	0	1	0.74	0	0	0.67	0	0.07	-7.8	-7.8
491	1	0	0	1	0	0	0	1	0	0	0	0
492	1	1.18	0	1	0.76	0	0	0.67	0	0.06	-13.29	-13.29
493	1	4.87	0	1	1.79	0	0	0.67	0	0.24	-6.41	-6.41
494	1	0	0	1	0	0	0	1	0	0	0	0
495	1	0	0	1	0	0	0	1	0	0	0	0
496	1	0	0	1	0	0	0	1	0	0	0	0
497	1	2.98	0	1	1.02	0	0	0.67	0	0.15	-10.03	-10.03
498	1	0	0	1	0	0	0	1	0	0	0	0
499	1	0	0	1	0	0	0	1	0	0	0	0
500	1	0	0	1	0	0	0	1	0	0	0	0
501	1	0	0	1	0	0	0	1	0	0	0	0
502	1	0	0	1	0	0	0	1	0	0	0	0
503	1	5.31	0	1	1.36	0	0	0.67	0	0.27	-6.71	-6.71
504	1	0	0	1	0	0	0	1	0	0	0	0
505	1	0.58	0	1	0.24	0	0	0.67	0	0.03	-9.12	-9.12
506	1	0	0	1	0	0	0	1	0	0	0	0
507	1	0	0	1	0	0	0	1	0	0	0	0
508	1	0	0	1	0	0	0	1	0	0	0	0
509	1	0	0	1	0	0	0	1	0	0	0	0
510	1	0	0	1	0	0	0	1	0	0	0	0
511	1	1.36	0	1	0.94	0	0	0.67	0	0.07	-11.54	-11.54
512	1	0.57	0	1	0.23	0	0	0.67	0	0.03	-11.27	-11.27
513	1	2.81	0	1	0.99	0	0	0.67	0	0.14	-11.85	-11.85
514	1	0	0	1	0	0	0	1	0	0	0	0
515	1	0	0	1	0	0	0	1	0	0	0	0
516	1	14.95	0	0.78	0	0.22	0	0.67	0	0.75	-16.83	-16.83
517	1	0	0	1	0	0	0	1	0	0	0	0
518	1	0	0	1	0	0	0	1	0	0	0	0
519	1	2.39	0	1	0.89	0	0	0.67	0	0.12	-11.57	-11.57
520	1	0	0	1	0	0	0	1	0	0	0	0
521	1	0	0	1	0	0	0	1	0	0	0	0
522	1	0	0	1	0	0	0	1	0	0	0	0
523	1	0	0	1	0	0	0	1	0	0	0	0
524	1	0	0	1	0	0	0	1	0	0	0	0
525	1	0	0	1	0	0	0	1	0	0	0	0
526	1	3.2	0	1	1.51	0	0	0.67	0	0.16	-10.28	-10.28
527	1	0	0	1	0	0	0	1	0	0	0	0
528	1	3.82	0	1	1.17	0	0	0.67	0	0.19	-7.17	-7.17
529	1	0	0	1	0	0	0	1	0	0	0	0
530	1	0	0	1	0	0	0	1	0	0	0	0
531	1	0	0	1	0	0	0	1	0	0	0	0
532	1	0	0	1	0	0	0	1	0	0	0	0
533	1	0	0	1	0	0	0	1	0	0	0	0
534	1	1.16	0	1	0.57	0	0	0.67	0	0.06	-16.71	-16.71
535	1	0	0	1	0	0	0	1	0	0	0	0
536	1	2.76	0	1	1.38	0	0	0.67	0	0.14	-8.31	-8.31
537	1	3.29	0	1	1.54	0	0	0.67	0	0.17	-9.93	-9.93
538	1	2.88	0	1	1	0	0	0.67	0	0.14	-11.45	-11.45
539	1	0	0	1	0	0	0	1	0	0	0	0
540	1	2.95	0	1	1.44	0	0	0.67	0	0.15	-10.35	-10.35
541	1	2.9	0	1	1	0	0	0.67	0	0.15	-13.64	-13.64
542	1	0	0	1	0	0	0	1	0	0	0	0
543	1	0	0	1	0	0	0	1	0	0	0	0
544	1	5.2	0	1	1.95	0	0	0.67	0	0.26	-8.67	-8.67
545	1	0	0	1	0	0	0	1	0	0	0	0
546	1	0	0	1	0	0	0	1	0	0	0	0
547	1	0	0	1	0	0	0	1	0	0	0	0
548	1	0	0	1	0	0	0	1	0	0	0	0
549	1	1.43	0	1	0.98	0	0	0.67	0	0.07	-6.94	-6.94
550	1	2.68	0	1	0.96	0	0	0.67	0	0.13	-8.09	-8.09
551	1	1.26	0	1	0.72	0	0	0.67	0	0.06	-7.9	-7.9
552	1	0	0	1	0	0	0	1	0	0	0	0
553	1	0	0	1	0	0	0	1	0	0	0	0
554	1	0	0	1	0	0	0	1	0	0	0	0
555	1	2.77	0	1	0.98	0	0	0.67	0	0.14	-7.41	-7.41
556	1	1.45	0	1	1	0	0	0.67	0	0.07	-7.12	-7.12
557	1	0	0	1	0	0	0	1	0	0	0	0
558	1	0	0	1	0	0	0	1	0	0	0	0
559	1	2.36	0	1	0.88	0	0	0.67	0	0.12	-16.45	-16.45
560	1	0	0	1	0	0	0	1	0	0	0	0
561	1	0	0	1	0	0	0	1	0	0	0	0
562	1	0	0	1	0	0	0	1	0	0	0	0
563	1	1.26	0	1	0.72	0	0	0.67	0	0.06	-7.77	-7.77
564	1	0	0	1	0	0	0	1	0	0	0	0
565	1	0	0	1	0	0	0	1	0	0	0	0
566	1	0	0	1	0	0	0	1	0	0	0	0
567	1	0	0	1	0	0	0	1	0	0	0	0
568	1	0	0	0.98	354.31	0.02	2.2	0.16	1	0.86	-11.73	-11.05
569	1	3.05	0	1	1.19	0	0	0.67	0	0.15	-23.25	-23.26
570	1	0	0	1	0	0	0	1	0	0	0	0
571	1	2.7	0	1	0.96	0	0	0.67	0	0.14	-7.09	-7.09
572	1	0	0	1	0	0	0	1	0	0	0	0
573	1	0	0	1	0	0	0	1	0	0	0	0
574	1	3.73	0	1	1.65	0	0	0.67	0	0.19	-6.82	-6.82
575	1	1.42	0	1	0.83	0	0	0.67	0	0.07	-7.52	-7.52
576	1	0	0	1	0	0	0	1	0	0	0	0
577	1	0	0	1	0	0	0	1	0	0	0	0
578	1	1.38	0	1	0.75	0	0	0.67	0	0.07	-8.64	-8.64
579	1	0	0	1	0	0	0	1	0	0	0	0
580	1	0	0	1	0	0	0	1	0	0	0	0
581	1	0	0	1	0	0	0	1	0	0	0	0
582	1	0	0	1	0	0	0	1	0	0	0	0
583	1	0	0	1	0	0	0	1	0	0	0	0
584	1	0	0	1	0	0	0	1	0	0	0	0
585	1	0	0	1	0	0	0	1	0	0	0	0
586	1	1.8	0	1	0.97	0	0	0.67	0	0.09	-9.21	-9.21
587	1	0	0	1	0	0	0	1	0	0	0	0
588	1	0	0	1	0	0	0	1	0	0	0	0
589	1	0	0	1	0	0	0	1	0	0	0	0
590	1	1.11	0	1	0.75	0	0	0.67	0	0.06	-10.74	-10.74
591	1	5.97	0	1	2.07	0	0	0.67	0	0.3	-11.27	-11.27
592	1	0	0	1	0	0	0	1	0	0	0	0
593	1	0	0	1	0	0	0	1	0	0	0	0
594	1	0	0	1	0	0	0	1	0	0	0	0
595	1	0	0	1	0	0	0	1	0	0	0	0
596	1	0	0	1	0	0	0	1	0	0	0	0
597	1	0	0	1	0	0	0	1	0	0	0	0
598	1	2.95	0	1	1.44	0	0	0.67	0	0.15	-9.81	-9.81
599	1	0	0	1	0	0	0	1	0	0	0	0
600	1	0	0	1	0	0	0	1	0	0	0	0
601	1	0	0	1	0	0	0	1	0	0	0	0
602	1	0	0	1	0	0	0	1	0	0	0	0
603	1	0	0	1	0	0	0	1	0	0	0	0
604	1	1.26	0	1	0.72	0	0	0.67	0	0.06	-7.77	-7.77
605	1	0	0	1	0	0	0	1	0	0	0	0
606	1	0	0	1	0	0	0	1	0	0	0	0
607	1	2.92	0	1	1.43	0	0	0.67	0	0.15	-8.98	-8.98
608	1	0	0	1	0	0	0	1	0	0	0	0
609	1	0	0	1	0	0	0	1	0	0	0	0
610	1	0	0	1	0	0	0	1	0	0	0	0
611	1	0	0	1	0	0	0	1	0	0	0	0
612	1	0	0	1	0	0	0	1	0	0	0	0
613	1	1.26	0	1	0.72	0	0	0.67	0	0.06	-7.9	-7.9
614	1	15.9	0	0.78	0	0.22	0	0.67	0	0.8	-12.18	-12.18
615	1	1.45	0	1	0.97	0	0	0.67	0	0.07	-9.24	-9.25
616	1	0	0	1	0	0	0	1	0	0	0	0
617	1	0	0	1	0	0	0	1	0	0	0	0
618	1	0	0	1	0	0	0	1	0	0	0	0
619	1	0	0	1	0	0	0	1	0	0	0	0
620	1	0	0	1	0	0	0	1	0	0	0	0
621	1	0	0	1	0	0	0	1	0	0	0	0
622	1	0	0	1	0	0	0	1	0	0	0	0
623	1	0	0	1	0	0	0	1	0	0	0	0
624	1	0	0	1	0	0	0	1	0	0	0	0
625	1	2.88	0	1	1	0	0	0.67	0	0.14	-10.99	-10.99
626	1	0	0	1	0	0	0	1	0	0	0	0
627	1	0	0	0.97	48.34	0.03	1.03	0.31	1	0.17	-12.6	-12.27
628	1	1.16	0	1	0.7	0	0	0.67	0	0.06	-8.66	-8.66
629	1	0	0	1	0	0	0	1	0	0	0	0
630	1	0.68	0	1	0.57	0	0	0.67	0	0.03	-9.52	-9.52
631	1	0	0	1	0	0	0	1	0	0	0	0
632	1	0.89	0	1	0.63	0	0	0.67	0	0.04	-10.18	-10.18
633	1	0	0	1	0	0	0	1	0	0	0	0
634	1	0	0	1	0	0	0	1	0	0	0	0
635	1	0	0	1	0	0	0	1	0	0	0	0
636	1	2.51	0	0.98	292.12	0.02	1.49	0.24	1	0.77	-15.94	-15.16
637	1	0	0	1	0	0	0	1	0	0	0	0
638	1	1.37	0	1	0.81	0	0	0.67	0	0.07	-6.87	-6.87
639	1	0	0	1	0	0	0	1	0	0	0	0
640	1	4.34	0	1	1.79	0	0	0.67	0	0.22	-10.1	-10.1
641	1	0	0	1	0	0	0	1	0	0	0	0
642	1	1.31	0	1	0.82	0	0	0.67	0	0.07	-9.94	-9.94
643	1	0	0	1	0	0	0	1	0	0	0	0
644	1	1.18	0	1	0.72	0	0	0.67	0	0.06	-8.43	-8.43
645	1	0	0	1	0	0	0	1	0	0	0	0
646	1	8.27	0	1	1.46	0	0	0.67	0	0.42	-10.64	-10.64
647	1	0	0	1	0	0	0	1	0	0	0	0
648	1	1.56	0	1	1.03	0	0	0.67	0	0.08	-10.13	-10.13
649	1	3.29	0	1	1.54	0	0	0.67	0	0.17	-9.86	-9.86
650	1	0	0	1	0	0	0	1	0	0	0	0
651	1	0	0	1	0	0	0	1	0	0	0	0
652	1	0	0	1	0	0	0	1	0	0	0	0
653	1	0	0	1	0	0	0	1	0	0	0	0
654	1	0	0	1	0	0	0	1	0	0	0	0
655	1	0	0	1	0	0	0	1	0	0	0	0
656	1	0	0	1	0	0	0	1	0	0	0	0
657	1	1.29	0	1	0.77	0	0	0.67	0	0.06	-10.78	-10.78
658	1	0	0	1	0	0	0	1	0	0	0	0
659	1	1.52	0	1	0.88	0	0	0.67	0	0.08	-8.57	-8.57
660	1	0	0	1	0	0	0	1	0	0	0	0
661	1	0	0	1	0	0	0	1	0	0	0	0
662	1	0	0	1	0	0	0	1	0	0	0	0
663	1	0	0	1	0	0	0	1	0	0	0	0
664	1	0	0	1	0	0	0	1	0	0	0	0
665	1	1.29	0	1	0.68	0	0	0.67	0	0.06	-13.99	-13.99
666	1	0	0	1	0	0	0	1	0	0	0	0
667	1	0	0	1	0	0	0	1	0	0	0	0
668	1	0	0	1	0	0	0	1	0	0	0	0
669	1	5.31	0	1	1.97	0	0	0.67	0	0.27	-12.03	-12.03
670	1	0	0	1	0	0	0	1	0	0	0	0
671	1	1.79	0	1	1.1	0	0	0.67	0	0.09	-12.82	-12.82
672	1	0	0	1	0	0	0	1	0	0	0	0
673	1	2.81	0	1	1.4	0	0	0.67	0	0.14	-9.28	-9.28
674	1	0	0	1	0	0	0	1	0	0	0	0
675	1	0.97	0.44	0.54	1.48	0.46	0.01	0.64	0	0.18	-19.28	-19.27
676	1	0	0	1	0	0	0	1	0	0	0	0
677	1	0	0	1	0	0	0	1	0	0	0	0
678	1	0.82	0	1	0.59	0	0	0.67	0	0.04	-8.59	-8.59
679	1	0	0	1	0	0	0	1	0	0	0	0
680	1	1.02	0	1	0.62	0	0	0.67	0	0.05	-8.5	-8.51
681	1	1.11	0	1	0.69	0	0	0.67	0	0.06	-10.78	-10.78
682	1	0	0	1	0	0	0	1	0	0	0	0
683	1	1.94	0	1	0.66	0	0	0.67	0	0.1	-14.58	-14.58
684	1	0	0	1	0	0	0	1	0	0	0	0
685	1	1.95	0	1	1.38	0	0	0.67	0	0.1	-12.01	-12.01
686	1	0	0	1	0	0	0	1	0	0	0	0
687	1	1.13	0	1	0.7	0	0	0.67	0	0.06	-8.12	-8.13
688	1	0	0	1	0	0	0	1	0	0	0	0
689	1	0	0	1	0	0	0	1	0	0	0	0
690	1	0	0	1	0	0	0	1	0	0	0	0
691	1	0	0	1	0	0	0	1	0	0	0	0
692	1	0	0	1	0	0	0	1	0	0	0	0
693	1	5.75	0	1	1.41	0	0	0.67	0	0.29	-15.6	-15.6
694	1	0.89	0	1	0.55	0	0	0.67	0	0.04	-10.97	-10.97
695	1	0	0	1	0	0	0	1	0	0	0	0
696	1	0	0	1	0	0	0	1	0	0	0	0
697	1	0	0	1	0	0	0	1	0	0	0	0
698	1	0	0	1	0	0	0	1	0	0	0	0
699	1	0	0	1	0	0	0	1	0	0	0	0
700	1	0	0	1	0	0	0	1	0	0	0	0
701	1	0	0	1	0	0	0	1	0	0	0	0
702	1	2.7	0	1	0.96	0	0	0.67	0	0.14	-6.8	-6.8
703	1	1.96	0	1	0.76	0	0	0.67	0	0.1	-14.25	-14.25
704	1	0	0	1	0	0	0	1	0	0	0	0
705	1	0	0	1	0	0	0	1	0	0	0	0
706	1	6.17	0	1	1.45	0	0	0.67	0	0.31	-8.88	-8.88
707	1	2.65	0	1	1.28	0	0	0.67	0	0.13	-9.11	-9.11
708	1	0	0	1	0	0	0	1	0	0	0	0
709	1	0	0	1	0	0	0	1	0	0	0	0
710	1	0	0	1	0	0	0	1	0	0	0	0
711	1	0	0	1	0	0	0	1	0	0	0	0
712	1	0	0	1	0	0	0	1	0	0	0	0
713	1	0	0	1	0	0	0	1	0	0	0	0
714	1	0	0	1	0	0	0	1	0	0	0	0
715	1	4.37	0	1	1.15	0	0	0.67	0	0.22	-14.81	-14.81
716	1	0	0	1	0	0	0	1	0	0	0	0
717	1	2.49	0	1	1.01	0	0	0.67	0	0.13	-10.49	-10.49
718	1	0	0	1	0	0	0	1	0	0	0	0
719	1	0	0	1	0	0	0	1	0	0	0	0
720	1	0	0	1	0	0	0	1	0	0	0	0
721	1	5.75	0	1	1.41	0	0	0.67	0	0.29	-7.62	-7.62
722	1	0	0	1	0	0	0	1	0	0	0	0
723	1	0	0	0.97	241.18	0.03	4.28	0.05	2	0.86	-19.43	-17.66
724	1	0	0	1	0	0	0	1	0	0	0	0
725	1	0	0	1	0	0	0	1	0	0	0	0
726	1	0	0	1	0	0	0	1	0	0	0	0
727	1	0	0	0	0.91	1	0.84	0.35	1	0.13	-9.81	-9.81
728	1	0	0	1	0	0	0	1	0	0	0	0
729	1	4.87	0	1	1.79	0	0	0.67	0	0.24	-6.88	-6.88
730	1	0	0	1	0	0	0	1	0	0	0	0
731	1	1.36	0	1	0.94	0	0	0.67	0	0.07	-10.44	-10.44
732	1	0	0	1	0	0	0	1	0	0	0	0
733	1	0	0	1	0	0	0	1	0	0	0	0
734	1	2.67	0	1	1.2	0	0	0.67	0	0.13	-13.18	-13.18
735	1	1.34	0	1	0.81	0	0	0.67	0	0.07	-8	-8
736	1	5.8	0	1	1.27	0	0	0.67	0	0.29	-14.53	-14.53
737	1	2.85	0	1	0.82	0	0	0.67	0	0.14	-19.95	-19.95
738	1	0	0	1	0	0	0	1	0	0	0	0
739	1	0	0	1	0	0	0	1	0	0	0	0
740	1	0	0	1	0	0	0	1	0	0	0	0
741	1	0	0	1	0	0	0	1	0	0	0	0
742	1	1.21	0	1	0.66	0	0	0.67	0	0.06	-11.95	-11.95
743	1	0	0	1	0	0	0	1	0	0	0	0
744	1	2.7	0	1	0.96	0	0	0.67	0	0.14	-13.21	-13.21
745	1	0	0	1	0	0	0	1	0	0	0	0
746	1	0	0	1	0	0	0	1	0	0	0	0
747	1	0	0	1	0	0	0	1	0	0	0	0
748	1	0	0	1	0	0	0	1	0	0	0	0
749	1	0	0	1	0	0	0	1	0	0	0	0
750	1	0	0	1	0	0	0	1	0	0	0	0
751	1	0.87	0	1	0.61	0	0	0.67	0	0.04	-8.14	-8.14
752	1	0	0	1	0	0	0	1	0	0	0	0
753	1	0	0	1	0	0	0	1	0	0	0	0
754	1	3.6	0	1	1.62	0	0	0.67	0	0.18	-7.04	-7.04
755	1	0	0	1	0	0	0	1	0	0	0	0
756	1	2.85	0	1	1	0	0	0.67	0	0.14	-8.07	-8.07
757	1	0	0	1	0	0	0	1	0	0	0	0
758	1	0	0	1	0	0	0	1	0	0	0	0
759	1	0	0	1	0	0	0	1	0	0	0	0
760	1	0	0	1	0	0	0	1	0	0	0	0
761	1	0	0	1	0	0	0	1	0	0	0	0
762	1	0	0	1	0	0	0	1	0	0	0	0
763	1	5.68	0	1	1.4	0	0	0.67	0	0.29	-11.38	-11.38
764	1	0	0	1	0	0	0	1	0	0	0	0
765	1	3.32	0	1	1.09	0	0	0.67	0	0.17	-11.02	-11.02
766	1	0	0	1	0	0	0	1	0	0	0	0
767	1	0	0	1	0	0	0	1	0	0	0	0
768	1	0	0	1	0	0	0	1	0	0	0	0
769	1	0	0	1	0	0	0	1	0	0	0	0
770	1	0	0	1	0	0	0	1	0	0	0	0
771	1	0	0	1	0	0	0	1	0	0	0	0
772	1	1.06	0	1	0.64	0	0	0.67	0	0.05	-10.62	-10.62
773	1	4.61	0	1	1.09	0	0	0.67	0	0.23	-22.45	-22.45
774	1	0	0	1	0	0	0	1	0	0	0	0
775	1	0	0	1	0	0	0	1	0	0	0	0
776	1	0	0	1	0	0	0	1	0	0	0	0
777	1	0	0	1	0	0	0	1	0	0	0	0
778	1	0	0	1	0	0	0	1	0	0	0	0
779	1	0	0	1	0	0	0	1	0	0	0	0
780	1	0	0	1	0	0	0	1	0	0	0	0
781	1	3.46	0	1	1.08	0	0	0.67	0	0.17	-17.52	-17.52
782	1	0	0	1	0	0	0	1	0	0	0	0
783	1	0	0	1	0	0	0	1	0	0	0	0
784	1	0	0	1	0	0	0	1	0	0	0	0
785	1	0	0	1	0	0	0	1	0	0	0	0
786	1	0	0	1	0	0	0	1	0	0	0	0
787	1	0	0	1	0	0	0	1	0	0	0	0
788	1	0	0	1	0	0	0	1	0	0	0	0
789	1	3.9	0	1	1.69	0	0	0.67	0	0.2	-12.9	-12.9
790	1	0	0	1	0	0	0	1	0	0	0	0
791	1	0	0	1	0	0	0	1	0	0	0	0
792	1	19.63	0.84	0.75	0.94	0.25	0	0.67	0	1.11	-21.71	-21.71
793	1	9.61	0	1	1.94	0	0	0.67	0	0.48	-19.42	-19.43
794	1	0	0	1	0	0	0	1	0	0	0	0
795	1	3.85	0	1	1.68	0	0	0.67	0	0.19	-9.12	-9.12
796	1	0	0	1	0	0	0	1	0	0	0	0
797	1	0	0	1	0	0	0	1	0	0	0	0
798	1	0	0	1	0	0	0	1	0	0	0	0
799	1	1.17	0	1	0.71	0	0	0.67	0	0.06	-8.26	-8.26
800	1	1.32	0	1	0.82	0	0	0.67	0	0.07	-8.47	-8.47
801	1	0	0	1	0	0	0	1	0	0	0	0
802	1	0	0	1	0	0	0	1	0	0	0	0
803	1	0	0	1	0	0	0	1	0	0	0	0
804	1	1.18	0	1	0.72	0	0	0.67	0	0.06	-8.21	-8.21
805	1	0	0	1	0	0	0	1	0	0	0	0
806	1	0	0	1	0	0	0	1	0	0	0	0
807	1	1.18	0	1	0.72	0	0	0.67	0	0.06	-8.21	-8.21
808	1	0	0	1	0	0	0	1	0	0	0	0
809	1	0	0	1	0	0	0	1	0	0	0	0
810	1	1.46	0	1	0.87	0	0	0.67	0	0.07	-7.34	-7.34
811	1	2.75	0	1	0.98	0	0	0.67	0	0.14	-7.12	-7.12
812	1	2.69	0	1	1.36	0	0	0.67	0	0.14	-13.73	-13.73
813	1	0	0	1	0	0	0	1	0	0	0	0
814	1	1.26	0	1	0.72	0	0	0.67	0	0.06	-7.9	-7.9
815	1	0	0	1	0	0	0	1	0	0	0	0
816	1	0	0	1	0	0	0	1	0	0	0	0
817	1	1.05	0	1	0.65	0	0	0.67	0	0.05	-9.01	-9.01
818	1	0	0	1	0	0	0	1	0	0	0	0
819	1	0	0	1	0	0	0	1	0	0	0	0
820	1	2.34	0	1	1.23	0	0	0.67	0	0.12	-17.34	-17.34
821	1	2.69	0	1	1.36	0	0	0.67	0	0.13	-7.85	-7.85
822	1	0	0	1	0	0	0	1	0	0	0	0
823	1	0	0	1	0	0	0	1	0	0	0	0
824	1	2.8	0	1	0.99	0	0	0.67	0	0.14	-6.96	-6.96
825	1	2.56	0	1	0.9	0	0	0.67	0	0.13	-11.17	-11.17
826	1	3.4	0	1	1.1	0	0	0.67	0	0.17	-8.53	-8.53
827	1	0	0	1	0	0	0	1	0	0	0	0
828	1	0	0	1	0	0	0	1	0	0	0	0
829	1	0	0	1	0	0	0	1	0	0	0	0
830	1	3.6	0	1	1.62	0	0	0.67	0	0.18	-7.04	-7.04
831	1	2.52	0	1	1.12	0	0	0.67	0	0.13	-7.93	-7.93
832	1	0	0	1	0	0	0	1	0	0	0	0
833	1	0	0	1	0	0	0	1	0	0	0	0
834	1	0	0	1	0	0	0	1	0	0	0	0
835	1	0	0	1	0	0	0	1	0	0	0	0
836	1	4.21	0	1	1.76	0	0	0.67	0	0.21	-9.06	-9.06
837	1	0	0	1	0	0	0	1	0	0	0	0
838	1	0	0	1	0	0	0	1	0	0	0	0
839	1	0	0	1	0	0	0	1	0	0	0	0
840	1	0	0	1	0	0	0	1	0	0	0	0
841	1	0	0	1	0	0	0	1	0	0	0	0
842	1	0	0	1	0	0	0	1	0	0	0	0
843	1	1.06	0	1	0.64	0	0	0.67	0	0.05	-8.45	-8.45
844	1	0	0	1	0	0	0	1	0	0	0	0
845	1	0	0	1	0	0	0	1	0	0	0	0
846	1	0	0	1	0	0	0	1	0	0	0	0
847	1	0	0	1	0	0	0	1	0	0	0	0
848	1	1.08	0	1	0.66	0	0	0.67	0	0.05	-7.96	-7.96
849	1	0	0	1	0	0	0	1	0	0	0	0
850	1	0	0	1	0	0	0	1	0	0	0	0
851	1	3.35	0	1	1.55	0	0	0.67	0	0.17	-9.69	-9.69
852	1	0	0	1	0	0	0	1	0	0	0	0
853	1	2.88	0	1	1.42	0	0	0.67	0	0.14	-9.31	-9.31
854	1	2.95	0	1	1.44	0	0	0.67	0	0.15	-17.57	-17.57
855	1	3.4	0	1	1.1	0	0	0.67	0	0.17	-18.59	-18.59
856	1	0	0	1	0	0	0	1	0	0	0	0
857	1	2.81	0	1	1.4	0	0	0.67	0	0.14	-9.28	-9.28
858	1	0	0	1	0	0	0	1	0	0	0	0
859	1	0	0	0.99	280.69	0.01	2.26	0.16	1	0.46	-13.7	-12.75
860	1	1.26	0	1	0.86	0	0	0.67	0	0.06	-9.36	-9.36
861	1	0	0	1	0	0	0	1	0	0	0	0
862	1	6.2	0	1	2.1	0	0	0.67	0	0.31	-13.37	-13.37
863	1	0	0	1	0	0	0	1	0	0	0	0
864	1	2.78	0	1	0.98	0	0	0.67	0	0.14	-8.74	-8.74
865	1	0	0	1	0	0	0	1	0	0	0	0
866	1	0	0	1	0	0	0	1	0	0	0	0
867	1	3.09	0	1	1.48	0	0	0.67	0	0.16	-10.03	-10.03
868	1	0	0	1	0	0	0	1	0	0	0	0
869	1	0	0	0.99	1957.86	0.01	11.24	0	1	2.54	-21.31	-15.59
870	1	5.66	0	0.95	22.55	0.05	0.13	0.56	1	0.45	-16.46	-16.31
871	1	0	0	0.53	1.87	0.47	1.09	0.3	1	0.12	-12.2	-12.18
872	1	0	0	1	0	0	0	1	0	0	0	0
873	1	0	0	0.98	109.06	0.02	5.11	0.04	1	0.26	-17.81	-12.99
874	1	0	0	0.98	79.21	0.02	9.2	0	1	0.21	-18.33	-14.6
875	1	2.19	1.53	0.87	3.07	0.13	0	0.66	0	0.35	-34.73	-34.73
876	1	0	0	1	0	0	0	1	0	0	0	0
877	1	0	0	0.98	101.85	0.02	8.98	0	1	0.33	-17.63	-14.32
878	1	0	0	0.94	175.29	0.06	10.74	0	3	1.39	-27.73	-23.28
879	1	0	0	1	0	0	0	1	0	0	0	0

## Sheet: VP3-FEL
Supplementary Excelspreadsheet1 - Selection pressure analysis of South African G2P[4] rotavirus genome segments
Site	Partition	alpha	beta	omega	alpha=beta	LRT	p-value	Total branch length			Detailed analysis reports can be viewed at https://www.datamonkey.org/fel/5f55dadddc5d1378a560339d
1	1	0	0	NaN	0	0	1	0
2	1	0	0	NaN	0	0	1	0			Alpha: Synonymous substitution at a rate
3	1	0	0	NaN	0	0	1	0			Beta: Non-synonymous substitution at a rate
4	1	0	0	NaN	0	0	1	0			Omega:Ration of non-synonymous to synonmous substitution
5	1	0	0	NaN	0	0	1	0			Alpha=beta: The rate estimate under neutral model
6	1	0	0	NaN	0	0	1	0			LRT: Site-specific likelihood ratio test statistic for non-neutral evolution
7	1	0	24.806	Infinity	19.62	9.98	0.002	16.983			p-value: Asymptotic p-value evidence of selection
8	1	0	0	NaN	0	0	1	0			Total branch length: Total branch length of branches contributing to inference at this site and used to scale dN-dS
9	1	0	0	NaN	0	0	1	0
10	1	0	0	NaN	0	0	1	0			Statistical significance assesed at p-value ≤ 0.1
11	1	0	0	NaN	0	0	1	0
12	1	0	0	NaN	0	0	1	0			Site(s) under positive selection: 7, 28
13	1	2.059	0.428	0.208	0.932	1.54	0.215	0.855
14	1	0	0	NaN	0	0	1	0
15	1	0	0	NaN	0	0	1	0
16	1	0	0	NaN	0	0	1	0
17	1	0	0	NaN	0	0	1	0
18	1	0.696	0	0	0.408	1.022	0.312	0.19
19	1	0	0.422	Infinity	0.237	1.099	0.294	0.289
20	1	1.963	0	0	0.89	2.903	0.088	0.535
21	1	2.293	0.471	0.205	0.777	0.956	0.328	0.947
22	1	0	0	NaN	0	0	1	0
23	1	0	0	NaN	0	0	1	0
24	1	4.451	0.49	0.11	0.893	1.724	0.189	1.549
25	1	0	0.501	Infinity	0.389	0.513	0.474	0.343
26	1	0	0	NaN	0	0	1	0
27	1	0	0	NaN	0	0	1	0
28	1	1.561	0.501	0.321	0.898	0.8	0.371	0.769
29	1	4.597	0	0	0.762	3.686	0.055	1.254
30	1	0.892	0	0	0.326	1.995	0.158	0.243
31	1	3.28	0	0	0.593	3.965	0.046	0.895
32	1	1.963	0	0	0.513	5.209	0.022	0.535
33	1	2.077	0	0	0.582	3.629	0.057	0.566
34	1	3.211	0	0	1.425	3.659	0.056	0.875
35	1	0	0	NaN	0	0	1	0
36	1	0	0	NaN	0	0	1	0
37	1	0	0	NaN	0	0	1	0
38	1	0	0	NaN	0	0	1	0
39	1	0	0	NaN	0	0	1	0
40	1	3.497	0	0	0.392	4.133	0.042	0.953
41	1	1.353	0	0	0.318	2.845	0.092	0.369
42	1	4.442	0	0	0.542	3.778	0.052	1.211
43	1	0	0	NaN	0	0	1	0
44	1	1.715	0	0	0.854	2.609	0.106	0.468
45	1	0	0	NaN	0	0	1	0
46	1	1.353	0	0	0.51	1.569	0.21	0.369
47	1	0	0	NaN	0	0	1	0
48	1	4.597	0	0	0.762	3.686	0.055	1.254
49	1	1.407	1.073	0.762	1.148	0.037	0.848	1.118
50	1	6.415	0.476	0.074	1.398	4.054	0.044	2.075
51	1	0	0	NaN	0	0	1	0
52	1	0.756	0	0	0.28	1.954	0.162	0.206
53	1	0.49	0	0	0.318	0.828	0.363	0.134
54	1	2.81	0	0	0.834	2.099	0.147	0.766
55	1	0	0	NaN	0	0	1	0
56	1	0.766	0	0	0.398	1.256	0.262	0.209
57	1	5.039	0	0	0.548	3.911	0.048	1.374
58	1	2.598	0	0	0.918	3.947	0.047	0.708
59	1	0	0	NaN	0	0	1	0
60	1	0	0	NaN	0	0	1	0
61	1	0	0	NaN	0	0	1	0
62	1	2.339	0	0	0.292	3.874	0.049	0.638
63	1	2.254	0	0	0.527	5.516	0.019	0.615
64	1	0	1.987	Infinity	1.762	0.687	0.407	1.361
65	1	4.152	0	0	0.816	5.809	0.016	1.132
66	1	0	1.045	Infinity	0.98	0.194	0.66	0.715
67	1	0	0	NaN	0	0	1	0
68	1	2.531	1.984	0.784	2.274	0.048	0.827	2.048
69	1	0	0.748	Infinity	0.749	0.021	0.884	0.512
70	1	0	0	NaN	0	0	1	0
71	1	1.706	0	0	0.605	3.702	0.054	0.465
72	1	1.013	0	0	0.477	1.395	0.238	0.276
73	1	0	0	NaN	0	0	1	0
74	1	2.077	0	0	0.373	3.562	0.059	0.566
75	1	1.667	0	0	0.881	2.365	0.124	0.454
76	1	3.498	0	0	0.45	3.764	0.052	0.954
77	1	2.81	0	0	0.309	3.849	0.05	0.766
78	1	17.723	0	0	1.602	19.218	0	4.833
79	1	5.357	0	0	1.487	6.909	0.009	1.461
80	1	0	0	NaN	0	0	1	0
81	1	0.946	0	0	0.303	2.244	0.134	0.258
82	1	0	0	NaN	0	0	1	0
83	1	5.193	0	0	0.394	4.565	0.033	1.416
84	1	2.81	0	0	0.978	3.422	0.064	0.766
85	1	0	0	NaN	0	0	1	0
86	1	0	0	NaN	0	0	1	0
87	1	5.186	1.233	0.238	1.663	0.86	0.354	2.258
88	1	2.333	0.472	0.202	1.027	1.667	0.197	0.96
89	1	0	0	NaN	0	0	1	0
90	1	2.218	0	0	0.989	3.219	0.073	0.605
91	1	0	0	NaN	0	0	1	0
92	1	0	0	NaN	0	0	1	0
93	1	2.184	0	0	0.649	4.762	0.029	0.596
94	1	0	0	NaN	0	0	1	0
95	1	0	0	NaN	0	0	1	0
96	1	0	0	NaN	0	0	1	0
97	1	3.152	0	0	1.13	3.905	0.048	0.859
98	1	2.425	0.472	0.194	0.794	1.042	0.307	0.984
99	1	0	0	NaN	0	0	1	0
100	1	0	0	NaN	0	0	1	0
101	1	0	0	NaN	0	0	1	0
102	1	0	0	NaN	0	0	1	0
103	1	0.673	0	0	0.233	2.106	0.147	0.184
104	1	2.168	0	0	0.363	3.335	0.068	0.591
105	1	5.357	0	0	1.38	9.748	0.002	1.461
106	1	0	0	NaN	0	0	1	0
107	1	0	0.53	Infinity	0.444	0.363	0.547	0.363
108	1	0	0	NaN	0	0	1	0
109	1	0	0.435	Infinity	0.387	0.24	0.624	0.298
110	1	3.841	0	0	1.046	7.548	0.006	1.047
111	1	0	0	NaN	0	0	1	0
112	1	0.946	0	0	0.303	2.244	0.134	0.258
113	1	0	0	NaN	0	0	1	0
114	1	0	0	NaN	0	0	1	0
115	1	0	0	NaN	0	0	1	0
116	1	0	0.477	Infinity	0.398	0.351	0.553	0.327
117	1	0	0	NaN	0	0	1	0
118	1	0.744	0	0	0.41	1.133	0.287	0.203
119	1	3.655	0	0	1.822	5.35	0.021	0.997
120	1	3.196	0	0	0.281	4.241	0.039	0.871
121	1	2.105	0	0	0.48	5.645	0.018	0.574
122	1	0	0	NaN	0	0	1	0
123	1	1.759	0	0	0.807	3.419	0.064	0.48
124	1	0.351	0	0	0.254	0.635	0.425	0.096
125	1	2.339	1.76	0.753	1.878	0.046	0.829	1.843
126	1	0	0	NaN	0	0	1	0
127	1	2.31	0	0	0.62	5.103	0.024	0.63
128	1	3.727	0	0	0.284	4.727	0.03	1.016
129	1	3.28	0	0	0.77	3.507	0.061	0.895
130	1	8.67	0	0	1.322	7.752	0.005	2.364
131	1	0	0	NaN	0	0	1	0
132	1	3.053	0.928	0.304	1.418	1.15	0.284	1.468
133	1	0	0.481	Infinity	0.405	0.331	0.565	0.329
134	1	0	0	NaN	0	0	1	0
135	1	2.405	0	0	0.507	4.505	0.034	0.656
136	1	5.302	0	0	0.607	8.653	0.003	1.446
137	1	4.109	0	0	0.364	4.368	0.037	1.12
138	1	3.207	0	0	1.136	3.941	0.047	0.875
139	1	1.353	0	0	0.438	2.239	0.135	0.369
140	1	4.463	0	0	0.476	4.013	0.045	1.217
141	1	0	0	NaN	0	0	1	0
142	1	1.353	0	0	0.396	2.433	0.119	0.369
143	1	2.829	0.469	0.166	0.783	1.168	0.28	1.093
144	1	1.353	0	0	0.293	3.007	0.083	0.369
145	1	1.105	0	0	0.579	1.307	0.253	0.301
146	1	0	0	NaN	0	0	1	0
147	1	0	0	NaN	0	0	1	0
148	1	3.166	0	0	0.305	4.398	0.036	0.863
149	1	0	0	NaN	0	0	1	0
150	1	0	0	NaN	0	0	1	0
151	1	1.353	0	0	0.335	2.748	0.097	0.369
152	1	0	0	NaN	0	0	1	0
153	1	0	0.339	Infinity	0.288	0.408	0.523	0.232
154	1	0	0	NaN	0	0	1	0
155	1	0	0	NaN	0	0	1	0
156	1	0	0	NaN	0	0	1	0
157	1	0	0	NaN	0	0	1	0
158	1	0	0	NaN	0	0	1	0
159	1	3.122	0	0	1.128	3.896	0.048	0.851
160	1	0	0	NaN	0	0	1	0
161	1	0	1.119	Infinity	0.94	0.72	0.396	0.766
162	1	0	0	NaN	0	0	1	0
163	1	0	0	NaN	0	0	1	0
164	1	1.013	0	0	0.311	2.355	0.125	0.276
165	1	2.077	0	0	0.582	3.629	0.057	0.566
166	1	0.776	0	0	0.432	1.091	0.296	0.212
167	1	5.419	0.425	0.078	1.404	4.911	0.027	1.768
168	1	0	0	NaN	0	0	1	0
169	1	0	0	NaN	0	0	1	0
170	1	1.5	0	0	0.509	4.178	0.041	0.409
171	1	1.759	0	0	0.807	3.42	0.064	0.48
172	1	0.715	0	0	0.327	1.502	0.22	0.195
173	1	0	0	NaN	0	0	1	0
174	1	3.242	0	0	0.556	3.031	0.082	0.884
175	1	0	0	NaN	0	0	1	0
176	1	0.855	0	0	0.247	2.455	0.117	0.233
177	1	0	0	NaN	0	0	1	0
178	1	0	0.47	Infinity	0.36	0.52	0.471	0.322
179	1	0.946	0	0	0.303	2.244	0.134	0.258
180	1	0	0	NaN	0	0	1	0
181	1	0.619	0	0	0.37	0.993	0.319	0.169
182	1	0	0	NaN	0	0	1	0
183	1	0	0	NaN	0	0	1	0
184	1	0	0	NaN	0	0	1	0
185	1	2.643	0	0	0.308	3.834	0.05	0.721
186	1	0	0	NaN	0	0	1	0
187	1	0	0	NaN	0	0	1	0
188	1	0	0	NaN	0	0	1	0
189	1	0	0	NaN	0	0	1	0
190	1	0.946	0	0	0.286	2.358	0.125	0.258
191	1	1.353	0	0	0.396	2.433	0.119	0.369
192	1	0	0	NaN	0	0	1	0
193	1	1.353	0	0	0.335	2.748	0.097	0.369
194	1	2.265	0	0	0.503	2.604	0.107	0.618
195	1	1.715	0	0	0.854	2.609	0.106	0.468
196	1	0	0	NaN	0	0	1	0
197	1	0	0	NaN	0	0	1	0
198	1	0	0	NaN	0	0	1	0
199	1	0.766	0	0	0.398	1.256	0.262	0.209
200	1	0	0	NaN	0	0	1	0
201	1	0	1.279	Infinity	1.023	1.326	0.249	0.876
202	1	0	0.699	Infinity	0.55	0.455	0.5	0.479
203	1	0	0	NaN	0	0	1	0
204	1	1.345	1.695	1.261	1.606	0.038	0.846	1.527
205	1	0	0	NaN	0	0	1	0
206	1	0	0.941	Infinity	0.733	0.957	0.328	0.644
207	1	0	0	NaN	0	0	1	0
208	1	0	0	NaN	0	0	1	0
209	1	0	1.051	Infinity	0.837	0.879	0.348	0.719
210	1	1.353	0	0	0.4	4.516	0.034	0.369
211	1	4.009	0	0	0.605	8.288	0.004	1.093
212	1	0	0	NaN	0	0	1	0
213	1	0	0	NaN	0	0	1	0
214	1	0	0	NaN	0	0	1	0
215	1	1.051	0	0	0.331	2.302	0.129	0.287
216	1	0	0	NaN	0	0	1	0
217	1	0	0	NaN	0	0	1	0
218	1	0	0	NaN	0	0	1	0
219	1	1.353	0	0	0.396	2.433	0.119	0.369
220	1	0	0	NaN	0	0	1	0
221	1	0	0.489	Infinity	0.278	1.012	0.314	0.335
222	1	0	0.619	Infinity	0.505	0.415	0.52	0.424
223	1	0	0	NaN	0	0	1	0
224	1	0	0.578	Infinity	0.414	0.611	0.435	0.395
225	1	0	0	NaN	0	0	1	0
226	1	1.12	0.658	0.587	0.838	0.128	0.721	0.756
227	1	2.142	1.075	0.502	1.54	0.278	0.598	1.32
228	1	0.754	0	0	0.32	1.711	0.191	0.206
229	1	0	0	NaN	0	0	1	0
230	1	0	0	NaN	0	0	1	0
231	1	0	0	NaN	0	0	1	0
232	1	0.756	0	0	0.226	2.363	0.124	0.206
233	1	0	0	NaN	0	0	1	0
234	1	1.013	0	0	0.477	1.395	0.238	0.276
235	1	0	0	NaN	0	0	1	0
236	1	1.353	0	0	0.425	1.901	0.168	0.369
237	1	2.179	0.465	0.213	0.781	0.978	0.323	0.913
238	1	0	0	NaN	0	0	1	0
239	1	3.498	0	0	0.45	3.764	0.052	0.954
240	1	0	0	NaN	0	0	1	0
241	1	0	0	NaN	0	0	1	0
242	1	0	0	NaN	0	0	1	0
243	1	0	0	NaN	0	0	1	0
244	1	0	0	NaN	0	0	1	0
245	1	0	0	NaN	0	0	1	0
246	1	0	0	NaN	0	0	1	0
247	1	0	0	NaN	0	0	1	0
248	1	1.051	0	0	0.229	3.013	0.083	0.287
249	1	0	0	NaN	0	0	1	0
250	1	0	0	NaN	0	0	1	0
251	1	0	0	NaN	0	0	1	0
252	1	2.077	0	0	0.406	2.959	0.085	0.566
253	1	0	0	NaN	0	0	1	0
254	1	0	0	NaN	0	0	1	0
255	1	1.353	0	0	0.32	2.55	0.11	0.369
256	1	3.52	0.558	0.159	0.994	1.24	0.265	1.342
257	1	0	0	NaN	0	0	1	0
258	1	0	0	NaN	0	0	1	0
259	1	1.353	0	0	0.519	1.912	0.167	0.369
260	1	3.187	0	0	1.287	5.202	0.023	0.869
261	1	0	0	NaN	0	0	1	0
262	1	0	0	NaN	0	0	1	0
263	1	1.598	0.985	0.616	1.402	0.162	0.687	1.11
264	1	2.81	0	0	0.506	3.152	0.076	0.766
265	1	2.265	0	0	0.335	3.47	0.062	0.618
266	1	0	0	NaN	0	0	1	0
267	1	1.595	0	0	0.583	3.956	0.047	0.435
268	1	0	0	NaN	0	0	1	0
269	1	0.648	0	0	0.355	1.166	0.28	0.177
270	1	0	0	NaN	0	0	1	0
271	1	0	0	NaN	0	0	1	0
272	1	4.433	0	0	0.675	3.326	0.068	1.209
273	1	1.013	0	0	0.46	1.597	0.206	0.276
274	1	2.923	0.499	0.171	1.172	1.925	0.165	1.139
275	1	0	0.769	Infinity	0.764	0.032	0.859	0.527
276	1	0	0	NaN	0	0	1	0
277	1	0	0.357	Infinity	0.306	0.304	0.581	0.244
278	1	2.2	0	0	0.717	4.325	0.038	0.6
279	1	0	0	NaN	0	0	1	0
280	1	0	0	NaN	0	0	1	0
281	1	1.694	1.093	0.645	1.3	0.147	0.702	1.21
282	1	0	0.432	Infinity	0.365	0.331	0.565	0.296
283	1	0	0	NaN	0	0	1	0
284	1	0	0	NaN	0	0	1	0
285	1	0	0	NaN	0	0	1	0
286	1	0	0	NaN	0	0	1	0
287	1	2.37	0	0	0.416	3.128	0.077	0.646
288	1	1.353	0	0	0.437	3.987	0.046	0.369
289	1	4.462	0	0	0.821	9.756	0.002	1.217
290	1	2.563	0	0	1.02	5.37	0.02	0.699
291	1	0	0	NaN	0	0	1	0
292	1	0	0	NaN	0	0	1	0
293	1	0	0	NaN	0	0	1	0
294	1	0	0.94	Infinity	0.693	0.578	0.447	0.644
295	1	2.168	0	0	0.647	4.743	0.029	0.591
296	1	3.211	0	0	0.785	6.315	0.012	0.875
297	1	0	0	NaN	0	0	1	0
298	1	0	1.11	Infinity	0.405	1.964	0.161	0.76
299	1	2.2	0	0	0.603	2.474	0.116	0.6
300	1	2.184	0	0	0.385	3.239	0.072	0.596
301	1	1	0.818	0.818	0.913	0.02	0.888	0.833
302	1	1.353	0	0	0.767	2.418	0.12	0.369
303	1	0	0	NaN	0	0	1	0
304	1	4.432	0	0	0.474	3.976	0.046	1.209
305	1	1.353	0	0	0.359	2.222	0.136	0.369
306	1	1.963	0	0	0.628	4.482	0.034	0.535
307	1	0	0	NaN	0	0	1	0
308	1	1.353	0	0	0.335	2.748	0.097	0.369
309	1	0	0	NaN	0	0	1	0
310	1	0.619	0	0	0.37	0.993	0.319	0.169
311	1	1.353	0	0	0.335	2.748	0.097	0.369
312	1	0	0	NaN	0	0	1	0
313	1	0	0	NaN	0	0	1	0
314	1	1.013	0	0	0.46	1.597	0.206	0.276
315	1	0	0	NaN	0	0	1	0
316	1	1.36	0.564	0.414	0.802	0.349	0.555	0.757
317	1	0	0	NaN	0	0	1	0
318	1	10	0	0	0.777	9.579	0.002	2.727
319	1	0	0	NaN	0	0	1	0
320	1	1.818	0.811	0.446	1.228	0.361	0.548	1.051
321	1	0	0	NaN	0	0	1	0
322	1	0	1.091	Infinity	0.519	1.421	0.233	0.747
323	1	1.353	0	0	0.396	2.433	0.119	0.369
324	1	0	0	NaN	0	0	1	0
325	1	7.802	0.497	0.064	1.178	2.249	0.134	2.468
326	1	1.367	0.879	0.643	1.054	0.092	0.761	0.974
327	1	2.339	0.513	0.219	1.092	1.48	0.224	0.989
328	1	1.325	0.431	0.325	0.778	0.796	0.372	0.656
329	1	0	0	NaN	0	0	1	0
330	1	0	0	NaN	0	0	1	0
331	1	0	0.407	Infinity	0.328	0.419	0.517	0.279
332	1	0	0	NaN	0	0	1	0
333	1	0	0	NaN	0	0	1	0
334	1	0	0	NaN	0	0	1	0
335	1	0.93	0	0	0.323	1.93	0.165	0.254
336	1	0	0	NaN	0	0	1	0
337	1	0.804	0	0	0.561	1.383	0.24	0.219
338	1	0	0	NaN	0	0	1	0
339	1	0	0	NaN	0	0	1	0
340	1	0	0	NaN	0	0	1	0
341	1	0	0	NaN	0	0	1	0
342	1	2.538	0	0	0.305	3.776	0.052	0.692
343	1	2.293	0.471	0.205	0.777	0.957	0.328	0.947
344	1	1.353	0	0	0.335	2.748	0.097	0.369
345	1	0	0	NaN	0	0	1	0
346	1	0	0.339	Infinity	0.273	0.386	0.534	0.232
347	1	0	1.253	Infinity	0.959	1.021	0.312	0.858
348	1	0.784	1.543	1.968	1.421	0.087	0.767	1.27
349	1	1.013	0	0	0.311	2.355	0.125	0.276
350	1	0	0	NaN	0	0	1	0
351	1	0	0	NaN	0	0	1	0
352	1	0	0	NaN	0	0	1	0
353	1	0	0	NaN	0	0	1	0
354	1	0	0	NaN	0	0	1	0
355	1	0	1.184	Infinity	0.903	1.082	0.298	0.811
356	1	10.712	1.573	0.147	2.513	3.078	0.079	3.998
357	1	1.624	0	0	0.553	4.192	0.041	0.443
358	1	0	0	NaN	0	0	1	0
359	1	0.869	0.825	0.949	0.839	0.001	0.969	0.802
360	1	0	0	NaN	0	0	1	0
361	1	0	0	NaN	0	0	1	0
362	1	2.936	0.551	0.188	0.948	1.076	0.3	1.178
363	1	5.795	0.836	0.144	1.708	3.871	0.049	2.152
364	1	1.353	0	0	0.438	2.239	0.135	0.369
365	1	2.364	0	0	1.003	3.11	0.078	0.645
366	1	0	0	NaN	0	0	1	0
367	1	3.623	0	0	0.452	3.79	0.052	0.988
368	1	4.216	0.385	0.091	1.492	5.248	0.022	1.413
369	1	0.737	0	0	0.387	1.269	0.26	0.201
370	1	0	0	NaN	0	0	1	0
371	1	0	0	NaN	0	0	1	0
372	1	0	0	NaN	0	0	1	0
373	1	0	0.51	Infinity	0.392	0.519	0.471	0.349
374	1	0	0	NaN	0	0	1	0
375	1	0.756	0	0	0.216	2.457	0.117	0.206
376	1	0	0	NaN	0	0	1	0
377	1	0	0	NaN	0	0	1	0
378	1	0.694	0	0	0.323	1.481	0.224	0.189
379	1	0	0.432	Infinity	0.365	0.331	0.565	0.296
380	1	0	0	NaN	0	0	1	0
381	1	6.175	0	0	0.752	8.987	0.003	1.684
382	1	0	0	NaN	0	0	1	0
383	1	0	0	NaN	0	0	1	0
384	1	0	0	NaN	0	0	1	0
385	1	2.593	0	0	0.665	5.106	0.024	0.707
386	1	0.842	0	0	0.244	2.464	0.116	0.23
387	1	0	0	NaN	0	0	1	0
388	1	0	0	NaN	0	0	1	0
389	1	1.353	0	0	0.517	1.605	0.205	0.369
390	1	0	0	NaN	0	0	1	0
391	1	1.667	0	0	0.88	2.361	0.124	0.454
392	1	5.275	0.332	0.063	0.985	5.234	0.022	1.666
393	1	7.445	0	0	0.595	5.359	0.021	2.03
394	1	1.051	0	0	0.331	2.302	0.129	0.287
395	1	0	0	NaN	0	0	1	0
396	1	0	0	NaN	0	0	1	0
397	1	1.353	0	0	0.588	1.95	0.163	0.369
398	1	5.539	0	0	1.412	7.083	0.008	1.51
399	1	1.013	0	0	0.296	2.445	0.118	0.276
400	1	5.386	0	0	0.446	6.516	0.011	1.469
401	1	7.368	0	0	0.598	9.392	0.002	2.009
402	1	0	0	NaN	0	0	1	0
403	1	0	0	NaN	0	0	1	0
404	1	1.963	0	0	0.697	4.129	0.042	0.535
405	1	0	0.564	Infinity	0.45	0.442	0.506	0.386
406	1	0	0	NaN	0	0	1	0
407	1	0	0	NaN	0	0	1	0
408	1	0.892	0	0	0.326	1.995	0.158	0.243
409	1	0	0	NaN	0	0	1	0
410	1	0	0	NaN	0	0	1	0
411	1	0.619	0	0	0.37	0.993	0.319	0.169
412	1	0	1.021	Infinity	0.773	0.691	0.406	0.699
413	1	0	0	NaN	0	0	1	0
414	1	0	0.474	Infinity	0.401	0.328	0.567	0.325
415	1	0	0	NaN	0	0	1	0
416	1	0	0	NaN	0	0	1	0
417	1	1.013	0	0	0.311	2.355	0.125	0.276
418	1	1.051	0	0	0.331	2.302	0.129	0.287
419	1	0	0	NaN	0	0	1	0
420	1	0	0	NaN	0	0	1	0
421	1	0	0	NaN	0	0	1	0
422	1	2.605	0	0	0.921	3.961	0.047	0.71
423	1	0	0	NaN	0	0	1	0
424	1	1.013	0	0	0.361	2.064	0.151	0.276
425	1	0	0.933	Infinity	0.826	0.475	0.491	0.638
426	1	1.963	0	0	0.271	3.692	0.055	0.535
427	1	0	0	NaN	0	0	1	0
428	1	0	0	NaN	0	0	1	0
429	1	0.946	0	0	0.286	2.358	0.125	0.258
430	1	0	0	NaN	0	0	1	0
431	1	0	0	NaN	0	0	1	0
432	1	2.253	0	0	0.413	3.063	0.08	0.614
433	1	0	0	NaN	0	0	1	0
434	1	0	0	NaN	0	0	1	0
435	1	1.013	0	0	0.396	1.888	0.169	0.276
436	1	0	0	NaN	0	0	1	0
437	1	0	0.453	Infinity	0.382	0.348	0.555	0.31
438	1	0	0	NaN	0	0	1	0
439	1	0	0	NaN	0	0	1	0
440	1	1.112	0.545	0.49	0.761	0.216	0.642	0.677
441	1	1.013	0	0	0.396	1.888	0.169	0.276
442	1	2.497	0	0	0.339	3.599	0.058	0.681
443	1	0	0	NaN	0	0	1	0
444	1	0	0.505	Infinity	0.475	0.099	0.753	0.345
445	1	0	0	NaN	0	0	1	0
446	1	1.105	0	0	0.579	1.307	0.253	0.301
447	1	2.81	0	0	0.342	5.187	0.023	0.766
448	1	0	0	NaN	0	0	1	0
449	1	0.892	0	0	0.38	1.705	0.192	0.243
450	1	0.648	0	0	0.355	1.166	0.28	0.177
451	1	0	0	NaN	0	0	1	0
452	1	0.954	0.466	0.488	0.632	0.224	0.636	0.579
453	1	1.353	0	0	0.786	2.448	0.118	0.369
454	1	0	0	NaN	0	0	1	0
455	1	3.842	0	0	1.367	5.955	0.015	1.048
456	1	9.608	0	0	0.995	7.857	0.005	2.62
457	1	0	0	NaN	0	0	1	0
458	1	0.949	0.593	0.625	0.669	0.04	0.841	0.665
459	1	0	0.444	Infinity	0.399	0.248	0.619	0.304
460	1	2.325	0	0	0.303	4.042	0.044	0.634
461	1	0.683	0	0	0.282	1.681	0.195	0.186
462	1	0	0	NaN	0	0	1	0
463	1	0	0	NaN	0	0	1	0
464	1	1.796	0	0	0.877	2.662	0.103	0.49
465	1	0	0	NaN	0	0	1	0
466	1	0	0	NaN	0	0	1	0
467	1	0	0	NaN	0	0	1	0
468	1	1.176	2.179	1.852	1.855	0.303	0.582	1.813
469	1	0	0	NaN	0	0	1	0
470	1	4.206	0.697	0.166	1.946	2.3	0.129	1.624
471	1	0	0	NaN	0	0	1	0
472	1	0	0	NaN	0	0	1	0
473	1	0	0.464	Infinity	0.395	0.323	0.57	0.318
474	1	1.963	0	0	0.59	4.725	0.03	0.535
475	1	1.697	0	0	0.561	4.298	0.038	0.463
476	1	3.196	0	0	0.555	3.02	0.082	0.871
477	1	1.109	0	0	0.688	1.761	0.185	0.302
478	1	0	0	NaN	0	0	1	0
479	1	13.43	0.698	0.052	2.076	4.664	0.031	4.14
480	1	0	0	NaN	0	0	1	0
481	1	0	0	NaN	0	0	1	0
482	1	3.28	0	0	0.556	3.038	0.081	0.895
483	1	0	0	NaN	0	0	1	0
484	1	0.627	0	0	0.218	2.033	0.154	0.171
485	1	0.766	0	0	0.398	1.256	0.262	0.209
486	1	10.892	0.823	0.076	1.188	1.55	0.213	3.534
487	1	0	0	NaN	0	0	1	0
488	1	0	0	NaN	0	0	1	0
489	1	0	0	NaN	0	0	1	0
490	1	0	0	NaN	0	0	1	0
491	1	0	0	NaN	0	0	1	0
492	1	0	0	NaN	0	0	1	0
493	1	0	0	NaN	0	0	1	0
494	1	0	0	NaN	0	0	1	0
495	1	0	0	NaN	0	0	1	0
496	1	4.432	0	0	0.389	4.346	0.037	1.209
497	1	0	0	NaN	0	0	1	0
498	1	0	0.339	Infinity	0.275	0.395	0.53	0.232
499	1	0	0	NaN	0	0	1	0
500	1	0	0	NaN	0	0	1	0
501	1	0	0	NaN	0	0	1	0
502	1	0	0	NaN	0	0	1	0
503	1	0	0	NaN	0	0	1	0
504	1	2.077	0	0	0.656	3.343	0.067	0.566
505	1	0	0	NaN	0	0	1	0
506	1	2.077	0	0	0.795	2.857	0.091	0.566
507	1	1.353	0	0	0.335	2.748	0.097	0.369
508	1	0	0	NaN	0	0	1	0
509	1	0	0	NaN	0	0	1	0
510	1	0	0	NaN	0	0	1	0
511	1	2.168	0	0	1.279	3.273	0.07	0.591
512	1	0	0	NaN	0	0	1	0
513	1	0.756	0	0	0.28	1.954	0.162	0.206
514	1	0	0	NaN	0	0	1	0
515	1	0	0	NaN	0	0	1	0
516	1	1.963	0	0	0.7	4.152	0.042	0.535
517	1	2.922	0.468	0.16	0.934	1.699	0.192	1.117
518	1	0	1.059	Infinity	0.888	0.685	0.408	0.725
519	1	0	0.339	Infinity	0.273	0.387	0.534	0.232
520	1	0	0	NaN	0	0	1	0
521	1	0	0	NaN	0	0	1	0
522	1	0	0	NaN	0	0	1	0
523	1	0	0	NaN	0	0	1	0
524	1	2.254	0	0	0.73	4.288	0.038	0.615
525	1	0	0	NaN	0	0	1	0
526	1	0	0	NaN	0	0	1	0
527	1	8.085	0	0	0.924	13.459	0	2.205
528	1	0	0	NaN	0	0	1	0
529	1	1.353	0	0	0.801	2.09	0.148	0.369
530	1	2.325	0	0	0.254	4.12	0.042	0.634
531	1	1.905	0	0	0.723	3.842	0.05	0.519
532	1	0	0	NaN	0	0	1	0
533	1	2.339	0	0	0.255	4.136	0.042	0.638
534	1	0	0	NaN	0	0	1	0
535	1	2.2	0	0	0.411	3.031	0.082	0.6
536	1	0	0.463	Infinity	0.441	0.08	0.777	0.317
537	1	1.6	0	0	0.649	3.554	0.059	0.436
538	1	3.385	0	0	1.755	4.386	0.036	0.923
539	1	0	0	NaN	0	0	1	0
540	1	0	0	NaN	0	0	1	0
541	1	0	0	NaN	0	0	1	0
542	1	0	0	NaN	0	0	1	0
543	1	0	0	NaN	0	0	1	0
544	1	2.328	0	0	0.255	4.125	0.042	0.635
545	1	0	0	NaN	0	0	1	0
546	1	0	0	NaN	0	0	1	0
547	1	0	0	NaN	0	0	1	0
548	1	0.565	0	0	0.317	1.128	0.288	0.154
549	1	1.013	0	0	0.361	2.064	0.151	0.276
550	1	0	0	NaN	0	0	1	0
551	1	2.81	0	0	1.193	3.61	0.057	0.766
552	1	0	0	NaN	0	0	1	0
553	1	8.174	0	0	1.139	15.031	0	2.229
554	1	2.258	0	0	0.36	3.339	0.068	0.616
555	1	0	0	NaN	0	0	1	0
556	1	3.291	0	0	1.309	5.311	0.021	0.897
557	1	0	0	NaN	0	0	1	0
558	1	0	0	NaN	0	0	1	0
559	1	1.353	0	0	0.425	1.901	0.168	0.369
560	1	0.768	0	0	0.523	1.479	0.224	0.209
561	1	0	0	NaN	0	0	1	0
562	1	0	0	NaN	0	0	1	0
563	1	1.353	0	0	0.396	2.433	0.119	0.369
564	1	0.946	0	0	0.251	2.612	0.106	0.258
565	1	1.353	0	0	0.438	2.239	0.135	0.369
566	1	5.168	0	0	0.369	4.674	0.031	1.409
567	1	0	0	NaN	0	0	1	0
568	1	0	0	NaN	0	0	1	0
569	1	0	0	NaN	0	0	1	0
570	1	0	0	NaN	0	0	1	0
571	1	3.933	0	0	0.85	6.176	0.013	1.073
572	1	0	0	NaN	0	0	1	0
573	1	0	0	NaN	0	0	1	0
574	1	0	0	NaN	0	0	1	0
575	1	0.808	0	0	0.449	1.104	0.293	0.22
576	1	0	0.461	Infinity	0.44	0.078	0.78	0.316
577	1	1.902	0	0	0.354	3.073	0.08	0.519
578	1	2.81	0	0	0.585	4.151	0.042	0.766
579	1	0	0	NaN	0	0	1	0
580	1	0.692	0	0	0.283	1.732	0.188	0.189
581	1	0	0	NaN	0	0	1	0
582	1	0.842	0	0	0.244	2.464	0.116	0.23
583	1	0	0	NaN	0	0	1	0
584	1	0	0	NaN	0	0	1	0
585	1	0	0	NaN	0	0	1	0
586	1	1.667	0	0	0.658	3.634	0.057	0.454
587	1	0	0	NaN	0	0	1	0
588	1	1.353	0	0	0.519	1.912	0.167	0.369
589	1	0	0	NaN	0	0	1	0
590	1	1.353	0	0	0.396	2.433	0.119	0.369
591	1	1.759	0	0	0.515	5.072	0.024	0.48
592	1	0	0	NaN	0	0	1	0
593	1	1.353	0	0	0.71	2.426	0.119	0.369
594	1	0	0	NaN	0	0	1	0
595	1	0	0	NaN	0	0	1	0
596	1	0	0	NaN	0	0	1	0
597	1	0	0	NaN	0	0	1	0
598	1	2.077	0	0	0.582	3.629	0.057	0.566
599	1	1.353	0	0	0.438	2.239	0.135	0.369
600	1	3.211	0	0	1.177	3.564	0.059	0.875
601	1	0	0.518	Infinity	0.49	0.087	0.767	0.354
602	1	0	0	NaN	0	0	1	0
603	1	0.756	0	0	0.28	1.954	0.162	0.206
604	1	5.267	0	0	0.55	3.964	0.046	1.436
605	1	0	0.914	Infinity	0.772	0.67	0.413	0.626
606	1	1.715	0	0	0.607	3.711	0.054	0.468
607	1	0	0	NaN	0	0	1	0
608	1	0	0	NaN	0	0	1	0
609	1	2.077	0	0	0.596	4.789	0.029	0.566
610	1	0.842	0	0	0.307	2.018	0.155	0.23
611	1	0	0	NaN	0	0	1	0
612	1	2.254	0	0	0.617	5.036	0.025	0.615
613	1	1.963	0	0	0.589	4.691	0.03	0.535
614	1	0	0	NaN	0	0	1	0
615	1	0	0	NaN	0	0	1	0
616	1	0	0	NaN	0	0	1	0
617	1	1.255	0	0	0.719	2.153	0.142	0.342
618	1	0	0	NaN	0	0	1	0
619	1	4.573	0.94	0.206	1.689	1.044	0.307	1.89
620	1	0	0	NaN	0	0	1	0
621	1	0	0	NaN	0	0	1	0
622	1	0	0	NaN	0	0	1	0
623	1	0	0	NaN	0	0	1	0
624	1	3.295	0	0	1.145	3.991	0.046	0.898
625	1	2.478	0	0	0.469	3.519	0.061	0.676
626	1	0	0	NaN	0	0	1	0
627	1	1.013	0	0	0.311	2.355	0.125	0.276
628	1	0	0	NaN	0	0	1	0
629	1	2.606	0	0	0.919	3.956	0.047	0.711
630	1	1.5	0	0	0.371	2.628	0.105	0.409
631	1	0	0	NaN	0	0	1	0
632	1	0	0	NaN	0	0	1	0
633	1	2.077	0	0	0.795	2.857	0.091	0.566
634	1	1.353	0	0	0.517	1.605	0.205	0.369
635	1	0	0	NaN	0	0	1	0
636	1	0	0	NaN	0	0	1	0
637	1	1.886	0	0	0.427	3.637	0.057	0.514
638	1	6.85	0	0	0.851	12.682	0	1.868
639	1	1.353	0	0	0.425	1.901	0.168	0.369
640	1	0	0	NaN	0	0	1	0
641	1	2.81	0	0	0.362	5.157	0.023	0.766
642	1	3.349	0	0	0.484	3.975	0.046	0.913
643	1	1.353	0	0	0.359	2.222	0.136	0.369
644	1	0	0	NaN	0	0	1	0
645	1	1.051	0	0	0.229	3.013	0.083	0.287
646	1	2.339	0	0	0.879	3.771	0.052	0.638
647	1	0	0	NaN	0	0	1	0
648	1	0	0	NaN	0	0	1	0
649	1	0	0	NaN	0	0	1	0
650	1	4.463	0	0	0.366	4.499	0.034	1.217
651	1	0	0	NaN	0	0	1	0
652	1	0	0	NaN	0	0	1	0
653	1	5.455	0	0	0.599	4.531	0.033	1.487
654	1	0	0	NaN	0	0	1	0
655	1	2.218	0	0	0.992	3.756	0.053	0.605
656	1	0	0	NaN	0	0	1	0
657	1	1.353	0	0	0.519	1.912	0.167	0.369
658	1	2.457	0	0	0.29	3.877	0.049	0.67
659	1	2.2	0	0	0.569	5.244	0.022	0.6
660	1	2.416	0	0	0.549	5.609	0.018	0.659
661	1	0	0	NaN	0	0	1	0
662	1	0.665	0	0	0.222	2.102	0.147	0.181
663	1	0	0	NaN	0	0	1	0
664	1	0	0.593	Infinity	0.444	0.554	0.457	0.406
665	1	0	0	NaN	0	0	1	0
666	1	1.585	0	0	0.461	4.424	0.035	0.432
667	1	0	0	NaN	0	0	1	0
668	1	2.288	0	0	1.474	3.84	0.05	0.624
669	1	0	0	NaN	0	0	1	0
670	1	0	0	NaN	0	0	1	0
671	1	1.353	0	0	0.335	2.748	0.097	0.369
672	1	0	0	NaN	0	0	1	0
673	1	0.756	0	0	0.28	1.954	0.162	0.206
674	1	0	0.443	Infinity	0.336	0.483	0.487	0.303
675	1	0	0	NaN	0	0	1	0
676	1	2.586	0	0	0.558	5.762	0.016	0.705
677	1	0	0	NaN	0	0	1	0
678	1	2.253	0	0	0.413	3.062	0.08	0.614
679	1	2.81	0	0	0.506	3.152	0.076	0.766
680	1	1.963	0	0	0.697	4.129	0.042	0.535
681	1	0	0	NaN	0	0	1	0
682	1	0	0	NaN	0	0	1	0
683	1	1.013	0	0	0.396	1.888	0.169	0.276
684	1	0	0	NaN	0	0	1	0
685	1	1.784	0	0	0.545	3.333	0.068	0.486
686	1	1.013	0	0	0.396	1.888	0.169	0.276
687	1	2.773	0.546	0.197	0.89	0.972	0.324	1.13
688	1	1.124	0.534	0.475	0.712	0.242	0.623	0.672
689	1	0	0	NaN	0	0	1	0
690	1	0	0	NaN	0	0	1	0
691	1	0	0	NaN	0	0	1	0
692	1	0.946	0	0	0.303	2.244	0.134	0.258
693	1	0	0	NaN	0	0	1	0
694	1	1.775	0	0	0.504	4.969	0.026	0.484
695	1	2.2	0	0	0.65	4.774	0.029	0.6
696	1	1.353	0	0	0.335	2.748	0.097	0.369
697	1	2.81	0	0	0.283	4.16	0.041	0.766
698	1	1.353	0	0	0.438	2.239	0.135	0.369
699	1	1.013	0	0	0.46	1.597	0.206	0.276
700	1	4.846	0	0	0.554	4.668	0.031	1.322
701	1	0	0	NaN	0	0	1	0
702	1	0	0	NaN	0	0	1	0
703	1	0	0.753	Infinity	0.578	0.652	0.419	0.515
704	1	0.784	1.577	2.011	1.191	0.282	0.595	1.293
705	1	0	0	NaN	0	0	1	0
706	1	0	0	NaN	0	0	1	0
707	1	0	0	NaN	0	0	1	0
708	1	0	0	NaN	0	0	1	0
709	1	2.325	0	0	0.512	5.817	0.016	0.634
710	1	10.486	0	0	2.19	8.067	0.005	2.859
711	1	2.16	0	0	0.845	3.662	0.056	0.589
712	1	0	0	NaN	0	0	1	0
713	1	1.673	0.697	0.417	1.149	0.449	0.503	0.933
714	1	1.051	0	0	0.297	2.516	0.113	0.287
715	1	0	0	NaN	0	0	1	0
716	1	2.104	0.941	0.447	1.159	0.317	0.574	1.218
717	1	0	0	NaN	0	0	1	0
718	1	0	0	NaN	0	0	1	0
719	1	0.692	0.399	0.576	0.506	0.136	0.712	0.462
720	1	0	0	NaN	0	0	1	0
721	1	0	0	NaN	0	0	1	0
722	1	0	0	NaN	0	0	1	0
723	1	1.667	0	0	0.561	4.304	0.038	0.454
724	1	0	0	NaN	0	0	1	0
725	1	4.597	0	0	0.597	4.148	0.042	1.254
726	1	2.96	0.567	0.192	0.968	1.051	0.305	1.195
727	1	0	0	NaN	0	0	1	0
728	1	0	0.582	Infinity	0.438	0.56	0.454	0.399
729	1	0	0	NaN	0	0	1	0
730	1	0	1.121	Infinity	1.119	0.051	0.822	0.768
731	1	0.619	0	0	0.37	0.993	0.319	0.169
732	1	0.934	0.338	0.362	0.5	0.461	0.497	0.486
733	1	0	0	NaN	0	0	1	0
734	1	2.125	0.39	0.183	0.864	1.864	0.172	0.846
735	1	0	0.464	Infinity	0.438	0.098	0.755	0.318
736	1	5.074	0.867	0.171	1.662	2.796	0.094	1.977
737	1	3.267	1.271	0.389	1.687	0.475	0.491	1.761
738	1	1.622	0	0	0.935	2.519	0.112	0.442
739	1	0	0	NaN	0	0	1	0
740	1	0	1.595	Infinity	1.245	1.437	0.231	1.092
741	1	0	0	NaN	0	0	1	0
742	1	2.478	0	0	0.901	3.883	0.049	0.676
743	1	0	0	NaN	0	0	1	0
744	1	0	0	NaN	0	0	1	0
745	1	1.581	0	0	0.598	1.93	0.165	0.431
746	1	0	0	NaN	0	0	1	0
747	1	0	0	NaN	0	0	1	0
748	1	0	0	NaN	0	0	1	0
749	1	0	0.53	Infinity	0.379	0.66	0.417	0.363
750	1	0	1.155	Infinity	1.039	0.318	0.573	0.791
751	1	0.946	0	0	0.303	2.244	0.134	0.258
752	1	0	0	NaN	0	0	1	0
753	1	0	0.754	Infinity	0.661	0.514	0.473	0.516
754	1	3.207	0	0	1.136	3.941	0.047	0.875
755	1	1.353	0	0	0.524	3.436	0.064	0.369
756	1	3.28	0	0	0.77	3.507	0.061	0.895
757	1	0	0	NaN	0	0	1	0
758	1	1.353	0	0	0.519	1.612	0.204	0.369
759	1	0	0	NaN	0	0	1	0
760	1	0	0	NaN	0	0	1	0
761	1	1.353	0	0	0.343	2.299	0.129	0.369
762	1	0	0	NaN	0	0	1	0
763	1	3.152	0	0	1.129	3.903	0.048	0.859
764	1	0	0.427	Infinity	0.336	0.482	0.487	0.292
765	1	2.269	0	0	0.288	3.776	0.052	0.619
766	1	11.504	0	0	1.365	8.468	0.004	3.137
767	1	0	0.435	Infinity	0.387	0.24	0.624	0.298
768	1	1.353	0	0	0.272	3.152	0.076	0.369
769	1	0	0	NaN	0	0	1	0
770	1	0.946	0	0	0.286	2.358	0.125	0.258
771	1	0.493	0	0	0.323	0.842	0.359	0.134
772	1	2.253	0	0	0.413	3.064	0.08	0.614
773	1	2.123	0	0	0.356	3.247	0.072	0.579
774	1	0	0	NaN	0	0	1	0
775	1	1.013	0	0	0.361	2.064	0.151	0.276
776	1	0	0.811	Infinity	0.555	0.708	0.4	0.555
777	1	0	0	NaN	0	0	1	0
778	1	1.353	0	0	0.519	1.912	0.167	0.369
779	1	1.353	0	0	0.438	2.239	0.135	0.369
780	1	0.579	0.353	0.609	0.44	0.116	0.734	0.4
781	1	0	0	NaN	0	0	1	0
782	1	4.846	0	0	0.82	3.9	0.048	1.322
783	1	0	0	NaN	0	0	1	0
784	1	3.226	0	0	0.975	5.866	0.015	0.88
785	1	19.017	1.381	0.073	5.8	5.994	0.014	6.131
786	1	1.963	0	0	0.737	3.982	0.046	0.535
787	1	0	0	NaN	0	0	1	0
788	1	0	0.597	Infinity	0.485	0.401	0.527	0.409
789	1	0	0	NaN	0	0	1	0
790	1	0	0	NaN	0	0	1	0
791	1	0	0	NaN	0	0	1	0
792	1	0	0	NaN	0	0	1	0
793	1	0	0	NaN	0	0	1	0
794	1	0	0	NaN	0	0	1	0
795	1	5.455	0	0	0.599	4.531	0.033	1.487
796	1	4.468	0	0	0.795	9.36	0.002	1.218
797	1	0	0	NaN	0	0	1	0
798	1	0	0.919	Infinity	0.775	0.665	0.415	0.629
799	1	0.756	0	0	0.28	1.954	0.162	0.206
800	1	1.353	0	0	0.673	2.388	0.122	0.369
801	1	1.353	0	0	0.272	3.152	0.076	0.369
802	1	0	0	NaN	0	0	1	0
803	1	0	0.351	Infinity	0.309	0.251	0.616	0.24
804	1	0	0	NaN	0	0	1	0
805	1	0	0	NaN	0	0	1	0
806	1	0	0	NaN	0	0	1	0
807	1	0.756	0	0	0.28	1.954	0.162	0.206
808	1	0	0	NaN	0	0	1	0
809	1	0	0	NaN	0	0	1	0
810	1	0	0.462	Infinity	0.437	0.094	0.76	0.316
811	1	2.094	0.465	0.222	0.898	1.26	0.262	0.889
812	1	0	0.476	Infinity	0.367	0.482	0.487	0.326
813	1	0	0.47	Infinity	0.36	0.52	0.471	0.322
814	1	2.624	0.759	0.289	1.499	0.905	0.341	1.235
815	1	0.726	0	0	0.525	1.283	0.257	0.198
816	1	1.007	2.192	2.176	1.697	0.447	0.504	1.775
817	1	0	0.462	Infinity	0.439	0.088	0.767	0.316
818	1	0	0	NaN	0	0	1	0
819	1	2.268	0	0	0.387	3.282	0.07	0.618
820	1	4.109	0	0	0.457	3.96	0.047	1.12
821	1	1.013	0	0	0.46	1.597	0.206	0.276
822	1	5.852	0	0	2.473	6.964	0.008	1.596
823	1	0	0	NaN	0	0	1	0
824	1	2.605	0	0	0.921	3.961	0.047	0.71
825	1	0	0	NaN	0	0	1	0
826	1	0	0.889	Infinity	0.603	0.772	0.38	0.608
827	1	0	0	NaN	0	0	1	0
828	1	0	1.75	Infinity	0.91	3.392	0.065	1.198
829	1	0	0	NaN	0	0	1	0
830	1	0	0	NaN	0	0	1	0
831	1	0	0	NaN	0	0	1	0
832	1	5.125	0	0	0.394	4.547	0.033	1.397
833	1	0	0	NaN	0	0	1	0
834	1	0	0	NaN	0	0	1	0
835	1	0	0.631	Infinity	0.395	1.806	0.179	0.432

## Sheet: VP3-FUBAR
Supplementary Excelspreadsheet1 - Selection pressure analysis of South African G2P[4] rotavirus genome segments
Site	Partition	&alpha;	&beta;	&beta;-&alpha;	Prob[&alpha;>&beta;]	Prob[&alpha;<&beta;]	BayesFactor[&alpha;<&beta;]				Detailed analysis reports can be found at https://www.datamonkey.org/fubar/5f55db15dc5d1378a56033fd
1	1	3.048	0.218	-2.831	0.867	0.108	0.429				Alpha: Mean posterior synonymous substitution rate at a site
2	1	1.672	0.329	-1.343	0.753	0.209	0.933				Beta: Mean posterior non-synonymous substitution rate at a site
3	1	1.634	0.278	-1.356	0.776	0.186	0.812				Beta-alpha: Mean posterior beta-alpha
4	1	1.279	0.383	-0.896	0.687	0.267	1.292				Prob[alpha>beta]: Posterior probabilit of negative selection at a site
5	1	1.715	0.255	-1.46	0.797	0.168	0.714				Prob[alpha<beta]: Posterior probability of positive selection at a site
6	1	1.279	0.383	-0.896	0.687	0.267	1.292				Bayes Factor for positive selection at a site.
7	1	0.971	49.292	48.321	0	0.999	4919.06
8	1	1.891	0.268	-1.623	0.8	0.166	0.705				Statistical significance was assessed at posterior probability of ≥ 0.9
9	1	1.905	0.251	-1.654	0.811	0.156	0.654
10	1	0.978	0.326	-0.652	0.668	0.279	1.37				Site under positive selection: 7
11	1	1.715	0.255	-1.46	0.797	0.168	0.714
12	1	0.985	0.435	-0.549	0.623	0.326	1.71
13	1	4.79	0.686	-4.105	0.928	0.048	0.18
14	1	1.849	0.339	-1.51	0.763	0.2	0.888
15	1	1.654	0.258	-1.396	0.79	0.174	0.746
16	1	1.052	0.332	-0.72	0.678	0.272	1.322
17	1	1.692	0.279	-1.413	0.782	0.182	0.79
18	1	2.132	0.305	-1.826	0.881	0.096	0.374
19	1	0.694	0.719	0.025	0.392	0.549	4.313
20	1	3.476	0.23	-3.247	0.976	0.016	0.059
21	1	4.124	0.706	-3.417	0.831	0.133	0.542
22	1	1.891	0.268	-1.623	0.8	0.166	0.705
23	1	1.881	0.282	-1.6	0.792	0.173	0.743
24	1	5.702	0.759	-4.943	0.858	0.109	0.434
25	1	1.288	0.762	-0.526	0.492	0.452	2.924
26	1	1.672	0.329	-1.343	0.753	0.209	0.933
27	1	1.881	0.282	-1.6	0.792	0.173	0.743
28	1	3.279	0.72	-2.559	0.85	0.11	0.439
29	1	4.76	0.282	-4.478	0.962	0.029	0.105
30	1	2.384	0.224	-2.161	0.925	0.059	0.223
31	1	3.661	0.246	-3.415	0.958	0.032	0.117
32	1	3.558	0.169	-3.389	0.988	0.008	0.03
33	1	3.19	0.219	-2.971	0.96	0.031	0.112
34	1	4.465	0.265	-4.2	0.992	0.004	0.015
35	1	1.78	0.296	-1.485	0.779	0.185	0.805
36	1	1.684	0.288	-1.396	0.776	0.188	0.818
37	1	1.861	0.314	-1.547	0.775	0.19	0.829
38	1	1.023	0.309	-0.713	0.686	0.262	1.26
39	1	1.692	0.279	-1.413	0.782	0.182	0.79
40	1	4.008	0.219	-3.789	0.965	0.027	0.097
41	1	2.777	0.2	-2.577	0.948	0.04	0.149
42	1	4.331	0.257	-4.074	0.958	0.032	0.118
43	1	2.565	0.261	-2.303	0.835	0.137	0.563
44	1	3.27	0.228	-3.042	0.973	0.019	0.068
45	1	1.849	0.339	-1.51	0.763	0.2	0.888
46	1	2.687	0.274	-2.414	0.919	0.064	0.242
47	1	1.861	0.314	-1.547	0.775	0.19	0.829
48	1	4.76	0.282	-4.478	0.962	0.029	0.105
49	1	2.844	1.347	-1.497	0.613	0.304	1.551
50	1	11.381	0.779	-10.602	0.976	0.014	0.05
51	1	1.672	0.329	-1.343	0.753	0.209	0.933
52	1	2.285	0.214	-2.071	0.924	0.06	0.226
53	1	1.742	0.319	-1.422	0.846	0.125	0.506
54	1	3.714	0.311	-3.403	0.938	0.048	0.178
55	1	2.565	0.261	-2.303	0.835	0.137	0.563
56	1	2.208	0.277	-1.931	0.895	0.083	0.322
57	1	4.641	0.26	-4.381	0.959	0.031	0.114
58	1	4.047	0.233	-3.813	0.984	0.011	0.038
59	1	1.684	0.288	-1.396	0.776	0.188	0.818
60	1	1.731	0.24	-1.491	0.807	0.158	0.666
61	1	2.565	0.261	-2.303	0.835	0.137	0.563
62	1	3.564	0.193	-3.371	0.965	0.027	0.097
63	1	3.78	0.175	-3.605	0.989	0.007	0.027
64	1	2.075	3.575	1.5	0.206	0.724	9.283
65	1	5.208	0.241	-4.967	0.99	0.007	0.025
66	1	2.67	1.313	-1.357	0.445	0.495	3.468
67	1	0.985	0.435	-0.549	0.623	0.326	1.71
68	1	6.034	2.564	-3.469	0.734	0.156	0.654
69	1	3.123	1.043	-2.081	0.498	0.446	2.855
70	1	1.881	0.282	-1.6	0.792	0.173	0.743
71	1	3.231	0.19	-3.041	0.979	0.015	0.054
72	1	2.332	0.28	-2.052	0.901	0.079	0.304
73	1	1.037	0.354	-0.683	0.664	0.285	1.411
74	1	3.16	0.205	-2.954	0.958	0.032	0.118
75	1	3.206	0.233	-2.973	0.971	0.021	0.075
76	1	4.069	0.236	-3.834	0.96	0.031	0.112
77	1	3.582	0.199	-3.383	0.963	0.029	0.105
78	1	30.599	0.428	-30.171	1	0	0
79	1	7.64	0.322	-7.318	0.997	0.001	0.005
80	1	1.869	0.301	-1.567	0.782	0.184	0.796
81	1	2.519	0.207	-2.311	0.936	0.05	0.186
82	1	1.849	0.339	-1.51	0.763	0.2	0.888
83	1	4.621	0.232	-4.388	0.965	0.027	0.098
84	1	3.971	0.245	-3.726	0.98	0.014	0.049
85	1	1.78	0.296	-1.485	0.779	0.185	0.805
86	1	1.881	0.282	-1.6	0.792	0.173	0.743
87	1	7.241	1.672	-5.569	0.74	0.19	0.828
88	1	5.036	0.703	-4.333	0.934	0.043	0.159
89	1	1.696	0.275	-1.421	0.784	0.18	0.777
90	1	3.655	0.233	-3.421	0.98	0.014	0.049
91	1	1.279	0.383	-0.896	0.687	0.267	1.292
92	1	1.891	0.268	-1.623	0.8	0.166	0.705
93	1	3.564	0.192	-3.372	0.985	0.01	0.037
94	1	1.849	0.339	-1.51	0.763	0.2	0.888
95	1	1.616	0.298	-1.318	0.764	0.198	0.874
96	1	1.849	0.339	-1.51	0.763	0.2	0.888
97	1	4.443	0.259	-4.184	0.985	0.01	0.036
98	1	4.588	0.71	-3.878	0.845	0.121	0.486
99	1	1.861	0.314	-1.547	0.775	0.19	0.829
100	1	1.861	0.314	-1.547	0.775	0.19	0.829
101	1	1.691	0.301	-1.39	0.768	0.195	0.857
102	1	2.565	0.261	-2.303	0.835	0.137	0.563
103	1	2.237	0.196	-2.04	0.929	0.056	0.209
104	1	3.454	0.212	-3.243	0.959	0.031	0.115
105	1	7.46	0.317	-7.144	0.999	0	0.001
106	1	1.639	0.405	-1.234	0.725	0.235	1.089
107	1	1.553	0.772	-0.782	0.512	0.434	2.711
108	1	3.153	0.342	-2.811	0.809	0.161	0.68
109	1	1.748	0.711	-1.037	0.548	0.4	2.359
110	1	5.585	0.25	-5.335	0.997	0.001	0.005
111	1	1.015	0.368	-0.647	0.653	0.296	1.487
112	1	2.519	0.207	-2.311	0.936	0.05	0.186
113	1	1.861	0.314	-1.547	0.775	0.19	0.829
114	1	2.565	0.261	-2.303	0.835	0.137	0.563
115	1	1.691	0.301	-1.39	0.768	0.195	0.857
116	1	1.507	0.762	-0.745	0.512	0.433	2.707
117	1	1.849	0.339	-1.51	0.763	0.2	0.888
118	1	2.162	0.299	-1.863	0.888	0.09	0.349
119	1	5.96	0.333	-5.627	0.997	0.001	0.002
120	1	3.777	0.187	-3.59	0.968	0.025	0.09
121	1	3.632	0.163	-3.468	0.99	0.007	0.026
122	1	3.153	0.342	-2.811	0.809	0.161	0.68
123	1	3.465	0.213	-3.252	0.98	0.014	0.049
124	1	1.389	0.362	-1.027	0.796	0.167	0.71
125	1	4.657	2.665	-1.992	0.521	0.356	1.961
126	1	1.014	0.395	-0.62	0.643	0.306	1.559
127	1	3.834	0.191	-3.642	0.988	0.008	0.029
128	1	3.933	0.192	-3.741	0.969	0.024	0.085
129	1	3.685	0.266	-3.419	0.954	0.035	0.129
130	1	9.668	0.337	-9.331	0.994	0.003	0.012
131	1	1.663	0.25	-1.413	0.796	0.169	0.719
132	1	6.064	1.165	-4.899	0.88	0.068	0.258
133	1	1.553	0.77	-0.784	0.514	0.431	2.688
134	1	0.975	0.33	-0.644	0.665	0.282	1.391
135	1	3.576	0.209	-3.367	0.957	0.037	0.135
136	1	6.566	0.226	-6.34	0.995	0.003	0.011
137	1	4.105	0.215	-3.89	0.965	0.027	0.097
138	1	4.497	0.261	-4.236	0.985	0.01	0.035
139	1	2.78	0.237	-2.543	0.936	0.05	0.187
140	1	4.303	0.246	-4.057	0.96	0.03	0.111
141	1	1.616	0.298	-1.318	0.764	0.198	0.874
142	1	2.779	0.227	-2.552	0.939	0.047	0.177
143	1	4.56	0.713	-3.847	0.839	0.126	0.511
144	1	2.777	0.194	-2.582	0.95	0.039	0.144
145	1	2.624	0.293	-2.33	0.913	0.068	0.26
146	1	1.861	0.314	-1.547	0.775	0.19	0.829
147	1	1.654	0.258	-1.396	0.79	0.174	0.746
148	1	3.904	0.197	-3.706	0.969	0.024	0.087
149	1	1.63	0.283	-1.348	0.774	0.189	0.825
150	1	1.881	0.282	-1.6	0.792	0.173	0.743
151	1	2.778	0.211	-2.567	0.944	0.043	0.161
152	1	1.881	0.282	-1.6	0.792	0.173	0.743
153	1	1.226	0.664	-0.562	0.512	0.433	2.704
154	1	2.565	0.261	-2.303	0.835	0.137	0.563
155	1	2.565	0.261	-2.303	0.835	0.137	0.563
156	1	1.033	0.34	-0.693	0.669	0.279	1.374
157	1	1.849	0.339	-1.51	0.763	0.2	0.888
158	1	0.993	0.354	-0.639	0.657	0.291	1.455
159	1	4.429	0.259	-4.17	0.985	0.01	0.036
160	1	1.616	0.298	-1.318	0.764	0.198	0.874
161	1	1.529	1.554	0.025	0.342	0.596	5.22
162	1	1.691	0.301	-1.39	0.768	0.195	0.857
163	1	1.279	0.383	-0.896	0.687	0.267	1.292
164	1	2.468	0.213	-2.254	0.932	0.053	0.198
165	1	3.19	0.219	-2.971	0.96	0.031	0.112
166	1	2.261	0.299	-1.962	0.891	0.087	0.338
167	1	9.37	0.732	-8.638	0.99	0.004	0.014
168	1	1.869	0.301	-1.567	0.782	0.184	0.796
169	1	2.565	0.261	-2.303	0.835	0.137	0.563
170	1	3.155	0.165	-2.99	0.983	0.012	0.044
171	1	3.466	0.213	-3.253	0.98	0.014	0.049
172	1	2.184	0.255	-1.929	0.901	0.079	0.302
173	1	1.78	0.296	-1.485	0.779	0.185	0.805
174	1	3.866	0.257	-3.609	0.951	0.038	0.139
175	1	1.691	0.301	-1.39	0.768	0.195	0.857
176	1	2.38	0.193	-2.187	0.936	0.05	0.185
177	1	3.048	0.218	-2.831	0.867	0.108	0.429
178	1	1.222	0.731	-0.491	0.49	0.454	2.943
179	1	2.519	0.207	-2.311	0.936	0.05	0.186
180	1	1.616	0.298	-1.318	0.764	0.198	0.874
181	1	1.964	0.314	-1.65	0.87	0.105	0.414
182	1	1.665	0.248	-1.418	0.797	0.167	0.711
183	1	2.565	0.261	-2.303	0.835	0.137	0.563
184	1	1.654	0.258	-1.396	0.79	0.174	0.746
185	1	3.56	0.199	-3.361	0.963	0.029	0.105
186	1	1.705	0.263	-1.443	0.792	0.172	0.738
187	1	1.616	0.298	-1.318	0.764	0.198	0.874
188	1	1.861	0.314	-1.547	0.775	0.19	0.829
189	1	1.056	0.275	-0.781	0.713	0.236	1.094
190	1	2.52	0.204	-2.316	0.937	0.049	0.182
191	1	2.779	0.227	-2.552	0.939	0.047	0.177
192	1	1.689	0.264	-1.425	0.789	0.175	0.752
193	1	2.778	0.211	-2.567	0.944	0.043	0.161
194	1	3.242	0.248	-2.994	0.944	0.043	0.16
195	1	3.27	0.228	-3.042	0.973	0.019	0.068
196	1	1.869	0.301	-1.567	0.782	0.184	0.796
197	1	1.672	0.329	-1.343	0.753	0.209	0.933
198	1	0.975	0.33	-0.644	0.665	0.282	1.391
199	1	2.208	0.277	-1.931	0.895	0.083	0.322
200	1	1.616	0.298	-1.318	0.764	0.198	0.874
201	1	1.143	2.103	0.96	0.212	0.724	9.287
202	1	1.549	0.909	-0.641	0.488	0.456	2.972
203	1	1.891	0.268	-1.623	0.8	0.166	0.705
204	1	2.74	2.981	0.241	0.359	0.505	3.619
205	1	1.672	0.329	-1.343	0.753	0.209	0.933
206	1	1.212	1.276	0.065	0.341	0.598	5.27
207	1	1.696	0.275	-1.421	0.784	0.18	0.777
208	1	1.861	0.314	-1.547	0.775	0.19	0.829
209	1	1.33	1.402	0.072	0.34	0.598	5.267
210	1	3.044	0.149	-2.896	0.983	0.012	0.043
211	1	5.164	0.208	-4.955	0.995	0.004	0.013
212	1	1.689	0.264	-1.425	0.789	0.175	0.752
213	1	1.861	0.314	-1.547	0.775	0.19	0.829
214	1	1.691	0.301	-1.39	0.768	0.195	0.857
215	1	2.603	0.212	-2.391	0.938	0.048	0.18
216	1	3.048	0.218	-2.831	0.867	0.108	0.429
217	1	1.869	0.301	-1.567	0.782	0.184	0.796
218	1	1.692	0.279	-1.413	0.782	0.182	0.79
219	1	2.779	0.227	-2.552	0.939	0.047	0.177
220	1	1.279	0.383	-0.896	0.687	0.267	1.292
221	1	0.726	0.774	0.047	0.389	0.552	4.366
222	1	1.551	0.837	-0.714	0.498	0.447	2.858
223	1	1.665	0.248	-1.418	0.797	0.167	0.711
224	1	1.215	0.791	-0.424	0.475	0.468	3.118
225	1	2.565	0.261	-2.303	0.835	0.137	0.563
226	1	2.522	0.824	-1.698	0.731	0.215	0.969
227	1	4.423	1.093	-3.33	0.852	0.095	0.374
228	1	2.212	0.242	-1.97	0.908	0.073	0.277
229	1	0.963	0.347	-0.616	0.654	0.293	1.467
230	1	1.861	0.314	-1.547	0.775	0.19	0.829
231	1	1.663	0.25	-1.413	0.796	0.169	0.719
232	1	2.311	0.184	-2.127	0.937	0.049	0.182
233	1	1.849	0.339	-1.51	0.763	0.2	0.888
234	1	2.332	0.28	-2.052	0.901	0.079	0.304
235	1	1.696	0.275	-1.421	0.784	0.18	0.777
236	1	2.631	0.242	-2.389	0.928	0.056	0.21
237	1	3.347	0.726	-2.621	0.798	0.159	0.671
238	1	1.63	0.283	-1.348	0.774	0.189	0.825
239	1	4.069	0.236	-3.833	0.96	0.031	0.112
240	1	1.672	0.329	-1.343	0.753	0.209	0.933
241	1	1.023	0.309	-0.713	0.686	0.262	1.26
242	1	1.672	0.329	-1.343	0.753	0.209	0.933
243	1	1.639	0.405	-1.234	0.725	0.235	1.089
244	1	1.033	0.34	-0.693	0.669	0.279	1.374
245	1	1.689	0.264	-1.425	0.789	0.175	0.752
246	1	3.153	0.342	-2.811	0.809	0.161	0.68
247	1	1.705	0.263	-1.443	0.792	0.172	0.738
248	1	2.614	0.173	-2.441	0.952	0.037	0.136
249	1	1.672	0.329	-1.343	0.753	0.209	0.933
250	1	1.689	0.264	-1.425	0.789	0.175	0.752
251	1	1.279	0.383	-0.896	0.687	0.267	1.292
252	1	3.302	0.223	-3.08	0.953	0.037	0.135
253	1	0.985	0.435	-0.549	0.623	0.326	1.71
254	1	1.869	0.301	-1.567	0.782	0.184	0.796
255	1	2.747	0.216	-2.531	0.939	0.048	0.177
256	1	5.321	0.782	-4.539	0.846	0.118	0.476
257	1	1.731	0.24	-1.491	0.807	0.158	0.666
258	1	1.639	0.405	-1.234	0.725	0.235	1.089
259	1	2.781	0.256	-2.525	0.93	0.055	0.205
260	1	4.926	0.26	-4.666	0.995	0.002	0.009
261	1	1.861	0.314	-1.547	0.775	0.19	0.829
262	1	3.048	0.218	-2.831	0.867	0.108	0.429
263	1	3.874	1.049	-2.825	0.882	0.068	0.257
264	1	3.511	0.246	-3.265	0.951	0.038	0.139
265	1	3.408	0.208	-3.2	0.958	0.032	0.118
266	1	1.279	0.383	-0.896	0.687	0.267	1.292
267	1	3.238	0.177	-3.061	0.983	0.012	0.044
268	1	1.692	0.279	-1.413	0.782	0.182	0.79
269	1	2.031	0.284	-1.747	0.882	0.095	0.371
270	1	1.849	0.339	-1.51	0.763	0.2	0.888
271	1	1.639	0.405	-1.234	0.725	0.235	1.089
272	1	4.315	0.277	-4.038	0.954	0.036	0.131
273	1	2.449	0.259	-2.19	0.916	0.066	0.252
274	1	5.542	0.747	-4.796	0.936	0.04	0.148
275	1	3.044	1.059	-1.985	0.493	0.451	2.909
276	1	1.849	0.339	-1.51	0.763	0.2	0.888
277	1	1.438	0.659	-0.779	0.537	0.41	2.458
278	1	3.647	0.201	-3.446	0.985	0.011	0.038
279	1	1.672	0.329	-1.343	0.753	0.209	0.933
280	1	1.665	0.248	-1.418	0.797	0.167	0.711
281	1	3.281	1.317	-1.964	0.676	0.242	1.13
282	1	1.459	0.711	-0.748	0.523	0.422	2.589
283	1	1.849	0.339	-1.51	0.763	0.2	0.888
284	1	3.048	0.218	-2.831	0.867	0.108	0.429
285	1	2.565	0.261	-2.303	0.835	0.137	0.563
286	1	1.663	0.25	-1.413	0.796	0.169	0.719
287	1	3.485	0.225	-3.26	0.955	0.035	0.128
288	1	2.96	0.157	-2.803	0.98	0.014	0.051
289	1	6.276	0.237	-6.039	0.999	0.001	0.003
290	1	4.423	0.22	-4.203	0.996	0.002	0.009
291	1	1.849	0.339	-1.51	0.763	0.2	0.888
292	1	3.153	0.342	-2.811	0.809	0.161	0.68
293	1	2.565	0.261	-2.303	0.835	0.137	0.563
294	1	1.544	1.099	-0.445	0.465	0.479	3.252
295	1	3.55	0.191	-3.358	0.985	0.01	0.037
296	1	4.29	0.205	-4.084	0.993	0.005	0.017
297	1	1.672	0.329	-1.343	0.753	0.209	0.933
298	1	0.691	1.452	0.76	0.309	0.637	6.208
299	1	3.068	0.26	-2.808	0.937	0.049	0.183
300	1	3.495	0.219	-3.275	0.957	0.033	0.12
301	1	2.202	0.926	-1.277	0.686	0.253	1.201
302	1	3.019	0.22	-2.8	0.969	0.022	0.08
303	1	1.672	0.329	-1.343	0.753	0.209	0.933
304	1	4.242	0.245	-3.997	0.96	0.031	0.113
305	1	2.634	0.221	-2.414	0.936	0.05	0.187
306	1	3.604	0.187	-3.417	0.986	0.01	0.035
307	1	3.153	0.342	-2.811	0.809	0.161	0.68
308	1	2.778	0.211	-2.567	0.944	0.043	0.161
309	1	1.665	0.248	-1.418	0.797	0.167	0.711
310	1	1.964	0.314	-1.65	0.87	0.105	0.414
311	1	2.778	0.211	-2.567	0.944	0.043	0.161
312	1	1.63	0.283	-1.348	0.774	0.189	0.825
313	1	1.665	0.248	-1.418	0.797	0.167	0.711
314	1	2.449	0.259	-2.19	0.916	0.066	0.252
315	1	1.684	0.288	-1.396	0.776	0.188	0.818
316	1	2.818	0.774	-2.044	0.761	0.19	0.828
317	1	1.279	0.383	-0.896	0.687	0.267	1.292
318	1	10.339	0.29	-10.049	0.995	0.003	0.011
319	1	1.891	0.268	-1.623	0.8	0.166	0.705
320	1	3.369	0.921	-2.448	0.785	0.163	0.691
321	1	1.691	0.301	-1.39	0.768	0.195	0.857
322	1	0.907	1.237	0.33	0.372	0.572	4.725
323	1	2.779	0.227	-2.552	0.939	0.047	0.177
324	1	1.014	0.395	-0.62	0.643	0.306	1.559
325	1	9.376	0.856	-8.52	0.878	0.098	0.385
326	1	2.818	0.955	-1.863	0.721	0.221	1.004
327	1	4.725	0.736	-3.989	0.92	0.051	0.192
328	1	3.326	0.669	-2.657	0.88	0.085	0.33
329	1	1.639	0.405	-1.234	0.725	0.235	1.089
330	1	1.672	0.329	-1.343	0.753	0.209	0.933
331	1	1.3	0.686	-0.614	0.515	0.43	2.677
332	1	1.672	0.329	-1.343	0.753	0.209	0.933
333	1	1.881	0.282	-1.6	0.792	0.173	0.743
334	1	1.861	0.314	-1.547	0.775	0.19	0.829
335	1	2.567	0.224	-2.343	0.929	0.055	0.208
336	1	2.565	0.261	-2.303	0.835	0.137	0.563
337	1	2.317	0.243	-2.074	0.935	0.049	0.181
338	1	1.849	0.339	-1.51	0.763	0.2	0.888
339	1	2.565	0.261	-2.303	0.835	0.137	0.563
340	1	1.881	0.282	-1.6	0.792	0.173	0.743
341	1	2.565	0.261	-2.303	0.835	0.137	0.563
342	1	3.456	0.198	-3.258	0.962	0.029	0.107
343	1	4.125	0.706	-3.419	0.831	0.133	0.542
344	1	2.778	0.211	-2.567	0.944	0.043	0.161
345	1	1.689	0.264	-1.425	0.789	0.175	0.752
346	1	1.228	0.644	-0.584	0.52	0.425	2.622
347	1	1.325	1.637	0.311	0.32	0.618	5.73
348	1	2.543	2.981	0.438	0.293	0.622	5.839
349	1	2.468	0.213	-2.254	0.932	0.053	0.198
350	1	3.153	0.342	-2.811	0.809	0.161	0.68
351	1	1.015	0.368	-0.647	0.653	0.296	1.487
352	1	1.691	0.301	-1.39	0.768	0.195	0.857
353	1	3.153	0.342	-2.811	0.809	0.161	0.68
354	1	1.52	0.307	-1.213	0.75	0.21	0.942
355	1	1.252	1.566	0.314	0.315	0.624	5.868
356	1	20.153	2.837	-17.316	0.927	0.025	0.091
357	1	3.25	0.174	-3.076	0.983	0.012	0.042
358	1	1.691	0.301	-1.39	0.768	0.195	0.857
359	1	2.007	1.097	-0.911	0.577	0.344	1.855
360	1	1.639	0.405	-1.234	0.725	0.235	1.089
361	1	1.692	0.279	-1.413	0.782	0.182	0.79
362	1	4.717	0.77	-3.948	0.838	0.125	0.507
363	1	10.139	1.175	-8.965	0.972	0.008	0.028
364	1	2.78	0.237	-2.543	0.936	0.05	0.187
365	1	3.771	0.244	-3.526	0.979	0.014	0.051
366	1	1.891	0.268	-1.623	0.8	0.166	0.705
367	1	4.111	0.237	-3.875	0.96	0.031	0.112
368	1	8.624	0.7	-7.923	0.996	0.001	0.004
369	1	2.146	0.275	-1.871	0.892	0.086	0.332
370	1	1.672	0.329	-1.343	0.753	0.209	0.933
371	1	1.849	0.339	-1.51	0.763	0.2	0.888
372	1	0.789	0.432	-0.356	0.58	0.363	2.015
373	1	1.288	0.766	-0.522	0.491	0.453	2.936
374	1	1.63	0.283	-1.348	0.774	0.189	0.825
375	1	2.312	0.183	-2.13	0.938	0.048	0.18
376	1	1.672	0.329	-1.343	0.753	0.209	0.933
377	1	1.715	0.255	-1.46	0.797	0.168	0.714
378	1	2.152	0.256	-1.896	0.899	0.08	0.309
379	1	1.459	0.711	-0.748	0.523	0.422	2.589
380	1	1.897	0.261	-1.636	0.805	0.162	0.683
381	1	7.103	0.254	-6.849	0.995	0.003	0.011
382	1	1.696	0.275	-1.421	0.784	0.18	0.777
383	1	1.672	0.329	-1.343	0.753	0.209	0.933
384	1	3.048	0.218	-2.831	0.867	0.108	0.429
385	1	3.942	0.199	-3.744	0.988	0.008	0.03
386	1	2.371	0.19	-2.182	0.937	0.049	0.182
387	1	3.048	0.218	-2.831	0.867	0.108	0.429
388	1	1.881	0.282	-1.6	0.792	0.173	0.743
389	1	2.721	0.272	-2.45	0.92	0.063	0.237
390	1	1.691	0.301	-1.39	0.768	0.195	0.857
391	1	3.203	0.233	-2.969	0.971	0.021	0.075
392	1	9.493	0.654	-8.839	0.984	0.01	0.035
393	1	6.554	0.266	-6.289	0.969	0.025	0.09
394	1	2.603	0.212	-2.391	0.938	0.048	0.18
395	1	1.654	0.258	-1.396	0.79	0.174	0.746
396	1	1.672	0.329	-1.343	0.753	0.209	0.933
397	1	2.568	0.252	-2.317	0.927	0.057	0.212
398	1	8.784	0.339	-8.445	0.995	0.003	0.01
399	1	2.473	0.202	-2.271	0.936	0.05	0.185
400	1	4.876	0.23	-4.646	0.975	0.019	0.068
401	1	7.957	0.238	-7.719	0.996	0.003	0.011
402	1	1.692	0.279	-1.413	0.782	0.182	0.79
403	1	1.63	0.283	-1.348	0.774	0.189	0.825
404	1	3.521	0.197	-3.324	0.984	0.011	0.041
405	1	1.42	0.808	-0.611	0.496	0.449	2.884
406	1	1.689	0.264	-1.425	0.789	0.175	0.752
407	1	1.616	0.298	-1.318	0.764	0.198	0.874
408	1	2.384	0.224	-2.161	0.925	0.059	0.223
409	1	1.869	0.301	-1.567	0.782	0.184	0.796
410	1	1.849	0.339	-1.51	0.763	0.2	0.888
411	1	1.964	0.314	-1.65	0.87	0.105	0.414
412	1	1.138	1.254	0.116	0.345	0.593	5.153
413	1	3.048	0.218	-2.831	0.867	0.108	0.429
414	1	1.554	0.762	-0.792	0.516	0.43	2.668
415	1	2.565	0.261	-2.303	0.835	0.137	0.563
416	1	3.153	0.342	-2.811	0.809	0.161	0.68
417	1	2.468	0.213	-2.254	0.932	0.053	0.198
418	1	2.603	0.212	-2.391	0.938	0.048	0.18
419	1	1.672	0.329	-1.343	0.753	0.209	0.933
420	1	1.861	0.314	-1.547	0.775	0.19	0.829
421	1	1.78	0.296	-1.485	0.779	0.185	0.805
422	1	4.066	0.234	-3.832	0.984	0.011	0.038
423	1	1.689	0.264	-1.425	0.789	0.175	0.752
424	1	2.46	0.229	-2.231	0.926	0.058	0.218
425	1	1.757	1.224	-0.533	0.4	0.538	4.131
426	1	3.223	0.181	-3.042	0.963	0.028	0.103
427	1	1.672	0.329	-1.343	0.753	0.209	0.933
428	1	1.731	0.24	-1.491	0.807	0.158	0.666
429	1	2.52	0.204	-2.316	0.937	0.049	0.182
430	1	1.279	0.383	-0.896	0.687	0.267	1.292
431	1	1.014	0.395	-0.62	0.643	0.306	1.559
432	1	3.417	0.224	-3.193	0.954	0.036	0.131
433	1	1.849	0.339	-1.51	0.763	0.2	0.888
434	1	2.565	0.261	-2.303	0.835	0.137	0.563
435	1	2.456	0.24	-2.216	0.922	0.061	0.231
436	1	1.861	0.314	-1.547	0.775	0.19	0.829
437	1	1.459	0.718	-0.741	0.521	0.424	2.611
438	1	1.78	0.296	-1.485	0.779	0.185	0.805
439	1	1.692	0.279	-1.413	0.782	0.182	0.79
440	1	2.538	0.764	-1.775	0.746	0.203	0.903
441	1	2.456	0.24	-2.216	0.922	0.061	0.231
442	1	3.521	0.209	-3.311	0.959	0.031	0.114
443	1	1.037	0.354	-0.683	0.664	0.285	1.411
444	1	2.401	0.748	-1.653	0.578	0.372	2.099
445	1	1.639	0.405	-1.234	0.725	0.235	1.089
446	1	2.624	0.293	-2.33	0.913	0.068	0.26
447	1	3.919	0.185	-3.734	0.976	0.018	0.066
448	1	1.869	0.301	-1.567	0.782	0.184	0.796
449	1	2.373	0.245	-2.128	0.916	0.066	0.25
450	1	2.031	0.284	-1.747	0.882	0.095	0.371
451	1	1.672	0.329	-1.343	0.753	0.209	0.933
452	1	2.304	0.719	-1.585	0.743	0.207	0.925
453	1	3.049	0.217	-2.832	0.971	0.02	0.073
454	1	1.672	0.329	-1.343	0.753	0.209	0.933
455	1	5.534	0.279	-5.255	0.996	0.002	0.007
456	1	9.558	0.305	-9.254	0.994	0.004	0.015
457	1	1.849	0.339	-1.51	0.763	0.2	0.888
458	1	2.433	0.859	-1.575	0.632	0.32	1.666
459	1	1.748	0.715	-1.033	0.546	0.401	2.371
460	1	3.491	0.19	-3.302	0.968	0.025	0.089
461	1	2.195	0.228	-1.967	0.912	0.069	0.264
462	1	1.849	0.339	-1.51	0.763	0.2	0.888
463	1	1.715	0.255	-1.46	0.797	0.168	0.714
464	1	3.35	0.231	-3.119	0.974	0.018	0.065
465	1	1.616	0.298	-1.318	0.764	0.198	0.874
466	1	1.861	0.314	-1.547	0.775	0.19	0.829
467	1	1.881	0.282	-1.6	0.792	0.173	0.743
468	1	2.37	4.616	2.246	0.193	0.663	6.972
469	1	1.028	0.368	-0.66	0.656	0.293	1.466
470	1	7.745	0.878	-6.868	0.97	0.012	0.044
471	1	1.689	0.264	-1.425	0.789	0.175	0.752
472	1	1.691	0.301	-1.39	0.768	0.195	0.857
473	1	1.554	0.755	-0.798	0.518	0.428	2.653
474	1	3.7	0.187	-3.513	0.987	0.009	0.033
475	1	3.319	0.176	-3.143	0.984	0.011	0.04
476	1	3.847	0.257	-3.59	0.951	0.038	0.139
477	1	2.683	0.229	-2.454	0.955	0.033	0.121
478	1	1.78	0.296	-1.485	0.779	0.185	0.805
479	1	16.924	1	-15.923	0.977	0.012	0.041
480	1	1.861	0.314	-1.547	0.775	0.19	0.829
481	1	0.985	0.435	-0.549	0.623	0.326	1.71
482	1	3.889	0.258	-3.632	0.951	0.038	0.138
483	1	1.672	0.329	-1.343	0.753	0.209	0.933
484	1	2.198	0.201	-1.997	0.924	0.059	0.224
485	1	2.208	0.277	-1.931	0.895	0.083	0.322
486	1	8.898	1.403	-7.495	0.685	0.269	1.303
487	1	1.63	0.283	-1.348	0.774	0.189	0.825
488	1	0.978	0.326	-0.652	0.668	0.279	1.37
489	1	1.689	0.264	-1.425	0.789	0.175	0.752
490	1	1.78	0.296	-1.485	0.779	0.185	0.805
491	1	1.861	0.314	-1.547	0.775	0.19	0.829
492	1	1.861	0.314	-1.547	0.775	0.19	0.829
493	1	0.975	0.33	-0.644	0.665	0.282	1.391
494	1	1.869	0.301	-1.567	0.782	0.184	0.796
495	1	1.672	0.329	-1.343	0.753	0.209	0.933
496	1	4.199	0.228	-3.971	0.963	0.028	0.103
497	1	1.691	0.301	-1.39	0.768	0.195	0.857
498	1	1.221	0.641	-0.58	0.521	0.425	2.614
499	1	1.672	0.329	-1.343	0.753	0.209	0.933
500	1	1.012	0.323	-0.689	0.677	0.272	1.321
501	1	1.663	0.25	-1.413	0.796	0.169	0.719
502	1	1.869	0.301	-1.567	0.782	0.184	0.796
503	1	1.672	0.329	-1.343	0.753	0.209	0.933
504	1	3.198	0.229	-2.969	0.957	0.033	0.119
505	1	1.78	0.296	-1.485	0.779	0.185	0.805
506	1	3.209	0.247	-2.963	0.953	0.036	0.131
507	1	2.778	0.211	-2.567	0.944	0.043	0.161
508	1	3.153	0.342	-2.811	0.809	0.161	0.68
509	1	1.63	0.283	-1.348	0.774	0.189	0.825
510	1	1.869	0.301	-1.567	0.782	0.184	0.796
511	1	3.838	0.233	-3.605	0.991	0.005	0.018
512	1	1.665	0.248	-1.418	0.797	0.167	0.711
513	1	2.285	0.214	-2.071	0.924	0.06	0.226
514	1	1.881	0.282	-1.6	0.792	0.173	0.743
515	1	1.869	0.301	-1.567	0.782	0.184	0.796
516	1	3.549	0.198	-3.351	0.984	0.011	0.04
517	1	5.2	0.715	-4.485	0.88	0.091	0.356
518	1	1.532	1.428	-0.104	0.355	0.583	4.954
519	1	1.228	0.644	-0.584	0.52	0.425	2.623
520	1	1.616	0.298	-1.318	0.764	0.198	0.874
521	1	2.565	0.261	-2.303	0.835	0.137	0.563
522	1	1.78	0.296	-1.485	0.779	0.185	0.805
523	1	1.692	0.279	-1.413	0.782	0.182	0.79
524	1	3.853	0.206	-3.647	0.986	0.01	0.034
525	1	1.849	0.339	-1.51	0.763	0.2	0.888
526	1	1.881	0.282	-1.6	0.792	0.173	0.743
527	1	13.402	0.322	-13.08	0.999	0	0.001
528	1	1.897	0.261	-1.636	0.805	0.162	0.683
529	1	2.94	0.231	-2.709	0.965	0.025	0.092
530	1	3.528	0.18	-3.348	0.968	0.024	0.089
531	1	3.42	0.197	-3.223	0.982	0.012	0.044
532	1	1.869	0.301	-1.567	0.782	0.184	0.796
533	1	3.54	0.181	-3.36	0.968	0.024	0.088
534	1	1.279	0.383	-0.896	0.687	0.267	1.292
535	1	3.384	0.224	-3.16	0.954	0.036	0.132
536	1	2.592	0.725	-1.867	0.59	0.361	1.998
537	1	3.254	0.187	-3.066	0.981	0.013	0.048
538	1	5.103	0.296	-4.807	0.996	0.001	0.005
539	1	1.715	0.255	-1.46	0.797	0.168	0.714
540	1	1.616	0.298	-1.318	0.764	0.198	0.874
541	1	1.672	0.329	-1.343	0.753	0.209	0.933
542	1	1.665	0.248	-1.418	0.797	0.167	0.711
543	1	1.692	0.279	-1.413	0.782	0.182	0.79
544	1	3.531	0.18	-3.35	0.968	0.024	0.089
545	1	1.861	0.314	-1.547	0.775	0.19	0.829
546	1	1.861	0.314	-1.547	0.775	0.19	0.829
547	1	1.891	0.268	-1.623	0.8	0.166	0.705
548	1	1.933	0.289	-1.643	0.874	0.101	0.4
549	1	2.46	0.229	-2.231	0.926	0.058	0.218
550	1	1.78	0.296	-1.485	0.779	0.185	0.805
551	1	4.113	0.254	-3.858	0.985	0.01	0.035
552	1	1.905	0.251	-1.654	0.811	0.156	0.654
553	1	15.005	0.349	-14.656	1	0	0
554	1	3.416	0.211	-3.205	0.957	0.033	0.12
555	1	1.052	0.332	-0.72	0.678	0.272	1.322
556	1	5.098	0.266	-4.832	0.995	0.002	0.008
557	1	1.849	0.339	-1.51	0.763	0.2	0.888
558	1	1.869	0.301	-1.567	0.782	0.184	0.796
559	1	2.631	0.242	-2.389	0.928	0.056	0.21
560	1	2.271	0.251	-2.02	0.932	0.052	0.193
561	1	1.881	0.282	-1.6	0.792	0.173	0.743
562	1	1.639	0.405	-1.234	0.725	0.235	1.089
563	1	2.779	0.227	-2.552	0.939	0.047	0.177
564	1	2.528	0.187	-2.341	0.944	0.043	0.161
565	1	2.78	0.237	-2.543	0.936	0.05	0.187
566	1	4.569	0.22	-4.348	0.967	0.025	0.091
567	1	3.048	0.218	-2.831	0.867	0.108	0.429
568	1	1.081	0.298	-0.782	0.702	0.249	1.172
569	1	2.565	0.261	-2.303	0.835	0.137	0.563
570	1	1.616	0.298	-1.318	0.764	0.198	0.874
571	1	5.724	0.255	-5.47	0.992	0.005	0.018
572	1	1.52	0.307	-1.213	0.75	0.21	0.942
573	1	1.616	0.298	-1.318	0.764	0.198	0.874
574	1	1.891	0.268	-1.623	0.8	0.166	0.705
575	1	2.329	0.3	-2.029	0.893	0.085	0.329
576	1	2.608	0.723	-1.885	0.591	0.36	1.991
577	1	3.271	0.215	-3.056	0.954	0.036	0.132
578	1	3.814	0.232	-3.582	0.967	0.025	0.089
579	1	0.963	0.347	-0.616	0.654	0.293	1.467
580	1	2.171	0.234	-1.937	0.908	0.072	0.276
581	1	1.616	0.298	-1.318	0.764	0.198	0.874
582	1	2.371	0.19	-2.182	0.937	0.049	0.182
583	1	1.692	0.279	-1.413	0.782	0.182	0.79
584	1	1.616	0.298	-1.318	0.764	0.198	0.874
585	1	1.849	0.339	-1.51	0.763	0.2	0.888
586	1	3.313	0.189	-3.124	0.982	0.013	0.046
587	1	1.663	0.25	-1.413	0.796	0.169	0.719
588	1	2.781	0.256	-2.525	0.93	0.055	0.205
589	1	1.78	0.296	-1.485	0.779	0.185	0.805
590	1	2.779	0.227	-2.552	0.939	0.047	0.177
591	1	3.421	0.167	-3.254	0.987	0.009	0.033
592	1	1.881	0.282	-1.6	0.792	0.173	0.743
593	1	2.949	0.218	-2.731	0.967	0.024	0.087
594	1	1.684	0.288	-1.396	0.776	0.188	0.818
595	1	1.861	0.314	-1.547	0.775	0.19	0.829
596	1	1.861	0.314	-1.547	0.775	0.19	0.829
597	1	1.861	0.314	-1.547	0.775	0.19	0.829
598	1	3.19	0.219	-2.971	0.96	0.031	0.112
599	1	2.78	0.237	-2.543	0.936	0.05	0.187
600	1	4.146	0.257	-3.888	0.983	0.011	0.04
601	1	2.619	0.758	-1.861	0.583	0.368	2.06
602	1	1.731	0.24	-1.491	0.807	0.158	0.666
603	1	2.285	0.214	-2.071	0.924	0.06	0.226
604	1	4.746	0.261	-4.484	0.96	0.031	0.113
605	1	1.429	1.222	-0.208	0.371	0.567	4.633
606	1	3.239	0.19	-3.049	0.979	0.015	0.054
607	1	1.861	0.314	-1.547	0.775	0.19	0.829
608	1	1.616	0.298	-1.318	0.764	0.198	0.874
609	1	3.654	0.186	-3.468	0.987	0.009	0.033
610	1	2.352	0.217	-2.135	0.926	0.058	0.219
611	1	1.663	0.25	-1.413	0.796	0.169	0.719
612	1	3.606	0.184	-3.423	0.987	0.009	0.033
613	1	3.588	0.184	-3.403	0.986	0.01	0.034
614	1	1.849	0.339	-1.51	0.763	0.2	0.888
615	1	1.861	0.314	-1.547	0.775	0.19	0.829
616	1	1.654	0.258	-1.396	0.79	0.174	0.746
617	1	2.825	0.219	-2.606	0.963	0.026	0.096
618	1	1.78	0.296	-1.485	0.779	0.185	0.805
619	1	6.524	1.034	-5.491	0.851	0.11	0.437
620	1	1.849	0.339	-1.51	0.763	0.2	0.888
621	1	1.689	0.264	-1.425	0.789	0.175	0.752
622	1	1.849	0.339	-1.51	0.763	0.2	0.888
623	1	1.861	0.314	-1.547	0.775	0.19	0.829
624	1	4.574	0.263	-4.311	0.985	0.01	0.035
625	1	3.6	0.223	-3.377	0.961	0.03	0.109
626	1	1.869	0.301	-1.567	0.782	0.184	0.796
627	1	2.468	0.213	-2.254	0.932	0.053	0.198
628	1	1.705	0.263	-1.443	0.792	0.172	0.738
629	1	4.058	0.234	-3.824	0.984	0.011	0.038
630	1	3.063	0.221	-2.842	0.948	0.04	0.148
631	1	3.153	0.342	-2.811	0.809	0.161	0.68
632	1	2.565	0.261	-2.303	0.835	0.137	0.563
633	1	3.209	0.247	-2.963	0.953	0.036	0.131
634	1	2.721	0.272	-2.45	0.92	0.063	0.237
635	1	1.891	0.268	-1.623	0.8	0.166	0.705
636	1	1.616	0.298	-1.318	0.764	0.198	0.874
637	1	3.246	0.199	-3.046	0.965	0.027	0.097
638	1	10.758	0.297	-10.461	0.999	0	0.001
639	1	2.631	0.242	-2.389	0.928	0.056	0.21
640	1	1.715	0.255	-1.46	0.797	0.168	0.714
641	1	3.73	0.19	-3.54	0.975	0.019	0.068
642	1	4.121	0.235	-3.886	0.965	0.026	0.096
643	1	2.634	0.221	-2.414	0.936	0.05	0.187
644	1	1.731	0.24	-1.491	0.807	0.158	0.666
645	1	2.614	0.173	-2.441	0.952	0.037	0.136
646	1	3.887	0.227	-3.66	0.983	0.011	0.041
647	1	1.849	0.339	-1.51	0.763	0.2	0.888
648	1	1.849	0.339	-1.51	0.763	0.2	0.888
649	1	1.691	0.301	-1.39	0.768	0.195	0.857
650	1	4.224	0.217	-4.007	0.966	0.026	0.095
651	1	1.715	0.255	-1.46	0.797	0.168	0.714
652	1	1.665	0.248	-1.418	0.797	0.167	0.711
653	1	5.337	0.259	-5.077	0.963	0.03	0.109
654	1	1.691	0.301	-1.39	0.768	0.195	0.857
655	1	3.776	0.213	-3.563	0.99	0.006	0.021
656	1	1.78	0.296	-1.485	0.779	0.185	0.805
657	1	2.781	0.256	-2.525	0.93	0.055	0.205
658	1	3.5	0.193	-3.307	0.964	0.028	0.101
659	1	3.54	0.177	-3.363	0.987	0.009	0.032
660	1	3.833	0.18	-3.653	0.989	0.008	0.027
661	1	1.616	0.298	-1.318	0.764	0.198	0.874
662	1	2.253	0.199	-2.054	0.927	0.057	0.215
663	1	1.689	0.264	-1.425	0.789	0.175	0.752
664	1	1.315	0.813	-0.502	0.481	0.463	3.052
665	1	1.869	0.301	-1.567	0.782	0.184	0.796
666	1	3.281	0.164	-3.117	0.984	0.011	0.041
667	1	1.672	0.329	-1.343	0.753	0.209	0.933
668	1	4.234	0.245	-3.989	0.996	0.001	0.003
669	1	1.639	0.405	-1.234	0.725	0.235	1.089
670	1	1.881	0.282	-1.6	0.792	0.173	0.743
671	1	2.778	0.211	-2.567	0.944	0.043	0.161
672	1	1.279	0.383	-0.896	0.687	0.267	1.292
673	1	2.285	0.214	-2.071	0.924	0.06	0.226
674	1	1.22	0.719	-0.501	0.493	0.451	2.907
675	1	1.279	0.383	-0.896	0.687	0.267	1.292
676	1	3.988	0.184	-3.804	0.99	0.007	0.025
677	1	1.849	0.339	-1.51	0.763	0.2	0.888
678	1	3.418	0.224	-3.194	0.954	0.036	0.131
679	1	3.511	0.246	-3.265	0.951	0.038	0.139
680	1	3.521	0.197	-3.324	0.984	0.011	0.041
681	1	2.565	0.261	-2.303	0.835	0.137	0.563
682	1	1.691	0.301	-1.39	0.768	0.195	0.857
683	1	2.456	0.24	-2.216	0.922	0.061	0.231
684	1	1.849	0.339	-1.51	0.763	0.2	0.888
685	1	3.041	0.212	-2.829	0.958	0.032	0.118
686	1	2.456	0.24	-2.216	0.922	0.061	0.231
687	1	4.393	0.758	-3.635	0.827	0.135	0.552
688	1	2.736	0.767	-1.969	0.755	0.196	0.864
689	1	1.849	0.339	-1.51	0.763	0.2	0.888
690	1	1.081	0.298	-0.782	0.702	0.249	1.172
691	1	2.565	0.261	-2.303	0.835	0.137	0.563
692	1	2.519	0.207	-2.311	0.936	0.05	0.186
693	1	1.014	0.395	-0.62	0.643	0.306	1.559
694	1	3.311	0.162	-3.15	0.987	0.009	0.034
695	1	3.573	0.192	-3.381	0.985	0.01	0.037
696	1	2.778	0.211	-2.567	0.944	0.043	0.161
697	1	3.688	0.186	-3.502	0.968	0.024	0.088
698	1	2.78	0.237	-2.543	0.936	0.05	0.187
699	1	2.449	0.259	-2.19	0.916	0.066	0.252
700	1	4.849	0.251	-4.597	0.968	0.024	0.089
701	1	1.78	0.296	-1.485	0.779	0.185	0.805
702	1	1.663	0.25	-1.413	0.796	0.169	0.719
703	1	1.353	0.873	-0.48	0.47	0.473	3.184
704	1	1.841	2.184	0.342	0.431	0.479	3.253
705	1	1.869	0.301	-1.567	0.782	0.184	0.796
706	1	1.672	0.329	-1.343	0.753	0.209	0.933
707	1	1.861	0.314	-1.547	0.775	0.19	0.829
708	1	1.78	0.296	-1.485	0.779	0.185	0.805
709	1	3.781	0.168	-3.613	0.991	0.007	0.024
710	1	13.954	0.431	-13.522	0.998	0.001	0.003
711	1	3.672	0.22	-3.452	0.982	0.012	0.044
712	1	1.849	0.339	-1.51	0.763	0.2	0.888
713	1	3.641	0.822	-2.819	0.862	0.094	0.367
714	1	2.606	0.201	-2.404	0.942	0.045	0.168
715	1	1.672	0.329	-1.343	0.753	0.209	0.933
716	1	4.023	1.211	-2.813	0.706	0.226	1.036
717	1	1.665	0.248	-1.418	0.797	0.167	0.711
718	1	1.891	0.268	-1.623	0.8	0.166	0.705
719	1	1.775	0.66	-1.115	0.709	0.237	1.1
720	1	1.63	0.283	-1.348	0.774	0.189	0.825
721	1	1.869	0.301	-1.567	0.782	0.184	0.796
722	1	1.045	0.285	-0.76	0.705	0.244	1.144
723	1	3.322	0.176	-3.146	0.984	0.011	0.04
724	1	1.279	0.383	-0.896	0.687	0.267	1.292
725	1	4.703	0.261	-4.443	0.965	0.026	0.096
726	1	4.712	0.777	-3.935	0.835	0.127	0.517
727	1	1.684	0.288	-1.396	0.776	0.188	0.818
728	1	1.306	0.81	-0.495	0.48	0.464	3.061
729	1	1.639	0.405	-1.234	0.725	0.235	1.089
730	1	3.12	1.741	-1.378	0.373	0.558	4.479
731	1	1.964	0.314	-1.65	0.87	0.105	0.414
732	1	2.271	0.619	-1.652	0.772	0.183	0.795
733	1	1.881	0.282	-1.6	0.792	0.173	0.743
734	1	4.751	0.658	-4.093	0.934	0.044	0.164
735	1	2.449	0.726	-1.723	0.584	0.366	2.046
736	1	10.159	1.162	-8.997	0.955	0.021	0.076
737	1	5.749	1.563	-4.187	0.744	0.185	0.802
738	1	3.211	0.221	-2.99	0.976	0.016	0.058
739	1	1.015	0.368	-0.647	0.653	0.296	1.487
740	1	1.19	2.703	1.513	0.183	0.754	10.87
741	1	1.869	0.301	-1.567	0.782	0.184	0.796
742	1	3.942	0.23	-3.712	0.984	0.011	0.039
743	1	1.861	0.314	-1.547	0.775	0.19	0.829
744	1	1.033	0.34	-0.693	0.669	0.279	1.374
745	1	2.892	0.265	-2.627	0.932	0.053	0.2
746	1	1.869	0.301	-1.567	0.782	0.184	0.796
747	1	1.663	0.25	-1.413	0.796	0.169	0.719
748	1	3.048	0.218	-2.831	0.867	0.108	0.429
749	1	1.093	0.79	-0.303	0.458	0.485	3.333
750	1	2.349	1.459	-0.891	0.413	0.526	3.926
751	1	2.519	0.207	-2.311	0.936	0.05	0.186
752	1	0.975	0.33	-0.644	0.665	0.282	1.391
753	1	1.542	1.071	-0.471	0.402	0.538	4.13
754	1	4.497	0.261	-4.236	0.985	0.01	0.035
755	1	3.026	0.175	-2.851	0.978	0.016	0.057
756	1	3.685	0.266	-3.419	0.954	0.035	0.129
757	1	3.048	0.218	-2.831	0.867	0.108	0.429
758	1	2.733	0.272	-2.461	0.921	0.062	0.236
759	1	1.684	0.288	-1.396	0.776	0.188	0.818
760	1	1.881	0.282	-1.6	0.792	0.173	0.743
761	1	2.611	0.22	-2.392	0.935	0.051	0.19
762	1	0.978	0.326	-0.652	0.668	0.279	1.37
763	1	4.439	0.259	-4.18	0.985	0.01	0.036
764	1	1.222	0.718	-0.504	0.494	0.45	2.901
765	1	3.397	0.192	-3.206	0.963	0.029	0.105
766	1	12.138	0.36	-11.777	0.995	0.003	0.01
767	1	1.748	0.711	-1.037	0.548	0.4	2.359
768	1	2.776	0.186	-2.59	0.953	0.037	0.135
769	1	1.731	0.24	-1.491	0.807	0.158	0.666
770	1	2.52	0.204	-2.316	0.937	0.049	0.182
771	1	1.769	0.319	-1.45	0.849	0.123	0.495
772	1	3.419	0.224	-3.195	0.954	0.036	0.131
773	1	3.311	0.21	-3.1	0.956	0.034	0.123
774	1	1.849	0.339	-1.51	0.763	0.2	0.888
775	1	2.46	0.229	-2.231	0.926	0.058	0.218
776	1	1.307	0.977	-0.33	0.456	0.488	3.373
777	1	1.78	0.296	-1.485	0.779	0.185	0.805
778	1	2.781	0.256	-2.525	0.93	0.055	0.205
779	1	2.78	0.237	-2.543	0.936	0.05	0.187
780	1	1.621	0.645	-0.976	0.696	0.248	1.171
781	1	1.869	0.301	-1.567	0.782	0.184	0.796
782	1	4.949	0.284	-4.665	0.963	0.028	0.103
783	1	1.672	0.329	-1.343	0.753	0.209	0.933
784	1	4.562	0.231	-4.332	0.992	0.005	0.019
785	1	32.687	2.528	-30.159	0.987	0.002	0.008
786	1	3.531	0.2	-3.33	0.983	0.012	0.041
787	1	1.63	0.283	-1.348	0.774	0.189	0.825
788	1	1.55	0.843	-0.707	0.499	0.446	2.848
789	1	1.663	0.25	-1.413	0.796	0.169	0.719
790	1	0.985	0.435	-0.549	0.623	0.326	1.71
791	1	1.616	0.298	-1.318	0.764	0.198	0.874
792	1	1.689	0.264	-1.425	0.789	0.175	0.752
793	1	3.048	0.218	-2.831	0.867	0.108	0.429
794	1	1.869	0.301	-1.567	0.782	0.184	0.796
795	1	5.337	0.259	-5.077	0.963	0.03	0.109
796	1	6.464	0.237	-6.227	0.998	0.001	0.003
797	1	1.891	0.268	-1.623	0.8	0.166	0.705
798	1	1.44	1.223	-0.218	0.372	0.566	4.617
799	1	2.285	0.214	-2.071	0.924	0.06	0.226
800	1	2.907	0.218	-2.689	0.965	0.025	0.092
801	1	2.776	0.186	-2.59	0.953	0.037	0.135
802	1	1.869	0.301	-1.567	0.782	0.184	0.796
803	1	1.557	0.664	-0.893	0.545	0.402	2.383
804	1	1.861	0.314	-1.547	0.775	0.19	0.829
805	1	1.033	0.34	-0.693	0.669	0.279	1.374
806	1	1.672	0.329	-1.343	0.753	0.209	0.933
807	1	2.285	0.214	-2.071	0.924	0.06	0.226
808	1	0.978	0.326	-0.652	0.668	0.279	1.37
809	1	1.689	0.264	-1.425	0.789	0.175	0.752
810	1	2.431	0.724	-1.707	0.585	0.366	2.041
811	1	3.611	0.718	-2.893	0.84	0.122	0.494
812	1	1.291	0.732	-0.559	0.5	0.444	2.834
813	1	1.222	0.731	-0.491	0.49	0.454	2.943
814	1	5.384	0.868	-4.516	0.915	0.052	0.196
815	1	2.205	0.253	-1.953	0.926	0.056	0.21
816	1	1.95	4.32	2.37	0.222	0.66	6.889
817	1	2.495	0.724	-1.77	0.587	0.364	2.023
818	1	1.881	0.282	-1.6	0.792	0.173	0.743
819	1	3.556	0.22	-3.336	0.958	0.032	0.118
820	1	4.285	0.239	-4.046	0.962	0.03	0.108
821	1	2.449	0.259	-2.19	0.916	0.066	0.252
822	1	9.034	0.416	-8.618	0.998	0	0.001
823	1	1.689	0.264	-1.425	0.789	0.175	0.752
824	1	4.064	0.234	-3.831	0.984	0.011	0.038
825	1	2.565	0.261	-2.303	0.835	0.137	0.563
826	1	1.301	1.047	-0.254	0.442	0.501	3.553
827	1	1.731	0.24	-1.491	0.807	0.158	0.666
828	1	0.635	3.552	2.916	0.09	0.872	24.072
829	1	0.975	0.33	-0.644	0.665	0.282	1.391
830	1	0.978	0.326	-0.652	0.668	0.279	1.37
831	1	1.869	0.301	-1.567	0.782	0.184	0.796
832	1	4.592	0.232	-4.36	0.965	0.027	0.098
833	1	3.048	0.218	-2.831	0.867	0.108	0.429
834	1	1.692	0.279	-1.413	0.782	0.182	0.79
835	1	0.652	0.962	0.311	0.275	0.668	7.111

## Sheet: VP3-MEME
Supplementary Excelspreadsheet1 - Selection pressure analysis of South African G2P[4] rotavirus genome segments
Site	Partition	&alpha;	&beta;<sup>-</sup>	p<sup>-</sup>	&beta;<sup>+</sup>	p<sup>+</sup>	LRT	p-value	# branches under selection	Total branch length	MEME LogL	FEL LogL		Detailed analysis reports can be found at https://www.datamonkey.org/meme/5f55db24dc5d1378a560345b
1	1	0	0	1	0	0	0	1	0	0	0	0
2	1	0	0	1	0	0	0	1	0	0	0	0		Alpha: Synonymous substitution rate at a site
3	1	0	0	1	0	0	0	1	0	0	0	0		Beta-: Nonsynonymous substitution rate at a site for the negative/neutral evolution component
4	1	0	0	1	0	0	0	1	0	0	0	0		p-: The proportion of the tree evolving neutrally or under negative selection
5	1	0	0	1	0	0	0	1	0	0	0	0		Beta+: Non-synonymous substitution rate at a site for the positive/neutral evolution component
6	1	0	0	1	0	0	0	1	0	0	0	0		p+: The proportion of the tree evolving neutrally or under positive selection
7	1	0	0	0.69	184.92	0.31	21.52	0	20	12.89	-128.14	-120.39		LRT: Likelihood ratio test statistic for episodic diversification
8	1	0	0	1	0	0	0	1	0	0	0	0		p-: Asymptotic p-value for episodic diversification
9	1	0	0	1	0	0	0	1	0	0	0	0		Branches under selection: The estimate of how many branches may have been under selection at this site
10	1	0	0	1	0	0	0	1	0	0	0	0		Total branch length: The total length of branches contributiong to inference at this site and used to scale dN-dS
11	1	0	0	1	0	0	0	1	0	0	0	0		MEME LogL: Site log-likelihood under the MEME model
12	1	0	0	1	0	0	0	1	0	0	0	0		FEL LogL: Site log-likelihood under the FEL model
13	1	2.05	0	0.91	9.82	0.09	0.33	0.48	1	0.38	-15.06	-14.62
14	1	0	0	1	0	0	0	1	0	0	0	0		Statistical significance assessed at p ≤ 0.1
15	1	0	0	1	0	0	0	1	0	0	0	0
16	1	0	0	1	0	0	0	1	0	0	0	0		Positive selected sites with evidence are highlighted in green
17	1	0	0	1	0	0	0	1	0	0	0	0
18	1	0.7	0	1	0.48	0	0	0.67	0	0.06	-10.25	-10.25		Site(s) under positive selection:7, 25, 133, 153, 322, 346, 473, 704, 788, 828, 835
19	1	0	0	0.85	4.59	0.15	1.65	0.22	1	0.16	-10.34	-10.06
20	1	2.08	0	1	1.2	0	0	0.67	0	0.19	-11.43	-11.43
21	1	2.29	0	0.97	42.82	0.03	0.78	0.36	1	0.54	-17.59	-16.87
22	1	0	0	1	0	0	0	1	0	0	0	0
23	1	0	0	1	0	0	0	1	0	0	0	0
24	1	4.36	0	0.94	19.84	0.06	0.27	0.5	1	0.65	-13.07	-12.48
25	1	0	0	0.99	2708.27	0.01	6.11	0.02	1	5.49	-15.35	-12.56
26	1	0	0	1	0	0	0	1	0	0	0	0
27	1	0	0	1	0	0	0	1	0	0	0	0
28	1	1.52	0.48	1	0.53	0	0	0.67	0	0.25	-15.07	-15.07
29	1	4.6	0	1	1.84	0	0	0.67	0	0.42	-6.3	-6.3
30	1	0.89	0	1	0.63	0	0	0.67	0	0.08	-5.63	-5.63
31	1	3.35	0	1	1.46	0	0	0.67	0	0.3	-8.09	-8.09
32	1	2.07	0	1	1.27	0	0	0.67	0	0.19	-9.49	-9.5
33	1	2.02	0	1	1.14	0	0	0.67	0	0.18	-7.87	-7.87
34	1	2.83	0	1	1.65	0	0	0.67	0	0.26	-17.83	-17.83
35	1	0	0	1	0	0	0	1	0	0	0	0
36	1	0	0	1	0	0	0	1	0	0	0	0
37	1	0	0	1	0	0	0	1	0	0	0	0
38	1	0	0	1	0	0	0	1	0	0	0	0
39	1	0	0	1	0	0	0	1	0	0	0	0
40	1	3.38	0	1	1.61	0	0	0.67	0	0.31	-9.79	-9.79
41	1	1.32	0	1	0.82	0	0	0.67	0	0.12	-6.56	-6.56
42	1	4.53	0	1	1.83	0	0	0.67	0	0.41	-6.4	-6.4
43	1	0	0	1	0	0	0	1	0	0	0	0
44	1	1.7	0	1	1.14	0	0	0.67	0	0.15	-11.27	-11.27
45	1	0	0	1	0	0	0	1	0	0	0	0
46	1	1.26	0	1	0.65	0	0	0.67	0	0.11	-7.54	-7.54
47	1	0	0	1	0	0	0	1	0	0	0	0
48	1	4.6	0	1	1.84	0	0	0.67	0	0.42	-6.3	-6.3
49	1	1.36	1.05	0.94	1.05	0.06	0	0.67	0	0.36	-16.52	-16.52
50	1	6.5	0.5	1	1.17	0	0	0.67	0	0.7	-15.42	-15.33
51	1	0	0	1	0	0	0	1	0	0	0	0
52	1	0.74	0	1	0.52	0	0	0.67	0	0.07	-6.3	-6.3
53	1	0.47	0	1	0.27	0	0	0.67	0	0.04	-12.35	-12.35
54	1	2.75	0	1	1.42	0	0	0.67	0	0.25	-7.61	-7.61
55	1	0	0	1	0	0	0	1	0	0	0	0
56	1	0.77	0	1	0.53	0	0	0.67	0	0.07	-5.83	-5.83
57	1	4.94	0	1	1.03	0	0	0.67	0	0.45	-7.92	-7.92
58	1	2.5	0	1	1.32	0	0	0.67	0	0.23	-9.6	-9.6
59	1	0	0	1	0	0	0	1	0	0	0	0
60	1	0	0	1	0	0	0	1	0	0	0	0
61	1	0	0	1	0	0	0	1	0	0	0	0
62	1	2.25	0	1	1.26	0	0	0.67	0	0.2	-13.46	-13.46
63	1	2.43	0	1	1.46	0	0	0.67	0	0.22	-9.63	-9.64
64	1	0	0	0.75	10.74	0.25	1.29	0.27	2	0.61	-18.46	-18.16
65	1	4.4	0	1	1.99	0	0	0.67	0	0.4	-10.79	-10.79
66	1	0	0	0.94	51.93	0.06	2.16	0.17	2	0.69	-17.53	-16.09
67	1	0	0	1	0	0	0	1	0	0	0	0
68	1	2.45	0	0.73	10.86	0.27	0.49	0.43	2	0.89	-21.69	-21.22
69	1	0.89	0.74	0.87	0.78	0.13	0	0.67	0	0.25	-10.85	-10.85
70	1	0	0	1	0	0	0	1	0	0	0	0
71	1	1.77	0	1	0.89	0	0	0.67	0	0.16	-13.58	-13.58
72	1	1	0	1	0.7	0	0	0.67	0	0.09	-8.91	-8.91
73	1	0	0	1	0	0	0	1	0	0	0	0
74	1	2.15	0	1	1.3	0	0	0.67	0	0.2	-9	-9
75	1	1.66	0	1	1.11	0	0	0.67	0	0.15	-11.75	-11.75
76	1	3.69	0	1	1.86	0	0	0.67	0	0.33	-10.36	-10.37
77	1	2.9	0	1	1.65	0	0	0.67	0	0.26	-10.45	-10.45
78	1	18.32	0	0.76	0	0.24	0	0.67	0	1.67	-20.77	-20.77
79	1	5.24	0	1	1.38	0	0	0.67	0	0.48	-10.05	-10.05
80	1	0	0	1	0	0	0	1	0	0	0	0
81	1	0.94	0	1	0.63	0	0	0.67	0	0.09	-6.08	-6.08
82	1	0	0	1	0	0	0	1	0	0	0	0
83	1	5.15	0	1	1.05	0	0	0.67	0	0.47	-9.38	-9.38
84	1	2.79	0	1	1.41	0	0	0.67	0	0.25	-10.26	-10.26
85	1	0	0	1	0	0	0	1	0	0	0	0
86	1	0	0	1	0	0	0	1	0	0	0	0
87	1	4.96	1.12	0.88	2.2	0.12	0	0.67	0	0.74	-17.47	-17.47
88	1	2.42	0.46	1	1.14	0	0	0.67	0	0.32	-14.6	-14.6
89	1	0	0	1	0	0	0	1	0	0	0	0
90	1	2.26	0	1	1.5	0	0	0.67	0	0.21	-9.39	-9.38
91	1	0	0	1	0	0	0	1	0	0	0	0
92	1	0	0	1	0	0	0	1	0	0	0	0
93	1	2.12	0	1	1.17	0	0	0.67	0	0.19	-11.42	-11.42
94	1	0	0	1	0	0	0	1	0	0	0	0
95	1	0	0	1	0	0	0	1	0	0	0	0
96	1	0	0	1	0	0	0	1	0	0	0	0
97	1	3.03	0	1	1.49	0	0	0.67	0	0.28	-11.04	-11.05
98	1	2.44	0	0.96	33.9	0.04	0.68	0.39	1	0.52	-17.93	-17.26
99	1	0	0	1	0	0	0	1	0	0	0	0
100	1	0	0	1	0	0	0	1	0	0	0	0
101	1	0	0	1	0	0	0	1	0	0	0	0
102	1	0	0	1	0	0	0	1	0	0	0	0
103	1	0.67	0	1	0.44	0	0	0.67	0	0.06	-7.89	-7.89
104	1	2.11	0	1	1.17	0	0	0.67	0	0.19	-7.94	-7.95
105	1	5.46	0	1	1.98	0	0	0.67	0	0.5	-18.79	-18.79
106	1	0	0	1	0	0	0	1	0	0	0	0
107	1	0	0	0	0.53	1	0.36	0.47	1	0.12	-6.13	-6.13
108	1	0	0	1	0	0	0	1	0	0	0	0
109	1	0	0	0	0.45	1	0.24	0.51	1	0.1	-6.09	-6.09
110	1	3.95	0	1	1.58	0	0	0.67	0	0.36	-17.57	-17.57
111	1	0	0	1	0	0	0	1	0	0	0	0
112	1	0.94	0	1	0.63	0	0	0.67	0	0.09	-6.08	-6.08
113	1	0	0	1	0	0	0	1	0	0	0	0
114	1	0	0	1	0	0	0	1	0	0	0	0
115	1	0	0	1	0	0	0	1	0	0	0	0
116	1	0	0	0.73	2.35	0.27	0.59	0.41	1	0.14	-10.09	-9.97
117	1	0	0	1	0	0	0	1	0	0	0	0
118	1	0.73	0	1	0.51	0	0	0.67	0	0.07	-6.04	-6.04
119	1	3.71	0	1	1.52	0	0	0.67	0	0.34	-15.67	-15.67
120	1	2.95	0	1	1.48	0	0	0.67	0	0.27	-11.57	-11.58
121	1	2.19	0	1	1.32	0	0	0.67	0	0.2	-11.22	-11.22
122	1	0	0	1	0	0	0	1	0	0	0	0
123	1	1.89	0	1	1.13	0	0	0.67	0	0.17	-11.18	-11.18
124	1	0.35	0	1	0.19	0	0	0.67	0	0.03	-7.71	-7.71
125	1	2.36	0	0.8	15.18	0.2	1.15	0.29	3	0.91	-29.54	-28.31
126	1	0	0	1	0	0	0	1	0	0	0	0
127	1	2.38	0	1	1.41	0	0	0.67	0	0.22	-11.84	-11.84
128	1	3.9	0	1	1.55	0	0	0.67	0	0.35	-10.35	-10.35
129	1	3.13	0	1	1.41	0	0	0.67	0	0.28	-8.07	-8.07
130	1	8.92	0	1	1.76	0	0	0.67	0	0.81	-10.35	-10.35
131	1	0	0	1	0	0	0	1	0	0	0	0
132	1	3.09	0.92	0.99	1.09	0.01	0	0.67	0	0.49	-17.83	-17.83
133	1	0	0	0.99	453.17	0.01	6.52	0.02	1	1.12	-15.36	-12.26
134	1	0	0	1	0	0	0	1	0	0	0	0
135	1	2.33	0	1	1.26	0	0	0.67	0	0.21	-13.2	-13.2
136	1	5.41	0	1	2.23	0	0	0.67	0	0.49	-14.11	-14.11
137	1	4.3	0	1	2.02	0	0	0.67	0	0.39	-10.89	-10.9
138	1	3.01	0	1	1.37	0	0	0.67	0	0.27	-8.49	-8.5
139	1	1.41	0	1	0.85	0	0	0.67	0	0.13	-5.44	-5.44
140	1	4.53	0	1	1.83	0	0	0.67	0	0.41	-6.86	-6.86
141	1	0	0	1	0	0	0	1	0	0	0	0
142	1	1.32	0	1	0.81	0	0	0.67	0	0.12	-5.91	-5.91
143	1	2.88	0.46	1	1.2	0	0	0.67	0	0.37	-11.58	-11.58
144	1	1.32	0	1	0.82	0	0	0.67	0	0.12	-6.74	-6.74
145	1	1.13	0	1	0.8	0	0	0.67	0	0.1	-6.08	-6.08
146	1	0	0	1	0	0	0	1	0	0	0	0
147	1	0	0	1	0	0	0	1	0	0	0	0
148	1	3.3	0	1	1.74	0	0	0.67	0	0.3	-9.86	-9.86
149	1	0	0	1	0	0	0	1	0	0	0	0
150	1	0	0	1	0	0	0	1	0	0	0	0
151	1	1.32	0	1	0.82	0	0	0.67	0	0.12	-5.89	-5.89
152	1	0	0	1	0	0	0	1	0	0	0	0
153	1	0	0	0.99	268.86	0.01	3.31	0.09	1	0.72	-12.69	-11.24
154	1	0	0	1	0	0	0	1	0	0	0	0
155	1	0	0	1	0	0	0	1	0	0	0	0
156	1	0	0	1	0	0	0	1	0	0	0	0
157	1	0	0	1	0	0	0	1	0	0	0	0
158	1	0	0	1	0	0	0	1	0	0	0	0
159	1	3.24	0	1	1.47	0	0	0.67	0	0.29	-11.06	-11.06
160	1	0	0	1	0	0	0	1	0	0	0	0
161	1	0	0	0	1.13	1	0.72	0.37	0	0.26	-8.78	-8.78
162	1	0	0	1	0	0	0	1	0	0	0	0
163	1	0	0	1	0	0	0	1	0	0	0	0
164	1	0.98	0	1	0.59	0	0	0.67	0	0.09	-6.16	-6.16
165	1	2.02	0	1	1.14	0	0	0.67	0	0.18	-7.87	-7.87
166	1	0.79	0	1	0.55	0	0	0.67	0	0.07	-8.62	-8.62
167	1	5.21	0.43	1	1.77	0	0	0.67	0	0.57	-18.16	-18.16
168	1	0	0	1	0	0	0	1	0	0	0	0
169	1	0	0	1	0	0	0	1	0	0	0	0
170	1	1.6	0	1	1.04	0	0	0.67	0	0.15	-14.76	-14.76
171	1	1.89	0	1	1.13	0	0	0.67	0	0.17	-10.48	-10.48
172	1	0.7	0	1	0.49	0	0	0.67	0	0.06	-7.35	-7.35
173	1	0	0	1	0	0	0	1	0	0	0	0
174	1	3.38	0	1	1.78	0	0	0.67	0	0.31	-10.11	-10.11
175	1	0	0	1	0	0	0	1	0	0	0	0
176	1	0.85	0	1	0.57	0	0	0.67	0	0.08	-6.54	-6.54
177	1	0	0	1	0	0	0	1	0	0	0	0
178	1	0	0	0.98	120.73	0.02	2.54	0.14	1	0.53	-11.27	-10.26
179	1	0.94	0	1	0.63	0	0	0.67	0	0.09	-6.08	-6.08
180	1	0	0	1	0	0	0	1	0	0	0	0
181	1	0.61	0	1	0.41	0	0	0.67	0	0.06	-6.2	-6.2
182	1	0	0	1	0	0	0	1	0	0	0	0
183	1	0	0	1	0	0	0	1	0	0	0	0
184	1	0	0	1	0	0	0	1	0	0	0	0
185	1	2.54	0	1	1.36	0	0	0.67	0	0.23	-9.37	-9.37
186	1	0	0	1	0	0	0	1	0	0	0	0
187	1	0	0	1	0	0	0	1	0	0	0	0
188	1	0	0	1	0	0	0	1	0	0	0	0
189	1	0	0	1	0	0	0	1	0	0	0	0
190	1	0.94	0	1	0.63	0	0	0.67	0	0.09	-6.07	-6.07
191	1	1.32	0	1	0.81	0	0	0.67	0	0.12	-5.91	-5.91
192	1	0	0	1	0	0	0	1	0	0	0	0
193	1	1.32	0	1	0.82	0	0	0.67	0	0.12	-5.89	-5.89
194	1	2.35	0	1	1.4	0	0	0.67	0	0.21	-7.28	-7.28
195	1	1.7	0	1	1.14	0	0	0.67	0	0.15	-11.27	-11.27
196	1	0	0	1	0	0	0	1	0	0	0	0
197	1	0	0	1	0	0	0	1	0	0	0	0
198	1	0	0	1	0	0	0	1	0	0	0	0
199	1	0.77	0	1	0.53	0	0	0.67	0	0.07	-5.83	-5.83
200	1	0	0	1	0	0	0	1	0	0	0	0
201	1	0	0	0	1.28	1	1.33	0.26	1	0.29	-17.7	-17.7
202	1	0	0	0.94	23.2	0.06	1.37	0.26	1	0.33	-11.88	-11.42
203	1	0	0	1	0	0	0	1	0	0	0	0
204	1	1.39	0.12	0	1.69	1	0.04	0.61	0	0.51	-16.68	-16.68
205	1	0	0	1	0	0	0	1	0	0	0	0
206	1	0	0	0.7	4.4	0.3	1.87	0.2	2	0.3	-14.37	-13.91
207	1	0	0	1	0	0	0	1	0	0	0	0
208	1	0	0	1	0	0	0	1	0	0	0	0
209	1	0	0	0	1.04	1	0.88	0.34	2	0.24	-11.32	-11.32
210	1	1.32	0	1	0.82	0	0	0.67	0	0.12	-13.67	-13.67
211	1	4.14	0	1	1.67	0	0	0.67	0	0.38	-14.5	-14.5
212	1	0	0	1	0	0	0	1	0	0	0	0
213	1	0	0	1	0	0	0	1	0	0	0	0
214	1	0	0	1	0	0	0	1	0	0	0	0
215	1	1	0	1	0.62	0	0	0.67	0	0.09	-6.6	-6.61
216	1	0	0	1	0	0	0	1	0	0	0	0
217	1	0	0	1	0	0	0	1	0	0	0	0
218	1	0	0	1	0	0	0	1	0	0	0	0
219	1	1.32	0	1	0.81	0	0	0.67	0	0.12	-5.91	-5.91
220	1	0	0	1	0	0	0	1	0	0	0	0
221	1	0	0	0.87	6.12	0.13	1.63	0.22	1	0.18	-12	-11.69
222	1	0	0	0	0.65	1	0.41	0.46	1	0.15	-5.98	-5.99
223	1	0	0	1	0	0	0	1	0	0	0	0
224	1	0	0	0.97	72.86	0.03	2.27	0.16	1	0.44	-10.37	-9.54
225	1	0	0	1	0	0	0	1	0	0	0	0
226	1	1.15	0	0.78	3.86	0.22	0.18	0.54	1	0.3	-10.95	-10.79
227	1	2.12	0	0.82	8.27	0.18	0.19	0.53	1	0.53	-18.6	-18.43
228	1	0.77	0	1	0.54	0	0	0.67	0	0.07	-8.7	-8.7
229	1	0	0	1	0	0	0	1	0	0	0	0
230	1	0	0	1	0	0	0	1	0	0	0	0
231	1	0	0	1	0	0	0	1	0	0	0	0
232	1	0.75	0	1	0.53	0	0	0.67	0	0.07	-7.42	-7.42
233	1	0	0	1	0	0	0	1	0	0	0	0
234	1	1	0	1	0.7	0	0	0.67	0	0.09	-8.91	-8.91
235	1	0	0	1	0	0	0	1	0	0	0	0
236	1	1.2	0	1	0.7	0	0	0.67	0	0.11	-4.96	-4.96
237	1	2.13	0	0.96	36.16	0.04	0.76	0.36	1	0.5	-15.35	-14.66
238	1	0	0	1	0	0	0	1	0	0	0	0
239	1	3.24	0	1	1.57	0	0	0.67	0	0.29	-10.37	-10.38
240	1	0	0	1	0	0	0	1	0	0	0	0
241	1	0	0	1	0	0	0	1	0	0	0	0
242	1	0	0	1	0	0	0	1	0	0	0	0
243	1	0	0	1	0	0	0	1	0	0	0	0
244	1	0	0	1	0	0	0	1	0	0	0	0
245	1	0	0	1	0	0	0	1	0	0	0	0
246	1	0	0	1	0	0	0	1	0	0	0	0
247	1	0	0	1	0	0	0	1	0	0	0	0
248	1	1	0	1	0.62	0	0	0.67	0	0.09	-7.45	-7.45
249	1	0	0	1	0	0	0	1	0	0	0	0
250	1	0	0	1	0	0	0	1	0	0	0	0
251	1	0	0	1	0	0	0	1	0	0	0	0
252	1	2.15	0	1	1.12	0	0	0.67	0	0.2	-7.66	-7.66
253	1	0	0	1	0	0	0	1	0	0	0	0
254	1	0	0	1	0	0	0	1	0	0	0	0
255	1	1.2	0	1	0.74	0	0	0.67	0	0.11	-9.79	-9.79
256	1	3.53	0	0.9	10.49	0.1	0.14	0.55	1	0.56	-16.62	-16.24
257	1	0	0	1	0	0	0	1	0	0	0	0
258	1	0	0	1	0	0	0	1	0	0	0	0
259	1	1.41	0	1	0.85	0	0	0.67	0	0.13	-5.42	-5.42
260	1	3.23	0	1	1.46	0	0	0.67	0	0.29	-15.38	-15.38
261	1	0	0	1	0	0	0	1	0	0	0	0
262	1	0	0	1	0	0	0	1	0	0	0	0
263	1	1.57	0	0.93	29.56	0.07	0.79	0.36	1	0.61	-18.24	-17.74
264	1	3.2	0	1	1.75	0	0	0.67	0	0.29	-7.66	-7.66
265	1	2.36	0	1	1.4	0	0	0.67	0	0.21	-9.67	-9.67
266	1	0	0	1	0	0	0	1	0	0	0	0
267	1	1.61	0	1	1.08	0	0	0.67	0	0.15	-10.51	-10.51
268	1	0	0	1	0	0	0	1	0	0	0	0
269	1	0.65	0	1	0.44	0	0	0.67	0	0.06	-5.98	-5.98
270	1	0	0	1	0	0	0	1	0	0	0	0
271	1	0	0	1	0	0	0	1	0	0	0	0
272	1	4.41	0	1	0.98	0	0	0.67	0	0.4	-6.71	-6.71
273	1	1.03	0	1	0.74	0	0	0.67	0	0.09	-5.69	-5.69
274	1	2.91	0	0.85	5.28	0.15	0.07	0.59	1	0.45	-14.04	-13.72
275	1	0	0	0	0.76	1	0.03	0.62	2	0.17	-12.65	-12.65
276	1	0	0	1	0	0	0	1	0	0	0	0
277	1	0	0	0	0.35	1	0.3	0.49	1	0.08	-7.78	-7.78
278	1	2.28	0	1	1.36	0	0	0.67	0	0.21	-9.28	-9.28
279	1	0	0	1	0	0	0	1	0	0	0	0
280	1	0	0	1	0	0	0	1	0	0	0	0
281	1	1.64	1.08	0.88	1.12	0.12	0	0.67	0	0.4	-15.3	-15.3
282	1	0	0	0	0.43	1	0.33	0.48	1	0.1	-6.1	-6.1
283	1	0	0	1	0	0	0	1	0	0	0	0
284	1	0	0	1	0	0	0	1	0	0	0	0
285	1	0	0	1	0	0	0	1	0	0	0	0
286	1	0	0	1	0	0	0	1	0	0	0	0
287	1	2.24	0	1	1.21	0	0	0.67	0	0.2	-12.33	-12.33
288	1	1.32	0	1	0.8	0	0	0.67	0	0.12	-15.47	-15.47
289	1	4.34	0	1	1.8	0	0	0.67	0	0.39	-12.77	-12.77
290	1	2.57	0	1	1.55	0	0	0.67	0	0.23	-16.65	-16.65
291	1	0	0	1	0	0	0	1	0	0	0	0
292	1	0	0	1	0	0	0	1	0	0	0	0
293	1	0	0	1	0	0	0	1	0	0	0	0
294	1	0	0	0.96	71.47	0.04	1.92	0.19	1	0.63	-11.08	-10.41
295	1	2.34	0	1	1.42	0	0	0.67	0	0.21	-11.34	-11.35
296	1	2.95	0	1	1.62	0	0	0.67	0	0.27	-12.91	-12.91
297	1	0	0	1	0	0	0	1	0	0	0	0
298	1	0	0	0.91	23.12	0.09	2.75	0.12	1	0.48	-11.69	-11.3
299	1	2.05	0	1	1.16	0	0	0.67	0	0.19	-8.15	-8.15
300	1	2.27	0	1	1.24	0	0	0.67	0	0.21	-11.21	-11.21
301	1	0.98	0.64	0.85	1.76	0.15	-0.01	0.67	0	0.27	-11.01	-11
302	1	1.45	0	1	1	0	0	0.67	0	0.13	-8.24	-8.24
303	1	0	0	1	0	0	0	1	0	0	0	0
304	1	4.44	0	1	1.81	0	0	0.67	0	0.4	-7.2	-7.2
305	1	1.2	0	1	0.7	0	0	0.67	0	0.11	-5.42	-5.42
306	1	2.16	0	1	1.34	0	0	0.67	0	0.2	-9.39	-9.39
307	1	0	0	1	0	0	0	1	0	0	0	0
308	1	1.32	0	1	0.82	0	0	0.67	0	0.12	-5.89	-5.89
309	1	0	0	1	0	0	0	1	0	0	0	0
310	1	0.61	0	1	0.41	0	0	0.67	0	0.06	-6.2	-6.2
311	1	1.32	0	1	0.82	0	0	0.67	0	0.12	-5.89	-5.89
312	1	0	0	1	0	0	0	1	0	0	0	0
313	1	0	0	1	0	0	0	1	0	0	0	0
314	1	1.03	0	1	0.74	0	0	0.67	0	0.09	-5.69	-5.69
315	1	0	0	1	0	0	0	1	0	0	0	0
316	1	1.33	0.54	0.96	0.54	0.04	0	0.67	0	0.24	-8.14	-8.14
317	1	0	0	1	0	0	0	1	0	0	0	0
318	1	10.5	0	1	1.44	0	0	0.67	0	0.95	-13.26	-13.26
319	1	0	0	1	0	0	0	1	0	0	0	0
320	1	1.76	0.74	0.89	1.45	0.11	0	0.67	0	0.35	-12.01	-12.01
321	1	0	0	1	0	0	0	1	0	0	0	0
322	1	0	0	0.97	165.31	0.03	3.23	0.09	1	0.99	-10.47	-9.57
323	1	1.32	0	1	0.81	0	0	0.67	0	0.12	-5.91	-5.91
324	1	0	0	1	0	0	0	1	0	0	0	0
325	1	7.41	0	0.65	1.73	0.35	0	0.67	0	0.81	-11.16	-11.08
326	1	1.39	0.85	0.91	1.03	0.09	0	0.67	0	0.32	-11.02	-11.02
327	1	2.32	0.51	1	0.61	0	0	0.67	0	0.33	-10.64	-10.64
328	1	1.37	0.27	0.87	1.63	0.13	-0.09	0.67	0	0.23	-20.78	-20.77
329	1	0	0	1	0	0	0	1	0	0	0	0
330	1	0	0	1	0	0	0	1	0	0	0	0
331	1	0	0	0.9	7.7	0.1	1.18	0.29	1	0.18	-10.1	-9.72
332	1	0	0	1	0	0	0	1	0	0	0	0
333	1	0	0	1	0	0	0	1	0	0	0	0
334	1	0	0	1	0	0	0	1	0	0	0	0
335	1	0.88	0	1	0.54	0	0	0.67	0	0.08	-9.91	-9.91
336	1	0	0	1	0	0	0	1	0	0	0	0
337	1	0.78	0	1	0.57	0	0	0.67	0	0.07	-11.8	-11.8
338	1	0	0	1	0	0	0	1	0	0	0	0
339	1	0	0	1	0	0	0	1	0	0	0	0
340	1	0	0	1	0	0	0	1	0	0	0	0
341	1	0	0	1	0	0	0	1	0	0	0	0
342	1	2.36	0	1	1.28	0	0	0.67	0	0.21	-7.6	-7.6
343	1	2.3	0	0.92	11.82	0.08	0.33	0.48	1	0.43	-16.09	-15.63
344	1	1.32	0	1	0.82	0	0	0.67	0	0.12	-5.89	-5.89
345	1	0	0	1	0	0	0	1	0	0	0	0
346	1	0	0	0.99	355.99	0.01	3.49	0.08	1	0.87	-12.82	-11.27
347	1	0	0	0	1.28	1	1.02	0.31	2	0.29	-14.32	-14.32
348	1	0.8	0.06	0	1.57	1	0.09	0.58	0	0.43	-16.27	-16.27
349	1	0.98	0	1	0.59	0	0	0.67	0	0.09	-6.16	-6.16
350	1	0	0	1	0	0	0	1	0	0	0	0
351	1	0	0	1	0	0	0	1	0	0	0	0
352	1	0	0	1	0	0	0	1	0	0	0	0
353	1	0	0	1	0	0	0	1	0	0	0	0
354	1	0	0	1	0	0	0	1	0	0	0	0
355	1	0	0	0	1.18	1	1.08	0.3	1	0.27	-11.55	-11.55
356	1	10.79	1.55	1	4.21	0	0	0.67	0	1.34	-23.06	-23.06
357	1	1.61	0	1	1.09	0	0	0.67	0	0.15	-10.21	-10.21
358	1	0	0	1	0	0	0	1	0	0	0	0
359	1	0.85	0.8	0.77	0.81	0.23	0	0.67	0	0.26	-10.43	-10.43
360	1	0	0	1	0	0	0	1	0	0	0	0
361	1	0	0	1	0	0	0	1	0	0	0	0
362	1	3.01	0	0.92	12.63	0.08	0.27	0.5	1	0.51	-13.77	-13.34
363	1	5.93	0.85	1	1.29	0	0	0.67	0	0.73	-16.73	-16.74
364	1	1.41	0	1	0.85	0	0	0.67	0	0.13	-5.44	-5.44
365	1	2.36	0	1	1.46	0	0	0.67	0	0.21	-9.01	-9.01
366	1	0	0	1	0	0	0	1	0	0	0	0
367	1	3.47	0	1	1.84	0	0	0.67	0	0.32	-11.78	-11.78
368	1	4.22	0	0.86	4.3	0.14	0	0.67	1	0.52	-23.36	-23.12
369	1	0.75	0	1	0.53	0	0	0.67	0	0.07	-11.24	-11.24
370	1	0	0	1	0	0	0	1	0	0	0	0
371	1	0	0	1	0	0	0	1	0	0	0	0
372	1	0	0	1	0	0	0	1	0	0	0	0
373	1	0	0	0.68	2.02	0.32	0.69	0.38	1	0.15	-10.2	-10.12
374	1	0	0	1	0	0	0	1	0	0	0	0
375	1	0.77	0	1	0.46	0	0	0.67	0	0.07	-7.12	-7.12
376	1	0	0	1	0	0	0	1	0	0	0	0
377	1	0	0	1	0	0	0	1	0	0	0	0
378	1	0.7	0	1	0.46	0	0	0.67	0	0.06	-9.75	-9.75
379	1	0	0	0	0.43	1	0.33	0.48	1	0.1	-6.1	-6.1
380	1	0	0	1	0	0	0	1	0	0	0	0
381	1	6.29	0	1	2.11	0	0	0.67	0	0.57	-9.53	-9.53
382	1	0	0	1	0	0	0	1	0	0	0	0
383	1	0	0	1	0	0	0	1	0	0	0	0
384	1	0	0	1	0	0	0	1	0	0	0	0
385	1	2.5	0	1	1.3	0	0	0.67	0	0.23	-12.58	-12.58
386	1	0.83	0	1	0.55	0	0	0.67	0	0.08	-7.29	-7.29
387	1	0	0	1	0	0	0	1	0	0	0	0
388	1	0	0	1	0	0	0	1	0	0	0	0
389	1	1.3	0	1	0.67	0	0	0.67	0	0.12	-8.94	-8.94
390	1	0	0	1	0	0	0	1	0	0	0	0
391	1	1.66	0	1	1.11	0	0	0.67	0	0.15	-11.83	-11.83
392	1	5.05	0	0.98	97.16	0.02	1.05	0.31	1	0.83	-19.85	-18.76
393	1	7.57	0	1	2.26	0	0	0.67	0	0.69	-5.82	-5.82
394	1	1	0	1	0.62	0	0	0.67	0	0.09	-6.6	-6.61
395	1	0	0	1	0	0	0	1	0	0	0	0
396	1	0	0	1	0	0	0	1	0	0	0	0
397	1	1.23	0	1	0.86	0	0	0.67	0	0.11	-8.01	-8.01
398	1	5.65	0	1	2.02	0	0	0.67	0	0.51	-12.81	-12.81
399	1	0.98	0	1	0.59	0	0	0.67	0	0.09	-6.83	-6.83
400	1	5.47	0	1	1.99	0	0	0.67	0	0.5	-10.86	-10.86
401	1	7.17	0	1	1.92	0	0	0.67	0	0.65	-15.14	-15.14
402	1	0	0	1	0	0	0	1	0	0	0	0
403	1	0	0	1	0	0	0	1	0	0	0	0
404	1	2.17	0	1	1.35	0	0	0.67	0	0.2	-7.54	-7.55
405	1	0	0	0.94	20.05	0.06	1.47	0.24	1	0.29	-10.11	-9.6
406	1	0	0	1	0	0	0	1	0	0	0	0
407	1	0	0	1	0	0	0	1	0	0	0	0
408	1	0.89	0	1	0.63	0	0	0.67	0	0.08	-5.63	-5.63
409	1	0	0	1	0	0	0	1	0	0	0	0
410	1	0	0	1	0	0	0	1	0	0	0	0
411	1	0.61	0	1	0.41	0	0	0.67	0	0.06	-6.2	-6.2
412	1	0	0	0	1.01	1	0.69	0.38	1	0.23	-10.78	-10.78
413	1	0	0	1	0	0	0	1	0	0	0	0
414	1	0	0	0.77	2.96	0.23	0.68	0.38	1	0.16	-8.04	-7.86
415	1	0	0	1	0	0	0	1	0	0	0	0
416	1	0	0	1	0	0	0	1	0	0	0	0
417	1	0.98	0	1	0.59	0	0	0.67	0	0.09	-6.16	-6.16
418	1	1	0	1	0.62	0	0	0.67	0	0.09	-6.6	-6.61
419	1	0	0	1	0	0	0	1	0	0	0	0
420	1	0	0	1	0	0	0	1	0	0	0	0
421	1	0	0	1	0	0	0	1	0	0	0	0
422	1	2.7	0	1	1.53	0	0	0.67	0	0.25	-9.59	-9.6
423	1	0	0	1	0	0	0	1	0	0	0	0
424	1	0.98	0	1	0.59	0	0	0.67	0	0.09	-6.18	-6.18
425	1	0	0	0	0.93	1	0.47	0.44	2	0.21	-12.37	-12.37
426	1	1.93	0	1	1.11	0	0	0.67	0	0.18	-11.81	-11.81
427	1	0	0	1	0	0	0	1	0	0	0	0
428	1	0	0	1	0	0	0	1	0	0	0	0
429	1	0.94	0	1	0.63	0	0	0.67	0	0.09	-6.07	-6.07
430	1	0	0	1	0	0	0	1	0	0	0	0
431	1	0	0	1	0	0	0	1	0	0	0	0
432	1	2.16	0	1	1.22	0	0	0.67	0	0.2	-9.09	-9.09
433	1	0	0	1	0	0	0	1	0	0	0	0
434	1	0	0	1	0	0	0	1	0	0	0	0
435	1	0.98	0	1	0.59	0	0	0.67	0	0.09	-5.71	-5.71
436	1	0	0	1	0	0	0	1	0	0	0	0
437	1	0	0	0	0.45	1	0.35	0.47	1	0.1	-6.08	-6.07
438	1	0	0	1	0	0	0	1	0	0	0	0
439	1	0	0	1	0	0	0	1	0	0	0	0
440	1	1.16	0	0.91	12.57	0.09	0.6	0.4	1	0.36	-11.2	-10.77
441	1	0.98	0	1	0.59	0	0	0.67	0	0.09	-5.71	-5.71
442	1	2.69	0	1	1.57	0	0	0.67	0	0.24	-11.3	-11.3
443	1	0	0	1	0	0	0	1	0	0	0	0
444	1	0	0	0.95	24.79	0.05	1.35	0.26	1	0.26	-10.94	-10.14
445	1	0	0	1	0	0	0	1	0	0	0	0
446	1	1.13	0	1	0.8	0	0	0.67	0	0.1	-6.08	-6.08
447	1	2.82	0	1	1.42	0	0	0.67	0	0.26	-8.06	-8.06
448	1	0	0	1	0	0	0	1	0	0	0	0
449	1	0.89	0	1	0.63	0	0	0.67	0	0.08	-5.18	-5.18
450	1	0.65	0	1	0.44	0	0	0.67	0	0.06	-5.98	-5.98
451	1	0	0	1	0	0	0	1	0	0	0	0
452	1	1	0.27	0.84	1.65	0.16	-0.06	0.67	0	0.2	-10.89	-10.88
453	1	1.45	0	1	1	0	0	0.67	0	0.13	-9.53	-9.53
454	1	0	0	1	0	0	0	1	0	0	0	0
455	1	3.93	0	1	1.66	0	0	0.67	0	0.36	-13.08	-13.08
456	1	9.33	0	1	1.66	0	0	0.67	0	0.85	-14.22	-14.22
457	1	0	0	1	0	0	0	1	0	0	0	0
458	1	0.91	0.6	0.94	0.54	0.06	0	0.67	0	0.22	-8.48	-8.48
459	1	0	0	0	0.44	1	0.25	0.51	1	0.1	-6.08	-6.08
460	1	2.14	0	1	1.2	0	0	0.67	0	0.19	-7.76	-7.77
461	1	0.67	0	1	0.46	0	0	0.67	0	0.06	-8.78	-8.78
462	1	0	0	1	0	0	0	1	0	0	0	0
463	1	0	0	1	0	0	0	1	0	0	0	0
464	1	1.8	0	1	1.19	0	0	0.67	0	0.16	-9.18	-9.18
465	1	0	0	1	0	0	0	1	0	0	0	0
466	1	0	0	1	0	0	0	1	0	0	0	0
467	1	0	0	1	0	0	0	1	0	0	0	0
468	1	1.15	0.08	0	2.23	1	0.3	0.49	0	0.61	-26.64	-26.64
469	1	0	0	1	0	0	0	1	0	0	0	0
470	1	4.23	0	0.95	34.14	0.05	0.5	0.43	1	0.78	-15.58	-14.98
471	1	0	0	1	0	0	0	1	0	0	0	0
472	1	0	0	1	0	0	0	1	0	0	0	0
473	1	0	0	0.99	462.8	0.01	3.45	0.08	1	1.24	-11.74	-10.17
474	1	1.98	0	1	1.12	0	0	0.67	0	0.18	-8.95	-8.95
475	1	1.69	0	1	0.84	0	0	0.67	0	0.15	-11.67	-11.67
476	1	2.94	0	1	1.48	0	0	0.67	0	0.27	-8.49	-8.49
477	1	1.11	0	1	0.78	0	0	0.67	0	0.1	-12.68	-12.68
478	1	0	0	1	0	0	0	1	0	0	0	0
479	1	13.26	0	0.95	38.52	0.05	0.15	0.55	1	1.62	-19.73	-19.11
480	1	0	0	1	0	0	0	1	0	0	0	0
481	1	0	0	1	0	0	0	1	0	0	0	0
482	1	3.55	0	1	1.87	0	0	0.67	0	0.32	-10.09	-10.09
483	1	0	0	1	0	0	0	1	0	0	0	0
484	1	0.62	0	1	0.4	0	0	0.67	0	0.06	-9.1	-9.1
485	1	0.77	0	1	0.53	0	0	0.67	0	0.07	-5.83	-5.83
486	1	10.95	0.85	1	2.66	0	0	0.67	0	1.19	-16.26	-16.26
487	1	0	0	1	0	0	0	1	0	0	0	0
488	1	0	0	1	0	0	0	1	0	0	0	0
489	1	0	0	1	0	0	0	1	0	0	0	0
490	1	0	0	1	0	0	0	1	0	0	0	0
491	1	0	0	1	0	0	0	1	0	0	0	0
492	1	0	0	1	0	0	0	1	0	0	0	0
493	1	0	0	1	0	0	0	1	0	0	0	0
494	1	0	0	1	0	0	0	1	0	0	0	0
495	1	0	0	1	0	0	0	1	0	0	0	0
496	1	4.67	0	1	2.11	0	0	0.67	0	0.42	-7.19	-7.19
497	1	0	0	1	0	0	0	1	0	0	0	0
498	1	0	0	0.97	38.84	0.03	1.92	0.19	1	0.25	-11.8	-11.04
499	1	0	0	1	0	0	0	1	0	0	0	0
500	1	0	0	1	0	0	0	1	0	0	0	0
501	1	0	0	1	0	0	0	1	0	0	0	0
502	1	0	0	1	0	0	0	1	0	0	0	0
503	1	0	0	1	0	0	0	1	0	0	0	0
504	1	2.02	0	1	1.14	0	0	0.67	0	0.18	-7.4	-7.41
505	1	0	0	1	0	0	0	1	0	0	0	0
506	1	2.1	0	1	1.34	0	0	0.67	0	0.19	-7.38	-7.38
507	1	1.32	0	1	0.82	0	0	0.67	0	0.12	-5.89	-5.89
508	1	0	0	1	0	0	0	1	0	0	0	0
509	1	0	0	1	0	0	0	1	0	0	0	0
510	1	0	0	1	0	0	0	1	0	0	0	0
511	1	2.15	0	1	1.36	0	0	0.67	0	0.2	-14.39	-14.39
512	1	0	0	1	0	0	0	1	0	0	0	0
513	1	0.74	0	1	0.52	0	0	0.67	0	0.07	-6.3	-6.3
514	1	0	0	1	0	0	0	1	0	0	0	0
515	1	0	0	1	0	0	0	1	0	0	0	0
516	1	1.97	0	1	1.14	0	0	0.67	0	0.18	-7.85	-7.85
517	1	2.88	0	0.72	2.21	0.28	0	0.67	0	0.4	-12.07	-11.95
518	1	0	0	0	1.06	1	0.68	0.38	1	0.24	-14.42	-14.42
519	1	0	0	0.98	117.96	0.02	2.58	0.13	1	0.43	-12.12	-11.03
520	1	0	0	1	0	0	0	1	0	0	0	0
521	1	0	0	1	0	0	0	1	0	0	0	0
522	1	0	0	1	0	0	0	1	0	0	0	0
523	1	0	0	1	0	0	0	1	0	0	0	0
524	1	2.19	0	1	1.2	0	0	0.67	0	0.2	-9.16	-9.16
525	1	0	0	1	0	0	0	1	0	0	0	0
526	1	0	0	1	0	0	0	1	0	0	0	0
527	1	8.25	0	1	2.33	0	0	0.67	0	0.75	-16.12	-16.12
528	1	0	0	1	0	0	0	1	0	0	0	0
529	1	1.4	0	1	0.96	0	0	0.67	0	0.13	-8.53	-8.53
530	1	2.23	0	1	1.22	0	0	0.67	0	0.2	-12.02	-12.02
531	1	1.92	0	1	1.05	0	0	0.67	0	0.17	-11.72	-11.71
532	1	0	0	1	0	0	0	1	0	0	0	0
533	1	2.25	0	1	1.26	0	0	0.67	0	0.2	-13.84	-13.84
534	1	0	0	1	0	0	0	1	0	0	0	0
535	1	2.26	0	1	1.36	0	0	0.67	0	0.21	-10.6	-10.6
536	1	0	0	0.97	64.14	0.03	1.45	0.25	1	0.39	-10.88	-10.03
537	1	1.61	0	1	1.08	0	0	0.67	0	0.15	-11.76	-11.76
538	1	3.34	0	1	1.47	0	0	0.67	0	0.3	-23.27	-23.09
539	1	0	0	1	0	0	0	1	0	0	0	0
540	1	0	0	1	0	0	0	1	0	0	0	0
541	1	0	0	1	0	0	0	1	0	0	0	0
542	1	0	0	1	0	0	0	1	0	0	0	0
543	1	0	0	1	0	0	0	1	0	0	0	0
544	1	2.23	0	1	1.2	0	0	0.67	0	0.2	-14.54	-14.54
545	1	0	0	1	0	0	0	1	0	0	0	0
546	1	0	0	1	0	0	0	1	0	0	0	0
547	1	0	0	1	0	0	0	1	0	0	0	0
548	1	0.55	0	1	0.37	0	0	0.67	0	0.05	-9.41	-9.41
549	1	0.98	0	1	0.59	0	0	0.67	0	0.09	-6.18	-6.18
550	1	0	0	1	0	0	0	1	0	0	0	0
551	1	2.64	0	1	1.47	0	0	0.67	0	0.24	-11.18	-11.18
552	1	0	0	1	0	0	0	1	0	0	0	0
553	1	8	0	1	2.71	0	0	0.67	0	0.73	-22.71	-22.71
554	1	2.34	0	1	1.19	0	0	0.67	0	0.21	-9.92	-9.92
555	1	0	0	1	0	0	0	1	0	0	0	0
556	1	3.37	0	1	1.47	0	0	0.67	0	0.31	-12.84	-12.84
557	1	0	0	1	0	0	0	1	0	0	0	0
558	1	0	0	1	0	0	0	1	0	0	0	0
559	1	1.2	0	1	0.7	0	0	0.67	0	0.11	-4.96	-4.96
560	1	0.76	0	1	0.45	0	0	0.67	0	0.07	-10.95	-10.95
561	1	0	0	1	0	0	0	1	0	0	0	0
562	1	0	0	1	0	0	0	1	0	0	0	0
563	1	1.32	0	1	0.81	0	0	0.67	0	0.12	-5.91	-5.91
564	1	0.99	0	1	0.66	0	0	0.67	0	0.09	-6.53	-6.53
565	1	1.41	0	1	0.85	0	0	0.67	0	0.13	-5.44	-5.44
566	1	5.22	0	1	1.95	0	0	0.67	0	0.47	-9.82	-9.82
567	1	0	0	1	0	0	0	1	0	0	0	0
568	1	0	0	1	0	0	0	1	0	0	0	0
569	1	0	0	1	0	0	0	1	0	0	0	0
570	1	0	0	1	0	0	0	1	0	0	0	0
571	1	4.05	0	1	1.61	0	0	0.67	0	0.37	-14.49	-14.49
572	1	0	0	1	0	0	0	1	0	0	0	0
573	1	0	0	1	0	0	0	1	0	0	0	0
574	1	0	0	1	0	0	0	1	0	0	0	0
575	1	0.81	0	1	0.57	0	0	0.67	0	0.07	-9.24	-9.24
576	1	0	0	0.89	7.5	0.11	0.57	0.41	1	0.19	-9.92	-9.52
577	1	1.98	0	1	1.16	0	0	0.67	0	0.18	-8.42	-8.42
578	1	2.87	0	1	1.5	0	0	0.67	0	0.26	-8.01	-8.01
579	1	0	0	1	0	0	0	1	0	0	0	0
580	1	0.7	0	1	0.48	0	0	0.67	0	0.06	-9.42	-9.42
581	1	0	0	1	0	0	0	1	0	0	0	0
582	1	0.83	0	1	0.55	0	0	0.67	0	0.08	-7.29	-7.29
583	1	0	0	1	0	0	0	1	0	0	0	0
584	1	0	0	1	0	0	0	1	0	0	0	0
585	1	0	0	1	0	0	0	1	0	0	0	0
586	1	1.66	0	1	1.11	0	0	0.67	0	0.15	-8.37	-8.37
587	1	0	0	1	0	0	0	1	0	0	0	0
588	1	1.41	0	1	0.85	0	0	0.67	0	0.13	-5.42	-5.42
589	1	0	0	1	0	0	0	1	0	0	0	0
590	1	1.32	0	1	0.81	0	0	0.67	0	0.12	-5.91	-5.91
591	1	1.86	0	1	1.06	0	0	0.67	0	0.17	-8.5	-8.5
592	1	0	0	1	0	0	0	1	0	0	0	0
593	1	1.36	0	1	0.94	0	0	0.67	0	0.12	-10.14	-10.14
594	1	0	0	1	0	0	0	1	0	0	0	0
595	1	0	0	1	0	0	0	1	0	0	0	0
596	1	0	0	1	0	0	0	1	0	0	0	0
597	1	0	0	1	0	0	0	1	0	0	0	0
598	1	2.02	0	1	1.14	0	0	0.67	0	0.18	-7.87	-7.87
599	1	1.41	0	1	0.85	0	0	0.67	0	0.13	-5.44	-5.44
600	1	2.83	0	1	1.65	0	0	0.67	0	0.26	-9.6	-9.6
601	1	0	0	0.97	47.47	0.03	1.09	0.3	1	0.32	-11.14	-10.48
602	1	0	0	1	0	0	0	1	0	0	0	0
603	1	0.74	0	1	0.52	0	0	0.67	0	0.07	-6.3	-6.3
604	1	5.15	0	1	1.05	0	0	0.67	0	0.47	-9.6	-9.6
605	1	0	0	0	0.92	1	0.67	0.39	2	0.21	-11.34	-11.34
606	1	1.78	0	1	1.03	0	0	0.67	0	0.16	-11.87	-11.87
607	1	0	0	1	0	0	0	1	0	0	0	0
608	1	0	0	1	0	0	0	1	0	0	0	0
609	1	2.15	0	1	1.23	0	0	0.67	0	0.2	-12.32	-12.32
610	1	0.84	0	1	0.59	0	0	0.67	0	0.08	-6.82	-6.82
611	1	0	0	1	0	0	0	1	0	0	0	0
612	1	2.1	0	1	1.18	0	0	0.67	0	0.19	-10.74	-10.75
613	1	1.86	0	1	1.08	0	0	0.67	0	0.17	-9.03	-9.04
614	1	0	0	1	0	0	0	1	0	0	0	0
615	1	0	0	1	0	0	0	1	0	0	0	0
616	1	0	0	1	0	0	0	1	0	0	0	0
617	1	1.24	0	1	0.87	0	0	0.67	0	0.11	-11.58	-11.58
618	1	0	0	0.75	0	0.25	0	0.67	0	0	-3.42	-3.42
619	1	4.43	0	0.89	15.93	0.11	0.19	0.53	1	0.78	-12.75	-12.37
620	1	0	0	1	0	0	0	1	0	0	0	0
621	1	0	0	1	0	0	0	1	0	0	0	0
622	1	0	0	1	0	0	0	1	0	0	0	0
623	1	0	0	1	0	0	0	1	0	0	0	0
624	1	3.37	0	1	1.53	0	0	0.67	0	0.31	-10.29	-10.29
625	1	2.36	0	1	1.27	0	0	0.67	0	0.21	-7.96	-7.96
626	1	0	0	1	0	0	0	1	0	0	0	0
627	1	0.98	0	1	0.59	0	0	0.67	0	0.09	-6.16	-6.16
628	1	0	0	1	0	0	0	1	0	0	0	0
629	1	2.5	0	1	1.32	0	0	0.67	0	0.23	-8.61	-8.61
630	1	1.47	0	1	0.89	0	0	0.67	0	0.13	-9.09	-9.09
631	1	0	0	1	0	0	0	1	0	0	0	0
632	1	0	0	1	0	0	0	1	0	0	0	0
633	1	2.1	0	1	1.34	0	0	0.67	0	0.19	-7.38	-7.38
634	1	1.3	0	1	0.67	0	0	0.67	0	0.12	-10.25	-10.25
635	1	0	0	1	0	0	0	1	0	0	0	0
636	1	0	0	1	0	0	0	1	0	0	0	0
637	1	1.97	0	1	1.13	0	0	0.67	0	0.18	-8.41	-8.42
638	1	6.74	0	1	2.17	0	0	0.67	0	0.61	-15.69	-15.69
639	1	1.2	0	1	0.7	0	0	0.67	0	0.11	-4.96	-4.96
640	1	0	0	1	0	0	0	1	0	0	0	0
641	1	3.09	0	1	1.67	0	0	0.67	0	0.28	-8.86	-8.86
642	1	3.67	0	1	1.9	0	0	0.67	0	0.33	-7.1	-7.1
643	1	1.2	0	1	0.7	0	0	0.67	0	0.11	-5.42	-5.42
644	1	0	0	1	0	0	0	1	0	0	0	0
645	1	1	0	1	0.62	0	0	0.67	0	0.09	-7.45	-7.45
646	1	2.27	0	1	1.24	0	0	0.67	0	0.21	-8.77	-8.77
647	1	0	0	1	0	0	0	1	0	0	0	0
648	1	0	0	1	0	0	0	1	0	0	0	0
649	1	0	0	1	0	0	0	1	0	0	0	0
650	1	4.28	0	1	1.94	0	0	0.67	0	0.39	-7.52	-7.52
651	1	0	0	1	0	0	0	1	0	0	0	0
652	1	0	0	1	0	0	0	1	0	0	0	0
653	1	5.55	0	1	2.01	0	0	0.67	0	0.5	-6.22	-6.22
654	1	0	0	1	0	0	0	1	0	0	0	0
655	1	2.17	0	1	1.25	0	0	0.67	0	0.2	-14.91	-14.91
656	1	0	0	1	0	0	0	1	0	0	0	0
657	1	1.41	0	1	0.85	0	0	0.67	0	0.13	-5.42	-5.42
658	1	2.62	0	1	1.31	0	0	0.67	0	0.24	-11.72	-11.72
659	1	2.37	0	1	1.43	0	0	0.67	0	0.22	-11.56	-11.57
660	1	2.33	0	1	1.26	0	0	0.67	0	0.21	-12.14	-12.14
661	1	0	0	1	0	0	0	1	0	0	0	0
662	1	0.65	0	1	0.44	0	0	0.67	0	0.06	-9.71	-9.71
663	1	0	0	1	0	0	0	1	0	0	0	0
664	1	0	0	0.98	208.22	0.02	2.81	0.12	1	0.82	-10.54	-9.41
665	1	0	0	1	0	0	0	1	0	0	0	0
666	1	1.55	0	1	0.92	0	0	0.67	0	0.14	-13.44	-13.44
667	1	0	0	1	0	0	0	1	0	0	0	0
668	1	2.28	0	1	1.85	0	0	0.67	0	0.21	-26.61	-26.61
669	1	0	0	1	0	0	0	1	0	0	0	0
670	1	0	0	1	0	0	0	1	0	0	0	0
671	1	1.32	0	1	0.82	0	0	0.67	0	0.12	-5.89	-5.89
672	1	0	0	1	0	0	0	1	0	0	0	0
673	1	0.74	0	1	0.52	0	0	0.67	0	0.07	-6.3	-6.3
674	1	0	0	0.97	59.08	0.03	2.09	0.17	1	0.36	-11.8	-11
675	1	0	0	1	0	0	0	1	0	0	0	0
676	1	2.52	0	1	1.39	0	0	0.67	0	0.23	-9.31	-9.31
677	1	0	0	1	0	0	0	1	0	0	0	0
678	1	2.16	0	1	1.22	0	0	0.67	0	0.2	-10.58	-10.58
679	1	3.2	0	1	1.75	0	0	0.67	0	0.29	-7.66	-7.66
680	1	2.17	0	1	1.35	0	0	0.67	0	0.2	-7.54	-7.55
681	1	0	0	1	0	0	0	1	0	0	0	0
682	1	0	0	1	0	0	0	1	0	0	0	0
683	1	0.98	0	1	0.59	0	0	0.67	0	0.09	-5.71	-5.71
684	1	0	0	1	0	0	0	1	0	0	0	0
685	1	1.74	0	1	1.06	0	0	0.67	0	0.16	-8.12	-8.12
686	1	0.98	0	1	0.59	0	0	0.67	0	0.09	-5.71	-5.71
687	1	2.76	0.52	1	1.34	0	0	0.67	0	0.37	-9.54	-9.54
688	1	1.09	0.45	0.87	1.27	0.13	0	0.66	0	0.23	-13.8	-13.79
689	1	0	0	1	0	0	0	1	0	0	0	0
690	1	0	0	1	0	0	0	1	0	0	0	0
691	1	0	0	1	0	0	0	1	0	0	0	0
692	1	0.94	0	1	0.63	0	0	0.67	0	0.09	-6.08	-6.08
693	1	0	0	1	0	0	0	1	0	0	0	0
694	1	1.83	0	1	1.16	0	0	0.67	0	0.17	-12.75	-12.75
695	1	2.27	0	1	1.36	0	0	0.67	0	0.21	-10.14	-10.14
696	1	1.32	0	1	0.82	0	0	0.67	0	0.12	-5.89	-5.89
697	1	2.6	0	1	1.36	0	0	0.67	0	0.24	-11.61	-11.61
698	1	1.41	0	1	0.85	0	0	0.67	0	0.13	-5.44	-5.44
699	1	1.03	0	1	0.74	0	0	0.67	0	0.09	-5.69	-5.69
700	1	4.94	0	1	1.9	0	0	0.67	0	0.45	-7.43	-7.43
701	1	0	0	1	0	0	0	1	0	0	0	0
702	1	0	0	1	0	0	0	1	0	0	0	0
703	1	0	0	0	0.76	1	0.65	0.39	0	0.17	-8.76	-8.76
704	1	0.72	0	0.97	393.28	0.03	5.62	0.03	2	2.52	-22.88	-20.21
705	1	0	0	1	0	0	0	1	0	0	0	0
706	1	0	0	1	0	0	0	1	0	0	0	0
707	1	0	0	1	0	0	0	1	0	0	0	0
708	1	0	0	1	0	0	0	1	0	0	0	0
709	1	2.23	0	1	1.21	0	0	0.67	0	0.2	-11.87	-11.87
710	1	10.16	0	1	1.6	0	0	0.67	0	0.92	-12.75	-12.75
711	1	2.19	0	1	1.38	0	0	0.67	0	0.2	-9.96	-9.96
712	1	0	0	1	0	0	0	1	0	0	0	0
713	1	1.56	0	0.98	310.54	0.02	2.13	0.17	1	1.24	-22.63	-21.38
714	1	1	0	1	0.62	0	0	0.67	0	0.09	-6.62	-6.62
715	1	0	0	1	0	0	0	1	0	0	0	0
716	1	1.98	0	0.85	12	0.15	0.7	0.38	2	0.58	-19.9	-19.04
717	1	0	0	1	0	0	0	1	0	0	0	0
718	1	0	0	1	0	0	0	1	0	0	0	0
719	1	0.75	0	0.99	354.55	0.01	2.85	0.12	1	0.96	-18.15	-16.62
720	1	0	0	1	0	0	0	1	0	0	0	0
721	1	0	0	1	0	0	0	1	0	0	0	0
722	1	0	0	1	0	0	0	1	0	0	0	0
723	1	1.75	0	1	1.02	0	0	0.67	0	0.16	-10.25	-10.25
724	1	0	0	1	0	0	0	1	0	0	0	0
725	1	4.65	0	1	1.85	0	0	0.67	0	0.42	-6.32	-6.32
726	1	2.83	0.37	0.86	2.11	0.14	0	0.67	0	0.4	-15.84	-15.83
727	1	0	0	1	0	0	0	1	0	0	0	0
728	1	0	0	0.54	1.65	0.46	0.69	0.38	1	0.17	-10.74	-10.67
729	1	0	0	1	0	0	0	1	0	0	0	0
730	1	0	0	0	1.12	1	0.05	0.6	2	0.25	-16.46	-16.46
731	1	0.61	0	1	0.41	0	0	0.67	0	0.06	-6.2	-6.2
732	1	0.89	0	0.96	20.02	0.04	0.91	0.34	1	0.28	-13.91	-13.27
733	1	0	0	1	0	0	0	1	0	0	0	0
734	1	2.08	0.38	1	1.15	0	0	0.67	0	0.28	-14.35	-14.35
735	1	0	0	0.66	1.69	0.34	0.26	0.5	1	0.13	-7.99	-7.89
736	1	5.04	0.84	1	1.42	0	0	0.67	0	0.65	-18.34	-18.3
737	1	3.28	0	0.9	26.69	0.1	0.89	0.34	2	0.89	-19.95	-18.95
738	1	1.61	0	1	1.09	0	0	0.67	0	0.15	-10.29	-10.29
739	1	0	0	1	0	0	0	1	0	0	0	0
740	1	0	0	0	1.64	1	1.43	0.25	2	0.37	-16.89	-16.89
741	1	0	0	1	0	0	0	1	0	0	0	0
742	1	2.55	0	1	1.26	0	0	0.67	0	0.23	-8.07	-8.07
743	1	0	0	1	0	0	0	1	0	0	0	0
744	1	0	0	1	0	0	0	1	0	0	0	0
745	1	1.69	0	1	1.1	0	0	0.67	0	0.15	-8.06	-8.06
746	1	0	0	1	0	0	0	1	0	0	0	0
747	1	0	0	1	0	0	0	1	0	0	0	0
748	1	0	0	1	0	0	0	1	0	0	0	0
749	1	0	0	0	0.53	1	0.66	0.39	1	0.12	-8.91	-8.91
750	1	0	0	0.46	2.45	0.54	0.48	0.43	1	0.3	-11.67	-11.57
751	1	0.94	0	1	0.63	0	0	0.67	0	0.09	-6.08	-6.08
752	1	0	0	1	0	0	0	1	0	0	0	0
753	1	0	0	0.69	3.56	0.31	1.31	0.27	2	0.25	-13.29	-12.84
754	1	3.01	0	1	1.37	0	0	0.67	0	0.27	-8.49	-8.5
755	1	1.37	0	1	0.78	0	0	0.67	0	0.12	-12.63	-12.63
756	1	3.13	0	1	1.41	0	0	0.67	0	0.28	-8.07	-8.07
757	1	0	0	1	0	0	0	1	0	0	0	0
758	1	1.23	0	1	0.76	0	0	0.67	0	0.11	-11.5	-11.5
759	1	0	0	1	0	0	0	1	0	0	0	0
760	1	0	0	1	0	0	0	1	0	0	0	0
761	1	1.11	0	1	0.69	0	0	0.67	0	0.1	-8.87	-8.87
762	1	0	0	1	0	0	0	1	0	0	0	0
763	1	3.07	0	1	1.49	0	0	0.67	0	0.28	-9.67	-9.67
764	1	0	0	0.93	12.57	0.07	1.41	0.25	1	0.2	-10.43	-9.96
765	1	2.46	0	1	1.47	0	0	0.67	0	0.22	-11.05	-11.05
766	1	11.4	0	1	1.31	0	0	0.67	0	1.04	-10.33	-10.33
767	1	0	0	0	0.45	1	0.24	0.51	1	0.1	-6.09	-6.09
768	1	1.32	0	1	0.82	0	0	0.67	0	0.12	-6.76	-6.76
769	1	0	0	1	0	0	0	1	0	0	0	0
770	1	0.94	0	1	0.63	0	0	0.67	0	0.09	-6.07	-6.07
771	1	0.49	0	1	0.26	0	0	0.67	0	0.04	-8.33	-8.33
772	1	2.31	0	1	1.18	0	0	0.67	0	0.21	-8.96	-8.96
773	1	2.04	0	1	1.17	0	0	0.67	0	0.19	-7.35	-7.35
774	1	0	0	1	0	0	0	1	0	0	0	0
775	1	0.98	0	1	0.59	0	0	0.67	0	0.09	-6.18	-6.18
776	1	0	0	0.98	133.52	0.02	2.53	0.14	1	0.76	-10.86	-9.95
777	1	0	0	1	0	0	0	1	0	0	0	0
778	1	1.41	0	1	0.85	0	0	0.67	0	0.13	-5.42	-5.42
779	1	1.41	0	1	0.85	0	0	0.67	0	0.13	-5.44	-5.44
780	1	0.62	0	0.98	94.18	0.02	1.93	0.19	1	0.43	-16.86	-15.81
781	1	0	0	1	0	0	0	1	0	0	0	0
782	1	4.77	0	1	1.01	0	0	0.67	0	0.43	-6.94	-6.94
783	1	0	0	1	0	0	0	1	0	0	0	0
784	1	3.31	0	1	1.42	0	0	0.67	0	0.3	-12.18	-12.19
785	1	19.1	1.81	0.76	0	0.24	0	0.67	0	2.05	-27.74	-27.71
786	1	2.03	0	1	1.31	0	0	0.67	0	0.18	-8.62	-8.62
787	1	0	0	1	0	0	0	1	0	0	0	0
788	1	0	0	0.99	1493.71	0.01	5.39	0.03	1	3.37	-13.76	-11.27
789	1	0	0	1	0	0	0	1	0	0	0	0
790	1	0	0	1	0	0	0	1	0	0	0	0
791	1	0	0	1	0	0	0	1	0	0	0	0
792	1	0	0	1	0	0	0	1	0	0	0	0
793	1	0	0	1	0	0	0	1	0	0	0	0
794	1	0	0	1	0	0	0	1	0	0	0	0
795	1	5.55	0	1	2.01	0	0	0.67	0	0.5	-6.22	-6.22
796	1	4.55	0	1	1.86	0	0	0.67	0	0.41	-15.6	-15.6
797	1	0	0	1	0	0	0	1	0	0	0	0
798	1	0	0	0	0.9	1	0.66	0.39	2	0.21	-11.68	-11.68
799	1	0.74	0	1	0.52	0	0	0.67	0	0.07	-6.3	-6.3
800	1	1.34	0	1	0.77	0	0	0.67	0	0.12	-12.71	-12.71
801	1	1.32	0	1	0.82	0	0	0.67	0	0.12	-6.76	-6.76
802	1	0	0	1	0	0	0	1	0	0	0	0
803	1	0	0	0.97	46.14	0.03	1.84	0.2	1	0.26	-11.2	-10.41
804	1	0	0	1	0	0	0	1	0	0	0	0
805	1	0	0	1	0	0	0	1	0	0	0	0
806	1	0	0	1	0	0	0	1	0	0	0	0
807	1	0.74	0	1	0.52	0	0	0.67	0	0.07	-6.3	-6.3
808	1	0	0	1	0	0	0	1	0	0	0	0
809	1	0	0	1	0	0	0	1	0	0	0	0
810	1	0	0	0.99	330.72	0.01	2.72	0.12	1	0.9	-12	-10.52
811	1	2.13	0	0.94	19.01	0.06	0.56	0.41	1	0.43	-15.65	-15.09
812	1	0	0	0.98	74.43	0.02	2.07	0.18	1	0.38	-12.52	-11.73
813	1	0	0	0.98	120.95	0.02	2.55	0.14	1	0.52	-11.28	-10.27
814	1	2.58	0	0.94	24.84	0.06	0.47	0.44	1	0.6	-16.47	-15.99
815	1	0.71	0	1	0.45	0	0	0.67	0	0.06	-12.7	-12.7
816	1	1.04	0.09	0	2.15	1	0.45	0.44	0	0.59	-17.14	-17.14
817	1	0	0	0.98	103.55	0.02	1.86	0.2	1	0.46	-11.27	-10.24
818	1	0	0	1	0	0	0	1	0	0	0	0
819	1	2.1	0	1	1.18	0	0	0.67	0	0.19	-10.49	-10.49
820	1	4.3	0	1	2.02	0	0	0.67	0	0.39	-8.97	-8.97
821	1	1.03	0	1	0.74	0	0	0.67	0	0.09	-5.69	-5.69
822	1	5.79	0	1	3.4	0	0	0.67	0	0.53	-20.03	-20.03
823	1	0	0	1	0	0	0	1	0	0	0	0
824	1	2.7	0	1	1.53	0	0	0.67	0	0.25	-8.28	-8.28
825	1	0	0	1	0	0	0	1	0	0	0	0
826	1	0	0	0.01	0.9	0.99	0.77	0.36	0	0.2	-7.63	-7.63
827	1	0	0	1	0	0	0	1	0	0	0	0
828	1	0	0	0.69	8.23	0.31	5.15	0.03	3	0.58	-21.18	-20.3
829	1	0	0	1	0	0	0	1	0	0	0	0
830	1	0	0	1	0	0	0	1	0	0	0	0
831	1	0	0	1	0	0	0	1	0	0	0	0
832	1	5.02	0	1	1.03	0	0	0.67	0	0.46	-9.66	-9.66
833	1	0	0	1	0	0	0	1	0	0	0	0
834	1	0	0	1	0	0	0	1	0	0	0	0
835	1	0	0	0.93	28.5	0.07	4.57	0.05	2	0.43	-18.79	-17.41

## Sheet: VP4-FEL
Supplementary Excelspreadsheet1 - Selection pressure analysis of South African G2P[4] rotavirus genome segments
Site	Partition	alpha	beta	omega	alpha=beta	LRT	p-value	Total branch length			Detailed analysis reports can be viewed athttps://www.datamonkey.org/fel/5f4cc6c734c53e423ae77349
1	1	0	0	NaN	0	0	1	0
2	1	0	0	NaN	0	0	1	0			Alpha: Synonymous substitution at a rate
3	1	0	0	NaN	0	0	1	0			Beta: Non-synonymous substitution at a rate
4	1	0	0	NaN	0	0	1	0			Omega:Ration of non-synonymous to synonmous substitution
5	1	0	0	NaN	0	0	1	0			Alpha=beta: The rate estimate under neutral model
6	1	0	0	NaN	0	0	1	0			LRT: Site-specific likelihood ratio test statistic for non-neutral evolution
7	1	0	4.335	Infinity	2.676	6.002	0.014	2.4			p-value: Asymptotic p-value evidence of selection
8	1	0	0	NaN	0	0	1	0			Total branch length: Total branch length of branches contributing to inference at this site and used to scale dN-dS
9	1	0	0	NaN	0	0	1	0
10	1	0	0	NaN	0	0	1	0			Statistical significance assesed at p-value ≤ 0.1
11	1	2.328	0	0	0.436	3.163	0.075	0.403
12	1	15.186	0	0	1.364	8.819	0.003	2.627			Site(s) under positive selection: 7
13	1	0	0	NaN	0	0	1	0
14	1	0	0	NaN	0	0	1	0
15	1	0.893	0	0	0.399	1.606	0.205	0.154
16	1	0	0	NaN	0	0	1	0
17	1	3.969	0	0	1.424	7.684	0.006	0.687
18	1	0	0	NaN	0	0	1	0
19	1	0	0	NaN	0	0	1	0
20	1	1.004	0	0	0.36	2.046	0.153	0.174
21	1	0	0	NaN	0	0	1	0
22	1	0	0	NaN	0	0	1	0
23	1	0	0	NaN	0	0	1	0
24	1	0	0	NaN	0	0	1	0
25	1	0	0	NaN	0	0	1	0
26	1	0	0	NaN	0	0	1	0
27	1	1.831	0.757	0.414	1.261	0.523	0.47	0.736
28	1	0	0	NaN	0	0	1	0
29	1	0	0	NaN	0	0	1	0
30	1	0	0	NaN	0	0	1	0
31	1	0	2.212	Infinity	1.406	1.26	0.262	1.224
32	1	0	0	NaN	0	0	1	0
33	1	2.81	0	0	0.765	5.058	0.025	0.486
34	1	0.757	0.565	0.747	0.649	0.042	0.838	0.444
35	1	2.403	0.535	0.223	0.875	0.985	0.321	0.712
36	1	0	0	NaN	0	0	1	0
37	1	0	0	NaN	0	0	1	0
38	1	3.848	0	0	0.765	6.753	0.009	0.666
39	1	0	0	NaN	0	0	1	0
40	1	0	0	NaN	0	0	1	0
41	1	0	0	NaN	0	0	1	0
42	1	0	0	NaN	0	0	1	0
43	1	0	0	NaN	0	0	1	0
44	1	0	0	NaN	0	0	1	0
45	1	5.357	0	0	1.585	5.226	0.022	0.927
46	1	0	0	NaN	0	0	1	0
47	1	0	0	NaN	0	0	1	0
48	1	2.105	0	0	0.481	3.587	0.058	0.364
49	1	0	0	NaN	0	0	1	0
50	1	0	0	NaN	0	0	1	0
51	1	0	0	NaN	0	0	1	0
52	1	1.004	0	0	0.341	2.15	0.143	0.174
53	1	1.617	0	0	0.36	2.95	0.086	0.28
54	1	0	0	NaN	0	0	1	0
55	1	0	0	NaN	0	0	1	0
56	1	0	0.768	Infinity	0.665	0.277	0.598	0.425
57	1	0	0	NaN	0	0	1	0
58	1	0	0	NaN	0	0	1	0
59	1	0	0	NaN	0	0	1	0
60	1	0	0.564	Infinity	0.458	0.419	0.517	0.312
61	1	0.75	0	0	0.306	1.774	0.183	0.13
62	1	0	0.667	Infinity	0.535	0.422	0.516	0.369
63	1	0	0	NaN	0	0	1	0
64	1	0	0	NaN	0	0	1	0
65	1	1.642	0	0	0.641	1.797	0.18	0.284
66	1	0	0	NaN	0	0	1	0
67	1	0	0	NaN	0	0	1	0
68	1	4.639	0	0	0.392	4.684	0.03	0.803
69	1	0	0	NaN	0	0	1	0
70	1	0	0	NaN	0	0	1	0
71	1	1.735	0.445	0.256	0.7	0.804	0.37	0.546
72	1	0	0	NaN	0	0	1	0
73	1	1.623	0.564	0.347	0.842	0.503	0.478	0.593
74	1	1.353	0	0	0.439	2.134	0.144	0.234
75	1	0	0	NaN	0	0	1	0
76	1	0	0	NaN	0	0	1	0
77	1	0	0	NaN	0	0	1	0
78	1	0	0	NaN	0	0	1	0
79	1	0	0.611	Infinity	0.541	0.235	0.628	0.338
80	1	0	0	NaN	0	0	1	0
81	1	0	0	NaN	0	0	1	0
82	1	3.058	0	0	1.907	4.541	0.033	0.529
83	1	0	0	NaN	0	0	1	0
84	1	0	0.641	Infinity	0.552	0.283	0.595	0.355
85	1	2.325	0	0	0.407	3.386	0.066	0.402
86	1	0	0	NaN	0	0	1	0
87	1	3.585	0	0	0.591	3.379	0.066	0.62
88	1	0	0	NaN	0	0	1	0
89	1	0	0	NaN	0	0	1	0
90	1	0	0	NaN	0	0	1	0
91	1	0	0.546	Infinity	0.437	0.398	0.528	0.302
92	1	5.274	0.536	0.102	2.008	5.1	0.024	1.209
93	1	0	0	NaN	0	0	1	0
94	1	1.007	0	0	0.381	1.909	0.167	0.174
95	1	0	0	NaN	0	0	1	0
96	1	3.461	0	0	0.462	3.723	0.054	0.599
97	1	0	0	NaN	0	0	1	0
98	1	6.205	0.763	0.123	1.366	1.636	0.201	1.496
99	1	0	0	NaN	0	0	1	0
100	1	0	0	NaN	0	0	1	0
101	1	0	0	NaN	0	0	1	0
102	1	0	0	NaN	0	0	1	0
103	1	0	0	NaN	0	0	1	0
104	1	2.79	0.474	0.17	0.808	1.261	0.261	0.745
105	1	3.772	0	0	0.453	4.061	0.044	0.653
106	1	1.728	0	0	0.731	3.392	0.066	0.299
107	1	0	0	NaN	0	0	1	0
108	1	2.114	0.534	0.252	0.936	1.015	0.314	0.661
109	1	0	0	NaN	0	0	1	0
110	1	0	0	NaN	0	0	1	0
111	1	0	0	NaN	0	0	1	0
112	1	0.852	0	0	0.324	1.94	0.164	0.147
113	1	9.342	0.519	0.056	0.98	2.812	0.094	1.904
114	1	0	0	NaN	0	0	1	0
115	1	0	0.588	Infinity	0.474	0.417	0.518	0.325
116	1	0	0	NaN	0	0	1	0
117	1	1.353	0	0	0.347	2.267	0.132	0.234
118	1	0	1.447	Infinity	0.96	0.807	0.369	0.801
119	1	0	0	NaN	0	0	1	0
120	1	0	0.553	Infinity	0.479	0.281	0.596	0.306
121	1	1.617	0	0	0.641	1.798	0.18	0.28
122	1	0	0	NaN	0	0	1	0
123	1	0	0	NaN	0	0	1	0
124	1	2.4	0	0	0.576	3.448	0.063	0.415
125	1	0	0	NaN	0	0	1	0
126	1	0	0	NaN	0	0	1	0
127	1	0.82	0	0	0.488	1.032	0.31	0.142
128	1	0	0	NaN	0	0	1	0
129	1	4.605	0	0	1.289	6.146	0.013	0.797
130	1	0	0.656	Infinity	0.598	0.176	0.675	0.363
131	1	0	0	NaN	0	0	1	0
132	1	0	0	NaN	0	0	1	0
133	1	0	1.735	Infinity	1.556	0.637	0.425	0.961
134	1	3.117	0	0	0.571	3.147	0.076	0.539
135	1	0	0.611	Infinity	0.54	0.234	0.629	0.338
136	1	0	0	NaN	0	0	1	0
137	1	0	0	NaN	0	0	1	0
138	1	0	0	NaN	0	0	1	0
139	1	0	0	NaN	0	0	1	0
140	1	0	0	NaN	0	0	1	0
141	1	3.538	0	0	0.526	3.509	0.061	0.612
142	1	0	0	NaN	0	0	1	0
143	1	0	0	NaN	0	0	1	0
144	1	0	0	NaN	0	0	1	0
145	1	0	0.946	Infinity	0.833	0.49	0.484	0.524
146	1	0	0.525	Infinity	0.471	0.204	0.652	0.29
147	1	0	0.543	Infinity	0.487	0.211	0.646	0.301
148	1	0.854	0	0	0.501	1.062	0.303	0.148
149	1	0	0.498	Infinity	0.446	0.212	0.645	0.276
150	1	1.512	1.3	0.86	1.306	0.002	0.966	0.981
151	1	0	0	NaN	0	0	1	0
152	1	0	0	NaN	0	0	1	0
153	1	0	0	NaN	0	0	1	0
154	1	0	0	NaN	0	0	1	0
155	1	0.783	0	0	0.309	1.845	0.174	0.135
156	1	0	0	NaN	0	0	1	0
157	1	1.174	0	0	0.549	1.452	0.228	0.203
158	1	1.743	0	0	0.685	3.744	0.053	0.302
159	1	0	0	NaN	0	0	1	0
160	1	6.205	0.763	0.123	1.368	1.633	0.201	1.496
161	1	0	0	NaN	0	0	1	0
162	1	0	0.648	Infinity	0.51	0.468	0.494	0.359
163	1	8.089	0	0	1.239	10.047	0.002	1.4
164	1	0	0	NaN	0	0	1	0
165	1	0	0	NaN	0	0	1	0
166	1	0	0.337	Infinity	0.338	0.001	0.978	0.187
167	1	0	0	NaN	0	0	1	0
168	1	0	0	NaN	0	0	1	0
169	1	0	0	NaN	0	0	1	0
170	1	0	0	NaN	0	0	1	0
171	1	0	0	NaN	0	0	1	0
172	1	0	1.231	Infinity	0.994	0.84	0.359	0.681
173	1	0	0	NaN	0	0	1	0
174	1	0	0	NaN	0	0	1	0
175	1	0.893	0	0	0.341	1.922	0.166	0.154
176	1	9.188	0	0	0.64	4.742	0.029	1.59
177	1	0	0	NaN	0	0	1	0
178	1	0	0	NaN	0	0	1	0
179	1	0	0	NaN	0	0	1	0
180	1	1.617	0	0	0.41	2.704	0.1	0.28
181	1	0	0	NaN	0	0	1	0
182	1	0	0	NaN	0	0	1	0
183	1	0	0	NaN	0	0	1	0
184	1	4.357	0	0	0.923	6.334	0.012	0.754
185	1	0	0	NaN	0	0	1	0
186	1	0	0	NaN	0	0	1	0
187	1	4.245	1.081	0.255	1.396	0.829	0.363	1.333
188	1	0.893	0	0	0.399	1.606	0.205	0.154
189	1	0	1.452	Infinity	1.273	0.531	0.466	0.804
190	1	0	0	NaN	0	0	1	0
191	1	0	0	NaN	0	0	1	0
192	1	0	0.611	Infinity	0.54	0.234	0.628	0.338
193	1	0	0	NaN	0	0	1	0
194	1	0	0	NaN	0	0	1	0
195	1	7.299	0	0	0.65	4.415	0.036	1.263
196	1	0	0	NaN	0	0	1	0
197	1	3.152	0	0	0.572	3.162	0.075	0.545
198	1	3.649	0	0	0.607	4.508	0.034	0.631
199	1	21.71	0	0	0.515	7.393	0.007	3.756
200	1	0	0	NaN	0	0	1	0
201	1	9.292	0	0	0.495	5.228	0.022	1.608
202	1	2.81	0	0	0.588	3.194	0.074	0.486
203	1	0	0	NaN	0	0	1	0
204	1	0	0	NaN	0	0	1	0
205	1	9.114	0	0	0.856	4.165	0.041	1.577
206	1	1.759	0	0	0.468	2.8	0.094	0.304
207	1	0	0.63	Infinity	0.548	0.281	0.596	0.349
208	1	0	0	NaN	0	0	1	0
209	1	0	0	NaN	0	0	1	0
210	1	2.81	0	0	1.153	5.07	0.024	0.486
211	1	0	0	NaN	0	0	1	0
212	1	0	0	NaN	0	0	1	0
213	1	4.816	0	0	0.561	4.067	0.044	0.833
214	1	0	0	NaN	0	0	1	0
215	1	0	0	NaN	0	0	1	0
216	1	0	0	NaN	0	0	1	0
217	1	1.87	0	0	0.47	2.688	0.101	0.324
218	1	0	0	NaN	0	0	1	0
219	1	4.605	0	0	0.536	4.095	0.043	0.797
220	1	0	0	NaN	0	0	1	0
221	1	0	0.762	Infinity	0.66	0.288	0.592	0.422
222	1	0	0	NaN	0	0	1	0
223	1	1.11	0	0	0.532	1.424	0.233	0.192
224	1	0	0	NaN	0	0	1	0
225	1	0	0	NaN	0	0	1	0
226	1	0	0	NaN	0	0	1	0
227	1	1.87	0	0	0.761	1.736	0.188	0.324
228	1	0	0	NaN	0	0	1	0
229	1	0	0	NaN	0	0	1	0
230	1	1.704	0.541	0.318	0.825	0.586	0.444	0.595
231	1	5.433	0	0	1.152	5.878	0.015	0.94
232	1	0	0	NaN	0	0	1	0
233	1	0	0	NaN	0	0	1	0
234	1	0	0	NaN	0	0	1	0
235	1	1.5	0	0	0.624	1.73	0.188	0.26
236	1	0	0.663	Infinity	0.557	0.344	0.557	0.367
237	1	0.694	0	0	0.409	1.046	0.306	0.12
238	1	0	0	NaN	0	0	1	0
239	1	0.725	0	0	0.341	1.512	0.219	0.125
240	1	2.184	0	0	0.478	3.612	0.057	0.378
241	1	0	0.663	Infinity	0.558	0.345	0.557	0.367
242	1	0	0	NaN	0	0	1	0
243	1	4.122	0	0	0.954	2.566	0.109	0.713
244	1	0	0	NaN	0	0	1	0
245	1	3.735	0	0	0.602	5.014	0.025	0.646
246	1	0	0	NaN	0	0	1	0
247	1	2.79	0.474	0.17	0.808	1.261	0.261	0.745
248	1	0	0	NaN	0	0	1	0
249	1	0	0	NaN	0	0	1	0
250	1	0	0	NaN	0	0	1	0
251	1	0	0	NaN	0	0	1	0
252	1	5.755	0	0	1.013	7.041	0.008	0.996
253	1	0	0	NaN	0	0	1	0
254	1	0	0	NaN	0	0	1	0
255	1	0	0	NaN	0	0	1	0
256	1	3.557	0	0	0.802	4.219	0.04	0.615
257	1	4.193	0	0	0.618	3.431	0.064	0.725
258	1	8.747	0	0	1.026	8.432	0.004	1.513
259	1	0	0	NaN	0	0	1	0
260	1	0	0	NaN	0	0	1	0
261	1	0	0	NaN	0	0	1	0
262	1	2.573	0	0	0.911	3.83	0.05	0.445
263	1	0	0	NaN	0	0	1	0
264	1	0	0	NaN	0	0	1	0
265	1	0	0	NaN	0	0	1	0
266	1	0	0	NaN	0	0	1	0
267	1	0	0	NaN	0	0	1	0
268	1	0	0	NaN	0	0	1	0
269	1	9.292	0	0	0.539	5.071	0.024	1.608
270	1	0	0	NaN	0	0	1	0
271	1	0	0	NaN	0	0	1	0
272	1	0	0	NaN	0	0	1	0
273	1	0	0	NaN	0	0	1	0
274	1	0	0	NaN	0	0	1	0
275	1	0	0	NaN	0	0	1	0
276	1	0	0	NaN	0	0	1	0
277	1	0	0	NaN	0	0	1	0
278	1	0	0	NaN	0	0	1	0
279	1	0	1.114	Infinity	0.999	0.419	0.518	0.617
280	1	1.858	0.532	0.286	1.039	1.07	0.301	0.616
281	1	0	0	NaN	0	0	1	0
282	1	0	0	NaN	0	0	1	0
283	1	1.174	0	0	0.549	1.452	0.228	0.203
284	1	0	0	NaN	0	0	1	0
285	1	1.617	0	0	0.36	2.95	0.086	0.28
286	1	1.353	0	0	0.796	2.128	0.145	0.234
287	1	0	0	NaN	0	0	1	0
288	1	0	0	NaN	0	0	1	0
289	1	7.625	0	0	0.628	4.213	0.04	1.319
290	1	0	0	NaN	0	0	1	0
291	1	0	0	NaN	0	0	1	0
292	1	1.87	0	0	0.47	2.688	0.101	0.324
293	1	0	0	NaN	0	0	1	0
294	1	0	0	NaN	0	0	1	0
295	1	0.815	0	0	0.443	1.211	0.271	0.141
296	1	0	0	NaN	0	0	1	0
297	1	0	0	NaN	0	0	1	0
298	1	0.824	0.477	0.579	0.605	0.144	0.704	0.407
299	1	0	0	NaN	0	0	1	0
300	1	0	0	NaN	0	0	1	0
301	1	1.87	0	0	0.761	1.736	0.188	0.324
302	1	0	0	NaN	0	0	1	0
303	1	1.004	0	0	0.326	2.239	0.135	0.174
304	1	0	0	NaN	0	0	1	0
305	1	0.717	0.786	1.095	0.749	0.004	0.951	0.559
306	1	0	0	NaN	0	0	1	0
307	1	0	0.611	Infinity	0.54	0.234	0.629	0.338
308	1	0	0	NaN	0	0	1	0
309	1	0	0	NaN	0	0	1	0
310	1	0	0	NaN	0	0	1	0
311	1	0	1.172	Infinity	1.001	0.595	0.441	0.649
312	1	0	0	NaN	0	0	1	0
313	1	7.625	0	0	0.817	8.136	0.004	1.319
314	1	0	0	NaN	0	0	1	0
315	1	0.852	0	0	0.335	1.874	0.171	0.147
316	1	0	0	NaN	0	0	1	0
317	1	0	0	NaN	0	0	1	0
318	1	0	0	NaN	0	0	1	0
319	1	1.87	0	0	0.417	3.079	0.079	0.324
320	1	0	0	NaN	0	0	1	0
321	1	0	0	NaN	0	0	1	0
322	1	0	0	NaN	0	0	1	0
323	1	0	0	NaN	0	0	1	0
324	1	0	0	NaN	0	0	1	0
325	1	0	0	NaN	0	0	1	0
326	1	2.063	0.5	0.242	1.018	1.41	0.235	0.634
327	1	0	0	NaN	0	0	1	0
328	1	5.261	0	0	1.135	5.729	0.017	0.91
329	1	0	0	NaN	0	0	1	0
330	1	0	0	NaN	0	0	1	0
331	1	0	0	NaN	0	0	1	0
332	1	1.5	0	0	0.872	2.22	0.136	0.26
333	1	4.037	0	0	0.387	4.471	0.034	0.698
334	1	0	0	NaN	0	0	1	0
335	1	8.802	0	0	0.537	5.017	0.025	1.523
336	1	0	0	NaN	0	0	1	0
337	1	9.114	0	0	0.465	5.335	0.021	1.577
338	1	0	0	NaN	0	0	1	0
339	1	0	0	NaN	0	0	1	0
340	1	0	0.542	Infinity	0.444	0.4	0.527	0.3
341	1	0	0	NaN	0	0	1	0
342	1	2.4	0	0	0.576	3.448	0.063	0.415
343	1	0	0	NaN	0	0	1	0
344	1	0	0	NaN	0	0	1	0
345	1	0	0	NaN	0	0	1	0
346	1	1.87	0	0	0.47	2.688	0.101	0.324
347	1	8.902	0	0	0.658	4.65	0.031	1.54
348	1	0	0	NaN	0	0	1	0
349	1	0	0	NaN	0	0	1	0
350	1	0	0	NaN	0	0	1	0
351	1	0	0	NaN	0	0	1	0
352	1	0	0	NaN	0	0	1	0
353	1	0	0	NaN	0	0	1	0
354	1	1.004	0	0	0.496	1.41	0.235	0.174
355	1	0	0	NaN	0	0	1	0
356	1	2.325	0	0	0.462	3.141	0.076	0.402
357	1	0	0	NaN	0	0	1	0
358	1	0	0	NaN	0	0	1	0
359	1	0	0	NaN	0	0	1	0
360	1	0	0	NaN	0	0	1	0
361	1	9.579	0	0	0.642	4.8	0.028	1.657
362	1	0	0.542	Infinity	0.445	0.401	0.527	0.3
363	1	0	0	NaN	0	0	1	0
364	1	0	0	NaN	0	0	1	0
365	1	1.617	0	0	0.393	2.784	0.095	0.28
366	1	5.813	0	0	0.881	3.849	0.05	1.006
367	1	0	0	NaN	0	0	1	0
368	1	0	0	NaN	0	0	1	0
369	1	1.87	0	0	0.537	2.58	0.108	0.324
370	1	0	0	NaN	0	0	1	0
371	1	0	0	NaN	0	0	1	0
372	1	2.81	0	0	0.391	3.709	0.054	0.486
373	1	0	0	NaN	0	0	1	0
374	1	1.656	0	0	0.887	2.356	0.125	0.286
375	1	0	0	NaN	0	0	1	0
376	1	0	0	NaN	0	0	1	0
377	1	0.738	0	0	0.304	1.755	0.185	0.128
378	1	0	0	NaN	0	0	1	0
379	1	2.526	0	0	0.505	3.399	0.065	0.437
380	1	0	0.533	Infinity	0.438	0.403	0.526	0.295
381	1	0	0	NaN	0	0	1	0
382	1	1.963	0	0	0.629	4.551	0.033	0.34
383	1	0	0	NaN	0	0	1	0
384	1	8.67	0	0	0.871	4.269	0.039	1.5
385	1	0	0	NaN	0	0	1	0
386	1	8.802	0	0	0.639	4.688	0.03	1.523
387	1	0	0	NaN	0	0	1	0
388	1	1.857	0	0	0.991	2.451	0.117	0.321
389	1	0	0	NaN	0	0	1	0
390	1	0	0	NaN	0	0	1	0
391	1	4.598	0	0	0.402	4.598	0.032	0.795
392	1	0	0	NaN	0	0	1	0
393	1	0	0	NaN	0	0	1	0
394	1	0	0	NaN	0	0	1	0
395	1	0	0	NaN	0	0	1	0
396	1	0	0	NaN	0	0	1	0
397	1	0	0.762	Infinity	0.66	0.288	0.592	0.422
398	1	1.762	0	0	0.589	4.232	0.04	0.305
399	1	0	0	NaN	0	0	1	0
400	1	5.138	0	0	0.421	4.709	0.03	0.889
401	1	0	0	NaN	0	0	1	0
402	1	0	0	NaN	0	0	1	0
403	1	1.617	0	0	0.641	1.798	0.18	0.28
404	1	0	0	NaN	0	0	1	0
405	1	8.902	0	0	0.639	4.704	0.03	1.54
406	1	1.963	0	0	0.39	3.397	0.065	0.34
407	1	4.72	0	0	0.421	4.622	0.032	0.817
408	1	0	0	NaN	0	0	1	0
409	1	0	0	NaN	0	0	1	0
410	1	1.5	0	0	0.622	1.725	0.189	0.26
411	1	3.37	0	0	0.535	3.535	0.06	0.583
412	1	0	0	NaN	0	0	1	0
413	1	0	0	NaN	0	0	1	0
414	1	0.786	0	0	0.357	1.58	0.209	0.136
415	1	0	0	NaN	0	0	1	0
416	1	6.275	0	0	0.739	6.038	0.014	1.086
417	1	0	0	NaN	0	0	1	0
418	1	0	0.538	Infinity	0.437	0.402	0.526	0.298
419	1	0	0	NaN	0	0	1	0
420	1	1.5	0	0	0.855	2.242	0.134	0.26
421	1	0	0	NaN	0	0	1	0
422	1	0.893	0	0	0.399	1.606	0.205	0.154
423	1	0.726	0	0	0.421	1.08	0.299	0.126
424	1	0	0	NaN	0	0	1	0
425	1	0	0	NaN	0	0	1	0
426	1	1.697	0	0	0.398	2.833	0.092	0.294
427	1	0.8	0	0	0.359	1.593	0.207	0.138
428	1	5.838	0	0	0.474	5.057	0.025	1.01
429	1	0	0	NaN	0	0	1	0
430	1	0	0	NaN	0	0	1	0
431	1	3.152	0	0	0.436	3.693	0.055	0.545
432	1	0	0	NaN	0	0	1	0
433	1	4.152	0	0	0.535	3.7	0.054	0.718
434	1	0	0	NaN	0	0	1	0
435	1	0	0	NaN	0	0	1	0
436	1	0.814	0	0	0.36	1.599	0.206	0.141
437	1	0	0	NaN	0	0	1	0
438	1	0	0	NaN	0	0	1	0
439	1	0	0.554	Infinity	0.53	0.08	0.777	0.307
440	1	0	0	NaN	0	0	1	0
441	1	3.113	0	0	0.456	3.588	0.058	0.539
442	1	0	0	NaN	0	0	1	0
443	1	0	0	NaN	0	0	1	0
444	1	0	0.758	Infinity	0.758	0.009	0.923	0.419
445	1	1.004	0	0	0.408	1.797	0.18	0.174
446	1	2.218	0	0	0.878	2.481	0.115	0.384
447	1	0.815	0	0	0.443	1.211	0.271	0.141
448	1	0	0	NaN	0	0	1	0
449	1	1.5	0	0	0.624	1.731	0.188	0.26
450	1	0	0	NaN	0	0	1	0
451	1	2.1	0.48	0.229	0.779	0.942	0.332	0.629
452	1	0	0.986	Infinity	0.865	0.517	0.472	0.546
453	1	8.902	0	0	0.658	4.65	0.031	1.54
454	1	0	0	NaN	0	0	1	0
455	1	3.211	0	0	1.194	4.967	0.026	0.555
456	1	0	0	NaN	0	0	1	0
457	1	0	0	NaN	0	0	1	0
458	1	5.329	0	0	0.629	3.967	0.046	0.922
459	1	3.538	0	0	0.526	3.509	0.061	0.612
460	1	0.784	0	0	0.436	1.183	0.277	0.136
461	1	0	0	NaN	0	0	1	0
462	1	0	0	NaN	0	0	1	0
463	1	1.027	0.465	0.453	0.641	0.294	0.588	0.435
464	1	5.85	0	0	1.212	6.221	0.013	1.012
465	1	0	0	NaN	0	0	1	0
466	1	0.786	0	0	0.306	1.867	0.172	0.136
467	1	1.004	0	0	0.402	1.831	0.176	0.174
468	1	0	0	NaN	0	0	1	0
469	1	3.791	0	0	0.439	4.398	0.036	0.656
470	1	0	0	NaN	0	0	1	0
471	1	0	0	NaN	0	0	1	0
472	1	0	0	NaN	0	0	1	0
473	1	0	1.166	Infinity	1.002	0.594	0.441	0.646
474	1	7.657	0	0	0.762	8.392	0.004	1.325
475	1	4.116	0	0	1.136	6.746	0.009	0.712
476	1	0	0	NaN	0	0	1	0
477	1	0	0	NaN	0	0	1	0
478	1	2.325	0	0	0.462	3.141	0.076	0.402
479	1	0	0	NaN	0	0	1	0
480	1	1.87	0	0	0.761	1.736	0.188	0.324
481	1	0	0	NaN	0	0	1	0
482	1	0	0	NaN	0	0	1	0
483	1	6.036	0	0	0.548	4.476	0.034	1.044
484	1	0	0	NaN	0	0	1	0
485	1	0	0	NaN	0	0	1	0
486	1	0	0	NaN	0	0	1	0
487	1	0	0	NaN	0	0	1	0
488	1	0	0	NaN	0	0	1	0
489	1	0	0	NaN	0	0	1	0
490	1	3	0	0	1.035	6.354	0.012	0.519
491	1	1.87	0	0	0.761	1.736	0.188	0.324
492	1	2.325	0	0	0.462	3.141	0.076	0.402
493	1	0	0	NaN	0	0	1	0
494	1	0	0	NaN	0	0	1	0
495	1	0.852	0	0	0.282	2.213	0.137	0.147
496	1	0.839	0	0	0.495	1.047	0.306	0.145
497	1	0	0	NaN	0	0	1	0
498	1	0	0	NaN	0	0	1	0
499	1	5.838	0	0	0.551	4.768	0.029	1.01
500	1	0	0	NaN	0	0	1	0
501	1	4.501	0	0	1.369	5.768	0.016	0.779
502	1	0	0	NaN	0	0	1	0
503	1	0	0	NaN	0	0	1	0
504	1	0	0	NaN	0	0	1	0
505	1	0	0	NaN	0	0	1	0
506	1	0	0	NaN	0	0	1	0
507	1	1.5	0	0	0.861	2.255	0.133	0.26
508	1	1.617	0	0	0.499	2.317	0.128	0.28
509	1	0	0	NaN	0	0	1	0
510	1	0	0	NaN	0	0	1	0
511	1	0	0	NaN	0	0	1	0
512	1	0	0	NaN	0	0	1	0
513	1	0	0	NaN	0	0	1	0
514	1	0	0	NaN	0	0	1	0
515	1	0	0	NaN	0	0	1	0
516	1	3	0	0	1.746	4.337	0.037	0.519
517	1	0	0	NaN	0	0	1	0
518	1	0	0	NaN	0	0	1	0
519	1	1.617	0	0	0.641	1.798	0.18	0.28
520	1	2.647	0	0	0.388	3.626	0.057	0.458
521	1	0	0	NaN	0	0	1	0
522	1	1.5	0	0	0.613	1.69	0.194	0.26
523	1	0	0	NaN	0	0	1	0
524	1	0	0	NaN	0	0	1	0
525	1	9.292	0	0	0.539	5.071	0.024	1.608
526	1	0	0	NaN	0	0	1	0
527	1	9.427	0	0	0.646	4.869	0.027	1.631
528	1	0	0	NaN	0	0	1	0
529	1	0	0	NaN	0	0	1	0
530	1	0	0	NaN	0	0	1	0
531	1	3.211	0	0	0.959	4.162	0.041	0.555
532	1	0.893	0	0	0.301	2.162	0.141	0.154
533	1	15.091	0	0	0.547	6.616	0.01	2.611
534	1	0	0	NaN	0	0	1	0
535	1	0	0	NaN	0	0	1	0
536	1	5.716	0	0	0.567	5.329	0.021	0.989
537	1	0	0	NaN	0	0	1	0
538	1	0	0.603	Infinity	0.538	0.234	0.629	0.334
539	1	1.384	1.071	0.774	1.277	0.049	0.825	0.832
540	1	0.694	0	0	0.306	1.629	0.202	0.12
541	1	1.007	0	0	0.421	1.718	0.19	0.174
542	1	0	0	NaN	0	0	1	0
543	1	0	0	NaN	0	0	1	0
544	1	0	0	NaN	0	0	1	0
545	1	0	0	NaN	0	0	1	0
546	1	0	0	NaN	0	0	1	0
547	1	0	0	NaN	0	0	1	0
548	1	0	0	NaN	0	0	1	0
549	1	0	0	NaN	0	0	1	0
550	1	0	0	NaN	0	0	1	0
551	1	3.041	0	0	0.563	3.23	0.072	0.526
552	1	0	0	NaN	0	0	1	0
553	1	0	0	NaN	0	0	1	0
554	1	0	0	NaN	0	0	1	0
555	1	0	0	NaN	0	0	1	0
556	1	0	0	NaN	0	0	1	0
557	1	3.063	0	0	0.983	6.78	0.009	0.53
558	1	1.617	0	0	0.41	2.704	0.1	0.28
559	1	3.735	0	0	1.106	5.048	0.025	0.646
560	1	0	0	NaN	0	0	1	0
561	1	0	0	NaN	0	0	1	0
562	1	0	0	NaN	0	0	1	0
563	1	0	0	NaN	0	0	1	0
564	1	4.835	0	0	0.488	4.325	0.038	0.836
565	1	8.719	0.676	0.078	1.238	2.209	0.137	1.883
566	1	2.81	0	0	0.588	3.194	0.074	0.486
567	1	0.612	0	0	0.377	1.018	0.313	0.106
568	1	0	0	NaN	0	0	1	0
569	1	0	0	NaN	0	0	1	0
570	1	5.14	0	0	1.119	8.804	0.003	0.889
571	1	3.772	0	0	0.41	4.255	0.039	0.653
572	1	1.963	0	0	0.851	3.398	0.065	0.34
573	1	0	0	NaN	0	0	1	0
574	1	0	0.477	Infinity	0.398	0.362	0.548	0.264
575	1	1.617	0	0	0.499	2.317	0.128	0.28
576	1	0	0	NaN	0	0	1	0
577	1	0	0	NaN	0	0	1	0
578	1	1.971	0.495	0.251	0.818	0.921	0.337	0.615
579	1	4.658	0	0	0.562	4.059	0.044	0.806
580	1	2.81	0	0	0.5	3.329	0.068	0.486
581	1	1.695	0.535	0.316	0.819	0.593	0.441	0.59
582	1	0	0	NaN	0	0	1	0
583	1	0	0	NaN	0	0	1	0
584	1	1.353	0	0	0.571	1.538	0.215	0.234
585	1	1.963	0	0	0.833	3.482	0.062	0.34
586	1	2.059	1.102	0.535	1.359	0.275	0.6	0.966
587	1	0	0.628	Infinity	0.545	0.282	0.596	0.347
588	1	0	0.753	Infinity	0.573	0.541	0.462	0.417
589	1	8.902	0	0	0.658	4.65	0.031	1.54
590	1	0	0	NaN	0	0	1	0
591	1	0	0.897	Infinity	0.733	0.456	0.5	0.497
592	1	0	0	NaN	0	0	1	0
593	1	0	0.477	Infinity	0.418	0.255	0.614	0.264
594	1	0	0	NaN	0	0	1	0
595	1	0	0	NaN	0	0	1	0
596	1	0	0.529	Infinity	0.479	0.207	0.649	0.293
597	1	0	1.156	Infinity	0.935	0.819	0.365	0.64
598	1	0	1.971	Infinity	1.07	0.987	0.32	1.091
599	1	0	0	NaN	0	0	1	0
600	1	3.152	0	0	0.436	3.693	0.055	0.545
601	1	0	0.564	Infinity	0.486	0.298	0.585	0.312
602	1	2.635	0	0	0.556	3.866	0.049	0.456
603	1	0	0.803	Infinity	0.579	0.659	0.417	0.445
604	1	1.593	1.154	0.724	1.274	0.058	0.809	0.914
605	1	0	0	NaN	0	0	1	0
606	1	0	0.62	Infinity	0.552	0.239	0.625	0.343
607	1	0	0.594	Infinity	0.512	0.3	0.584	0.329
608	1	0	0	NaN	0	0	1	0
609	1	9.518	0.564	0.059	2.27	6.903	0.009	1.959
610	1	0	0	NaN	0	0	1	0
611	1	2.81	0	0	0.779	4.764	0.029	0.486
612	1	0	0	NaN	0	0	1	0
613	1	0	0.601	Infinity	0.472	0.433	0.511	0.333
614	1	0	0	NaN	0	0	1	0
615	1	0	0	NaN	0	0	1	0
616	1	0.843	0	0	0.386	1.545	0.214	0.146
617	1	6.117	0	0	1.507	6.874	0.009	1.058
618	1	0	0	NaN	0	0	1	0
619	1	3.288	0	0	0.444	3.7	0.054	0.569
620	1	2.269	0	0	1.084	2.844	0.092	0.393
621	1	0	0	NaN	0	0	1	0
622	1	1.353	0	0	0.395	2.009	0.156	0.234
623	1	0	0.337	Infinity	0.339	0.001	0.977	0.186
624	1	0	0	NaN	0	0	1	0
625	1	0	0.576	Infinity	0.492	0.302	0.583	0.319
626	1	0	0	NaN	0	0	1	0
627	1	0	0.569	Infinity	0.486	0.299	0.585	0.315
628	1	0	0	NaN	0	0	1	0
629	1	0	0	NaN	0	0	1	0
630	1	0	0.516	Infinity	0.485	0.13	0.718	0.286
631	1	0	0.523	Infinity	0.471	0.204	0.652	0.29
632	1	0	0	NaN	0	0	1	0
633	1	1.004	0	0	0.36	2.046	0.153	0.174
634	1	0	0	NaN	0	0	1	0
635	1	0	0	NaN	0	0	1	0
636	1	0	0	NaN	0	0	1	0
637	1	0	0	NaN	0	0	1	0
638	1	2.81	0	0	0.899	6.387	0.011	0.486
639	1	0	0.546	Infinity	0.437	0.397	0.528	0.302
640	1	0.554	0	0	0.349	0.906	0.341	0.096
641	1	0	0	NaN	0	0	1	0
642	1	0	0	NaN	0	0	1	0
643	1	0	0	NaN	0	0	1	0
644	1	0	0.517	Infinity	0.504	0.056	0.813	0.286
645	1	0	0	NaN	0	0	1	0
646	1	0	0	NaN	0	0	1	0
647	1	0	0	NaN	0	0	1	0
648	1	0	0.566	Infinity	0.457	0.42	0.517	0.313
649	1	4.167	0	0	0.955	2.578	0.108	0.721
650	1	0	0	NaN	0	0	1	0
651	1	2.954	1.003	0.34	1.297	0.646	0.422	1.067
652	1	0	0	NaN	0	0	1	0
653	1	0	0	NaN	0	0	1	0
654	1	1.753	0	0	0.685	3.749	0.053	0.303
655	1	0	0	NaN	0	0	1	0
656	1	0	0	NaN	0	0	1	0
657	1	0	0	NaN	0	0	1	0
658	1	13.571	0	0	0.508	6.552	0.01	2.348
659	1	0	0.536	Infinity	0.466	0.283	0.594	0.297
660	1	0	0.798	Infinity	0.669	0.412	0.521	0.442
661	1	0	0	NaN	0	0	1	0
662	1	1.617	0	0	0.36	2.953	0.086	0.28
663	1	0	0	NaN	0	0	1	0
664	1	0	0	NaN	0	0	1	0
665	1	1.007	0	0	0.421	1.718	0.19	0.174
666	1	15.537	0	0	1.322	8.992	0.003	2.688
667	1	0	0	NaN	0	0	1	0
668	1	0	0	NaN	0	0	1	0
669	1	0	0	NaN	0	0	1	0
670	1	0	0	NaN	0	0	1	0
671	1	3.618	0	0	0.669	3.894	0.048	0.626
672	1	0	0	NaN	0	0	1	0
673	1	0	0	NaN	0	0	1	0
674	1	0	0.535	Infinity	0.437	0.399	0.528	0.296
675	1	0	0	NaN	0	0	1	0
676	1	0	0	NaN	0	0	1	0
677	1	0	0	NaN	0	0	1	0
678	1	2.526	0	0	0.492	3.457	0.063	0.437
679	1	0	0.658	Infinity	0.534	0.426	0.514	0.364
680	1	1.759	0	0	0.684	4.097	0.043	0.304
681	1	0	0	NaN	0	0	1	0
682	1	1.87	0	0	0.47	2.688	0.101	0.324
683	1	4.77	1.157	0.243	1.544	0.964	0.326	1.466
684	1	0.81	1.283	1.584	1.07	0.139	0.71	0.85
685	1	1.963	0	0	0.448	3.125	0.077	0.34
686	1	0	0	NaN	0	0	1	0
687	1	0	0	NaN	0	0	1	0
688	1	0	0	NaN	0	0	1	0
689	1	0	0	NaN	0	0	1	0
690	1	0	0	NaN	0	0	1	0
691	1	2.328	0	0	0.38	3.427	0.064	0.403
692	1	0	0	NaN	0	0	1	0
693	1	3.349	0	0	0.6	3.168	0.075	0.579
694	1	0	0.532	Infinity	0.304	1.101	0.294	0.294
695	1	0	0	NaN	0	0	1	0
696	1	3.313	0	0	0.462	3.689	0.055	0.573
697	1	0	0	NaN	0	0	1	0
698	1	0	0	NaN	0	0	1	0
699	1	0	0	NaN	0	0	1	0
700	1	1.905	0.613	0.322	1.149	0.862	0.353	0.669
701	1	6.426	0	0	0.919	9.209	0.002	1.112
702	1	0	0	NaN	0	0	1	0
703	1	0	0	NaN	0	0	1	0
704	1	0	0	NaN	0	0	1	0
705	1	0	0	NaN	0	0	1	0
706	1	0	0	NaN	0	0	1	0
707	1	1.004	0	0	0.402	1.831	0.176	0.174
708	1	4.62	0	0	0.417	4.552	0.033	0.799
709	1	0	0	NaN	0	0	1	0
710	1	0	0	NaN	0	0	1	0
711	1	0.757	0	0	0.307	1.786	0.181	0.131
712	1	0.893	0	0	0.341	1.922	0.166	0.154
713	1	5.838	0	0	0.551	4.768	0.029	1.01
714	1	0	0	NaN	0	0	1	0
715	1	0	0	NaN	0	0	1	0
716	1	1.836	0	0	0.405	2.963	0.085	0.318
717	1	0	0	NaN	0	0	1	0
718	1	0	0	NaN	0	0	1	0
719	1	3.211	0	0	0.956	6.446	0.011	0.555
720	1	0	0	NaN	0	0	1	0
721	1	0	0	NaN	0	0	1	0
722	1	0	0	NaN	0	0	1	0
723	1	0	0	NaN	0	0	1	0
724	1	1.87	0	0	0.532	2.45	0.118	0.324
725	1	1.963	0	0	0.717	4.043	0.044	0.34
726	1	2.81	0	0	1.325	3.475	0.062	0.486
727	1	0	0	NaN	0	0	1	0
728	1	9.114	0	0	0.659	4.667	0.031	1.577
729	1	0	0	NaN	0	0	1	0
730	1	1.004	0	0	0.408	1.797	0.18	0.174
731	1	5.838	0	0	0.551	4.768	0.029	1.01
732	1	0	0	NaN	0	0	1	0
733	1	2.526	0	0	0.751	2.617	0.106	0.437
734	1	0	0	NaN	0	0	1	0
735	1	0	0	NaN	0	0	1	0
736	1	0	0	NaN	0	0	1	0
737	1	0.852	0	0	0.282	2.213	0.137	0.147
738	1	0	0.723	Infinity	0.71	0.065	0.798	0.4
739	1	0	0	NaN	0	0	1	0
740	1	0	0	NaN	0	0	1	0
741	1	0	0.489	Infinity	0.431	0.263	0.608	0.271
742	1	0	0.762	Infinity	0.66	0.288	0.592	0.422
743	1	0	0	NaN	0	0	1	0
744	1	0	0	NaN	0	0	1	0
745	1	0	0	NaN	0	0	1	0
746	1	0	0	NaN	0	0	1	0
747	1	0	0.762	Infinity	0.66	0.288	0.592	0.422
748	1	1.963	0	0	0.609	4.69	0.03	0.34
749	1	0	0	NaN	0	0	1	0
750	1	1.841	1.133	0.616	1.307	0.126	0.722	0.946
751	1	1.353	0	0	0.848	2.132	0.144	0.234
752	1	0	0	NaN	0	0	1	0
753	1	0	0	NaN	0	0	1	0
754	1	10.055	0	0	1.754	9.256	0.002	1.74
755	1	0	0	NaN	0	0	1	0
756	1	0	0	NaN	0	0	1	0
757	1	0	0	NaN	0	0	1	0
758	1	0	0	NaN	0	0	1	0
759	1	0	0	NaN	0	0	1	0
760	1	0	0	NaN	0	0	1	0
761	1	5.667	0	0	1.004	6.338	0.012	0.981
762	1	0	0	NaN	0	0	1	0
763	1	0	0.542	Infinity	0.445	0.401	0.527	0.3
764	1	0	0	NaN	0	0	1	0
765	1	0	0	NaN	0	0	1	0
766	1	0	0	NaN	0	0	1	0
767	1	0	0	NaN	0	0	1	0
768	1	0	0	NaN	0	0	1	0
769	1	0	0	NaN	0	0	1	0
770	1	0	0	NaN	0	0	1	0
771	1	0.687	0	0	0.407	1.047	0.306	0.119
772	1	0	0	NaN	0	0	1	0
773	1	0	0	NaN	0	0	1	0
774	1	13.225	0.789	0.06	2.163	4.251	0.039	2.725
775	1	0	0.996	Infinity	0.376	1.903	0.168	0.551

[truncated: 23 more sheets: VP4-FUBAR, VP4-MEME, VP6-FEL, VP6-FUBAR, VP6-MEME, VP7-FEL, VP7-FUBAR, VP7-MEME, NSP1-FEL, NSP1-FUBAR, NSP1-MEME, NSP2-FEL, NSP2-FUBAR, NSP2-MEME, NSP3-FEL, NSP3-FUBAR, NSP3-MEME, NSP4-FEL, NSP4-FUBAR, NSP4-MEME …]
