# Supplementary material for: Evolutionary changes between pre- and post-vaccine South African group A G2P[4] rotavirus strains, 2003–2017
Source: Microb Genom. 2022 Apr 21;8(4):000809. doi: 10.1099/mgen.0.000809 (PMC9453071; doi:10.1099/mgen.0.000809)
Supplement: Supplementary material 3 [file mgen-8-0809-s003.xlsx]

## Sheet: Accession numbers
										Supplementary Excelspreadsheet2 - Accession numbers for the reference sequences used for phylogenetic analysis
	Accession numbers for the reference sequences used in constructing the phylogenetic trees
	VP7			VP4		VP6		VP1		VP2		VP3		NSP1		NSP2		NSP3		NSP4		NSP5
	Outgroup			Outgroup		Outgroup		Outgroup		Outgroup		Outgroup		Outgroup		Outgroup		Outgroup		Outgroup		Outgroup
	GU723327			JX406750		JX406752		JX406747		JX406748		JX406749		JX406751		JX406754		JX406753		JX406756		JX406757.1
	Lineage I			Lineage I		Lineage I		Lineage I		Lineage I		Lineage I		Lineage I		Lineage I		Lineage I		Lineage I		Lineage I
	EF672581			1.LC001901		DQ870507		DQ870505		HQ650117		HQ650118		HQ650120		HQ650123		HQ650122		HQ650125		HQ650126.1
	AY261335			2.KC443590		HQ650121		KC443587				KC443589		KC443582				KC443584				KC443586.1
	AY261338			3.HQ650119		KC443591
	Lineage II			Lineage II		Lineage II		Lineage II		Lineage II		Lineage II		Lineage II		Lineage III		Lineage II		Lineage II		Lineage II
	JF304920			1. KJ752665		JF304930		DQ146693		JF304916		EF583035		AB975785		AB733137		JF304934		DQ525190		KC178755
	AY261347			2.KJ752461				JF304915		JF304927		JF304928		GQ414546		LC438397		EF672593		KC178746		JQ715677
	KC178809			3.KF636314		Lineage III
	GU565068			4.MG892018		AB733132		Lineage III		Lineage III		Lineage III		Lineage III		Lineage IV		Lineage III		Lineage III		Lineage III
	U73955			5.MG926728				LC438390		AB733134		LC438392		AB733136		AY787648		AB733138		D88829		AB091727
				6.MG181857		Lineage IV		AB733133		LC438391		AB733135		LC438396						LC438399		LC438400
	Lineage III			7.MG181780		AB762771
	D50127			KJ752208		AY787645		Lineage IV		Lineage IVa		Lineage IV		Lineage IVa		Lineage V		Lineage IV		Lineage IV		Lineage IVnon-a
	D50124							AB762772		KC443785		AB762774		KJ751619		KU059773		LC002076		AB762778		LC065027
				Lineage III		Lineage V		AY787653		EF554083		AY787654		EF554088		LC002074.1		AB762777		AY87650		AB971565
	Lineage IV			AB733131		EF554086
	Sublineage IVa-1							Lineage V		Lineage IVnon-a		Lineage V		Lineage IVnon-a		Lineage VI		Lineage V		Lineage V		Lineage V
	MH291294			5 ZAF VP4 sequences		Lineage VI		KU059766		AY787652		LC026108		AB762775		KC815676		LC074739.1		HM467979		JF304925
	LC105588			KJ753360		KJ748480		KU550262		LC065021		KC443786				JF712573		EF554090.1		HQ641371		JX416217
	KC443789			KJ752408		KP882628																AB755601
	MG181914			KF636325				Lineage VI		Lineage V		Lineage VI		Lineage V		Lineage VII		Lineage VI		Lineage VI		AB755603
	MN066795			HQ657174		Lineage VII		EF554082.1		EU708891		JX416213		JX416214		KP882633		JX416216		AB796456
	EU839923			KJ752208		LC095956		KJ751624.1		EU708902		KP882477		EF672592		KJ748483		AB753500		LC228324		5 ZAF NSP5 sequences
	KC178813					LC169856																KJ753356
	EU839925							Lineage VII		Lineage VI		Lineage VII		5 ZAF NSP1 seqs		Lineage VIII		Lineage VII		Lineage VII		KJ752404
	KC178814					Lineage VIII		FJ031024		KP882630		GU937879		KJ753352		LC065024		EF672558		KX265688		KF636317
	GQ463712					EF583020		JQ013502		KP882685		LC105582		KJ752400		JQ031147		JQ863317		AB975935		HQ657170
	KJ638618													KF636317								KJ752204
	KM008643					Lineage IX		Lineage VIII		Lineage VII		Lineage VIII		HQ657175		Lineage IX		5 ZAF NSP3 sequences		Lineage VIII
	JX841123					KP882925		LC065020		FN665689		EF554106		KJ752200		EF5544111		KJ753354.1		AB938299
	KR701634					EF554152		FN665688		GU384191						KP882479		KJ752402.1		GU937886
																		KF636319.1
	Sublineage IVa-2					Lineage X		Lineage IX		Lineage VIII		Lineage IX				Lineage X		HQ657168.1		Lineage IX
	AY261354					DQ870496		EF583017		HQ834198		JQ013504				EF554155		KJ752202.1		LC119113
	AY261355					EF554130		EF576937		JQ013503		HQ834207				HM113521				KP882481
	Sublineage IVa-3					Lineage XI		Lineage X		Lineage IX		Lineage X				Lineage XI				Lineage X
	JF460817					EF583016		GU296420		GU827407		EF583015				KP883029				KM660203
	HM467953					KC175098		EF554104		EF554105		DQ70495				JN013976				KM660192
	HM467956
	KC178811					Lineage XII		Lineage XI		Lineage X		Lineage XI				Lineage XII				Lineage XI
	LC228364					AY740737		LCO7473		AB748581		EF554084				EF672559				KUO59775
	KJ752410					KP258402		LC102997		KC815659		GU296424				FJ495134
	KP752726																			Lineage XII
						Lineage XIII		Lineage XII		Lineage XI		Lineage XII				Lineage XIII				LC074740
	18 ZAF VP7 sequences					AB573073		KJ919361		EF583014		JF304917				JF693032				LC102992
	AY261341					DQ838647		KC175269		JF421976		AB751564				GU384196
	AY261340																			Lineage XIII
	AY261347					Lineage XIV		Lineage XIII		Lineage XII		Lineage XIII				5 ZAF NSP2 sequences				EF592592
	AY261337					EF554108		JX271001		JX271002		KJ748478				KJ753353
	AY261338					GU827410		JF693037		EF583042		KJ748467				KJ752401				Lineage XIV
	AY261335															KF636318				JF304924
	AY261336					Lineage XV		Lineage XIV		Lineage XIII		5 ZAF VP3 sequences				HQ657167				AB755562
	AY261334					JQ345494		JN903527		KM454482		KJ752207				KJ752201
	AY261345					AB908927		JQ345489		KM454493		KJ753359								Lineage XV
	AY261343											KF636324								GU25961
	AY261344					5 ZAF VP6 sequences		5 ZAF VP1 sequences		Lineage XIV		HQ657173								DQ005105
	AY261342					KJ752209		KJ752405		EF554127		KJ752407
	AY261346					KJ753361		KF636322		KF636257										Lineage XVI
	KJ753362					KF636326		KJ753357												EF554135
	KJ752410					HQ657175		HQ657171		5 ZAF VP2 sequences
	KF636327					KJ752409		KJ752205		KF636323										Lineage XVII
	HQ657176									KJ753358										GU827415
	KJ752210									KJ752406										GU296416
										HQ657172
										KJ752206										Lineage XVIII
																				KY426806
																				JN831207
																				Lineage XIX
																				KC257089
																				KP198645
																				Lineage XX
																				EF554157
																				KJ940160
																				Lineage XXI
																				KJ870898
																				KJ748485
																				Lineage XXII
																				EF672561
																				KP941135
																				Lineage XXIII
																				MG181621
																				MG181929
																				Lineage XXIV
																				JN248454
																				KP752503
																				LC055556
																				Lineage XXV
																				FJ031022
																				JQ031148
																				Lineage XXVI
																				AJ311728
																				AJ311729
																				Lineage XXVII
																				JQ687223
																				JN903510
																				Lineage XXVIII
																				KC815689
																				Lineage XXIX
																				GU181282
																				Lineage XXX
																				KY972050
																				KY972002
																				5 ZAF NSP4 sequences
																				KJ753355
																				KJ752403
																				KF636320
																				KJ752203
																				HQ657169
