# Supplementary material for: Evolutionary changes between pre- and post-vaccine South African group A G2P[4] rotavirus strains, 2003–2017
Source: Microb Genom. 2022 Apr 21;8(4):000809. doi: 10.1099/mgen.0.000809 (PMC9453071; doi:10.1099/mgen.0.000809)
Supplement: Supplementary material 4 [file mgen-8-0809-s004.xlsx]

## Sheet: VP7
Supplementary Excelspreadsheet 3: Comparative amino acid analysis between South African pre- and post-vaccine G2P[4] strains
		1	2	3	4	5	6	7	8	9	10	11	12	13	14	15	16	17	18	19	20	21	22	23	24	25	26	27	28	29	30	31	32	33	34	35	36	37	38	39	40	41	42	43	44	45	46	47	48
	Pre-vaccine strains
1	RVA/Human-wt/ZAF/UFS-NGS-MRC-DPRU2123/2003/G2P[4]	M	Y	G	I	E	Y	T	T	I	L	T	I	L	I	F	I	I	L	L	N	Y	I	L	K	T	I	T	N	T	M	D	Y	I	I	F	R	F	L	L	F	I	A	L	M	S	P	F	V
2	RVA/Human-wt/ZAF/UFS-NGS-MRC-DPRU531/2003/G2P[4]	.	.	.	.	.	.	.	.	.	.	.	.	.	.	Y	.	.	.	.	.	.	.	.	.	I	.	.	.	M	.	.	.	.	.	.	.	.	.	.	.	.	.	.	.	.	.	.	.
3	RVA/Human-wt/ZAF/UFS-NGS-MRC-DPRU580/2003/G2P[4]	.	.	.	.	.	.	.	.	.	.	.	.	.	.	Y	.	.	.	.	.	.	.	.	.	I	.	.	.	M	.	.	.	.	.	.	.	.	.	.	.	.	.	.	.	.	.	.	.
4	RVA/Human-wt/ZAF/UFS-NGS-MRC-DPRU594/2003/G2P[4]	.	.	.	.	.	.	.	.	.	.	.	.	.	.	.	.	.	.	.	.	.	.	.	.	.	.	.	.	.	.	.	.	.	.	.	.	.	.	.	.	.	.	.	.	.	.	.	.
5	RVA/Human-wt/ZAF/UFS-NGS-MRC-DPRU603/2003/G2P[4]	.	.	.	.	.	.	.	.	.	.	.	.	.	.	.	.	.	.	.	.	.	.	.	.	.	.	.	.	.	.	.	.	.	.	.	.	.	.	.	.	.	.	.	.	.	.	.	.
6	RVA/Human-wt/ZAF/UFS-NGS-MRC-DPRU667/2003/G2P[4]	.	.	.	.	.	.	.	.	.	.	.	.	.	.	.	.	.	.	.	.	.	.	.	.	.	.	.	.	.	.	.	.	.	.	.	.	.	.	.	.	.	.	.	.	.	.	.	.
7	RVA/Human-wt/ZAF/MRC-DPRU618/2003/G2P[4]	.	.	.	.	.	.	.	.	.	.	.	.	.	.	Y	.	.	.	.	.	.	.	.	.	I	.	.	.	M	.	.	.	.	.	.	.	.	.	.	.	.	.	.	.	.	.	.	.
8	RVA/Human-wt/ZAF/UFS-NGS-MRC-DPRU764/2006/G2P[4]	.	.	.	.	.	.	.	.	.	.	.	.	.	.	.	.	.	.	.	.	.	.	.	.	.	.	.	.	.	.	.	.	.	.	.	.	.	.	.	L	.	.	.	.	.	.	.	.
9	RVA/Human-wt/ZAF/UFS-NGS-NICD759/2007/G2P[4]	.	.	.	.	.	.	.	.	.	.	.	.	.	.	.	.	.	.	.	.	.	.	.	.	.	.	.	.	.	.	.	.	.	.	.	.	.	.	.	L	.	.	.	.	.	.	.	.
10	RVA/Human-wt/ZAF/UFS-NGS-NICD673/2007/G2P[4]	.	.	.	.	.	.	.	.	.	.	.	.	.	.	.	.	.	.	.	.	.	.	.	.	.	.	.	.	.	.	.	.	.	.	.	.	.	.	.	L	.	.	.	.	.	.	.	.
11	RVA/Human-wt/ZAF/UFS-NGS-NICD626/2007/G2P[4]	.	.	.	.	.	.	.	.	.	.	.	.	.	.	.	.	.	.	.	.	.	.	.	.	.	.	.	.	.	.	.	.	.	.	.	.	.	.	.	L	.	.	.	.	.	.	.	.
12	RVA/Human-wt/ZAF/UFS-NGS-NICD582/2007/G2P[4]	.	.	.	.	.	.	.	.	.	.	.	.	.	.	.	.	.	.	.	.	.	.	.	.	.	.	.	.	.	.	.	.	.	.	.	.	.	.	.	L	.	.	.	.	.	.	.	.
13	RVA/Human-wt/ZAF/UFS-NGS-NICD516/2007/G2P[4]	.	.	.	.	.	.	.	.	.	.	.	.	.	.	.	.	.	.	.	.	.	.	.	.	.	.	.	.	.	.	.	.	.	.	.	.	.	.	.	L	.	.	.	.	.	.	.	.
14	RVA/Human-wt/ZAF/UFS-NGS-NICD150/2007/G2P[4]	.	.	.	.	.	.	.	.	.	.	.	.	.	.	.	.	.	.	.	.	.	.	.	.	.	.	.	.	.	.	.	.	.	.	.	.	.	.	.	L	.	.	.	.	.	.	.	.
15	RVA/Human-wt/ZAF/UFS-NGS-NICD419/2007/G2P[4]	.	.	.	.	.	.	.	.	.	.	.	.	.	.	.	.	.	.	.	.	.	.	.	.	.	.	.	.	.	.	.	.	.	.	.	.	.	.	.	L	.	.	.	.	.	.	.	.
16	RVA/Human-wt/ZAF/MRC-DPRU81/2007/G2P[4]	.	.	.	.	.	.	.	.	.	.	.	.	.	.	.	.	.	.	.	.	.	.	.	.	.	.	.	.	.	.	.	.	.	.	.	.	.	.	.	L	.	.	.	.	.	.	.	.
17	RVA/Human-wt/ZAF/UFS-NGS-MRC-DPRU1271/2007/G2P[4]	.	.	.	.	.	.	.	.	.	.	.	.	.	.	.	.	.	.	.	.	.	.	.	.	.	.	.	.	.	.	.	.	.	.	.	.	.	.	.	L	.	.	.	.	.	.	.	.
18	RVA/Human-wt/ZAF/UFS-NGS-MRC-DPRU1285/2007/G2P[4]	.	.	.	.	.	.	.	.	.	.	.	.	.	.	.	.	.	.	.	.	.	.	.	.	.	.	.	.	.	.	.	.	.	.	.	.	.	.	.	L	.	.	.	.	.	.	.	.
19	RVA/Human-wt/ZAF/UFS-NGS-NICD1355/2008/G2P[4](2)	.	.	.	.	.	.	.	.	.	.	.	.	.	.	.	.	.	.	.	.	.	.	.	.	.	.	.	.	.	.	.	.	.	.	.	.	.	.	.	L	.	.	.	.	.	.	.	.
20	RVA/Human-wt/ZAF/UFS-NGS-NICD1138/2008/G2P[4]	.	.	.	.	.	.	.	.	.	.	.	.	.	.	.	.	.	.	.	.	.	.	.	.	.	.	.	.	.	.	.	.	.	.	.	.	.	.	.	L	.	.	.	.	.	.	.	.
21	RVA/Human-wt/ZAF/UFS-NGS-NICD1112/2008/G2P[4]	.	.	.	.	.	.	.	.	.	.	.	.	.	.	.	.	.	.	.	.	.	.	.	.	.	.	.	.	.	.	.	.	.	.	.	.	.	.	.	L	.	.	.	.	.	.	.	.
22	RVA/Human-wt/ZAF/UFS-NGS-NICD1079/2008/G2P[4]	.	.	.	.	.	.	.	.	.	.	.	.	.	.	.	.	.	.	.	.	.	.	.	.	.	.	.	.	.	.	.	.	.	.	.	.	.	.	.	L	.	.	.	.	.	.	.	.
23	RVA/Human-wt/ZAF/UFS-NGS-NICD1165/2008/G2P[4]	.	.	.	.	.	.	.	.	.	.	.	.	.	.	.	.	.	.	.	.	.	.	.	.	.	.	.	.	.	.	.	.	.	.	.	.	.	.	.	L	.	.	.	.	.	.	.	.
24	RVA/Human-wt/ZAF/UFS-NGS-MRC-DPRU1036/2008/G2P[4]	.	.	.	.	.	.	.	.	.	.	.	.	.	.	.	.	.	.	.	.	.	.	.	.	.	.	.	.	.	.	.	.	.	.	.	.	.	.	.	L	.	.	.	.	.	.	.	.
25	RVA/Human-wt/ZAF/UFS-NGS-MRC-DPRU1040/2008/G2P[4]	.	.	.	.	.	.	.	.	.	.	.	.	.	.	.	.	.	.	.	.	.	.	.	.	.	.	.	.	.	.	.	.	.	.	.	.	.	.	.	L	.	.	.	.	.	.	.	.
26	RVA/Human-wt/ZAF/UFS-NGS-MRC-DPRU1041/2008/G2P[4]	.	.	.	.	.	.	.	.	.	.	.	.	.	.	S	.	.	.	.	.	.	.	.	.	.	.	.	.	.	.	.	.	.	.	.	.	I	.	.	L	.	.	.	.	.	.	.	.
27	RVA/Human-wt/ZAF/UFS-NGS-MRC-DPRU1058/2008/G2P[4]	.	.	.	.	.	.	.	.	.	.	.	.	.	.	.	.	.	.	.	.	.	.	.	.	.	.	.	.	.	.	.	.	.	.	.	.	S	.	.	L	.	.	.	.	.	.	.	.
28	RVA/Human-wt/ZAF/UFS-NGS-MRC-DPRU1901/2008/G2P[4]	.	.	.	.	.	.	.	.	.	.	.	.	.	.	.	.	.	.	.	.	.	.	.	.	.	.	.	.	.	.	.	.	.	.	.	.	.	.	.	L	.	.	.	.	.	.	.	.
29	RVA/Human-wt/ZAF/UFS-NGS-MRC-DPRU985/2008/G2P[4]	.	.	.	.	.	.	.	.	.	.	.	.	.	.	.	.	.	.	.	.	.	.	.	.	.	.	.	.	.	.	.	.	.	.	.	.	.	.	.	L	.	.	.	.	.	.	.	.
30	RVA/Human-wt/ZAF/UFS-NGS-NICD1122/2008/G2P[4]	.	.	.	.	.	.	.	.	.	.	.	.	.	.	.	.	.	.	.	.	.	.	.	.	.	.	.	.	.	.	.	.	.	.	.	.	.	.	.	L	.	.	.	.	.	.	.	.
31	RVA/Human-wt/ZAF/UFS-NGS-NICD1180/2008/G2P[4]	.	.	.	.	.	.	.	.	.	.	.	.	.	.	.	.	.	.	.	.	.	.	.	.	.	.	.	.	.	.	.	.	.	.	.	.	.	.	.	L	.	.	.	.	.	.	.	.
32	RVA/Human-wt/ZAF/UFS-NGS-NICD4207/2009/G2P[4]	.	.	.	.	.	.	.	.	.	.	.	.	.	.	.	.	.	.	.	.	.	.	.	.	.	.	.	.	.	.	.	.	.	.	.	.	.	.	.	L	.	.	.	.	.	.	.	.
33	RVA/Human-wt/ZAF/UFS-NGS-NICD4012/2009/G2P[4]	.	.	.	.	.	.	.	.	.	.	.	.	.	.	.	.	.	.	.	.	.	.	.	.	.	.	.	.	.	.	.	.	.	.	.	.	.	.	.	L	.	.	.	.	.	.	.	.
34	RVA/Human-wt/ZAF/UFS-NGS-NICD3681/2009/G2P[4]	.	.	.	.	.	.	.	.	.	.	.	.	.	.	.	.	.	.	.	.	.	.	.	.	.	.	.	.	.	.	.	.	.	.	.	.	.	.	.	L	.	.	.	.	.	.	.	.
35	RVA/Human-wt/ZAF/UFS-NGS-NICD3532/2009/G2P[4]	.	.	.	.	.	.	.	.	.	.	.	.	.	.	.	.	.	.	.	.	.	.	.	.	.	.	.	.	.	.	.	.	.	.	.	.	.	.	.	L	.	.	.	.	.	.	.	.
36	RVA/Human-wt/ZAF/UFS-NGS-NICD3518/2009/G2P[4]	.	.	.	.	.	.	.	.	.	.	.	.	.	.	.	.	.	.	.	.	.	.	.	.	.	.	.	.	.	.	.	.	.	.	.	.	.	.	.	L	.	.	.	.	.	.	.	.
37	RVA/Human-wt/ZAF/UFS-NGS-NICD3446/2009/G2P[4]	.	.	.	.	.	.	.	.	.	.	.	.	.	.	.	.	.	.	.	.	.	.	.	.	.	.	.	.	.	.	.	.	.	.	.	.	.	V	.	L	.	.	.	.	.	.	.	.
38	RVA/Human-wt/ZAF/UFS-NGS-NICD3442/2009/G2P[4]	.	.	.	.	.	.	.	.	.	.	.	.	.	.	.	.	.	.	.	.	.	.	.	.	.	.	.	.	.	.	.	.	.	.	.	.	.	.	.	L	.	.	.	.	.	.	.	.
39	RVA/Human-wt/ZAF/3203WC/2009/G2P[4]	.	.	.	.	.	.	.	.	.	.	.	.	.	.	S	.	.	.	.	.	.	.	.	.	.	.	.	.	.	.	.	.	.	.	.	.	.	.	.	L	.	.	.	.	.	.	.	.
40	RVA/Human-wt/ZAF/MRC-DPRU1061/2009/G2P[4]	.	.	.	.	.	.	.	.	.	.	.	.	.	.	.	.	.	.	.	.	.	.	.	.	.	.	.	.	.	.	.	.	.	.	.	.	.	.	.	L	.	.	.	.	.	.	.	.
41	RVA/Human-wt/ZAF/UFS-NGS-MRC-DPRU1071/2009/G2P[4]	.	.	.	.	.	.	.	.	.	.	.	.	.	.	.	.	.	.	.	.	.	.	.	.	.	.	.	.	.	.	.	.	.	.	.	.	.	.	.	L	.	.	.	.	.	.	.	.
42	RVA/Human-wt/ZAF/UFS-NGS-MRC-DPRU1077/2009/G2P[4]	.	.	.	.	.	.	.	.	.	.	.	.	.	.	.	.	.	.	.	.	.	.	.	.	.	.	.	.	.	.	.	.	.	.	.	.	.	.	.	L	.	.	.	.	.	.	.	.
43	RVA/Human-wt/ZAF/UFS-NGS-MRC-DPRU1097/2009/G2P[4]	.	.	.	.	.	.	.	.	.	.	.	.	.	.	.	.	.	.	.	.	.	.	.	.	.	.	.	.	.	.	.	.	.	.	.	.	.	.	.	L	.	.	.	.	.	.	.	.
44	RVA/Human-wt/ZAF/UFS-NGS-MRC-DPRU2288/2009/G2P[4]	.	.	.	.	.	.	.	.	.	.	.	.	.	.	.	.	.	.	.	.	.	.	.	.	.	.	.	.	.	.	.	.	.	.	.	.	.	.	.	L	.	.	.	.	.	.	.	.
45	RVA/Human-wt/ZAF/UFS-NGS-MRC-DPRU2326/2009/G2P[4]	.	.	.	.	.	.	.	.	.	.	.	.	.	.	.	.	.	.	.	.	.	.	.	.	.	.	.	.	.	.	.	.	.	.	.	.	.	.	.	L	.	.	.	.	.	.	.	.
46	RVA/Human-wt/ZAF/UFS-NGS-NICD3354/2009/G2P[4]	.	.	.	.	.	.	.	.	.	.	.	.	.	.	S	.	.	.	.	.	.	.	.	.	.	.	.	.	.	.	.	.	.	.	.	.	.	.	.	L	.	.	.	.	.	.	.	.
47	RVA/Human-wt/ZAF/UFS-NGS-NICD6388/2010/G2P[4]	.	.	.	.	.	.	.	.	.	.	.	.	.	.	.	.	.	.	.	.	.	.	.	.	.	.	.	.	.	.	.	.	.	.	.	.	.	.	.	L	.	.	.	V	.	.	.	.
48	RVA/Human-wt/ZAF/UFS-NGS-NICD6171/2010/G2P[4]	.	.	.	.	.	.	.	.	.	.	.	.	.	.	.	.	.	.	.	.	.	.	.	.	.	.	.	.	.	.	.	.	.	.	.	.	.	.	.	L	.	.	.	.	.	.	.	.
49	RVA/Human-wt/ZAF/UFS-NGS-NICD6150/2010/G2P[4]	.	.	.	.	.	.	.	.	.	.	.	.	.	.	.	.	.	.	.	.	.	.	.	.	.	.	.	.	.	.	.	.	.	.	.	.	.	.	.	L	.	.	.	.	.	.	.	.
50	RVA/Human-wt/ZAF/UFS-NGS-NICD6099/2010/G2P[4]	.	.	.	.	.	.	.	.	.	.	.	.	.	.	.	.	.	.	.	.	.	.	.	.	.	.	.	.	.	.	.	.	.	.	.	.	.	.	.	L	.	.	.	.	.	.	.	.
51	RVA/Human-wt/ZAF/UFS-NGS-NICD5884/2010/G2P[4]	.	.	.	.	.	.	.	.	.	.	.	.	.	.	.	.	.	.	.	.	.	.	.	.	.	.	.	.	.	.	.	.	.	.	.	.	.	.	.	L	.	.	.	.	.	.	.	.
52	RVA/Human-wt/ZAF/UFS-NGS-NICD5625/2010/G2P[4]	.	.	.	.	.	.	.	.	.	.	.	.	.	.	.	.	.	.	.	.	.	.	.	.	.	.	.	.	.	.	.	.	.	.	.	.	.	.	.	L	.	.	.	.	.	.	.	.
53	RVA/Human-wt/ZAF/UFS-NGS-MRC-DPRU1473/2010/G2P[4]	.	.	.	.	.	.	.	.	.	.	.	.	.	.	.	.	.	.	.	.	.	.	.	.	.	.	.	.	.	.	.	.	.	.	.	.	.	.	.	L	.	.	.	.	.	.	.	.
54	RVA/Human-wt/ZAF/UFS-NGS-MRC-DPRU1507/2010/G2P[4]	.	.	.	.	.	.	.	.	.	.	.	.	.	.	.	.	.	.	.	.	.	.	.	.	.	.	.	.	.	.	.	.	.	.	.	.	.	.	.	L	.	.	.	.	.	.	.	.
55	RVA/Human-wt/ZAF/UFS-NGS-MRC-DPRU1510/2010/G2P[4]	.	.	.	.	.	.	.	.	.	.	.	.	.	.	.	.	.	.	.	.	.	.	.	.	.	.	.	.	.	.	.	.	.	.	.	.	.	.	.	L	.	.	.	.	.	.	.	.
56	RVA/Human-wt/ZAF/UFS-NGS-MRC-DPRU1520/2010/G2P[4]	.	.	.	.	.	.	.	.	.	.	.	.	.	.	.	.	.	.	.	.	.	.	.	.	.	.	.	.	.	.	.	.	.	.	.	.	.	.	.	L	.	.	.	.	.	.	.	.
	Post-vaccine strains
57	KJ752210/RVA/Human-wt/ZAF/MRC-DPRU82/2012/G2P[4]	.	.	.	.	.	.	.	.	.	.	.	.	.	.	.	.	.	.	.	.	.	.	.	.	.	.	.	.	.	.	.	.	.	.	.	.	.	.	.	L	.	.	.	.	.	.	L	.
58	RVA/Human-wt/ZAF/UFS-NGS-NICD8873/2012/G2P[4]	.	.	.	.	.	.	.	.	.	.	.	.	.	.	S	.	.	.	.	.	.	.	.	.	.	.	.	.	.	.	.	.	.	.	.	.	.	.	.	L	.	.	.	.	.	.	.	.
59	RVA/Human-wt/ZAF/UFS-NGS-NICD8940/2012/G2P[4]	.	.	.	.	.	.	.	.	.	.	.	.	.	.	S	.	.	.	.	.	.	.	.	.	.	.	.	.	.	.	.	.	.	.	.	.	.	.	.	L	.	.	.	.	.	.	.	.
60	RVA/Human-wt/ZAF/UFS-NGS-NICD9031/2012/G2P[4]	.	.	.	.	.	.	.	.	.	.	.	.	.	.	S	.	.	.	.	.	.	.	.	.	.	.	.	.	.	.	.	.	.	.	.	.	.	.	.	L	.	.	.	.	.	.	.	.
61	RVA/Human-wt/ZAF/UFS-NGS-NICD9040/2012/G2P[4]	.	.	.	.	.	.	.	.	.	.	.	.	.	.	S	.	.	.	.	.	.	.	.	.	.	.	.	.	.	.	.	.	.	.	.	.	.	.	.	L	.	.	.	.	.	.	.	.
62	RVA/Human-wt/ZAF/UFS-NGS-NICD9045/2012/G2P[4]	.	.	.	.	.	.	.	.	.	.	.	.	.	.	S	.	.	.	.	.	.	.	.	.	.	.	.	.	.	.	.	.	.	.	.	.	.	.	.	L	.	.	.	.	.	.	.	.
63	RVA/Human-wt/ZAF/UFS-NGS-NICD9171/2012/G2P[4]	.	.	.	.	.	.	.	.	.	.	.	.	.	.	S	.	.	.	.	.	.	.	.	.	.	.	.	.	.	.	.	.	.	.	.	.	.	.	.	L	.	.	.	.	.	.	.	.
64	RVA/Human-wt/ZAF/UFS-NGS-NICD9329/2012/G2P[4]	.	.	.	.	.	.	.	.	.	.	.	.	.	.	S	.	.	.	.	.	.	.	.	.	.	.	.	.	.	.	.	.	.	.	.	.	I	.	.	L	.	.	.	.	.	.	.	.
65	RVA/Human-wt/ZAF/UFS-NGS-NICD9330/2012/G2P[4]	.	.	.	.	.	.	.	.	.	.	.	.	.	.	S	.	.	.	.	.	.	.	.	.	.	.	.	.	.	.	.	.	.	.	.	.	.	.	.	L	.	.	.	.	.	.	.	.
66	RVA/Human-wt/ZAF/UFS-NGS-NICD9335/2012/G2P[4]	.	.	.	.	.	.	.	.	.	.	.	.	.	.	S	.	.	.	.	.	.	.	.	.	.	.	.	.	.	.	.	.	.	.	.	.	.	.	.	L	.	.	.	.	.	.	.	.
67	RVA/Human-wt/ZAF/UFS-NGS-NICD9554/2012/G2P[4]	.	.	.	.	.	.	.	.	.	.	.	.	.	.	S	.	.	.	.	.	.	.	.	.	.	.	.	.	.	.	.	.	.	.	.	.	.	.	.	L	.	.	.	.	.	.	.	.
68	RVA/Human-wt/ZAF/UFS-NGS-NICD9659/2012/G2P[4]	.	.	.	.	.	.	.	.	.	.	.	.	.	.	S	.	.	.	.	.	.	.	.	.	.	.	.	.	.	.	.	.	.	.	.	.	.	.	.	L	.	.	.	.	.	.	.	.
69	RVA/Human-wt/ZAF/UFS-NGS-MRC-DPRU182/2013/G2P[4]	.	.	.	.	.	.	.	.	.	.	.	.	.	.	S	.	.	.	.	.	.	.	.	.	.	.	.	.	.	.	.	.	.	.	.	.	.	.	.	L	.	.	.	.	.	.	.	.
70	RVA/Human-wt/ZAF/UFS-NGS-MRC-DPRU185/2013/G2P[4]	.	.	.	.	.	.	.	.	.	.	.	.	.	.	S	.	.	.	.	.	.	.	.	.	.	.	.	.	.	.	.	.	.	.	.	.	.	.	.	L	.	V	.	.	.	.	.	.
71	RVA/Human-wt/ZAF/UFS-NGS-MRC-DPRU198/2013/G2P[4]	.	.	.	.	.	.	.	.	.	.	.	.	.	.	S	.	.	.	.	.	.	.	.	.	.	.	.	.	.	.	.	.	.	.	.	.	I	.	.	L	.	.	.	.	.	.	.	.
72	RVA/Human-wt/ZAF/UFS-NGS-MRC-DPRU200/2013/G2P[4]	.	.	.	.	.	.	.	.	.	.	.	.	.	.	S	.	.	.	.	.	.	.	.	.	.	.	.	.	.	.	.	.	.	.	.	.	.	.	.	L	.	.	.	.	.	.	.	.
73	RVA/Human-wt/ZAF/UFS-NGS-MRC-DPRU203/2013/G2P[4]	.	.	.	.	.	.	.	.	.	.	.	.	.	.	S	.	.	.	.	.	.	.	.	.	.	.	.	.	.	.	.	.	.	.	.	.	I	.	.	L	.	.	.	.	.	.	.	.
74	RVA/Human-wt/ZAF/UFS-NGS-MRC-DPRU60/2013/G2P[4]	.	.	.	.	.	.	.	.	.	.	.	.	.	.	S	.	.	.	.	.	.	.	.	.	.	.	.	.	.	.	.	.	.	.	.	.	I	.	.	L	.	.	.	.	.	.	L	.
75	RVA/Human-wt/ZAF/UFS-NGS-MRC-DPRU75/2013/G2P[4]	.	.	.	.	.	.	.	.	.	.	.	.	.	.	S	.	.	.	.	.	.	.	.	.	.	.	.	.	.	.	.	.	.	.	.	.	I	.	.	L	.	.	.	.	.	.	.	.
76	RVA/Human-wt/ZAF/UFS-NGS-MRC-DPRU81/2013/G2P[4]	.	.	.	.	.	.	.	.	.	.	.	.	.	.	S	.	.	.	.	.	.	.	.	.	.	.	.	.	.	.	.	.	.	.	.	.	I	.	.	L	.	.	.	.	.	.	.	.
77	RVA/Human-wt/ZAF/UFS-NGS-MRC-DPRU975/2013/G2P[4]	.	.	.	.	.	.	.	.	.	.	.	.	.	.	S	.	.	.	.	.	.	.	.	.	.	.	.	.	.	.	.	.	.	.	.	.	.	.	.	L	.	V	.	.	.	.	.	.
78	RVA/Human-wt/ZAF/UFS-NGS-MRC-DPRU68/2013/G2P[4]	.	.	.	.	.	.	.	.	.	.	.	.	.	.	S	.	.	.	.	.	.	.	.	.	.	.	.	.	.	.	.	.	.	.	.	.	I	.	.	L	.	.	.	.	.	.	.	.
79	RVA/Human-wt/ZAF/UFS-NGS-MRC-DPRU84/2013/G2P[4]	.	.	.	.	.	.	.	.	.	.	.	.	.	.	S	.	.	.	.	.	.	.	.	.	.	.	.	.	.	.	.	.	.	.	.	.	I	.	.	L	.	.	.	.	.	.	.	.
80	RVA/Human-wt/ZAF/UFS-NGS-MRC-DPRU978/2013/G2P[4]	.	.	.	.	.	.	.	.	.	.	.	.	.	.	S	.	.	.	.	.	.	.	.	.	.	.	.	.	.	.	.	.	.	.	.	.	I	.	.	L	.	.	.	.	.	.	.	.
81	RVA/Human-wt/ZAF/UFS-NGS-MRC-DPRU986/2013/G2P[4]	.	.	.	.	.	.	.	.	.	.	.	.	.	.	S	.	.	.	.	.	.	.	.	.	.	.	.	.	.	.	.	.	.	.	.	.	I	.	.	L	.	.	.	.	.	.	.	.
82	RVA/Human-wt/ZAF/UFS-NGS-NICD10248/2013/G2P[4]	.	.	.	.	.	.	.	.	.	.	.	.	.	.	S	.	.	.	.	.	.	.	.	.	.	.	.	.	.	.	.	.	.	.	.	.	I	.	.	L	.	.	.	.	.	.	.	.
83	RVA/Human-wt/ZAF/UFS-NGS-NICD12041/2013/G2P[4]	.	.	.	.	.	.	.	.	.	.	.	.	.	.	S	.	.	.	.	.	.	.	.	.	.	.	.	.	.	.	.	.	.	.	.	.	I	.	.	L	.	T	.	.	.	.	.	.
84	RVA/Human-wt/ZAF/UFS-NGS-MRC-DPRU952/2014/G2P[4]	.	.	.	.	.	.	.	.	.	.	.	.	.	.	.	.	.	.	.	.	.	.	.	.	.	.	.	.	.	.	.	.	.	.	.	.	.	.	.	L	.	.	.	.	.	.	.	.
85	RVA/Human-wt/ZAF/UFS-NGS-NICD13333/2014/G2P[4]	.	.	.	.	.	.	.	.	.	.	.	.	.	.	S	.	.	.	.	.	.	.	.	.	.	.	.	.	.	.	.	.	.	.	.	.	.	.	.	L	.	.	.	.	.	.	.	.
86	RVA/Human-wt/ZAF/UFS-NGS-NICD13083/2014/G2P[4]	.	.	.	.	.	.	.	.	.	.	.	.	.	T	S	.	.	.	.	.	.	.	.	.	.	.	.	.	.	.	.	.	.	.	.	.	.	.	.	L	.	.	.	.	.	.	.	.
87	RVA/Human-wt/ZAF/UFS-NGS-NICD12795/2014/G2P[4]	.	.	.	.	.	.	.	.	.	.	.	.	.	.	S	.	.	.	.	.	.	.	.	.	.	.	.	.	.	.	.	.	.	.	.	.	I	.	.	L	.	.	.	.	.	.	.	.
88	RVA/Human-wt/ZAF/UFS-NGS-NICD12832/2014/G2P[4]	.	.	.	.	.	.	.	.	.	.	.	.	.	.	S	.	.	.	.	.	.	.	.	.	.	.	.	.	.	.	.	.	.	.	.	.	I	.	.	L	.	.	.	.	.	.	.	.
89	RVA/Human-wt/ZAF/UFS-NGS-NICD12838/2014/G2P[4]	.	.	.	.	.	.	.	.	.	.	.	.	.	.	S	.	.	.	.	.	.	.	.	.	.	.	.	.	.	.	.	.	.	.	.	.	.	.	.	L	.	.	.	.	.	.	.	.
90	RVA/Human-wt/ZAF/UFS-NGS-NICD13081/2014/G2P[4]	.	.	.	.	.	.	.	.	.	.	.	.	.	.	S	.	.	.	.	.	.	.	.	.	.	.	.	.	.	.	.	.	.	.	.	.	.	.	.	L	.	.	.	.	.	.	.	.
91	RVA/Human-wt/ZAF/UFS-NGS-NICD13335/2014/G2P[4]	.	.	.	.	.	.	.	.	.	.	.	.	.	.	S	.	.	.	.	.	.	.	.	.	.	.	.	.	.	.	.	.	.	.	.	.	.	.	.	L	.	.	.	.	.	.	.	.
92	RVA/Human-wt/ZAF/UFS-NGS-NICD13522/2014/G2P[4]	.	.	.	.	.	.	.	.	.	.	.	.	.	.	S	.	.	.	.	.	.	.	.	.	.	.	.	.	.	.	.	.	.	.	.	.	I	.	.	L	.	.	.	.	.	.	.	.
93	RVA/Human-wt/ZAF/UFS-NGS-NICD13791/2014/G2P[4]	.	.	.	.	.	.	.	.	.	.	.	.	.	.	S	.	.	.	.	.	.	.	.	.	.	.	.	.	.	.	.	.	.	.	.	.	I	.	.	L	.	.	.	.	.	.	.	.
94	RVA/Human-wt/ZAF/UFS-NGS-NICD13878/2014/G2P[4]	.	.	.	.	.	.	.	.	.	.	.	.	.	.	S	.	.	.	.	.	.	.	.	.	.	.	.	.	.	.	.	.	.	.	.	.	I	.	.	L	.	.	.	.	.	.	.	.
95	RVA/Human-wt/ZAF/UFS-NGS-NICD13907/2014/G2P[4]	.	.	.	.	.	.	.	.	.	.	.	.	.	.	S	.	.	.	.	.	.	.	.	.	.	.	.	.	.	.	.	.	.	.	.	.	I	.	.	L	.	.	.	.	.	.	.	.
96	RVA/Human-wt/ZAF/UFS-NGS-NICD15070/2015/G2P[4]	.	.	.	.	.	.	.	.	.	.	.	.	.	.	S	.	.	.	.	.	.	.	.	.	.	.	.	.	.	.	.	.	.	.	.	.	I	.	.	L	.	.	.	.	.	.	.	.
97	RVA/Human-wt/ZAF/UFS-NGS-NICD14647/2015/G2P[4]	.	.	.	.	.	.	.	.	.	.	.	.	.	.	S	.	.	.	.	.	.	.	.	.	.	.	.	.	.	.	.	.	.	.	.	.	.	.	.	L	.	.	.	.	.	.	.	.
98	RVA/Human-wt/ZAF/UFS-NGS-NICD15034/2015/G2P[4]	.	.	.	.	.	.	.	.	.	.	.	.	.	.	S	.	.	.	.	.	.	.	.	.	.	.	.	.	.	.	.	.	.	.	.	.	.	.	.	L	.	.	.	.	.	.	.	.
99	RVA/Human-wt/ZAF/UFS-NGS-NICD15385/2015/G2P[4]	.	.	.	.	.	.	.	.	.	.	.	.	.	.	S	.	.	.	.	.	.	.	.	.	.	.	.	.	.	.	.	.	.	.	.	.	.	.	.	L	.	.	.	.	.	.	.	.
100	RVA/Human-wt/ZAF/UFS-NGS-NICD16983/2016/G2P[4]	.	.	.	.	.	.	.	.	.	.	.	.	.	.	S	.	.	V	.	.	.	.	.	.	.	.	.	.	.	.	.	.	.	.	.	.	I	.	.	L	.	.	.	.	.	.	.	.
101	RVA/Human-wt/ZAF/UFS-NGS-NICD17155/2016/G2P[4]	.	.	.	.	.	.	.	.	.	.	.	.	.	.	S	.	.	V	.	.	.	.	.	.	.	.	.	.	.	.	.	.	.	.	.	.	I	.	.	L	.	.	.	.	.	.	.	.
102	RVA/Human-wt/ZAF/UFS-NGS-MRC-DPRU12323/2016/G2P[4]	.	.	.	.	.	.	.	.	.	.	.	.	.	.	S	.	.	V	.	.	.	.	.	.	.	.	.	.	I	.	.	.	.	.	.	.	I	.	.	L	.	.	.	.	.	.	.	.
103	RVA/Human-wt/ZAF/UFS-NGS-NICD18920/2017/G2P[4]	.	.	.	.	.	.	.	.	.	.	.	.	.	.	S	.	.	.	.	.	.	.	.	.	I	.	.	.	.	.	.	.	.	.	.	.	I	.	.	L	.	.	.	.	.	.	.	.
		251	252	253	254	255	256	257	258	259	260	261	262	263	264	265	266	267	268	269	270	271	272	273	274	275	276	277	278	279	280	281	282	283	284	285	286	287	288	289	290	291	292	293	294	295	296	297	298
	Pre-vaccine strains
1	RVA/Human-wt/ZAF/UFS-NGS-MRC-DPRU2123/2003/G2P[4]	K	L	G	P	R	E	N	V	A	I	I	Q	V	G	G	P	N	A	L	D	I	T	A	D	P	T	T	V	P	Q	V	Q	R	I	M	R	V	N	W	K	K	W	W	Q	V	F	Y	T
2	RVA/Human-wt/ZAF/UFS-NGS-MRC-DPRU531/2003/G2P[4]	.	.	.	.	.	.	.	.	.	.	.	.	.	.	.	.	.	.	.	.	.	.	.	.	.	.	.	.	.	.	.	.	.	.	.	.	.	.	.	.	.	.	.	.	.	.	.	.
3	RVA/Human-wt/ZAF/UFS-NGS-MRC-DPRU580/2003/G2P[4]	.	.	.	.	.	.	.	.	.	.	.	.	.	.	.	.	.	.	.	.	.	.	.	.	.	.	.	.	.	.	.	.	.	.	.	.	.	.	.	.	.	.	.	.	.	.	.	.
4	RVA/Human-wt/ZAF/UFS-NGS-MRC-DPRU594/2003/G2P[4]	.	.	.	.	.	.	.	.	.	.	.	.	.	.	.	.	.	.	.	.	.	.	.	.	.	.	.	.	.	.	.	.	.	.	.	.	.	.	.	.	.	.	.	.	.	.	.	.
5	RVA/Human-wt/ZAF/UFS-NGS-MRC-DPRU603/2003/G2P[4]	.	.	.	.	.	.	.	.	.	.	.	.	.	.	.	.	.	.	.	.	.	.	.	.	.	.	.	.	.	.	.	.	.	.	.	.	.	.	.	.	.	.	.	.	.	.	.	.
6	RVA/Human-wt/ZAF/UFS-NGS-MRC-DPRU667/2003/G2P[4]	.	.	.	.	.	.	.	.	.	.	.	.	.	.	.	.	.	.	.	.	.	.	.	.	.	.	.	.	.	.	.	.	.	.	.	.	.	.	.	.	.	.	.	.	.	.	.	.
7	RVA/Human-wt/ZAF/MRC-DPRU618/2003/G2P[4]	.	.	.	.	.	.	.	.	.	.	.	.	.	.	.	.	.	.	.	.	.	.	.	.	.	.	.	.	.	.	.	.	.	.	.	.	.	.	.	.	.	.	.	.	.	.	.	.
8	RVA/Human-wt/ZAF/UFS-NGS-MRC-DPRU764/2006/G2P[4]	.	.	.	.	.	.	.	.	.	.	.	.	.	.	.	.	.	.	.	.	.	.	.	.	.	.	.	.	.	.	.	.	.	.	.	.	.	.	.	.	.	.	.	.	.	.	.	.
9	RVA/Human-wt/ZAF/UFS-NGS-NICD759/2007/G2P[4]	.	.	.	.	.	.	.	.	.	.	.	.	.	.	.	.	.	.	.	.	.	.	.	.	.	.	.	.	.	.	.	.	.	.	.	.	.	.	.	.	.	.	.	.	.	.	.	.
10	RVA/Human-wt/ZAF/UFS-NGS-NICD673/2007/G2P[4]	.	.	.	.	.	.	.	.	.	.	.	.	.	.	.	.	.	.	.	.	.	.	.	.	.	.	.	.	.	.	.	.	.	.	.	.	.	.	.	.	.	.	.	.	.	.	.	.
11	RVA/Human-wt/ZAF/UFS-NGS-NICD626/2007/G2P[4]	.	.	.	.	.	.	.	.	.	.	.	.	.	.	.	.	.	.	.	.	.	.	.	.	.	.	.	.	.	.	I	.	.	.	.	.	.	.	.	.	.	.	.	.	.	.	.	.
12	RVA/Human-wt/ZAF/UFS-NGS-NICD582/2007/G2P[4]	.	.	.	.	.	.	.	.	.	.	.	.	.	.	.	.	.	.	.	.	.	.	.	.	.	.	.	.	.	.	I	.	.	.	.	.	.	.	.	.	.	.	.	.	.	.	.	.
13	RVA/Human-wt/ZAF/UFS-NGS-NICD516/2007/G2P[4]	.	.	.	.	.	.	.	.	.	.	.	.	.	.	.	.	.	.	.	.	.	.	.	.	.	.	.	.	.	.	.	.	.	.	.	.	.	.	.	.	.	.	.	.	.	.	.	.
14	RVA/Human-wt/ZAF/UFS-NGS-NICD150/2007/G2P[4]	.	.	.	.	.	.	.	.	.	.	.	.	.	.	.	.	.	.	.	.	.	.	.	.	.	.	.	.	.	.	.	.	.	.	.	.	.	.	.	.	.	.	.	.	.	.	.	.
15	RVA/Human-wt/ZAF/UFS-NGS-NICD419/2007/G2P[4]	.	.	.	.	.	.	.	.	.	.	.	.	.	.	.	.	.	.	.	.	.	.	.	.	.	.	.	.	.	.	.	.	.	.	.	.	.	.	.	.	.	.	.	.	.	.	.	.
16	RVA/Human-wt/ZAF/MRC-DPRU81/2007/G2P[4]	.	.	.	.	.	.	.	.	.	.	.	.	.	.	.	.	.	.	.	.	.	.	.	.	.	.	.	.	.	.	.	.	.	.	.	.	.	.	.	.	.	.	.	.	.	.	.	.
17	RVA/Human-wt/ZAF/UFS-NGS-MRC-DPRU1271/2007/G2P[4]	.	.	.	.	.	.	.	.	.	.	.	.	.	.	.	.	.	.	.	.	.	.	.	.	.	.	.	.	.	.	.	.	.	.	.	.	.	.	.	.	.	.	.	.	.	.	.	.
18	RVA/Human-wt/ZAF/UFS-NGS-MRC-DPRU1285/2007/G2P[4]	.	.	.	.	.	.	.	.	.	.	.	.	.	.	.	.	.	.	.	.	.	.	.	.	.	.	.	.	.	.	.	.	.	.	.	.	.	.	.	.	.	.	.	.	.	.	.	.
19	RVA/Human-wt/ZAF/UFS-NGS-NICD1355/2008/G2P[4](2)	.	.	.	.	.	.	.	.	.	.	.	.	.	.	.	.	.	.	.	.	.	.	.	.	.	.	.	.	.	.	I	.	.	.	.	.	.	.	.	.	.	.	.	.	.	.	.	.
20	RVA/Human-wt/ZAF/UFS-NGS-NICD1138/2008/G2P[4]	.	.	.	.	.	.	.	.	.	.	.	.	.	.	.	.	.	.	.	.	.	.	.	.	.	.	.	.	.	.	I	.	.	.	.	.	.	.	.	.	.	.	.	.	.	.	.	.
21	RVA/Human-wt/ZAF/UFS-NGS-NICD1112/2008/G2P[4]	.	.	.	.	.	.	.	.	.	.	.	.	.	.	.	.	.	.	.	.	.	.	.	.	.	.	.	.	.	.	I	.	.	.	.	.	.	.	.	.	.	.	.	.	.	.	.	.
22	RVA/Human-wt/ZAF/UFS-NGS-NICD1079/2008/G2P[4]	.	.	.	.	.	.	.	.	.	.	.	.	.	.	.	.	.	.	.	.	.	.	.	.	.	.	.	.	.	.	I	.	.	.	.	.	.	.	.	.	.	.	.	.	.	.	.	.
23	RVA/Human-wt/ZAF/UFS-NGS-NICD1165/2008/G2P[4]	.	.	.	.	.	.	.	.	.	.	.	.	.	.	.	.	.	.	.	.	.	.	.	.	.	.	.	.	.	.	.	.	.	.	.	.	.	.	.	.	.	.	.	.	.	.	.	.
24	RVA/Human-wt/ZAF/UFS-NGS-MRC-DPRU1036/2008/G2P[4]	.	.	.	.	.	.	.	.	.	.	.	.	.	.	.	.	.	.	.	.	.	.	.	.	.	.	.	.	.	.	.	.	.	.	.	.	.	.	.	.	.	.	.	.	.	.	.	.
25	RVA/Human-wt/ZAF/UFS-NGS-MRC-DPRU1040/2008/G2P[4]	.	.	.	.	.	.	.	.	.	.	.	.	.	.	.	.	.	.	.	.	.	.	.	.	.	.	.	.	.	.	.	.	.	.	.	.	.	.	.	.	.	.	.	.	.	.	.	.
26	RVA/Human-wt/ZAF/UFS-NGS-MRC-DPRU1041/2008/G2P[4]	.	.	.	.	.	.	.	.	.	.	.	.	.	.	.	.	.	.	.	.	.	.	.	.	.	.	.	.	.	.	.	.	.	.	.	.	.	.	.	.	.	.	.	.	.	.	.	.
27	RVA/Human-wt/ZAF/UFS-NGS-MRC-DPRU1058/2008/G2P[4]	.	.	.	.	.	.	.	.	.	.	.	.	.	.	.	.	.	.	.	.	.	.	.	.	.	.	.	.	.	.	.	.	.	.	.	.	.	.	.	.	.	.	.	.	.	.	.	.
28	RVA/Human-wt/ZAF/UFS-NGS-MRC-DPRU1901/2008/G2P[4]	.	.	.	.	.	.	.	.	.	.	.	.	.	.	.	.	.	V	.	.	.	.	.	.	.	.	.	.	.	.	.	.	.	.	.	.	.	.	.	.	.	.	.	.	.	.	.	.
29	RVA/Human-wt/ZAF/UFS-NGS-MRC-DPRU985/2008/G2P[4]	.	.	.	.	.	.	.	.	.	.	.	.	.	.	.	.	.	.	.	.	.	.	.	.	.	.	.	.	.	.	.	.	.	.	.	.	.	.	.	.	.	.	.	.	.	.	.	.
30	RVA/Human-wt/ZAF/UFS-NGS-NICD1122/2008/G2P[4]	.	.	.	.	.	.	.	.	.	.	.	.	.	.	.	.	.	.	.	.	.	.	.	.	.	.	.	.	.	.	.	.	.	.	.	.	.	.	.	.	.	.	.	.	.	.	.	.
31	RVA/Human-wt/ZAF/UFS-NGS-NICD1180/2008/G2P[4]	.	.	.	.	.	.	.	.	.	.	.	.	.	.	.	.	.	.	.	.	.	.	.	.	.	.	.	.	.	.	.	.	.	.	.	.	.	.	.	.	.	.	.	.	.	.	.	.
32	RVA/Human-wt/ZAF/UFS-NGS-NICD4207/2009/G2P[4]	.	.	.	.	.	.	.	.	.	.	.	.	.	.	.	.	.	.	.	.	.	.	.	.	.	.	.	.	.	.	.	.	.	.	.	.	.	.	.	.	.	.	.	.	.	.	.	.
33	RVA/Human-wt/ZAF/UFS-NGS-NICD4012/2009/G2P[4]	.	.	.	.	.	.	.	.	.	.	.	.	.	.	.	.	.	.	.	.	.	.	.	.	.	.	.	.	.	.	.	.	.	.	.	.	.	.	.	.	.	.	.	.	.	.	.	.
34	RVA/Human-wt/ZAF/UFS-NGS-NICD3681/2009/G2P[4]	.	.	.	.	.	.	.	.	.	.	.	.	.	.	.	.	.	.	.	.	.	.	.	.	.	.	.	.	.	.	.	.	.	.	.	.	.	.	.	.	.	.	.	.	.	.	.	.
35	RVA/Human-wt/ZAF/UFS-NGS-NICD3532/2009/G2P[4]	.	.	.	.	.	.	.	.	.	.	.	.	.	.	.	.	.	.	.	.	.	.	.	.	.	.	.	.	.	.	.	.	.	.	.	.	.	.	.	.	.	.	.	.	.	.	.	.
36	RVA/Human-wt/ZAF/UFS-NGS-NICD3518/2009/G2P[4]	.	.	.	.	.	.	.	.	.	.	.	.	.	.	.	.	.	.	.	.	.	.	.	.	.	.	.	.	.	.	.	.	.	.	.	.	.	.	.	.	.	.	.	.	.	.	.	.
37	RVA/Human-wt/ZAF/UFS-NGS-NICD3446/2009/G2P[4]	.	.	.	.	.	.	.	.	.	.	.	.	.	.	.	.	.	.	.	.	.	.	.	.	.	.	.	.	.	.	.	.	.	.	.	.	.	.	.	.	.	.	.	.	.	.	.	.
38	RVA/Human-wt/ZAF/UFS-NGS-NICD3442/2009/G2P[4]	.	.	.	.	.	.	.	.	.	.	.	.	.	.	.	.	.	.	.	.	.	.	.	.	.	.	.	.	.	.	.	.	.	.	.	.	.	.	.	.	.	.	.	.	.	.	.	.
39	RVA/Human-wt/ZAF/3203WC/2009/G2P[4]	.	.	.	.	.	.	.	.	.	.	.	.	.	.	.	.	.	.	.	.	.	.	.	.	.	.	.	.	.	.	I	.	.	.	.	.	.	.	.	.	.	.	.	.	.	.	.	.
40	RVA/Human-wt/ZAF/MRC-DPRU1061/2009/G2P[4]	.	.	.	.	.	.	.	.	.	.	.	.	.	.	.	.	.	V	.	.	.	.	.	.	.	.	.	.	.	.	.	.	.	.	.	.	.	.	.	.	.	.	.	.	.	.	.	.
41	RVA/Human-wt/ZAF/UFS-NGS-MRC-DPRU1071/2009/G2P[4]	.	.	.	.	.	.	.	.	.	.	.	.	.	.	.	.	.	.	.	.	.	.	.	.	.	.	.	.	.	.	.	.	.	.	.	.	.	.	.	.	.	.	.	.	.	.	.	.
42	RVA/Human-wt/ZAF/UFS-NGS-MRC-DPRU1077/2009/G2P[4]	.	.	.	.	.	.	.	.	.	.	.	.	.	.	.	.	.	.	.	.	.	.	.	.	.	.	.	.	.	.	.	.	.	.	.	.	.	.	.	.	.	.	.	.	.	.	.	.
43	RVA/Human-wt/ZAF/UFS-NGS-MRC-DPRU1097/2009/G2P[4]	.	.	.	.	.	.	.	.	.	.	.	.	.	.	.	.	.	.	.	.	.	.	.	.	.	.	.	.	.	.	.	.	.	.	.	.	.	.	.	.	.	.	.	.	.	.	.	.
44	RVA/Human-wt/ZAF/UFS-NGS-MRC-DPRU2288/2009/G2P[4]	.	.	.	.	.	.	.	.	.	.	.	.	.	.	.	.	.	.	.	.	.	.	.	.	.	.	.	.	.	.	.	.	.	.	.	.	.	.	.	.	.	.	.	.	.	.	.	.
45	RVA/Human-wt/ZAF/UFS-NGS-MRC-DPRU2326/2009/G2P[4]	.	.	.	.	.	.	.	.	.	.	.	.	.	.	.	.	.	V	.	.	.	.	.	.	.	.	.	.	.	.	.	.	.	.	.	.	.	.	.	.	.	.	.	.	.	.	.	.
46	RVA/Human-wt/ZAF/UFS-NGS-NICD3354/2009/G2P[4]	.	.	.	.	.	.	.	.	.	.	.	.	.	.	.	.	.	.	.	.	.	.	.	.	.	.	.	.	.	.	.	.	.	.	.	.	.	.	.	.	.	.	.	.	.	.	.	.
47	RVA/Human-wt/ZAF/UFS-NGS-NICD6388/2010/G2P[4]	.	.	.	.	.	.	.	.	.	.	.	.	.	.	.	.	.	.	.	.	.	.	.	.	.	.	.	.	.	.	.	.	.	.	.	.	.	.	.	.	.	.	.	.	.	.	.	.
48	RVA/Human-wt/ZAF/UFS-NGS-NICD6171/2010/G2P[4]	.	.	.	.	.	.	.	.	.	.	.	.	.	.	.	.	.	.	.	.	.	.	.	.	.	.	.	.	.	.	.	.	.	.	.	.	.	.	.	.	.	.	.	.	.	.	.	.
49	RVA/Human-wt/ZAF/UFS-NGS-NICD6150/2010/G2P[4]	.	.	.	.	.	.	.	.	.	.	.	.	.	.	.	.	.	.	.	.	.	.	.	.	.	.	.	.	.	.	.	.	.	.	.	.	.	.	.	.	.	.	.	.	.	.	.	.
50	RVA/Human-wt/ZAF/UFS-NGS-NICD6099/2010/G2P[4]	.	.	.	.	.	.	.	.	.	.	.	.	.	.	.	.	.	.	.	.	.	.	.	.	.	.	.	.	.	.	.	.	.	.	.	.	.	.	.	.	.	.	.	.	.	.	.	.
51	RVA/Human-wt/ZAF/UFS-NGS-NICD5884/2010/G2P[4]	.	.	.	.	.	.	.	.	.	.	.	.	.	.	.	.	.	.	.	.	.	.	.	.	.	.	.	.	.	.	.	.	.	.	.	.	.	.	.	.	.	.	.	.	.	.	.	.
52	RVA/Human-wt/ZAF/UFS-NGS-NICD5625/2010/G2P[4]	.	.	.	.	.	.	.	.	.	.	.	.	.	.	.	.	.	.	.	.	.	.	.	.	.	.	.	.	.	.	.	.	.	.	.	.	.	.	.	.	.	.	.	.	.	.	.	.
53	RVA/Human-wt/ZAF/UFS-NGS-MRC-DPRU1473/2010/G2P[4]	.	.	.	.	.	.	.	.	.	.	.	.	.	.	.	.	.	.	.	.	.	.	.	.	.	.	.	.	.	.	.	.	.	.	.	.	.	.	.	.	.	.	.	.	.	.	.	.
54	RVA/Human-wt/ZAF/UFS-NGS-MRC-DPRU1507/2010/G2P[4]	.	.	.	.	.	.	.	.	.	.	.	.	.	.	.	.	.	.	.	.	.	.	.	.	.	.	.	.	.	.	.	.	.	.	.	.	.	.	.	.	.	.	.	.	.	.	.	.
55	RVA/Human-wt/ZAF/UFS-NGS-MRC-DPRU1510/2010/G2P[4]	.	.	.	.	.	.	.	.	.	.	.	.	.	.	.	.	.	.	.	.	.	.	.	.	.	.	.	.	.	.	.	.	.	.	.	.	.	.	.	.	.	.	.	.	.	.	.	.
56	RVA/Human-wt/ZAF/UFS-NGS-MRC-DPRU1520/2010/G2P[4]	.	.	.	.	.	.	.	.	.	.	.	.	.	.	.	.	.	.	.	.	.	.	.	.	.	.	.	.	.	.	.	.	.	.	.	.	.	.	.	.	.	.	.	.	.	.	.	.
	Post-vaccine strains
57	RVA/Human-wt/ZAF/MRC-DPRU82/2012/G2P[4]	.	.	.	.	.	.	.	.	.	.	.	.	.	.	.	.	.	.	.	.	.	.	.	.	.	.	.	.	.	.	.	.	.	.	.	.	.	.	.	.	.	.	.	.	.	.	.	.
58	RVA/Human-wt/ZAF/UFS-NGS-NICD8873/2012/G2P[4]	.	.	.	.	.	.	.	.	.	.	.	.	.	.	.	.	.	.	.	.	.	.	.	.	.	.	.	.	.	.	.	.	.	.	.	.	.	.	.	.	.	.	.	.	.	.	.	.
59	RVA/Human-wt/ZAF/UFS-NGS-NICD8940/2012/G2P[4]	.	.	.	.	.	.	.	.	.	.	.	.	.	.	.	.	.	.	.	.	.	.	.	.	.	.	.	.	.	.	.	.	.	.	.	.	.	.	.	.	.	.	.	.	.	.	.	.
60	RVA/Human-wt/ZAF/UFS-NGS-NICD9031/2012/G2P[4]	.	.	.	.	.	.	.	.	.	.	.	.	.	.	.	.	.	.	.	.	.	.	.	.	.	.	.	.	.	.	.	.	.	.	.	.	.	.	.	.	.	.	.	.	.	.	.	.
61	RVA/Human-wt/ZAF/UFS-NGS-NICD9040/2012/G2P[4]	.	.	.	.	.	.	.	.	.	.	.	.	.	.	.	.	.	.	.	.	.	.	.	.	.	.	.	.	.	.	.	.	.	.	.	.	.	.	.	.	.	.	.	.	.	.	.	.
62	RVA/Human-wt/ZAF/UFS-NGS-NICD9045/2012/G2P[4]	.	.	.	.	.	.	.	.	.	.	.	.	.	.	.	.	.	.	.	.	.	.	.	.	.	.	.	.	.	.	.	.	.	.	.	.	.	.	.	.	.	.	.	.	.	.	.	.
63	RVA/Human-wt/ZAF/UFS-NGS-NICD9171/2012/G2P[4]	.	.	.	.	.	.	.	.	.	.	.	.	.	.	.	.	.	.	.	.	.	.	.	.	.	.	.	.	.	.	.	.	.	.	.	.	.	.	.	.	.	.	.	.	.	.	.	.
64	RVA/Human-wt/ZAF/UFS-NGS-NICD9329/2012/G2P[4]	.	.	.	.	.	.	.	.	.	.	.	.	.	.	.	.	.	.	.	.	.	.	.	.	.	.	.	.	.	.	.	.	.	.	.	.	.	.	.	.	.	.	.	.	.	.	.	.
65	RVA/Human-wt/ZAF/UFS-NGS-NICD9330/2012/G2P[4]	.	.	.	.	.	.	.	.	.	.	.	.	.	.	.	.	.	.	.	.	.	.	.	.	.	.	.	.	.	.	.	.	.	.	.	.	.	.	.	.	.	.	.	.	.	.	.	.
66	RVA/Human-wt/ZAF/UFS-NGS-NICD9335/2012/G2P[4]	.	.	.	.	.	.	.	.	.	.	.	.	.	.	.	.	.	.	.	.	.	.	.	.	.	.	.	.	.	.	.	.	.	.	.	.	.	.	.	.	.	.	.	.	.	.	.	.
67	RVA/Human-wt/ZAF/UFS-NGS-NICD9554/2012/G2P[4]	.	.	.	.	.	.	.	.	.	.	.	.	.	.	.	.	.	.	.	.	.	.	.	.	.	.	.	.	.	.	.	.	.	.	.	.	.	.	.	.	.	.	.	.	.	.	.	.
68	RVA/Human-wt/ZAF/UFS-NGS-NICD9659/2012/G2P[4]	.	.	.	.	.	.	.	.	.	.	.	.	.	.	.	.	.	.	.	.	.	.	.	.	.	.	.	.	.	.	.	.	.	.	.	.	.	.	.	.	.	.	.	.	.	.	.	.
69	RVA/Human-wt/ZAF/UFS-NGS-MRC-DPRU182/2013/G2P[4]	.	.	.	.	.	.	.	.	.	.	.	.	.	.	.	.	.	.	.	.	.	.	.	.	.	.	.	.	.	.	.	.	.	.	.	.	.	.	.	.	.	.	.	.	.	.	.	.
70	RVA/Human-wt/ZAF/UFS-NGS-MRC-DPRU185/2013/G2P[4]	.	.	.	.	.	.	.	.	.	.	.	.	.	.	.	.	.	.	.	.	.	.	.	.	.	.	.	.	.	.	.	.	.	.	.	.	.	.	.	.	.	.	.	.	.	.	.	.
71	RVA/Human-wt/ZAF/UFS-NGS-MRC-DPRU198/2013/G2P[4]	.	.	.	.	.	.	.	.	.	.	.	.	.	.	.	.	.	.	.	.	.	.	.	.	.	.	.	.	.	.	.	.	.	.	.	.	.	.	.	.	.	.	.	.	.	.	.	.
72	RVA/Human-wt/ZAF/UFS-NGS-MRC-DPRU200/2013/G2P[4]	.	.	.	.	.	.	.	.	.	.	.	.	.	.	.	.	.	.	.	.	.	.	.	.	.	.	.	.	.	.	.	.	.	.	.	.	.	.	.	.	.	.	.	.	.	.	.	.
73	RVA/Human-wt/ZAF/UFS-NGS-MRC-DPRU203/2013/G2P[4]	.	.	.	.	.	.	.	.	.	.	.	.	.	.	.	.	.	.	.	.	.	.	.	.	.	.	.	.	.	.	.	.	.	.	.	.	.	.	.	.	.	.	.	.	.	.	.	.
74	RVA/Human-wt/ZAF/UFS-NGS-MRC-DPRU60/2013/G2P[4]	.	.	.	.	.	.	.	.	.	.	.	.	.	.	.	.	.	.	.	.	.	.	.	.	.	.	.	.	.	.	.	.	.	.	.	.	.	.	.	.	.	.	.	.	.	.	.	.
75	RVA/Human-wt/ZAF/UFS-NGS-MRC-DPRU75/2013/G2P[4]	.	.	.	.	.	.	.	.	.	.	.	.	.	.	.	.	.	.	.	.	.	.	.	.	.	.	.	.	.	.	.	.	.	.	.	.	.	.	.	.	.	.	.	.	.	.	.	.
76	RVA/Human-wt/ZAF/UFS-NGS-MRC-DPRU81/2013/G2P[4]	.	.	.	.	.	.	.	.	.	.	.	.	.	.	.	.	.	.	.	.	.	.	.	.	.	.	.	.	.	.	.	.	.	.	.	.	.	.	.	.	.	.	.	.	.	.	.	.
77	RVA/Human-wt/ZAF/UFS-NGS-MRC-DPRU975/2013/G2P[4]	.	.	.	.	.	.	.	.	.	.	.	.	.	.	.	.	.	.	.	.	.	.	.	.	.	.	.	.	.	.	.	.	.	.	.	.	.	.	.	.	.	.	.	.	.	.	.	.
78	RVA/Human-wt/ZAF/UFS-NGS-MRC-DPRU68/2013/G2P[4]	.	.	.	.	.	.	.	.	.	.	.	.	.	.	.	.	.	.	.	.	.	.	.	.	.	.	.	.	.	.	.	.	.	.	.	.	.	.	.	.	.	.	.	.	.	.	.	.
79	RVA/Human-wt/ZAF/UFS-NGS-MRC-DPRU84/2013/G2P[4]	.	.	.	.	.	.	.	.	.	.	.	.	.	.	.	.	.	.	.	.	.	.	.	.	.	.	.	.	.	.	.	.	.	.	.	.	.	.	.	.	.	.	.	.	.	.	.	.
80	RVA/Human-wt/ZAF/UFS-NGS-MRC-DPRU978/2013/G2P[4]	.	.	.	S	.	.	.	.	.	.	.	.	.	.	.	.	.	.	.	.	.	.	.	.	.	.	.	.	.	.	.	.	.	.	.	.	.	.	.	.	.	.	.	.	.	.	.	.
81	RVA/Human-wt/ZAF/UFS-NGS-MRC-DPRU986/2013/G2P[4]	.	.	.	.	.	.	.	.	.	.	.	.	.	.	.	.	.	.	.	.	.	.	.	.	.	.	.	.	.	.	.	.	.	.	.	.	.	.	.	.	.	.	.	.	.	.	.	.
82	RVA/Human-wt/ZAF/UFS-NGS-NICD10248/2013/G2P[4]	.	.	.	.	.	.	.	.	.	.	.	.	.	.	.	.	.	.	.	.	.	.	.	.	.	.	.	.	.	.	.	.	.	.	.	.	.	.	.	.	.	.	.	.	.	.	.	.
83	RVA/Human-wt/ZAF/UFS-NGS-NICD12041/2013/G2P[4]	.	.	.	.	.	.	.	.	.	.	.	.	.	.	.	.	.	.	.	.	.	.	.	.	.	.	.	.	.	.	.	.	.	.	.	.	.	.	.	.	.	.	.	.	.	.	.	.
84	RVA/Human-wt/ZAF/UFS-NGS-MRC-DPRU952/2014/G2P[4]	.	.	.	.	.	.	.	.	.	.	.	.	.	.	.	.	.	.	.	.	.	.	.	.	.	.	.	.	.	.	.	.	.	.	.	.	.	.	.	.	.	.	.	.	.	.	.	.
85	RVA/Human-wt/ZAF/UFS-NGS-NICD13333/2014/G2P[4]	.	.	.	.	.	.	.	.	.	.	.	.	.	.	.	.	.	.	.	.	.	.	.	.	.	.	.	.	.	.	.	.	.	.	.	.	.	.	.	.	.	.	.	.	.	.	.	.
86	RVA/Human-wt/ZAF/UFS-NGS-NICD13083/2014/G2P[4]_	.	.	.	.	.	.	.	.	.	.	.	.	.	.	.	.	.	.	.	.	.	.	.	.	.	.	.	.	.	.	.	.	.	.	.	.	.	.	.	.	.	.	.	.	.	.	.	.
87	RVA/Human-wt/ZAF/UFS-NGS-NICD12795/2014/G2P[4]	.	.	.	.	.	.	.	.	.	.	.	.	.	.	.	.	.	.	.	.	.	.	.	.	.	.	.	.	.	.	.	.	.	.	.	.	.	.	.	.	.	.	.	.	.	.	.	.
88	RVA/Human-wt/ZAF/UFS-NGS-NICD12832/2014/G2P[4]	.	.	.	.	.	.	.	.	.	.	.	.	.	.	.	.	.	.	.	.	.	.	.	.	.	.	.	.	.	.	.	.	.	.	.	.	.	.	.	.	.	.	.	.	.	.	.	.
89	RVA/Human-wt/ZAF/UFS-NGS-NICD12838/2014/G2P[4]	.	.	.	.	.	.	.	.	.	.	.	.	.	.	.	.	.	.	.	.	.	.	.	.	.	.	.	.	.	.	.	.	.	.	.	.	.	.	.	.	.	.	.	.	.	.	.	.
90	RVA/Human-wt/ZAF/UFS-NGS-NICD13081/2014/G2P[4]	.	.	.	.	.	.	.	.	.	.	.	.	.	.	.	.	.	.	.	.	.	.	.	.	.	.	.	.	.	.	.	.	.	.	.	.	.	.	.	.	.	.	.	.	.	.	.	.
91	RVA/Human-wt/ZAF/UFS-NGS-NICD13335/2014/G2P[4]	.	.	.	.	.	.	.	.	.	.	.	.	.	.	.	.	.	.	.	.	.	.	.	.	.	.	.	.	.	.	.	.	.	.	.	.	.	.	.	.	.	.	.	.	.	.	.	.
92	RVA/Human-wt/ZAF/UFS-NGS-NICD13522/2014/G2P[4]	.	.	.	.	.	.	.	.	.	.	.	.	.	.	.	.	.	.	.	.	.	.	.	.	.	.	.	.	.	.	.	.	.	.	.	.	.	.	.	.	.	.	.	.	.	.	.	.
93	RVA/Human-wt/ZAF/UFS-NGS-NICD13791/2014/G2P[4]	.	.	.	.	.	.	.	.	.	.	.	.	.	.	.	.	.	.	.	.	.	.	.	.	.	.	.	.	.	.	.	.	.	.	.	.	.	.	.	.	.	.	.	.	.	.	.	.
94	RVA/Human-wt/ZAF/UFS-NGS-NICD13878/2014/G2P[4]	.	.	.	.	.	.	.	.	.	.	.	.	.	.	.	.	.	.	.	.	.	.	.	.	.	.	.	.	.	.	.	.	.	.	.	.	.	.	.	.	.	.	.	.	.	.	.	.
95	RVA/Human-wt/ZAF/UFS-NGS-NICD13907/2014/G2P[4]	.	.	.	.	.	.	.	.	.	.	.	.	.	.	.	.	.	.	.	.	.	.	.	.	.	.	.	.	.	.	.	.	.	.	.	.	.	.	.	.	.	.	.	.	.	.	.	.
96	RVA/Human-wt/ZAF/UFS-NGS-NICD15070/2015/G2P[4]	.	.	.	.	.	.	.	.	.	.	.	.	.	.	.	.	.	.	.	.	.	.	.	.	.	.	.	.	.	.	.	.	.	.	.	.	.	.	.	.	.	.	.	.	.	.	.	.
97	RVA/Human-wt/ZAF/UFS-NGS-NICD14647/2015/G2P[4]	.	.	.	.	.	.	.	.	.	.	.	.	.	.	.	.	.	.	.	.	.	.	.	.	.	.	.	.	.	.	.	.	.	.	.	.	.	.	.	.	.	.	.	.	.	.	.	.
98	RVA/Human-wt/ZAF/UFS-NGS-NICD15034/2015/G2P[4]	.	.	.	.	.	.	.	.	.	.	.	.	.	.	.	.	.	.	.	.	.	.	.	.	.	.	.	.	.	.	.	.	.	.	.	.	.	.	.	.	.	.	.	.	.	.	.	.
99	RVA/Human-wt/ZAF/UFS-NGS-NICD15385/2015/G2P[4]	.	.	.	.	.	.	.	.	.	.	.	.	.	.	.	.	.	.	.	.	.	.	.	.	.	.	.	.	.	.	.	.	.	.	.	.	.	.	.	.	.	.	.	.	.	.	.	.
100	RVA/Human-wt/ZAF/UFS-NGS-NICD16983/2016/G2P[4]	.	.	.	.	.	.	.	.	.	.	.	.	.	.	.	.	.	.	.	.	.	.	.	.	.	.	.	.	.	.	.	.	.	.	.	.	.	.	.	.	.	.	.	.	.	.	.	.
101	RVA/Human-wt/ZAF/UFS-NGS-NICD17155/2016/G2P[4]	.	.	.	.	.	.	.	.	.	.	.	.	.	.	.	.	.	.	.	.	.	.	.	.	.	.	.	.	.	.	.	.	.	.	.	.	.	.	.	.	.	.	.	.	.	.	.	.
102	RVA/Human-wt/ZAF/UFS-NGS-MRC-DPRU12323/2016/G2P[4]	.	.	.	.	.	.	.	.	.	.	.	.	.	.	.	.	.	.	.	.	.	.	.	.	.	.	.	.	.	.	.	.	.	.	.	.	.	.	.	.	.	.	.	.	.	.	.	.
103	RVA/Human-wt/ZAF/UFS-NGS-NICD18920/2017/G2P[4]	.	.	.	.	.	.	.	.	.	.	.	.	.	.	.	.	.	.	.	.	.	.	.	.	.	.	.	.	.	.	.	.	.	.	.	.	.	.	.	.	.	.	.	.	.	.	.	.
	Pre -vaccine strains are indicated in bold-black
	Post-vaccine strains are indicated in bold-red
	Color code in blue indicate aa differences that were not observed during the pre-vaccine period
	Color code in dark-brown indicate aa residues that were prevalently present during the post-vaccine period relative to pre-vaccine period
	The dots (.) indiate conserved aa relative to the first aa acid on the row (in this case, from study strain RVA/Human-wt/ZAF/UFS-NGS-MRC-DPRU2123/2003/G2P[4]).
	The aa residues (87-101), (145-152), (208-221) and (235-242) that are in thick box borders represent the antigenic and neutralization regions of the virus (Taniguchi et al., 1988; Coulson et al., 1991).
	Coulson, B.S. and Kirkwood, C.A.R.L., 1991. Relation of VP7 amino acid sequence to monoclonal antibody neutralization of rotavirus and rotavirus monotype. Journal of virology, 65(11), pp.5968-5974.
	Taniguchi, K., Hoshino, Y., Nishikawa, K., Green, K.Y., Maloy, W.L., Morita, Y., Urasawa, S., Kapikian, A.Z., Chanock, R.M. and Gorziglia, M., 1988. Cross-reactive and serotype-specific neutralization epitopes on VP7 of human rotavirus: nucleotide sequence analysis of antigenic mutants selected with monoclonal antibodies. Journal of virology, 62(6), pp.1870-1874.
[truncated: 202 more columns]

## Sheet: VP4
	Supplementary Excelspreadsheet 3: Comparative amino acid analysis between South African pre- and post-vaccine G2P[4] strains
		1	2	3	4	5	6	7	8	9	10	11	12	13	14	15	16	17	18	19	20	21	22	23	24	25	26	27	28	29	30	31	32	33	34	35	36	37	38	39	40	41	42	43	44	45	46	47	48
	Pre-vaccine strains
1	RVA/Human-wt/ZAF/UFS-NGS-MRC-DPRU2123/2003/G2P[4]	M	A	S	L	I	Y	S	Q	L	L	T	N	S	Y	S	V	D	L	H	D	E	I	E	Q	I	G	S	E	K	T	Q	N	V	T	V	N	P	G	P	F	A	Q	T	R	Y	A	P	V
2	RVA/Human-wt/ZAF/MRC-DPRU618/2003/G2P[4]	.	.	.	.	.	.	R	.	.	.	.	.	.	.	.	.	.	.	.	.	.	.	.	.	.	.	.	.	.	.	R	.	.	.	I	.	.	.	.	.	.	.	.	.	.	.	.	.
3	RVA/Human-wt/ZAF/UFS-NGS-MRC-DPRU531/2003/G2P[4]	.	.	.	.	.	.	.	.	.	.	.	.	.	.	.	.	.	.	.	.	.	.	.	.	.	.	.	.	.	.	R	.	.	.	I	.	.	.	.	.	.	.	.	.	.	.	.	.
4	RVA/Human-wt/ZAF/UFS-NGS-MRC-DPRU580/2003/G2P[4]	.	.	.	.	.	.	R	.	.	.	.	.	.	.	.	.	.	.	.	.	.	.	.	.	.	.	.	.	.	.	R	.	.	.	I	.	.	.	.	.	.	.	.	.	.	.	.	.
5	RVA/Human-wt/ZAF/UFS-NGS-MRC-DPRU594/2003/G2P[4]	.	.	.	.	.	.	.	.	.	.	.	.	.	.	.	.	.	.	.	.	.	.	.	.	.	.	.	.	.	.	.	.	.	.	.	.	.	.	.	.	.	.	.	.	.	.	.	.
6	RVA/Human-wt/ZAF/UFS-NGS-MRC-DPRU603/2003/G2P[4]	.	.	.	.	.	.	.	.	.	.	.	.	.	.	.	.	.	.	.	.	.	.	.	.	.	.	.	.	.	.	.	.	.	.	.	.	.	.	.	.	.	.	.	.	.	.	.	.
7	RVA/Human-wt/ZAF/UFS-NGS-MRC-DPRU667/2003/G2P[4]	.	.	.	.	.	.	.	.	.	.	.	.	.	.	.	.	.	.	.	.	.	.	.	.	.	.	.	.	.	.	.	.	.	.	.	.	.	.	.	.	.	.	.	.	.	.	.	.
8	RVA/Human-wt/ZAF/UFS-NGS-MRC-DPRU764/2006/G2P[4]	.	.	.	.	.	.	.	.	.	.	.	.	.	.	.	.	.	.	.	.	.	.	.	.	.	.	.	.	.	.	.	.	.	.	.	.	.	.	.	.	.	.	.	.	.	.	.	.
9	RVA/Human-wt/ZAF/UFS-NGS-NICD150/2007G2P[4]	.	.	.	.	.	.	.	.	.	.	.	.	.	.	.	.	.	.	.	.	.	.	.	.	.	.	.	.	.	.	.	.	.	.	.	.	.	.	.	.	.	.	.	.	.	.	.	.
10	RVA/Human-wt/ZAF/UFS-NGS-NICD419/2007/G2P[4]	.	.	.	.	.	.	.	.	.	.	.	.	.	.	.	.	.	.	.	.	.	.	.	.	.	.	.	.	.	.	.	.	.	.	.	.	.	.	.	.	.	.	.	.	.	.	.	.
11	RVA/Human-wt/ZAF/UFS-NGS-NICD516/2007/G2P[4]	.	.	.	.	.	.	.	.	.	.	.	.	.	.	.	.	.	.	.	.	.	.	.	.	.	.	.	.	.	.	.	.	.	M	.	.	.	.	.	.	.	.	.	.	.	.	.	.
12	RVA/Human-wt/ZAF/UFS-NGS-NICD582/2007/G2P[4]	.	.	.	.	.	.	.	.	.	.	.	.	.	.	.	.	.	.	.	.	.	.	.	.	.	.	.	.	.	.	.	.	.	.	.	.	.	.	.	.	.	.	.	.	.	.	.	.
13	RVA/Human-wt/ZAF/UFS-NGS-NICD626/2007/G2P[4]	.	.	.	.	.	.	.	.	.	.	.	.	.	.	.	.	.	.	.	.	.	.	.	.	.	.	.	.	.	.	.	.	.	.	.	.	.	.	.	.	.	.	.	.	.	.	.	.
14	RVA/Human-wt/ZAF/UFS-NGS-NICD673/2007/G2P[4]	.	.	.	.	.	.	.	.	.	.	.	.	.	.	.	.	.	.	.	.	.	.	.	.	.	.	.	.	.	.	.	.	.	.	.	.	.	.	.	.	.	.	.	.	.	.	.	.
15	RVA/Human-wt/ZAF/UFS-NGS-NICD759/2007/G2P[4]	.	.	.	.	.	.	R	.	.	.	.	.	.	.	.	.	.	.	.	.	.	.	.	.	.	.	.	.	.	.	.	.	.	.	.	.	.	.	.	.	.	.	.	.	.	.	.	.
16	RVA/Human-wt/ZAF/MRC-DPRU81/2007/G2P[4]	.	.	.	.	.	.	R	.	.	.	.	.	.	.	.	.	.	.	.	.	.	.	.	.	.	.	.	.	.	.	.	.	.	.	.	.	.	.	.	.	.	.	.	.	.	.	.	.
17	RVA/Human-wt/ZAF/UFS-NGS-MRC-DPRU1271/2007/G2P[4]	.	.	.	.	.	.	.	.	.	.	.	.	.	.	.	.	.	.	.	.	.	.	.	.	.	.	.	.	.	.	.	.	.	.	.	.	.	.	.	.	.	.	.	.	.	.	.	.
18	RVA/Human-wt/ZAF/UFS-NGS-MRC-DPRU1285/2007/G2P[4]	.	.	.	.	.	.	.	.	.	.	.	.	.	.	.	.	.	.	.	.	.	.	.	.	.	.	L	.	.	.	.	.	.	.	.	.	.	.	.	.	.	.	.	.	.	.	.	.
19	RVA/Human-wt/ZAF/UFS-NGS-NICD1079/2008/G2P[4]	.	.	.	.	.	.	.	.	.	.	.	.	.	.	.	.	.	.	.	.	.	.	.	.	.	.	.	.	.	.	.	.	.	.	.	.	.	.	.	.	.	.	.	.	.	.	.	.
20	RVA/Human-wt/ZAF/UFS-NGS-NICD1112/2008/G2P[4]	.	.	.	.	.	.	.	.	.	.	.	.	.	.	.	.	.	.	.	.	.	.	.	.	.	.	.	.	.	.	.	.	.	.	.	.	.	.	.	.	.	.	.	.	.	.	.	.
21	RVA/Human-wt/ZAF/UFS-NGS-NICD1122/2008/G2P[4]	.	.	.	.	.	.	.	.	.	.	.	.	.	.	.	.	.	.	.	.	.	.	.	.	.	.	.	.	.	.	.	.	.	.	.	.	.	.	.	.	.	.	.	.	.	.	.	.
22	RVA/Human-wt/ZAF/UFS-NGS-NICD1138/2008/G2P[4]	.	.	.	.	.	.	.	.	.	.	.	.	.	.	.	.	.	.	.	.	.	.	.	.	.	.	.	.	.	.	.	.	.	.	.	.	.	.	.	.	.	.	.	.	.	.	.	.
23	RVA/Human-wt/ZAF/UFS-NGS-NICD1165/2008/G2P[4]	.	.	.	.	.	.	.	.	.	.	.	.	.	.	.	.	.	.	.	.	.	.	.	.	.	.	.	.	.	.	.	.	.	.	.	.	.	.	.	.	.	.	.	.	.	.	.	.
24	RVA/Human-wt/ZAF/UFS-NGS-NICD1180/2008/G2P[4]	.	.	.	.	.	.	.	.	.	.	.	.	.	.	.	.	.	.	.	.	.	.	.	.	.	.	.	.	.	.	.	.	.	.	.	.	.	.	.	.	.	.	.	.	.	.	.	.
25	RVA/Human-wt/ZAF/UFS-NGS-NICD1355/2008/G2P[4]	.	.	.	.	.	.	.	.	.	.	.	.	.	.	.	.	.	.	.	.	.	.	.	.	.	.	.	.	.	.	.	.	.	.	.	.	.	.	.	.	.	.	.	.	.	.	.	.
26	RVA/Human-wt/ZAF/UFS-NGS-MRC-DPRU985/2008/G2P[4]	.	.	.	.	.	.	.	.	.	.	.	.	.	.	.	.	.	.	.	.	.	.	.	.	.	.	.	.	.	.	.	.	.	.	.	.	.	.	.	.	.	.	.	.	.	.	.	.
27	RVA/Human-wt/ZAF/UFS-NGS-MRC-DPRU1036/2008/G2P[4]	.	.	.	.	.	.	.	.	.	.	.	.	.	.	.	.	.	.	.	.	.	.	.	.	.	.	.	.	.	.	.	.	.	.	.	.	.	.	.	.	.	.	.	.	.	.	.	.
28	RVA/Human-wt/ZAF/UFS-NGS-MRC-DPRU1040/2008/G2P[4]	.	.	.	.	.	.	.	.	.	.	.	.	.	.	.	.	.	.	.	.	.	.	.	.	.	.	.	.	.	.	.	.	.	.	.	.	.	.	.	.	.	.	.	.	.	.	.	.
29	RVA/Human-wt/ZAF/UFS-NGS-MRC-DPRU1041/2008/G2P[4]	.	.	.	.	.	.	.	.	.	.	.	.	.	.	.	.	.	.	.	.	.	.	.	.	.	.	.	.	.	.	.	.	.	.	.	.	.	.	.	.	.	.	.	.	.	.	.	.
30	RVA/Human-wt/ZAF/UFS-NGS-MRC-DPRU1058/2008/G2P[4]	.	.	.	.	.	.	.	.	.	.	.	.	.	.	.	.	.	.	.	.	.	.	.	.	.	.	.	.	.	.	.	.	.	.	.	.	.	.	.	.	.	.	.	.	.	.	.	.
31	RVA/Human-wt/ZAF/UFS-NGS-MRC-DPRU1901/2008/G2P[4]	.	.	.	.	.	.	.	.	.	.	.	.	.	.	.	.	.	.	.	.	.	.	.	.	.	.	.	.	.	.	.	.	.	.	.	.	.	.	.	.	.	.	.	.	.	.	.	.
32	RVA/Human-wt/ZAF/UFS-NGS-NICD3532/2009/G2P[4]	.	.	.	.	.	.	.	.	.	.	.	.	.	.	.	.	.	.	.	.	.	.	.	.	.	.	.	.	.	.	.	.	.	.	.	.	.	.	.	.	.	.	.	.	.	.	.	.
33	RVA/Human-wt/ZAF/UFS-NGS-NICD3354/2009/G2P[4]	.	.	.	.	.	.	.	.	.	.	.	.	.	.	.	.	.	.	.	.	.	.	.	.	.	.	.	.	.	.	.	.	.	.	.	.	.	.	.	.	.	.	.	.	.	.	.	.
34	RVA/Human-wt/ZAF/UFS-NGS-NICD4207/2009/G2P[4]	.	.	.	.	.	.	.	.	.	.	.	.	.	.	.	.	.	.	.	.	.	.	.	.	.	.	.	.	.	.	.	.	.	.	.	.	.	.	.	.	.	.	.	.	.	.	.	.
35	RVA/Human-wt/ZAF/UFS-NGS-NICD4012/2009/G2P[4]	.	.	.	.	.	.	.	.	.	.	.	.	.	.	.	.	.	.	.	.	.	.	.	.	.	.	.	.	.	.	.	.	.	.	.	.	.	.	.	.	.	.	.	.	.	.	.	.
36	RVA/Human-wt/ZAF/UFS-NGS-NICD3681/2009/G2P[4]	.	.	.	.	.	.	.	.	.	.	.	.	.	.	.	.	.	.	.	.	.	.	.	.	.	.	.	.	.	.	.	.	.	.	.	.	.	.	.	.	.	.	.	.	.	.	.	.
37	RVA/Human-wt/ZAF/UFS-NGS-NICD3518/2009/G2P[4]	.	.	.	.	.	.	.	.	.	.	.	.	.	.	.	.	.	.	.	.	.	.	.	.	.	.	.	.	.	.	.	.	.	.	.	.	.	.	.	.	.	.	.	.	.	.	.	.
38	RVA/Human-wt/ZAF/UFS-NGS-NICD3446/2009/G2P[4]	.	.	.	.	.	.	.	.	.	.	.	.	.	.	.	.	.	.	.	.	.	.	.	.	.	.	.	.	.	.	.	.	.	.	.	.	.	.	.	.	.	.	.	.	.	.	.	.
39	RVA/Human-wt/ZAF/UFS-NGS-NICD3442/2009/G2P[4]	.	.	.	.	.	.	.	.	.	.	.	.	.	.	.	.	.	.	.	.	.	.	.	.	.	.	.	.	.	.	.	.	.	.	.	.	.	.	.	.	.	.	.	.	.	.	.	.
40	RVA/Human-wt/ZAF/MRC-DPRU1061/2009/G2P[4]	.	.	.	.	.	.	R	.	.	.	.	.	.	.	.	.	.	.	.	.	.	.	.	.	.	.	.	.	.	.	.	.	.	.	.	.	.	.	.	.	.	.	.	.	.	.	.	.
41	RVA/Human-wt/ZAF/3203WC/2009/G2P[4]	.	.	.	.	.	.	R	.	.	.	.	.	.	.	.	.	.	.	.	.	.	.	.	.	.	.	.	.	.	.	.	.	.	.	.	.	.	.	.	.	.	.	.	.	.	.	.	.
42	RVA/Human-wt/ZAF/UFS-NGS-MRC-DPRU1071/2009/G2P[4]	.	.	.	.	.	.	.	.	.	.	.	.	.	.	.	.	.	.	.	.	.	.	.	.	.	.	.	.	.	.	.	.	.	.	.	.	.	.	.	.	.	.	.	.	.	.	.	.
43	RVA/Human-wt/ZAF/UFS-NGS-MRC-DPRU1077/2009/G2P[4]	.	.	.	.	.	.	.	.	.	.	.	.	.	.	.	.	.	.	.	.	.	.	.	.	.	.	.	.	.	.	.	.	.	.	.	.	.	.	.	.	.	.	.	.	.	.	.	.
44	RVA/Human-wt/ZAF/UFS-NGS-MRC-DPRU1097/2009/G2P[4]	.	.	.	.	.	.	.	.	.	.	.	.	.	.	.	.	.	.	.	.	.	.	.	.	.	.	.	.	.	.	.	.	.	.	.	.	.	.	.	.	.	.	.	.	.	.	.	.
45	RVA/Human-wt/ZAF/UFS-NGS-MRC-DPRU2288/2009/G2P[4]	.	.	.	.	.	.	.	.	.	.	.	.	.	.	.	.	.	.	.	.	.	.	.	.	.	.	.	.	.	.	.	.	.	.	.	.	.	.	.	.	.	.	.	.	.	.	.	.
46	RVA/Human-wt/ZAF/UFS-NGS-MRC-DPRU2326/2009/G2P[4]	.	.	.	.	.	.	.	.	.	.	.	.	.	.	.	.	.	.	.	.	.	.	.	.	.	.	.	.	.	.	.	.	.	.	.	.	.	.	.	.	.	.	.	.	.	.	.	.
47	RVA/Human-wt/ZAF/UFS-NGS-NICD6388/2010/G2P[4]	.	.	.	.	.	.	.	.	.	.	.	.	.	.	.	.	.	.	.	.	.	.	.	.	.	.	.	.	.	.	.	.	.	.	.	.	.	.	.	.	.	.	.	.	.	.	.	.
48	RVA/Human-wt/ZAF/UFS-NGS-NICD6171/2010/G2P[4]	.	.	.	.	.	.	.	.	.	.	.	.	.	.	.	.	.	.	.	.	.	.	.	.	.	.	.	.	.	.	.	.	.	.	.	.	.	.	.	.	.	.	.	.	.	.	.	.
49	RVA/Human-wt/ZAF/UFS-NGS-NICD6150/2010/G2P[4]	.	.	.	.	.	.	.	.	.	.	.	.	.	.	.	.	.	.	.	.	.	.	.	.	.	.	.	.	.	.	.	.	.	.	.	.	.	.	.	.	.	.	.	.	.	.	.	.
50	RVA/Human-wt/ZAF/UFS-NGS-NICD6099/2010/G2P[4]	.	.	.	.	.	.	.	.	.	.	.	.	.	.	.	.	.	.	.	.	.	.	.	.	.	.	.	.	.	.	.	.	.	.	.	.	.	.	.	.	.	.	.	.	.	.	.	.
51	RVA/Human-wt/ZAF/UFS-NGS-NICD5884/2010/G2P[4]	.	.	.	.	.	.	.	.	.	.	.	.	.	.	.	.	.	.	.	.	.	.	.	.	.	.	.	.	.	.	.	.	.	.	.	.	.	.	.	.	.	.	.	.	.	.	.	.
52	RVA/Human-wt/ZAF/UFS-NGS-NICD5625/2010/G2P[4]	.	.	.	.	.	.	.	.	.	.	.	.	.	.	.	.	.	.	.	.	.	.	.	.	.	.	.	.	.	.	.	.	.	.	.	.	.	.	.	.	.	.	.	.	.	.	.	.
53	RVA/Human-wt/ZAF/UFS-NGS-MRC-DPRU1473/2010/G2P[4]	.	.	.	.	.	.	.	.	.	.	.	.	.	.	.	.	.	.	.	.	.	.	.	.	.	.	.	.	.	.	.	.	.	.	.	.	.	.	.	.	.	.	.	.	.	.	.	.
54	RVA/Human-wt/ZAF/UFS-NGS-MRC-DPRU1507/2010/G2P[4]	.	.	.	.	.	.	.	.	.	.	.	.	.	.	.	.	.	.	.	.	.	.	.	.	.	.	.	.	.	.	.	.	.	.	.	.	.	.	.	.	.	.	.	.	.	.	.	.
55	RVA/Human-wt/ZAF/UFS-NGS-MRC-DPRU1510/2010/G2P[4]	.	.	.	.	.	.	.	.	.	.	.	.	.	.	.	.	.	.	.	.	.	.	.	.	.	.	.	.	.	.	.	.	.	.	.	.	.	.	.	.	.	.	.	.	.	.	.	.
56	RVA/Human-wt/ZAF/UFS-NGS-MRC-DPRU1520/2010/G2P[4]	.	.	.	.	.	.	.	.	.	.	.	.	.	.	.	.	.	.	.	.	.	.	.	.	.	.	.	.	.	.	.	.	.	.	.	.	.	.	.	.	.	.	.	.	.	.	.	.
	Post-vaccine strains
57	RVA/Human-wt/ZAF/UFS-NGS-NICD8873/2012/G2P[4]	.	.	.	.	.	.	.	.	.	.	.	.	.	.	.	.	.	.	.	.	.	.	.	.	.	.	.	.	.	.	.	.	.	.	.	.	.	.	.	.	.	.	.	.	.	.	.	.
58	RVA/Human-wt/ZAF/UFS-NGS-NICD9659/2012/G2P[4]	.	.	.	.	.	.	.	.	.	.	.	.	.	.	.	.	.	.	.	.	.	.	.	.	.	.	.	.	.	.	.	.	.	.	.	.	.	.	.	.	.	.	.	.	.	.	.	.
59	RVA/Human-wt/ZAF/UFS-NGS-NICD9554/2012/G2P[4]	.	.	.	.	.	.	.	.	.	.	.	.	.	.	.	.	.	.	.	.	.	.	.	.	.	.	.	.	.	.	.	.	.	.	.	.	.	.	.	.	.	.	.	.	.	.	.	.
60	RVA/Human-wt/ZAF/UFS-NGS-NICD9335/2012/G2P[4]	.	.	.	.	.	.	.	.	.	.	.	.	.	.	.	.	.	.	.	.	.	.	.	.	.	.	.	.	.	.	.	.	.	.	.	.	.	.	.	.	.	.	.	.	.	.	.	.
61	RVA/Human-wt/ZAF/UFS-NGS-NICD9330/2012/G2P[4]	.	.	.	.	.	.	.	.	.	.	.	.	.	.	.	.	.	.	.	.	.	.	.	.	.	.	.	.	.	.	.	.	.	.	.	.	.	.	.	.	.	.	.	.	.	.	.	.
62	RVA/Human-wt/ZAF/UFS-NGS-NICD9329/2012/G2P[4]	.	.	.	.	.	.	.	.	.	.	.	.	.	.	.	.	.	.	.	.	.	.	.	.	.	.	.	.	.	.	.	.	.	.	.	.	.	.	.	.	.	.	.	.	.	.	.	.
63	RVA/Human-wt/ZAF/UFS-NGS-NICD9171/2012/G2P[4]	.	.	.	.	.	.	.	.	.	.	.	.	.	.	.	.	.	.	.	.	.	.	.	.	.	.	.	.	.	.	.	.	.	.	.	.	.	.	.	.	.	.	.	.	.	.	.	.
64	RVA/Human-wt/ZAF/UFS-NGS-NICD9045/2012/G2P[4]	.	.	.	.	.	.	R	.	.	.	.	.	.	.	.	.	.	.	.	.	.	.	.	.	.	.	.	.	.	.	.	.	.	.	.	.	.	.	.	.	.	.	.	.	.	.	.	.
65	RVA/Human-wt/ZAF/UFS-NGS-NICD9040/2012/G2P[4]	.	.	.	.	.	.	.	.	.	.	.	.	.	.	.	.	.	.	.	.	.	.	.	.	.	.	.	.	.	.	.	.	.	.	.	.	.	.	.	.	.	.	.	.	.	.	.	.
66	RVA/Human-wt/ZAF/UFS-NGS-NICD9031/2012/G2P[4]	.	.	.	.	.	.	.	.	.	.	.	.	.	.	.	.	.	.	.	.	.	.	.	.	.	.	.	.	.	.	.	.	.	.	.	.	.	.	.	.	.	.	.	.	.	.	.	.
67	RVA/Human-wt/ZAF/UFS-NGS-NICD8940/2012/G2P[4]	.	.	.	.	.	.	.	.	.	.	.	.	.	.	.	.	.	.	.	.	.	.	.	.	.	.	.	.	.	.	.	.	.	.	.	.	.	.	.	.	.	.	.	.	.	.	.	.
68	RVA/Human-wt/ZAF/MRC-DPRU82/2012/G2P[4]	.	.	.	.	.	.	R	.	.	.	.	.	.	.	.	.	.	.	.	.	.	.	.	.	.	.	.	.	.	.	.	.	.	.	I	.	.	.	.	.	.	.	.	.	.	.	.	.
69	RVA/Human-wt/ZAF/UFS-NGS-NICD12041/2013/G2P[4]	.	.	.	.	.	.	.	.	.	.	.	.	.	.	.	.	.	.	.	.	.	.	.	.	.	.	.	.	.	.	.	.	.	.	.	.	.	.	.	.	.	.	.	.	.	.	.	.
70	RVA/Human-wt/ZAF/UFS-NGS-NICD10248/2013/G2P[4]	.	.	.	.	.	.	.	.	.	.	.	.	.	.	.	.	.	.	.	.	.	.	.	.	.	.	.	.	.	.	.	.	.	.	.	.	.	.	.	.	.	.	.	.	.	.	.	.
71	RVA/Human-wt/ZAF/UFS-NGS-MRC-DPRU60/2013/G2P[4]	.	.	.	.	.	.	.	.	.	.	.	.	.	.	.	.	.	.	.	.	.	.	.	.	.	.	.	.	.	.	.	.	.	.	.	.	.	.	.	.	.	.	.	.	.	.	.	.
72	RVA/Human-wt/ZAF/UFS-NGS-MRC-DPRU68/2013/G2P[4]	.	.	.	.	.	.	.	.	.	.	.	.	.	.	.	.	.	.	.	.	.	.	.	.	.	.	.	.	.	.	.	.	.	.	.	.	.	.	.	.	.	.	.	.	.	.	.	.
73	RVA/Human-wt/ZAF/UFS-NGS-MRC-DPRU75/2013/G2P[4]	.	.	.	.	.	.	.	.	.	.	.	.	.	.	.	.	.	.	.	.	.	.	.	.	.	.	.	.	.	.	.	.	.	.	.	.	.	.	.	.	.	.	.	.	.	.	.	.
74	RVA/Human-wt/ZAF/UFS-NGS-MRC-DPRU81/2013/G2P[4]	.	.	.	.	.	.	.	.	.	.	.	.	.	.	.	.	.	.	.	.	.	.	.	.	.	.	.	.	.	.	.	.	.	.	.	.	.	.	.	.	.	.	.	.	.	.	.	.
75	RVA/Human-wt/ZAF/UFS-NGS-MRC-DPRU84/2013/G2P[4]	.	.	.	.	.	.	.	.	.	.	.	.	.	.	.	.	.	.	.	.	.	.	.	.	.	.	.	.	.	.	.	.	.	.	.	.	.	.	.	.	.	.	.	.	.	.	.	.
76	RVA/Human-wt/ZAF/UFS-NGS-MRC-DPRU182/2013/G2P[4]	.	.	.	.	.	.	.	.	.	.	.	.	.	.	.	.	.	.	.	.	.	.	.	.	.	.	.	.	.	.	.	.	.	.	.	.	.	.	.	.	.	.	.	.	.	.	.	.
77	RVA/Human-wt/ZAF/UFS-NGS-MRC-DPRU185/2013/G2P[4]	.	.	.	.	.	.	.	.	.	.	.	.	.	.	.	.	.	.	.	.	.	.	.	.	.	.	.	.	.	.	.	.	.	.	.	.	.	.	.	.	.	.	.	.	.	.	.	.
78	RVA/Human-wt/ZAF/UFS-NGS-MRC-DPRU198/2013/G2P[4]	.	.	.	.	.	.	.	.	.	.	.	.	.	.	.	.	.	.	.	.	.	.	.	.	.	.	.	.	.	.	.	.	.	.	.	.	.	.	.	.	.	.	.	.	.	.	.	.
79	RVA/Human-wt/ZAF/UFS-NGS-MRC-DPRU200/2013/G2P[4]	.	.	.	.	.	.	.	.	.	.	.	.	.	.	.	.	.	.	.	.	.	.	.	.	.	.	.	.	.	.	.	.	.	.	.	.	.	.	.	.	.	.	.	.	.	.	.	.
80	RVA/Human-wt/ZAF/UFS-NGS-MRC-DPRU203/2013/G2P[4]	.	.	.	.	.	.	.	.	.	.	.	.	.	.	.	.	.	.	.	.	.	.	.	.	.	.	.	.	.	.	.	.	.	.	.	.	.	.	.	.	.	.	.	.	.	.	.	.
81	RVA/Human-wt/ZAF/UFS-NGS-MRC-DPRU975/2013/G2P[4]	.	.	.	.	.	.	.	.	.	.	.	.	.	.	.	.	.	.	.	.	.	.	.	.	.	.	.	.	.	.	.	.	.	.	.	.	.	.	.	.	.	.	.	.	.	.	.	.
82	RVA/Human-wt/ZAF/UFS-NGS-MRC-DPRU978/2013/G2P[4]	.	.	.	.	.	.	.	.	.	.	.	.	.	.	.	.	.	.	.	.	.	.	.	.	.	.	.	.	.	.	.	.	.	.	.	.	.	.	.	.	.	.	.	.	.	.	.	.
83	RVA/Human-wt/ZAF/UFS-NGS-MRC-DPRU986/2013/G2P[4]	.	.	.	.	.	.	.	.	.	.	.	.	.	.	.	.	.	.	.	.	.	.	.	.	.	.	.	.	.	.	.	.	.	.	.	.	.	.	.	.	.	.	.	.	.	.	.	.
84	RVA/Human-wt/ZAF/UFS-NGS-NICD13907/2014/G2P[4]	.	.	.	.	.	.	.	.	.	.	.	.	.	.	.	.	.	.	.	.	.	.	.	.	.	.	.	.	.	.	.	.	.	.	.	.	.	.	.	.	.	.	.	.	.	.	.	.
85	RVA/Human-wt/ZAF/UFS-NGS-NICD13878/2014/G2P[4]	.	.	.	.	.	.	.	.	.	.	.	.	.	.	.	.	.	.	.	.	.	.	.	.	.	.	.	.	.	.	.	.	.	.	.	.	.	.	.	.	.	.	.	.	.	.	.	.
86	RVA/Human-wt/ZAF/UFS-NGS-NICD13791/2014/G2P[4]	.	.	.	.	.	.	.	.	.	.	.	.	.	.	.	.	.	.	.	.	.	.	.	.	.	.	.	.	.	.	.	.	.	.	.	.	.	.	.	.	.	.	.	.	.	.	.	.
87	RVA/Human-wt/ZAF/UFS-NGS-NICD13522/2014/G2P[4]	.	.	.	.	.	.	.	.	.	.	.	.	.	.	.	.	.	.	.	.	.	.	.	.	.	.	.	.	.	.	.	.	.	.	.	.	.	.	.	.	.	.	.	.	.	.	.	.
88	RVA/Human-wt/ZAF/UFS-NGS-NICD13335/2014/G2P[4]	.	.	.	.	.	.	.	.	.	.	.	.	.	.	.	.	.	.	.	.	.	.	.	.	.	.	.	.	.	.	.	.	.	.	.	.	.	.	.	.	.	.	.	.	.	.	.	.
89	RVA/Human-wt/ZAF/UFS-NGS-NICD13333/2014/G2P[4]	.	.	.	.	.	.	.	.	.	.	.	.	.	.	.	.	.	.	.	.	.	.	.	.	.	.	.	.	.	.	.	.	.	.	.	.	.	.	.	.	.	.	.	.	.	.	.	.
90	RVA/Human-wt/ZAF/UFS-NGS-NICD13083/2014/G2P[4]	.	.	.	.	.	.	.	.	.	.	.	.	.	.	.	.	.	.	.	.	.	.	.	.	.	.	.	.	.	.	.	.	.	.	.	.	.	.	.	.	.	.	.	.	.	.	.	.
91	RVA/Human-wt/ZAF/UFS-NGS-NICD13081/2014/G2P[4]	.	.	.	.	.	.	.	.	.	.	.	.	.	.	.	.	.	.	.	.	.	.	.	.	.	.	.	.	.	.	.	.	.	.	.	.	.	.	.	.	.	.	.	.	.	.	.	.
92	RVA/Human-wt/ZAF/UFS-NGS-NICD12838/2014/G2P[4]	.	.	.	.	.	.	.	.	.	.	.	.	.	.	.	.	.	.	.	.	.	.	.	.	.	.	.	.	.	.	.	.	.	.	.	.	.	.	.	.	.	.	.	.	.	.	.	.
93	RVA/Human-wt/ZAF/UFS-NGS-NICD12832/2014/G2P[4]	.	.	.	.	.	.	.	.	.	.	.	.	.	.	.	.	.	.	.	.	.	.	.	.	.	.	.	.	.	.	.	.	.	.	.	.	.	.	.	.	.	.	.	.	.	.	.	.
94	RVA/Human-wt/ZAF/UFS-NGS-NICD12795/2014/G2P[4]	.	.	.	.	.	.	.	.	.	.	.	.	.	.	.	.	.	.	.	.	.	.	.	.	.	.	.	.	.	.	.	.	.	.	.	.	.	.	.	.	.	.	.	.	.	.	.	.
95	RVA/Human-wt/ZAF/UFS-NGS-MRC-DPRU952/2014/G2P[4]	.	.	.	.	.	.	.	.	.	.	.	.	.	.	.	.	.	.	.	.	.	.	.	.	.	.	.	.	.	.	.	.	.	.	.	.	.	.	.	.	.	.	.	.	.	.	.	.
96	RVA/Human-wt/ZAF/UFS-NGS-NICD15385/2015/G2P[4]	.	.	.	.	.	.	.	.	.	.	.	.	.	.	.	.	.	.	.	.	.	.	.	.	.	.	.	.	.	.	.	.	.	.	.	.	.	.	.	.	.	.	.	.	.	.	.	.
97	RVA/Human-wt/ZAF/UFS-NGS-NICD15070/2015/G2P[4]	.	.	.	.	.	.	.	.	.	.	.	.	.	.	.	.	.	.	.	.	.	.	.	.	.	.	.	.	.	.	.	.	.	.	.	.	.	.	.	.	.	.	.	.	.	.	.	.
98	RVA/Human-wt/ZAF/UFS-NGS-NICD15034/2015/G2P[4]	.	.	.	.	.	.	.	.	.	.	.	.	.	.	.	.	.	.	.	.	.	.	.	.	.	.	.	.	.	.	.	.	.	.	.	.	.	.	.	.	.	.	.	.	.	.	.	.
99	RVA/Human-wt/ZAF/UFS-NGS-NICD14647/2015/G2P[4]	.	.	.	.	.	.	.	.	.	.	.	.	.	.	.	.	.	.	.	.	.	.	.	.	.	.	.	.	.	.	.	.	.	.	.	.	.	.	.	.	.	.	.	.	.	.	.	.
100	RVA/Human-wt/ZAF/UFS-NGS-NICD17155/2016/G2P[4]	.	.	.	.	.	.	.	.	.	.	.	.	.	.	.	.	.	.	.	.	.	.	.	.	.	.	.	.	.	.	.	.	.	.	.	.	.	.	.	.	.	.	.	.	.	.	.	.
101	RVA/Human-wt/ZAF/UFS-NGS-NICD16983/2016/G2P[4]	.	.	.	.	.	.	.	.	.	.	.	.	.	.	.	.	.	.	.	.	.	.	.	.	.	.	.	.	.	.	.	.	.	.	.	.	.	.	.	.	.	.	.	.	.	.	.	.
102	RVA/Human-wt/ZAF/UFS-NGS-MRC-DPRU12323/2016/G2P[4]	.	.	.	.	.	.	.	.	.	.	.	.	.	.	.	.	.	.	.	.	.	.	.	.	.	.	.	.	.	.	.	.	.	.	.	.	.	.	.	.	.	.	.	.	.	.	.	.
103	RVA/Human-wt/ZAF/UFS-NGS-NICD18920/2017/G2P[4]	.	.	.	.	.	.	.	.	.	.	.	.	.	.	.	.	.	.	.	.	.	.	.	.	.	.	.	.	.	.	.	.	.	.	.	.	.	.	.	.	.	.	.	.	.	.	.	.
		251	252	253	254	255	256	257	258	259	260	261	262	263	264	265	266	267	268	269	270	271	272	273	274	275	276	277	278	279	280	281	282	283	284	285	286	287	288	289	290	291	292	293	294	295	296	297	298
	Pre-vaccine strains
1	RVA/Human-wt/ZAF/UFS-NGS-MRC-DPRU2123/2003/G2P[4]	E	D	I	T	I	S	K	T	S	L	W	K	E	M	Q	Y	N	R	D	I	I	I	R	F	K	F	G	N	S	V	I	K	L	G	G	L	G	Y	K	W	S	E	I	S	Y	K	A	A
2	RVA/Human-wt/ZAF/MRC-DPRU618/2003/G2P[4]	.	.	.	.	.	.	.	.	.	.	.	.	.	.	.	.	.	.	.	.	.	.	.	.	.	.	.	.	.	.	.	.	.	.	.	.	.	.	.	.	.	.	.	.	.	.	.	.
3	RVA/Human-wt/ZAF/UFS-NGS-MRC-DPRU531/2003/G2P[4]	.	.	.	.	.	.	.	.	.	.	.	.	.	.	.	.	.	.	.	.	.	.	.	.	.	.	.	.	.	.	.	.	.	.	.	.	.	.	.	.	.	.	.	.	.	.	.	.
4	RVA/Human-wt/ZAF/UFS-NGS-MRC-DPRU580/2003/G2P[4]	.	.	.	.	.	.	.	.	.	.	.	.	.	.	.	.	.	.	.	.	.	.	.	.	.	.	.	.	.	.	.	.	.	.	.	.	.	.	.	.	.	.	.	.	.	.	.	.
5	RVA/Human-wt/ZAF/UFS-NGS-MRC-DPRU594/2003/G2P[4]	.	.	.	.	.	.	.	.	.	.	.	.	.	.	.	.	.	.	.	.	.	.	.	.	.	.	.	.	.	.	.	.	.	.	.	.	.	.	.	.	.	.	.	.	.	.	.	.
6	RVA/Human-wt/ZAF/UFS-NGS-MRC-DPRU603/2003/G2P[4]	.	.	.	.	.	.	.	.	.	.	.	.	.	.	.	.	.	.	.	.	.	.	.	.	.	.	.	.	.	.	.	.	.	.	.	.	.	.	.	.	.	.	.	.	.	.	.	.
7	RVA/Human-wt/ZAF/UFS-NGS-MRC-DPRU667/2003/G2P[4]	.	.	.	.	.	.	.	.	.	.	.	.	.	.	.	.	.	.	.	.	.	.	.	.	.	.	.	.	.	.	.	.	.	.	.	.	.	.	.	.	.	.	.	.	.	.	.	T
8	RVA/Human-wt/ZAF/UFS-NGS-MRC-DPRU764/2006/G2P[4]	.	.	.	.	.	.	.	.	.	.	.	.	.	.	.	.	.	.	.	.	.	.	.	.	.	.	.	.	.	.	.	.	.	.	.	.	.	.	.	.	.	.	.	.	.	.	.	.
9	RVA/Human-wt/ZAF/UFS-NGS-NICD150/2007G2P[4]	.	.	.	.	.	.	.	.	.	.	.	.	.	.	.	.	.	.	.	.	.	.	.	.	.	.	.	.	.	.	.	.	.	.	.	.	.	.	.	.	.	.	.	.	.	.	.	.
10	RVA/Human-wt/ZAF/UFS-NGS-NICD419/2007/G2P[4]	.	.	.	.	.	.	.	.	.	.	.	.	.	.	.	.	.	.	.	.	.	.	.	.	.	.	.	.	.	.	.	.	.	.	.	.	.	.	.	.	.	.	.	.	.	.	.	.
11	RVA/Human-wt/ZAF/UFS-NGS-NICD516/2007/G2P[4]	.	.	.	.	.	.	.	.	.	.	.	.	.	.	.	.	.	.	.	.	.	.	.	.	.	.	.	.	.	.	.	.	.	.	.	.	.	.	.	.	.	.	.	.	.	.	.	.
12	RVA/Human-wt/ZAF/UFS-NGS-NICD582/2007/G2P[4]	.	.	.	.	.	.	.	.	.	.	.	.	.	.	.	.	.	.	.	.	.	.	.	.	.	.	.	.	.	.	.	.	.	.	.	.	.	.	.	.	.	.	.	.	.	.	.	.
13	RVA/Human-wt/ZAF/UFS-NGS-NICD626/2007/G2P[4]	.	.	.	.	.	.	.	.	.	.	.	.	.	.	.	.	.	.	.	.	.	.	.	.	.	.	.	.	.	.	.	.	.	.	.	.	.	.	.	.	.	.	.	.	.	.	.	.
14	RVA/Human-wt/ZAF/UFS-NGS-NICD673/2007/G2P[4]	.	.	.	.	.	.	.	.	.	.	.	.	.	.	.	.	.	.	.	.	.	.	.	.	.	.	.	.	.	.	.	.	.	.	.	.	.	.	.	.	.	.	.	.	.	.	.	.
15	RVA/Human-wt/ZAF/UFS-NGS-NICD759/2007/G2P[4]	.	.	.	.	.	.	.	.	.	.	.	.	.	.	.	.	.	.	.	.	.	.	.	.	.	.	.	.	.	.	.	.	.	.	.	.	.	.	.	.	.	.	.	.	.	.	.	.
16	RVA/Human-wt/ZAF/MRC-DPRU81/2007/G2P[4]	.	.	.	.	.	.	.	.	.	.	.	.	.	.	.	.	.	.	.	.	.	.	.	.	.	.	.	.	.	.	.	.	.	.	.	.	.	.	.	.	.	.	.	.	.	.	.	.
17	RVA/Human-wt/ZAF/UFS-NGS-MRC-DPRU1271/2007/G2P[4]	.	.	.	.	.	.	.	.	.	.	.	.	.	.	.	.	.	.	.	.	.	.	.	.	.	.	.	.	.	.	.	.	.	.	.	.	.	.	.	.	.	.	.	.	.	.	.	.
18	RVA/Human-wt/ZAF/UFS-NGS-MRC-DPRU1285/2007/G2P[4]	.	.	.	.	.	.	.	.	.	.	.	.	.	.	.	.	.	.	.	.	.	.	.	.	.	.	.	.	.	.	.	.	.	.	.	.	.	.	.	.	.	.	.	.	.	.	.	.
19	RVA/Human-wt/ZAF/UFS-NGS-NICD1079/2008/G2P[4]	.	.	.	.	.	.	.	.	.	.	.	.	.	.	.	.	.	.	.	.	.	.	.	.	.	.	.	.	.	.	.	.	.	.	.	.	.	.	.	.	.	.	.	.	.	.	.	.
20	RVA/Human-wt/ZAF/UFS-NGS-NICD1112/2008/G2P[4]	.	.	.	.	.	.	.	.	.	.	.	.	.	.	.	.	.	.	.	.	.	.	.	.	.	.	.	.	.	.	.	.	.	.	.	.	.	.	.	.	.	.	.	.	.	.	.	.
21	RVA/Human-wt/ZAF/UFS-NGS-NICD1122/2008/G2P[4]	.	.	.	.	.	.	.	.	.	.	.	.	.	.	.	.	.	.	.	.	.	.	.	.	.	.	.	.	.	.	.	.	.	.	.	.	.	.	.	.	.	.	.	.	.	.	.	.
22	RVA/Human-wt/ZAF/UFS-NGS-NICD1138/2008/G2P[4]	.	.	.	.	.	.	.	.	.	.	.	.	.	.	.	.	.	.	.	.	.	.	.	.	.	.	.	.	.	.	.	.	.	.	.	.	.	.	.	.	.	.	.	.	.	.	.	.
23	RVA/Human-wt/ZAF/UFS-NGS-NICD1165/2008/G2P[4]	.	.	.	.	.	.	.	.	.	.	.	.	.	.	.	.	.	.	.	.	.	.	.	.	.	.	.	.	.	.	.	.	.	.	.	.	.	.	.	.	.	.	.	.	.	.	.	.
24	RVA/Human-wt/ZAF/UFS-NGS-NICD1180/2008/G2P[4]	.	.	.	.	.	.	.	.	.	.	.	.	.	.	.	.	.	.	.	.	.	.	.	.	.	.	.	.	.	.	.	.	.	.	.	.	.	.	.	.	.	.	.	.	.	.	.	.
25	RVA/Human-wt/ZAF/UFS-NGS-NICD1355/2008/G2P[4]	.	.	.	.	.	.	.	.	.	.	.	.	.	.	.	.	.	.	.	.	.	.	.	.	.	.	.	.	.	.	.	.	.	.	.	.	.	.	.	.	.	.	.	.	.	.	.	.
26	RVA/Human-wt/ZAF/UFS-NGS-MRC-DPRU985/2008/G2P[4]	.	.	.	.	.	.	.	.	.	.	.	.	.	.	.	.	.	.	.	.	.	.	.	.	.	.	.	.	.	.	.	.	.	.	.	.	.	.	.	.	.	.	.	.	.	.	.	.
27	RVA/Human-wt/ZAF/UFS-NGS-MRC-DPRU1036/2008/G2P[4]	.	.	.	.	.	.	.	.	.	.	.	.	.	.	.	.	.	.	.	.	.	.	.	.	.	.	.	.	.	.	.	.	.	.	.	.	.	.	.	.	.	.	.	.	.	.	.	.
28	RVA/Human-wt/ZAF/UFS-NGS-MRC-DPRU1040/2008/G2P[4]	.	.	.	.	.	.	.	.	.	.	.	.	.	.	.	.	.	.	.	.	.	.	.	.	.	.	.	.	.	.	.	.	.	.	.	.	.	.	.	.	.	.	.	.	.	.	.	.
29	RVA/Human-wt/ZAF/UFS-NGS-MRC-DPRU1041/2008/G2P[4]	.	.	.	.	.	.	.	.	.	.	.	.	.	.	.	.	.	.	.	.	.	.	.	.	.	.	.	.	N	.	.	.	.	.	.	.	.	.	.	.	.	.	.	.	.	.	.	.
30	RVA/Human-wt/ZAF/UFS-NGS-MRC-DPRU1058/2008/G2P[4]	.	.	.	.	.	.	.	.	.	.	.	.	.	.	.	.	.	.	.	.	.	.	.	.	.	.	.	.	.	I	.	.	.	.	.	.	.	.	.	.	.	.	.	.	.	.	.	.
31	RVA/Human-wt/ZAF/UFS-NGS-MRC-DPRU1901/2008/G2P[4]	.	.	.	.	.	.	.	.	.	.	.	.	.	.	.	.	.	.	.	.	.	.	.	.	.	.	.	.	.	.	.	.	.	.	.	.	.	.	.	.	.	.	.	.	.	.	.	.
32	RVA/Human-wt/ZAF/UFS-NGS-NICD3532/2009/G2P[4]	.	.	.	.	.	.	.	.	.	.	.	.	.	.	.	.	.	.	.	.	.	.	.	.	.	.	.	.	.	.	.	.	.	.	.	.	.	.	.	.	.	.	.	.	.	.	.	.
33	RVA/Human-wt/ZAF/UFS-NGS-NICD3354/2009/G2P[4]	.	.	.	.	.	.	.	.	.	.	.	.	.	.	.	.	.	.	.	.	.	.	.	.	.	.	.	.	.	.	.	.	.	.	.	.	.	.	.	.	.	.	.	.	.	.	.	.
34	RVA/Human-wt/ZAF/UFS-NGS-NICD4207/2009/G2P[4]	.	.	.	.	.	.	.	.	.	.	.	.	.	.	.	.	.	.	.	.	.	.	.	.	.	.	.	.	.	.	.	.	.	.	.	.	.	.	.	.	.	.	.	.	.	.	.	.
35	RVA/Human-wt/ZAF/UFS-NGS-NICD4012/2009/G2P[4]	.	.	.	.	.	.	.	.	.	.	.	.	.	.	.	.	.	.	.	.	.	.	.	.	.	.	.	.	.	.	.	.	.	.	.	.	.	.	.	.	.	.	.	.	.	.	.	.
36	RVA/Human-wt/ZAF/UFS-NGS-NICD3681/2009/G2P[4]	.	.	.	.	.	.	.	.	.	.	.	.	.	.	.	.	.	.	.	.	.	.	.	.	.	.	.	.	.	.	.	.	.	.	.	.	.	.	.	.	.	.	.	.	.	.	.	.
37	RVA/Human-wt/ZAF/UFS-NGS-NICD3518/2009/G2P[4]	.	.	.	.	.	.	.	.	.	.	.	.	.	.	.	.	.	.	.	.	.	.	.	.	.	.	.	.	.	.	.	.	.	.	.	.	.	.	.	.	.	.	.	.	.	.	.	.
38	RVA/Human-wt/ZAF/UFS-NGS-NICD3446/2009/G2P[4]	.	.	.	.	.	.	.	.	.	.	.	.	.	.	.	.	.	.	.	.	.	.	.	.	.	.	.	.	.	.	.	.	.	.	.	.	.	.	.	.	.	.	.	.	.	.	.	.
39	RVA/Human-wt/ZAF/UFS-NGS-NICD3442/2009/G2P[4]	.	.	.	.	.	.	.	.	.	.	.	.	.	.	.	.	.	.	.	.	.	.	.	.	.	.	.	.	.	.	.	.	.	.	.	.	.	.	.	.	.	.	.	.	.	.	.	.
40	RVA/Human-wt/ZAF/MRC-DPRU1061/2009/G2P[4]	.	.	.	.	.	.	.	.	.	.	.	.	.	.	.	.	.	.	.	.	.	.	.	.	.	.	.	.	.	.	.	.	.	.	.	.	.	.	.	.	.	.	.	.	.	.	.	.
41	RVA/Human-wt/ZAF/3203WC/2009/G2P[4]	.	.	.	.	.	.	.	.	.	.	.	.	.	.	.	.	.	.	.	.	.	.	.	.	.	.	.	.	.	.	.	.	.	.	.	.	.	.	.	.	.	.	.	.	.	.	.	.
42	RVA/Human-wt/ZAF/UFS-NGS-MRC-DPRU1071/2009/G2P[4]	.	.	.	.	.	.	.	.	.	.	.	.	.	.	.	.	.	.	.	.	.	.	.	.	.	.	.	.	.	.	.	.	.	.	.	.	.	.	.	.	.	.	.	.	.	.	.	.
43	RVA/Human-wt/ZAF/UFS-NGS-MRC-DPRU1077/2009/G2P[4]	.	.	.	.	.	.	.	.	.	.	.	.	.	.	.	.	.	.	.	.	.	.	.	.	.	.	.	.	.	.	.	.	.	.	.	.	.	.	.	.	.	.	.	.	.	.	.	.
44	RVA/Human-wt/ZAF/UFS-NGS-MRC-DPRU1097/2009/G2P[4]	.	.	.	.	.	.	.	.	.	.	.	.	.	.	.	.	.	.	.	.	.	.	.	.	.	.	.	.	.	.	.	.	.	.	.	.	.	.	.	.	.	.	.	.	.	.	.	.
45	RVA/Human-wt/ZAF/UFS-NGS-MRC-DPRU2288/2009/G2P[4]	.	.	.	.	.	.	.	.	.	.	.	.	.	.	.	.	.	.	.	.	.	.	.	.	.	.	.	.	.	.	.	.	.	.	.	.	.	.	.	.	.	.	.	.	.	.	.	.
46	RVA/Human-wt/ZAF/UFS-NGS-MRC-DPRU2326/2009/G2P[4]	.	.	.	.	.	.	.	.	.	.	.	.	.	.	.	.	.	.	.	.	.	.	.	.	.	.	.	.	.	.	.	.	.	.	.	.	.	.	.	.	.	.	.	.	.	.	.	.
47	RVA/Human-wt/ZAF/UFS-NGS-NICD6388/2010/G2P[4]	.	.	.	.	.	.	.	.	.	.	.	.	.	.	.	.	.	.	.	.	.	.	.	.	.	.	.	.	.	.	.	.	.	.	.	.	.	.	.	.	.	.	.	.	.	.	.	.
48	RVA/Human-wt/ZAF/UFS-NGS-NICD6171/2010/G2P[4]	.	.	.	.	.	.	.	.	.	.	.	.	.	.	.	.	.	.	.	.	.	.	.	.	.	.	.	.	.	.	.	.	.	.	.	.	.	.	.	.	.	.	.	.	.	.	.	.
49	RVA/Human-wt/ZAF/UFS-NGS-NICD6150/2010/G2P[4]	.	.	.	.	.	.	.	.	.	.	.	.	.	.	.	.	.	.	.	.	.	.	.	.	.	.	.	.	.	.	.	.	.	.	.	.	.	.	.	.	.	.	.	.	.	.	.	.
50	RVA/Human-wt/ZAF/UFS-NGS-NICD6099/2010/G2P[4]	.	.	.	.	.	.	.	.	.	.	.	.	.	.	.	.	.	.	.	.	.	.	.	.	.	.	.	.	.	.	.	.	.	.	.	.	.	.	.	.	.	.	.	.	.	.	.	.
51	RVA/Human-wt/ZAF/UFS-NGS-NICD5884/2010/G2P[4]	.	.	.	.	.	.	.	.	.	.	.	.	.	.	.	.	.	.	.	.	.	.	.	.	.	.	.	.	.	.	.	.	.	.	.	.	.	.	.	.	.	.	.	.	.	.	.	.
52	RVA/Human-wt/ZAF/UFS-NGS-NICD5625/2010/G2P[4]	.	.	.	.	.	.	.	.	.	.	.	.	.	.	.	.	.	.	.	.	.	.	.	.	.	.	.	.	.	.	.	.	.	.	.	.	.	.	.	.	.	.	.	.	.	.	.	.
53	RVA/Human-wt/ZAF/UFS-NGS-MRC-DPRU1473/2010/G2P[4]	.	.	.	.	.	.	.	.	.	.	.	.	.	.	.	.	.	.	.	.	.	.	.	.	.	.	.	.	.	.	.	.	.	.	.	.	.	.	.	.	.	.	.	.	.	.	.	.
54	RVA/Human-wt/ZAF/UFS-NGS-MRC-DPRU1507/2010/G2P[4]	.	.	.	.	.	.	.	.	.	.	.	.	.	.	.	.	.	.	.	.	.	.	.	.	.	.	.	.	.	.	.	.	.	.	.	.	.	.	.	.	.	.	.	.	.	.	.	.
55	RVA/Human-wt/ZAF/UFS-NGS-MRC-DPRU1510/2010/G2P[4]	.	.	.	.	.	.	.	.	.	.	.	.	.	.	.	.	.	.	.	.	.	.	.	.	.	.	.	.	.	.	.	.	.	.	.	.	.	.	.	.	.	.	.	.	.	.	.	.
56	RVA/Human-wt/ZAF/UFS-NGS-MRC-DPRU1520/2010/G2P[4]	.	.	.	.	.	.	.	.	.	.	.	.	.	.	.	.	.	.	.	.	.	.	.	.	.	.	.	.	.	.	.	.	.	.	.	.	.	.	.	.	.	.	.	.	.	.	.	.
	Post-vaccine strains
57	RVA/Human-wt/ZAF/UFS-NGS-NICD8873/2012/G2P[4]	.	.	.	.	.	.	.	.	.	.	.	.	.	.	.	.	.	.	.	.	.	.	.	.	.	.	.	.	.	.	.	.	.	.	.	.	.	.	.	.	.	.	.	.	.	.	.	.
58	RVA/Human-wt/ZAF/UFS-NGS-NICD9659/2012/G2P[4]	.	.	.	.	.	.	.	.	.	.	.	.	.	.	.	.	.	.	.	.	.	.	.	.	.	.	.	.	.	.	.	.	.	.	.	.	.	.	.	.	.	.	.	.	.	.	.	.
59	RVA/Human-wt/ZAF/UFS-NGS-NICD9554/2012/G2P[4]	.	.	.	.	.	.	.	.	.	.	.	.	.	.	.	.	.	.	.	.	.	.	.	.	.	.	.	.	.	.	.	.	.	.	.	.	.	.	.	.	.	.	.	.	.	.	.	.
60	RVA/Human-wt/ZAF/UFS-NGS-NICD9335/2012/G2P[4]	.	.	.	.	.	.	.	.	.	.	.	.	.	.	.	.	.	.	.	.	.	.	.	.	.	.	.	.	.	.	.	.	.	.	.	.	.	.	.	.	.	.	.	.	.	.	.	.
61	RVA/Human-wt/ZAF/UFS-NGS-NICD9330/2012/G2P[4]	.	.	.	.	.	.	.	.	.	.	.	.	.	.	.	.	.	.	.	.	.	.	.	.	.	.	.	.	.	.	.	.	.	.	.	.	.	.	.	.	.	.	.	.	.	.	.	.
62	RVA/Human-wt/ZAF/UFS-NGS-NICD9329/2012/G2P[4]	.	.	.	.	.	.	.	.	.	.	.	.	.	.	.	.	.	.	.	.	.	.	.	.	.	.	.	.	.	.	.	.	.	.	.	.	.	.	.	.	.	.	.	.	.	.	.	.
63	RVA/Human-wt/ZAF/UFS-NGS-NICD9171/2012/G2P[4]	.	.	.	.	.	.	.	.	.	.	.	.	.	.	.	.	.	.	.	.	.	.	.	.	.	.	.	.	.	.	.	.	.	.	.	.	.	.	.	.	.	.	.	.	.	.	.	.
64	RVA/Human-wt/ZAF/UFS-NGS-NICD9045/2012/G2P[4]	.	.	.	.	.	.	.	.	.	.	.	.	.	.	.	.	.	.	.	.	.	.	.	.	.	.	.	.	.	.	.	.	.	.	.	.	.	.	.	.	.	.	.	.	.	.	.	.
65	RVA/Human-wt/ZAF/UFS-NGS-NICD9040/2012/G2P[4]	.	.	.	.	.	.	.	.	.	.	.	.	.	.	.	.	.	.	.	.	.	.	.	.	.	.	.	.	.	.	.	.	.	.	.	.	.	.	.	.	.	.	.	.	.	.	.	.
66	RVA/Human-wt/ZAF/UFS-NGS-NICD9031/2012/G2P[4]	.	.	.	.	.	.	.	.	.	.	.	.	.	.	.	.	.	.	.	.	.	.	.	.	.	.	.	.	.	.	.	.	.	.	.	.	.	.	.	.	.	.	.	.	.	.	.	.
67	RVA/Human-wt/ZAF/UFS-NGS-NICD8940/2012/G2P[4]	.	.	.	.	.	.	.	.	.	.	.	.	.	.	.	.	.	.	.	.	.	.	.	.	.	.	.	.	.	.	.	.	.	.	.	.	.	.	.	.	.	.	.	.	.	.	.	.
68	RVA/Human-wt/ZAF/MRC-DPRU82/2012/G2P[4]	.	.	.	.	.	.	.	.	.	.	.	.	.	.	.	.	.	.	.	.	.	.	.	.	.	.	.	.	N	.	.	.	.	.	.	.	.	.	.	.	.	.	.	.	.	.	.	.
69	RVA/Human-wt/ZAF/UFS-NGS-NICD12041/2013/G2P[4]	.	.	.	.	.	.	.	.	.	.	.	.	.	.	.	.	.	.	.	.	.	.	.	.	.	.	.	.	.	.	.	.	.	.	.	.	.	.	.	.	.	.	.	.	.	.	.	.
70	RVA/Human-wt/ZAF/UFS-NGS-NICD10248/2013/G2P[4]	.	.	.	.	.	.	.	.	.	.	.	.	.	.	.	.	.	.	.	.	.	.	.	.	.	.	.	.	.	.	.	.	.	.	.	.	.	.	.	.	.	.	.	.	.	.	.	.
71	RVA/Human-wt/ZAF/UFS-NGS-MRC-DPRU60/2013/G2P[4]	.	.	.	.	.	.	.	.	.	.	.	.	.	.	.	.	.	.	.	.	.	.	.	.	.	.	.	.	.	.	.	.	.	.	.	.	.	.	.	.	.	.	.	.	.	.	.	.
72	RVA/Human-wt/ZAF/UFS-NGS-MRC-DPRU68/2013/G2P[4]	.	.	.	.	.	.	.	.	.	.	.	.	.	.	.	.	.	.	.	.	.	.	.	.	.	.	.	.	.	.	.	.	.	.	.	.	.	.	.	.	.	.	.	.	.	.	.	.
73	RVA/Human-wt/ZAF/UFS-NGS-MRC-DPRU75/2013/G2P[4]	.	.	.	.	.	.	.	.	.	.	.	.	.	.	.	.	.	.	.	.	.	.	.	.	.	.	.	.	.	.	.	.	.	.	.	.	.	.	.	.	.	.	.	.	.	.	.	.
74	RVA/Human-wt/ZAF/UFS-NGS-MRC-DPRU81/2013/G2P[4]	.	.	.	.	.	.	.	.	.	.	.	.	.	.	.	.	.	.	.	.	.	.	.	.	.	.	.	.	.	.	.	.	.	.	.	.	.	.	.	.	.	.	.	.	.	.	.	.
75	RVA/Human-wt/ZAF/UFS-NGS-MRC-DPRU84/2013/G2P[4]	.	.	.	.	.	.	.	.	.	.	.	.	.	.	.	.	.	.	.	.	.	.	.	.	.	.	.	.	.	.	.	.	.	.	.	.	.	.	.	.	.	.	.	.	.	.	.	.
76	RVA/Human-wt/ZAF/UFS-NGS-MRC-DPRU182/2013/G2P[4]	.	.	.	.	.	.	.	.	.	.	.	.	.	.	.	.	.	.	.	.	.	.	.	.	.	.	.	.	.	.	.	.	.	.	.	.	.	.	.	.	.	.	.	.	.	.	.	.
77	RVA/Human-wt/ZAF/UFS-NGS-MRC-DPRU185/2013/G2P[4]	.	.	.	.	.	.	.	.	.	.	.	.	.	.	.	.	.	.	.	.	.	.	.	.	.	.	.	.	.	.	.	.	.	.	.	.	.	.	.	.	.	.	.	.	.	.	.	.
78	RVA/Human-wt/ZAF/UFS-NGS-MRC-DPRU198/2013/G2P[4]	.	.	.	.	.	.	.	.	.	.	.	.	.	.	.	.	.	.	.	.	.	.	.	.	.	.	.	.	.	.	.	.	.	.	.	.	.	.	.	.	.	.	.	.	.	.	.	.
79	RVA/Human-wt/ZAF/UFS-NGS-MRC-DPRU200/2013/G2P[4]	.	.	.	.	.	.	.	.	.	.	.	.	.	.	.	.	.	.	.	.	.	.	.	.	.	.	.	.	.	.	.	.	.	.	.	.	.	.	.	.	.	.	.	.	.	.	.	.
80	RVA/Human-wt/ZAF/UFS-NGS-MRC-DPRU203/2013/G2P[4]	.	.	.	.	.	.	.	.	.	.	.	.	.	.	.	.	.	.	.	.	.	.	.	.	.	.	.	.	.	.	.	.	.	.	.	.	.	.	.	.	.	.	.	.	.	.	.	.
81	RVA/Human-wt/ZAF/UFS-NGS-MRC-DPRU975/2013/G2P[4]	.	.	.	.	.	.	.	.	.	.	.	.	.	.	.	.	.	.	.	.	.	.	.	.	.	.	.	.	.	.	.	.	.	.	.	.	.	.	.	.	.	.	.	.	.	.	.	.
82	RVA/Human-wt/ZAF/UFS-NGS-MRC-DPRU978/2013/G2P[4]	.	.	.	.	.	.	.	.	.	.	.	.	.	.	.	.	.	.	.	.	.	.	.	.	.	.	.	.	.	.	.	.	.	.	.	.	.	.	.	.	.	.	.	.	.	.	.	.
83	RVA/Human-wt/ZAF/UFS-NGS-MRC-DPRU986/2013/G2P[4]	.	.	.	.	.	.	.	.	.	.	.	.	.	.	.	.	.	.	.	.	.	.	.	.	.	.	.	.	.	.	.	.	.	.	.	.	.	.	.	.	.	.	.	.	.	.	.	.
84	RVA/Human-wt/ZAF/UFS-NGS-NICD13907/2014/G2P[4]	.	.	.	.	.	.	.	.	.	.	.	.	.	.	.	.	.	.	.	.	.	.	.	.	.	.	.	.	.	.	.	.	.	.	.	.	.	.	.	.	.	.	.	.	.	.	.	.
85	RVA/Human-wt/ZAF/UFS-NGS-NICD13878/2014/G2P[4]	.	.	.	.	.	.	.	.	.	.	.	.	.	.	.	.	.	.	.	.	.	.	.	.	.	.	.	.	.	.	.	.	.	.	.	.	.	.	.	.	.	.	.	.	.	.	.	.
86	RVA/Human-wt/ZAF/UFS-NGS-NICD13791/2014/G2P[4]	.	.	.	.	.	.	.	.	.	.	.	.	.	.	.	.	.	.	.	.	.	.	.	.	.	.	.	.	.	.	.	.	.	.	.	.	.	.	.	.	.	.	.	.	.	.	.	.
87	RVA/Human-wt/ZAF/UFS-NGS-NICD13522/2014/G2P[4]	.	.	.	.	.	.	.	.	.	.	.	.	.	.	.	.	.	.	.	.	.	.	.	.	.	.	.	.	.	.	.	.	.	.	.	.	.	.	.	.	.	.	.	.	.	.	.	.
88	RVA/Human-wt/ZAF/UFS-NGS-NICD13335/2014/G2P[4]	.	.	.	.	.	.	.	.	.	.	.	.	.	.	.	.	.	.	.	.	.	.	.	.	.	.	.	.	.	.	.	.	.	.	.	.	.	.	.	.	.	.	.	.	.	.	.	.
89	RVA/Human-wt/ZAF/UFS-NGS-NICD13333/2014/G2P[4]	.	.	.	.	.	.	.	.	.	.	.	.	.	.	.	.	.	.	.	.	.	.	.	.	.	.	.	.	.	.	.	.	.	.	.	.	.	.	.	.	.	.	.	.	.	.	.	.
90	RVA/Human-wt/ZAF/UFS-NGS-NICD13083/2014/G2P[4]	.	.	.	.	.	.	.	.	.	.	.	.	.	.	.	.	.	.	.	.	.	.	.	.	.	.	.	.	.	.	.	.	.	.	.	.	.	.	.	.	.	.	.	.	.	.	.	.
91	RVA/Human-wt/ZAF/UFS-NGS-NICD13081/2014/G2P[4]	.	.	.	.	.	.	.	.	.	.	.	.	.	.	.	.	.	.	.	.	.	.	.	.	.	.	.	.	.	.	.	.	.	.	.	.	.	.	.	.	.	.	.	.	.	.	.	.
92	RVA/Human-wt/ZAF/UFS-NGS-NICD12838/2014/G2P[4]	.	.	.	.	.	.	.	.	.	.	.	.	.	.	.	.	.	.	.	.	.	.	.	.	.	.	.	.	.	.	.	.	.	.	.	.	.	.	.	.	.	.	.	.	.	.	.	.
93	RVA/Human-wt/ZAF/UFS-NGS-NICD12832/2014/G2P[4]	.	.	.	.	.	.	.	.	.	.	.	.	.	.	.	.	.	.	.	.	.	.	.	.	.	.	.	.	.	.	.	.	.	.	.	.	.	.	.	.	.	.	.	.	.	.	.	.
94	RVA/Human-wt/ZAF/UFS-NGS-NICD12795/2014/G2P[4]	.	.	.	.	.	.	.	.	.	.	.	.	.	.	.	.	.	.	.	.	.	.	.	.	.	.	.	.	.	.	.	.	.	.	.	.	.	.	.	.	.	.	.	.	.	.	.	.
95	RVA/Human-wt/ZAF/UFS-NGS-MRC-DPRU952/2014/G2P[4]	.	.	.	.	.	.	.	.	.	.	.	.	.	.	.	.	.	.	.	.	.	.	.	.	.	.	.	.	.	.	.	.	.	.	.	.	.	.	.	.	.	.	.	.	.	.	.	.
96	RVA/Human-wt/ZAF/UFS-NGS-NICD15385/2015/G2P[4]	.	.	.	.	.	.	.	.	.	.	.	.	.	.	.	.	.	.	.	.	.	.	.	.	.	.	.	.	.	.	.	.	.	.	.	.	.	.	.	.	.	.	.	.	.	.	.	.
97	RVA/Human-wt/ZAF/UFS-NGS-NICD15070/2015/G2P[4]	.	.	.	.	.	.	.	.	.	.	.	.	.	.	.	.	.	.	.	.	.	.	.	.	.	.	.	.	.	.	.	.	.	.	.	.	.	.	.	.	.	.	.	.	.	.	.	.
98	RVA/Human-wt/ZAF/UFS-NGS-NICD15034/2015/G2P[4]	.	.	.	.	.	.	.	.	.	.	.	.	.	.	.	.	.	.	.	.	.	.	.	.	.	.	.	.	.	.	.	.	.	.	.	.	.	.	.	.	.	.	.	.	.	.	.	.
99	RVA/Human-wt/ZAF/UFS-NGS-NICD14647/2015/G2P[4]	.	.	.	.	.	.	.	.	.	.	.	.	.	.	.	.	.	.	.	.	.	.	.	.	.	.	.	.	.	.	.	.	.	.	.	.	.	.	.	.	.	.	.	.	.	.	.	.
100	RVA/Human-wt/ZAF/UFS-NGS-NICD17155/2016/G2P[4]	.	.	.	.	.	.	.	.	.	.	.	.	.	.	.	.	.	.	.	.	.	.	.	.	.	.	.	.	.	.	.	.	.	.	.	.	.	.	.	.	.	.	.	.	.	.	.	.
101	RVA/Human-wt/ZAF/UFS-NGS-NICD16983/2016/G2P[4]	.	.	.	.	.	.	.	.	.	.	.	.	.	.	.	.	.	.	.	.	.	.	.	.	.	.	.	.	.	.	.	.	.	.	.	.	.	.	.	.	.	.	.	.	.	.	.	.
102	RVA/Human-wt/ZAF/UFS-NGS-MRC-DPRU12323/2016/G2P[4]	.	.	.	.	.	.	.	.	.	.	.	.	.	.	.	.	.	.	.	.	.	.	.	.	.	.	.	.	.	.	.	.	.	.	.	.	.	.	.	.	.	.	.	.	.	.	.	.
103	RVA/Human-wt/ZAF/UFS-NGS-NICD18920/2017/G2P[4]	.	.	.	.	.	.	.	.	.	.	.	.	.	.	.	.	.	.	.	.	.	.	.	.	.	.	.	.	.	.	.	.	.	.	.	.	.	.	.	.	.	.	.	.	.	.	.	.
		501	502	503	504	505	506	507	508	509	510	511	512	513	514	515	516	517	518	519	520	521	522	523	524	525	526	527	528	529	530	531	532	533	534	535	536	537	538	539	540	541	542	543	544	545	546	547	548
	Pre-vaccine strains
1	RVA/Human-wt/ZAF/UFS-NGS-MRC-DPRU2123/2003/G2P[4]	R	E	E	F	N	S	L	S	Q	E	I	A	M	S	Q	L	I	D	L	A	L	L	P	L	D	M	F	S	M	F	S	G	I	K	S	T	I	D	L	T	K	S	M	A	T	S	V	M
2	RVA/Human-wt/ZAF/MRC-DPRU618/2003/G2P[4]	.	.	.	.	.	.	.	.	.	.	.	.	.	.	.	.	.	.	.	.	.	.	.	.	.	.	.	.	.	.	.	.	.	.	.	.	.	.	.	.	.	.	.	.	.	.	.	.
3	RVA/Human-wt/ZAF/UFS-NGS-MRC-DPRU531/2003/G2P[4]	.	.	.	.	.	.	.	.	.	.	.	.	.	.	.	.	.	.	.	.	.	.	.	.	.	.	.	.	.	.	.	.	.	.	.	.	.	.	.	.	.	.	.	.	.	.	.	.
4	RVA/Human-wt/ZAF/UFS-NGS-MRC-DPRU580/2003/G2P[4]	.	.	.	.	.	.	.	.	.	.	.	.	.	.	.	.	.	.	.	.	.	.	.	.	.	.	.	.	.	.	.	.	.	.	.	.	.	.	.	.	.	.	.	.	.	.	.	.
5	RVA/Human-wt/ZAF/UFS-NGS-MRC-DPRU594/2003/G2P[4]	.	.	.	.	.	.	.	.	.	.	.	.	.	.	.	.	.	.	.	.	.	.	.	.	.	.	.	.	.	.	.	.	.	.	.	.	.	.	.	.	.	.	.	.	.	.	.	.
6	RVA/Human-wt/ZAF/UFS-NGS-MRC-DPRU603/2003/G2P[4]	.	.	.	.	.	.	.	.	.	.	.	.	.	.	.	.	.	.	.	.	.	.	.	.	.	.	.	.	.	.	.	.	.	.	.	.	.	.	.	.	.	.	.	.	.	.	.	.
7	RVA/Human-wt/ZAF/UFS-NGS-MRC-DPRU667/2003/G2P[4]	.	.	.	.	.	.	.	.	.	.	.	.	.	.	.	.	.	.	.	.	.	.	.	.	.	.	.	.	.	.	.	.	.	.	.	.	.	.	.	.	.	.	.	.	.	.	.	.
8	RVA/Human-wt/ZAF/UFS-NGS-MRC-DPRU764/2006/G2P[4]	.	.	.	.	.	.	.	.	.	.	.	.	.	.	.	.	.	.	.	.	.	.	.	.	.	.	.	.	.	.	.	.	.	.	.	.	.	.	.	.	.	.	.	.	.	.	.	.
9	RVA/Human-wt/ZAF/UFS-NGS-NICD150/2007G2P[4]	.	.	.	.	.	.	.	.	.	.	.	.	.	.	.	.	.	.	.	.	.	.	.	.	.	.	.	.	.	.	.	.	.	.	.	.	.	.	.	.	.	.	.	.	.	.	.	.
10	RVA/Human-wt/ZAF/UFS-NGS-NICD419/2007/G2P[4]	.	.	.	.	.	.	.	.	.	.	.	.	.	.	.	.	.	.	.	.	.	.	.	.	.	.	.	.	.	.	.	.	.	.	.	.	.	.	.	.	.	.	.	.	.	.	.	.
11	RVA/Human-wt/ZAF/UFS-NGS-NICD516/2007/G2P[4]	.	.	.	.	.	.	.	.	.	.	.	.	.	.	.	.	.	.	.	.	.	.	.	.	.	.	.	.	.	.	.	.	.	.	.	.	.	.	.	.	.	.	.	.	.	.	.	.
12	RVA/Human-wt/ZAF/UFS-NGS-NICD582/2007/G2P[4]	.	.	.	.	.	.	.	.	.	.	.	.	.	.	.	.	.	.	.	.	.	.	.	.	.	.	.	.	.	.	.	.	.	.	.	.	.	.	.	.	.	.	.	.	.	.	.	.
13	RVA/Human-wt/ZAF/UFS-NGS-NICD626/2007/G2P[4]	.	.	.	.	.	.	.	.	.	.	.	.	.	.	.	.	.	.	.	.	.	.	.	.	.	.	.	.	.	.	.	.	.	.	.	.	.	.	.	.	.	.	.	.	.	.	.	.
14	RVA/Human-wt/ZAF/UFS-NGS-NICD673/2007/G2P[4]	.	.	.	.	.	.	.	.	.	.	.	.	.	.	.	.	.	.	.	.	.	.	.	.	.	.	.	.	.	.	.	.	.	.	.	.	.	.	.	.	.	.	.	.	.	.	.	.
15	RVA/Human-wt/ZAF/UFS-NGS-NICD759/2007/G2P[4]	.	.	.	.	.	.	.	.	.	.	.	.	.	.	.	.	.	.	.	.	.	.	.	.	.	.	.	.	.	.	.	.	.	.	.	.	.	.	.	.	.	.	.	.	.	.	.	.
16	RVA/Human-wt/ZAF/MRC-DPRU81/2007/G2P[4]	.	.	.	.	.	.	.	.	.	.	.	.	.	.	.	.	.	.	.	.	.	.	.	.	.	.	.	.	.	.	.	.	.	.	.	.	.	.	.	.	.	.	.	.	.	.	.	.
17	RVA/Human-wt/ZAF/UFS-NGS-MRC-DPRU1271/2007/G2P[4]	.	.	.	.	.	.	.	.	.	.	.	.	.	.	.	.	.	.	.	.	.	.	.	.	.	.	.	.	.	.	.	.	.	.	.	.	.	.	.	.	.	.	.	.	.	.	.	.
18	RVA/Human-wt/ZAF/UFS-NGS-MRC-DPRU1285/2007/G2P[4]	.	.	.	.	.	.	.	.	.	.	.	.	.	.	.	.	.	.	.	.	.	.	.	.	.	.	.	.	.	.	.	.	.	.	.	.	.	.	.	.	.	.	.	.	.	.	.	.
19	RVA/Human-wt/ZAF/UFS-NGS-NICD1079/2008/G2P[4]	.	.	.	.	.	.	.	.	.	.	.	.	.	.	.	.	.	.	.	.	.	.	.	.	.	.	.	.	.	.	.	.	.	.	.	.	.	.	.	.	.	.	.	.	.	.	.	.
20	RVA/Human-wt/ZAF/UFS-NGS-NICD1112/2008/G2P[4]	.	.	.	.	.	.	.	.	.	.	.	.	.	.	.	.	.	.	.	.	.	.	.	.	.	.	.	.	.	.	.	.	.	.	.	.	.	.	.	.	.	.	.	.	.	.	.	.
21	RVA/Human-wt/ZAF/UFS-NGS-NICD1122/2008/G2P[4]	.	.	.	.	.	.	.	.	.	.	.	.	.	.	.	.	.	.	.	.	.	.	.	.	.	.	.	.	.	.	.	.	.	.	.	.	.	.	.	.	.	.	.	.	.	.	.	.
22	RVA/Human-wt/ZAF/UFS-NGS-NICD1138/2008/G2P[4]	.	.	.	.	.	.	.	.	.	.	.	.	.	.	.	.	.	.	.	.	.	.	.	.	.	.	.	.	.	.	.	.	.	.	.	.	.	.	.	.	.	.	.	.	.	.	.	.
23	RVA/Human-wt/ZAF/UFS-NGS-NICD1165/2008/G2P[4]	.	.	.	.	.	.	.	.	.	.	.	.	.	.	.	.	.	.	.	.	.	.	.	.	.	.	.	.	.	.	.	.	.	.	.	.	.	.	.	.	.	.	.	.	.	.	.	.
24	RVA/Human-wt/ZAF/UFS-NGS-NICD1180/2008/G2P[4]	.	.	.	.	.	.	.	.	.	.	.	.	.	.	.	.	.	.	.	.	.	.	.	.	.	.	.	.	.	.	.	.	.	.	.	.	.	.	.	.	.	.	.	.	.	.	.	.
25	RVA/Human-wt/ZAF/UFS-NGS-NICD1355/2008/G2P[4]	.	.	.	.	.	.	.	.	.	.	.	.	.	.	.	.	.	.	.	.	.	.	.	.	.	.	.	.	.	.	.	.	.	.	.	.	.	.	.	.	.	.	.	.	.	.	.	.
26	RVA/Human-wt/ZAF/UFS-NGS-MRC-DPRU985/2008/G2P[4]	.	.	.	.	.	.	.	.	.	.	.	.	.	.	.	.	.	.	.	.	.	.	.	.	.	.	.	.	.	.	.	.	.	.	.	.	.	.	.	.	.	.	.	.	.	.	.	.
27	RVA/Human-wt/ZAF/UFS-NGS-MRC-DPRU1036/2008/G2P[4]	.	.	.	.	.	.	.	.	.	.	.	.	.	.	.	.	.	.	.	.	.	.	.	.	.	.	.	.	.	.	.	.	.	.	.	.	.	.	.	.	.	.	.	.	.	.	.	.
28	RVA/Human-wt/ZAF/UFS-NGS-MRC-DPRU1040/2008/G2P[4]	.	.	.	.	.	.	.	.	.	.	.	.	.	.	.	.	.	.	.	.	.	.	.	.	.	.	.	.	.	.	.	.	.	.	.	.	.	.	.	.	.	.	.	.	.	.	.	.
29	RVA/Human-wt/ZAF/UFS-NGS-MRC-DPRU1041/2008/G2P[4]	.	.	.	.	.	.	.	.	.	.	.	.	.	.	.	.	.	.	.	.	.	.	.	.	.	.	.	.	.	.	.	.	.	.	.	.	.	.	.	.	.	.	.	.	.	.	.	.
30	RVA/Human-wt/ZAF/UFS-NGS-MRC-DPRU1058/2008/G2P[4]	.	.	.	.	.	.	.	.	.	.	.	.	.	.	.	.	.	.	.	.	.	.	.	.	.	.	.	.	.	.	.	.	.	.	.	.	.	.	.	.	.	.	.	.	.	.	.	.
31	RVA/Human-wt/ZAF/UFS-NGS-MRC-DPRU1901/2008/G2P[4]	.	.	.	.	.	.	.	.	.	.	.	.	.	.	.	.	.	.	.	.	.	.	.	.	.	.	.	.	.	.	.	.	.	.	.	.	.	.	.	.	.	.	.	.	.	.	.	.
32	RVA/Human-wt/ZAF/UFS-NGS-NICD3532/2009/G2P[4]	.	.	.	.	.	.	.	.	.	.	.	.	.	.	.	.	.	.	.	.	.	.	.	.	.	.	.	.	.	.	.	.	.	.	.	.	.	.	M	.	.	.	.	.	.	.	.	.
33	RVA/Human-wt/ZAF/UFS-NGS-NICD3354/2009/G2P[4]	.	.	.	.	.	.	.	.	.	.	.	.	.	.	.	.	.	.	.	.	.	.	.	.	.	.	.	.	.	.	.	.	.	.	.	.	.	.	.	.	.	.	.	.	.	.	.	.
34	RVA/Human-wt/ZAF/UFS-NGS-NICD4207/2009/G2P[4]	.	.	.	.	.	.	.	.	.	.	.	.	.	.	.	.	.	.	.	.	.	.	.	.	.	.	.	.	.	.	.	.	.	.	.	.	.	.	.	.	.	.	.	.	.	.	.	.
35	RVA/Human-wt/ZAF/UFS-NGS-NICD4012/2009/G2P[4]	.	.	.	.	.	.	.	.	.	.	.	.	.	.	.	.	.	.	.	.	.	.	.	.	.	.	.	.	.	.	.	.	.	.	.	.	.	.	.	.	.	.	.	.	.	.	.	.
36	RVA/Human-wt/ZAF/UFS-NGS-NICD3681/2009/G2P[4]	.	.	.	.	.	.	.	.	.	.	.	.	.	.	.	.	.	.	.	.	.	.	.	.	.	.	.	.	.	.	.	.	.	.	.	.	.	.	.	.	.	.	.	.	.	.	.	.
37	RVA/Human-wt/ZAF/UFS-NGS-NICD3518/2009/G2P[4]	.	.	.	.	.	.	.	.	.	.	.	.	.	.	.	.	.	.	.	.	.	.	.	.	.	.	.	.	.	.	.	.	.	.	.	.	.	.	.	.	.	.	.	.	.	.	.	.
38	RVA/Human-wt/ZAF/UFS-NGS-NICD3446/2009/G2P[4]	.	.	.	.	.	.	.	.	.	.	.	.	.	.	.	.	.	.	.	.	.	.	.	.	.	.	.	.	.	.	.	.	.	.	.	.	.	.	.	.	.	.	.	.	.	.	.	.
39	RVA/Human-wt/ZAF/UFS-NGS-NICD3442/2009/G2P[4]	.	.	.	.	.	.	.	.	.	.	.	.	.	.	.	.	.	.	.	.	.	.	.	.	.	.	.	.	.	.	.	.	.	.	.	.	.	.	.	.	.	.	.	.	.	.	.	.
40	RVA/Human-wt/ZAF/MRC-DPRU1061/2009/G2P[4]	.	.	.	.	.	.	.	.	.	.	.	.	.	.	.	.	.	.	.	.	.	.	.	.	.	.	.	.	.	.	.	.	.	.	.	.	.	.	.	.	.	.	.	.	.	.	.	.
41	RVA/Human-wt/ZAF/3203WC/2009/G2P[4]	.	.	.	.	.	.	.	.	.	.	.	.	.	.	.	.	.	.	.	.	.	.	.	.	.	.	.	.	.	.	.	.	.	.	.	.	.	.	.	.	.	.	.	.	.	.	.	.
42	RVA/Human-wt/ZAF/UFS-NGS-MRC-DPRU1071/2009/G2P[4]	.	.	.	.	.	.	.	.	.	.	.	.	.	.	.	.	.	.	.	.	.	.	.	.	.	.	.	.	.	.	.	.	.	.	.	.	.	.	.	.	.	.	.	.	.	.	.	.
43	RVA/Human-wt/ZAF/UFS-NGS-MRC-DPRU1077/2009/G2P[4]	.	.	.	.	.	.	.	.	.	.	.	.	.	.	.	.	.	.	.	.	.	.	.	.	.	.	.	.	.	.	.	.	.	.	.	.	.	.	.	.	.	.	.	.	.	.	.	.
44	RVA/Human-wt/ZAF/UFS-NGS-MRC-DPRU1097/2009/G2P[4]	.	.	.	.	.	.	.	.	.	.	.	.	.	.	.	.	.	.	.	.	.	.	.	.	.	.	.	.	.	.	.	.	.	.	.	.	.	.	.	.	.	.	.	.	.	.	.	.
45	RVA/Human-wt/ZAF/UFS-NGS-MRC-DPRU2288/2009/G2P[4]	.	.	.	.	.	.	.	.	.	.	.	.	.	.	.	.	.	.	.	.	.	.	.	.	.	.	.	.	.	.	.	.	.	.	.	.	.	.	.	.	.	.	.	.	.	.	.	.
46	RVA/Human-wt/ZAF/UFS-NGS-MRC-DPRU2326/2009/G2P[4]	.	.	.	.	.	.	.	.	.	.	.	.	.	.	.	.	.	.	.	.	.	.	.	.	.	.	.	.	.	.	.	.	.	.	.	.	.	.	.	.	.	.	.	.	.	.	.	.
47	RVA/Human-wt/ZAF/UFS-NGS-NICD6388/2010/G2P[4]	.	.	.	.	.	.	.	.	.	.	.	.	.	.	.	.	.	.	.	.	.	.	.	.	.	.	.	.	.	.	.	.	.	.	.	.	.	.	.	.	.	.	.	.	.	.	.	.
48	RVA/Human-wt/ZAF/UFS-NGS-NICD6171/2010/G2P[4]	.	.	.	.	.	.	.	.	.	.	.	.	.	.	.	.	.	.	.	.	.	.	.	.	.	.	.	.	.	.	.	.	.	.	.	.	.	.	.	.	.	.	.	.	.	.	.	.
49	RVA/Human-wt/ZAF/UFS-NGS-NICD6150/2010/G2P[4]	.	.	.	.	.	.	.	.	.	.	.	.	.	.	.	.	.	.	.	.	.	.	.	.	.	.	.	.	.	.	.	.	.	.	.	.	.	.	.	.	.	.	.	.	.	.	.	.
50	RVA/Human-wt/ZAF/UFS-NGS-NICD6099/2010/G2P[4]	.	.	.	.	.	.	.	.	.	.	.	.	.	.	.	.	.	.	.	.	.	.	.	.	.	.	.	.	.	.	.	.	.	.	.	.	.	.	.	.	.	.	.	.	.	.	.	.
51	RVA/Human-wt/ZAF/UFS-NGS-NICD5884/2010/G2P[4]	.	.	.	.	.	.	.	.	.	.	.	.	.	.	.	.	.	.	.	.	.	.	.	.	.	.	.	.	.	.	.	.	.	.	.	.	.	.	.	.	.	.	.	.	.	.	.	.
52	RVA/Human-wt/ZAF/UFS-NGS-NICD5625/2010/G2P[4]	.	.	.	.	.	.	.	.	.	.	.	.	.	.	.	.	.	.	.	.	.	.	.	.	.	.	.	.	.	.	.	.	.	.	.	.	.	.	.	.	.	.	.	.	.	.	.	.
53	RVA/Human-wt/ZAF/UFS-NGS-MRC-DPRU1473/2010/G2P[4]	.	.	.	.	.	.	.	.	.	.	.	.	.	.	.	.	.	.	.	.	.	.	.	.	.	.	.	.	.	.	.	.	.	.	.	.	.	.	.	.	.	.	.	.	.	.	.	.
54	RVA/Human-wt/ZAF/UFS-NGS-MRC-DPRU1507/2010/G2P[4]	.	.	.	.	.	.	.	.	.	.	.	.	.	.	.	.	.	.	.	.	.	.	.	.	.	.	.	.	.	.	.	.	.	.	.	.	.	.	.	.	.	.	.	.	.	.	.	.
55	RVA/Human-wt/ZAF/UFS-NGS-MRC-DPRU1510/2010/G2P[4]	.	.	.	.	.	.	.	.	.	.	.	.	.	.	.	.	.	.	.	.	.	.	.	.	.	.	.	.	.	.	.	.	.	.	.	.	.	.	.	.	.	.	.	.	.	.	.	.
56	RVA/Human-wt/ZAF/UFS-NGS-MRC-DPRU1520/2010/G2P[4]	.	.	.	.	.	.	.	.	.	.	.	.	.	.	.	.	.	.	.	.	.	.	.	.	.	.	.	.	.	.	.	.	.	.	.	.	.	.	.	.	.	.	.	.	.	.	.	.
	Post-vaccine strains
57	RVA/Human-wt/ZAF/UFS-NGS-NICD8873/2012/G2P[4]	.	.	.	.	.	.	.	.	.	.	.	.	.	.	.	.	.	.	.	.	.	.	.	.	.	.	.	.	.	.	.	.	.	.	.	.	.	.	.	.	.	.	.	.	.	.	.	.
58	RVA/Human-wt/ZAF/UFS-NGS-NICD9659/2012/G2P[4]	.	.	.	.	.	.	.	.	.	.	.	.	.	.	.	.	.	.	.	.	.	.	.	.	.	.	.	.	.	.	.	.	.	.	.	.	.	.	.	.	.	.	.	.	.	.	.	.
59	RVA/Human-wt/ZAF/UFS-NGS-NICD9554/2012/G2P[4]	.	.	.	.	.	.	.	.	.	.	.	.	.	.	.	.	.	.	.	.	.	.	.	.	.	.	.	.	.	.	.	.	.	.	.	.	.	.	.	.	.	.	.	.	.	.	.	.
60	RVA/Human-wt/ZAF/UFS-NGS-NICD9335/2012/G2P[4]	.	.	.	.	.	.	.	.	.	.	.	.	.	.	.	.	.	.	.	.	.	.	.	.	.	.	.	.	.	.	.	.	.	.	.	.	.	.	.	.	.	.	.	.	.	.	.	.
61	RVA/Human-wt/ZAF/UFS-NGS-NICD9330/2012/G2P[4]	.	.	.	.	.	.	.	.	.	.	.	.	.	.	.	.	.	.	.	.	.	.	.	.	.	.	.	.	.	.	.	.	.	.	.	.	.	.	.	.	.	.	.	.	.	.	.	.
62	RVA/Human-wt/ZAF/UFS-NGS-NICD9329/2012/G2P[4]	.	.	.	.	.	.	.	.	.	.	.	.	.	.	.	.	.	.	.	.	.	.	.	.	.	.	.	.	.	.	.	.	.	.	.	.	.	.	.	.	.	.	.	.	.	.	.	.
63	RVA/Human-wt/ZAF/UFS-NGS-NICD9171/2012/G2P[4]	.	.	.	.	.	.	.	.	.	.	.	.	.	.	.	.	.	.	.	.	.	.	.	.	.	.	.	.	.	.	.	.	.	.	.	.	.	.	.	.	.	.	.	.	.	.	.	.
64	RVA/Human-wt/ZAF/UFS-NGS-NICD9045/2012/G2P[4]	.	.	.	.	.	.	.	.	.	.	.	.	.	.	.	.	.	.	.	.	.	.	.	.	.	.	.	.	.	.	.	.	.	.	.	.	.	.	.	.	.	.	.	.	.	.	.	.
65	RVA/Human-wt/ZAF/UFS-NGS-NICD9040/2012/G2P[4]	.	.	.	.	.	.	.	.	.	.	.	.	.	.	.	.	.	.	.	.	.	.	.	.	.	.	.	.	.	.	.	.	.	.	.	.	.	.	.	.	.	.	.	.	.	.	.	.
66	RVA/Human-wt/ZAF/UFS-NGS-NICD9031/2012/G2P[4]	.	.	.	.	.	.	.	.	.	.	.	.	.	.	.	.	.	.	.	.	.	.	.	.	.	.	.	.	.	.	.	.	.	.	.	.	.	.	.	.	.	.	.	.	.	.	.	.
67	RVA/Human-wt/ZAF/UFS-NGS-NICD8940/2012/G2P[4]	.	.	.	.	.	.	.	.	.	.	.	.	.	.	.	.	.	.	.	.	.	.	.	.	.	.	.	.	.	.	.	.	.	.	.	.	.	.	.	.	.	.	.	.	.	.	.	.
68	RVA/Human-wt/ZAF/MRC-DPRU82/2012/G2P[4]	.	.	.	.	.	.	.	.	.	.	.	.	.	.	.	.	.	.	.	.	.	.	.	.	.	.	.	.	.	.	.	.	.	.	.	.	.	.	.	.	.	.	.	.	.	.	.	.
69	RVA/Human-wt/ZAF/UFS-NGS-NICD12041/2013/G2P[4]	.	.	.	.	.	.	.	.	.	.	.	.	.	.	.	.	.	.	.	.	.	.	.	.	.	.	.	.	.	.	.	.	.	.	.	.	.	.	.	.	.	.	.	.	.	.	.	.
70	RVA/Human-wt/ZAF/UFS-NGS-NICD10248/2013/G2P[4]	.	.	.	.	.	.	.	.	.	.	.	.	.	.	.	.	.	.	.	.	.	.	.	.	.	.	.	.	.	.	.	.	.	.	.	.	.	G	.	.	.	.	.	.	.	.	.	.
71	RVA/Human-wt/ZAF/UFS-NGS-MRC-DPRU60/2013/G2P[4]	.	.	.	.	.	.	.	.	.	.	.	.	.	.	.	.	.	.	.	.	.	.	.	.	.	.	.	.	.	.	.	.	.	.	.	.	.	.	.	.	.	.	.	.	.	.	.	.
72	RVA/Human-wt/ZAF/UFS-NGS-MRC-DPRU68/2013/G2P[4]	.	.	.	.	.	.	.	.	.	.	.	.	.	.	.	.	.	.	.	.	.	.	.	.	.	.	.	.	.	.	.	.	.	.	.	.	.	.	.	.	.	.	.	.	.	.	.	.
73	RVA/Human-wt/ZAF/UFS-NGS-MRC-DPRU75/2013/G2P[4]	.	.	.	.	.	.	.	.	.	.	.	.	.	.	.	.	.	.	.	.	.	.	.	.	.	.	.	.	.	.	.	.	.	.	.	.	.	.	.	.	.	.	.	.	.	.	.	.
74	RVA/Human-wt/ZAF/UFS-NGS-MRC-DPRU81/2013/G2P[4]	.	.	.	.	.	.	.	.	.	.	.	.	.	.	.	.	.	.	.	.	.	.	.	.	.	.	.	.	.	.	.	.	.	.	.	.	.	.	.	.	.	.	.	.	.	.	.	.
75	RVA/Human-wt/ZAF/UFS-NGS-MRC-DPRU84/2013/G2P[4]	.	.	.	.	.	.	.	.	.	.	.	.	.	.	.	.	.	.	.	.	.	.	.	.	.	.	.	.	.	.	.	.	.	.	.	.	.	.	.	.	.	.	.	.	.	.	.	.
76	RVA/Human-wt/ZAF/UFS-NGS-MRC-DPRU182/2013/G2P[4]	.	.	.	.	.	.	.	.	.	.	.	.	.	.	.	.	.	.	.	.	.	.	.	.	.	.	.	.	.	.	.	.	.	.	.	.	.	.	.	.	.	.	.	.	.	.	.	.
77	RVA/Human-wt/ZAF/UFS-NGS-MRC-DPRU185/2013/G2P[4]	.	.	.	.	.	.	.	.	.	.	.	.	.	.	.	.	.	.	.	.	.	.	.	.	.	.	.	.	.	.	.	.	.	.	.	.	.	.	.	.	.	.	.	.	.	.	.	.
78	RVA/Human-wt/ZAF/UFS-NGS-MRC-DPRU198/2013/G2P[4]	.	.	.	.	.	.	.	.	.	.	.	.	.	.	.	.	.	.	.	.	.	.	.	.	.	.	.	.	.	.	.	.	.	.	.	.	.	.	.	.	.	.	.	.	.	.	.	.
79	RVA/Human-wt/ZAF/UFS-NGS-MRC-DPRU200/2013/G2P[4]	.	.	.	.	.	.	.	.	.	.	.	.	.	.	.	.	.	.	.	.	.	.	.	.	.	.	.	.	.	.	.	.	.	.	.	.	.	.	.	.	.	.	.	.	.	.	.	.
80	RVA/Human-wt/ZAF/UFS-NGS-MRC-DPRU203/2013/G2P[4]	.	.	.	.	.	.	.	.	.	.	.	.	.	.	.	.	.	.	.	.	.	.	.	.	.	.	.	.	.	.	.	.	.	.	.	.	.	.	.	.	.	.	.	.	.	.	.	.
81	RVA/Human-wt/ZAF/UFS-NGS-MRC-DPRU975/2013/G2P[4]	.	.	.	.	.	.	.	.	.	.	.	.	.	.	.	.	.	.	.	.	.	.	.	.	.	.	.	.	.	.	.	.	.	.	.	.	.	.	.	.	.	.	.	.	.	.	.	.
82	RVA/Human-wt/ZAF/UFS-NGS-MRC-DPRU978/2013/G2P[4]	.	.	.	.	.	.	.	.	.	.	.	.	.	.	.	.	.	.	.	.	.	.	.	.	.	.	.	.	.	.	.	.	.	.	.	.	.	.	.	.	.	.	.	.	.	.	.	.
83	RVA/Human-wt/ZAF/UFS-NGS-MRC-DPRU986/2013/G2P[4]	.	.	.	.	.	.	.	.	.	.	.	.	.	.	.	.	.	.	.	.	.	.	.	.	.	.	.	.	.	.	.	.	.	.	.	.	.	.	.	.	.	.	.	.	.	.	.	.
84	RVA/Human-wt/ZAF/UFS-NGS-NICD13907/2014/G2P[4]	.	.	.	.	.	.	.	.	.	.	.	.	.	.	.	.	.	.	.	.	.	.	.	.	.	.	.	.	.	.	.	.	.	.	.	.	.	.	.	.	.	.	.	.	.	.	.	.
85	RVA/Human-wt/ZAF/UFS-NGS-NICD13878/2014/G2P[4]	.	.	.	.	.	.	.	.	.	.	.	.	.	.	.	.	.	.	.	.	.	.	.	.	.	.	.	.	.	.	.	.	.	.	.	.	.	.	.	.	.	.	.	.	.	.	.	.
86	RVA/Human-wt/ZAF/UFS-NGS-NICD13791/2014/G2P[4]	.	.	.	.	.	.	.	.	.	.	.	.	.	.	.	.	.	.	.	.	.	.	.	.	.	.	.	.	.	.	.	.	.	.	.	.	.	.	.	.	.	.	.	.	.	.	.	.
87	RVA/Human-wt/ZAF/UFS-NGS-NICD13522/2014/G2P[4]	.	.	.	.	.	.	.	.	.	.	.	.	.	.	.	.	.	.	.	.	.	.	.	.	.	.	.	.	.	.	.	.	.	.	.	.	.	.	.	.	.	.	.	.	.	.	.	.
88	RVA/Human-wt/ZAF/UFS-NGS-NICD13335/2014/G2P[4]	.	.	.	.	.	.	.	.	.	.	.	.	.	.	.	.	.	.	.	.	.	.	.	.	.	.	.	.	.	.	.	.	.	.	.	.	.	.	.	.	.	.	.	.	.	.	.	.
89	RVA/Human-wt/ZAF/UFS-NGS-NICD13333/2014/G2P[4]	.	.	.	.	.	.	.	.	.	.	.	.	.	.	.	.	.	.	.	.	.	.	.	.	.	.	.	.	.	.	.	.	.	.	.	.	.	.	.	.	.	.	.	.	.	.	.	.
90	RVA/Human-wt/ZAF/UFS-NGS-NICD13083/2014/G2P[4]	.	.	.	.	.	.	.	.	.	.	.	.	.	.	.	.	.	.	.	.	.	.	.	.	.	.	.	.	.	.	.	.	.	.	.	.	.	.	.	.	.	.	.	.	.	.	.	.
91	RVA/Human-wt/ZAF/UFS-NGS-NICD13081/2014/G2P[4]	.	.	.	.	.	.	.	.	.	.	.	.	.	.	.	.	.	.	.	.	.	.	.	.	.	.	.	.	.	.	.	.	.	.	.	.	.	.	.	.	.	.	.	.	.	.	.	.
92	RVA/Human-wt/ZAF/UFS-NGS-NICD12838/2014/G2P[4]	.	.	.	.	.	.	.	.	.	.	.	.	.	.	.	.	.	.	.	.	.	.	.	.	.	.	.	.	.	.	.	.	.	.	.	.	.	.	.	.	.	.	.	.	.	.	.	.
93	RVA/Human-wt/ZAF/UFS-NGS-NICD12832/2014/G2P[4]	.	.	.	.	.	.	.	.	.	.	.	.	.	.	.	.	.	.	.	.	.	.	.	.	.	.	.	.	.	.	.	.	.	.	.	.	.	.	.	.	.	.	.	.	.	.	.	.
94	RVA/Human-wt/ZAF/UFS-NGS-NICD12795/2014/G2P[4]	.	.	.	.	.	.	.	.	.	.	.	.	.	.	.	.	.	.	.	.	.	.	.	.	.	.	.	.	.	.	.	.	.	.	.	.	.	.	.	.	.	.	.	.	.	.	.	.
95	RVA/Human-wt/ZAF/UFS-NGS-MRC-DPRU952/2014/G2P[4]	.	.	.	.	.	.	.	.	.	.	.	.	.	.	.	.	.	.	.	.	.	.	.	.	.	.	.	.	.	.	.	.	.	.	.	.	.	.	.	.	.	.	.	.	.	.	.	.
96	RVA/Human-wt/ZAF/UFS-NGS-NICD15385/2015/G2P[4]	.	.	.	.	.	.	.	.	.	.	.	.	.	.	.	.	.	.	.	.	.	.	.	.	.	.	.	.	.	.	.	.	.	.	.	.	.	.	.	.	.	.	.	.	.	.	.	.
97	RVA/Human-wt/ZAF/UFS-NGS-NICD15070/2015/G2P[4]	.	.	.	.	.	.	.	.	.	.	.	.	.	.	.	.	.	.	.	.	.	.	.	.	.	.	.	.	.	.	.	.	.	.	.	.	.	.	.	.	.	.	.	.	.	.	.	.
98	RVA/Human-wt/ZAF/UFS-NGS-NICD15034/2015/G2P[4]	.	.	.	.	.	.	.	.	.	.	.	.	.	.	.	.	.	.	.	.	.	.	.	.	.	.	.	.	.	.	.	.	.	.	.	.	.	.	.	.	.	.	.	.	.	.	.	.
99	RVA/Human-wt/ZAF/UFS-NGS-NICD14647/2015/G2P[4]	.	.	.	.	.	.	.	.	.	.	.	.	.	.	.	.	.	.	.	.	.	.	.	.	.	.	.	.	.	.	.	.	.	.	.	.	.	.	.	.	.	.	.	.	.	.	.	.
100	RVA/Human-wt/ZAF/UFS-NGS-NICD17155/2016/G2P[4]	.	.	.	.	.	.	.	.	.	.	.	.	.	.	.	.	.	.	.	.	.	.	.	.	.	.	.	.	.	.	.	.	.	.	.	.	.	.	.	.	.	.	.	.	.	.	.	.
101	RVA/Human-wt/ZAF/UFS-NGS-NICD16983/2016/G2P[4]	.	.	.	.	.	.	.	.	.	.	.	.	.	.	.	.	.	.	.	.	.	.	.	.	.	.	.	.	.	.	.	.	.	.	.	.	.	.	.	.	.	.	.	.	.	.	.	.
102	RVA/Human-wt/ZAF/UFS-NGS-MRC-DPRU12323/2016/G2P[4]	.	.	.	.	.	.	.	.	.	.	.	.	.	.	.	.	.	.	.	.	.	.	.	.	.	.	.	.	.	.	.	.	.	.	.	.	.	.	.	.	.	.	.	.	.	.	.	.
103	RVA/Human-wt/ZAF/UFS-NGS-NICD18920/2017/G2P[4]	.	.	.	.	.	.	.	.	.	.	.	.	.	.	.	.	.	.	.	.	.	.	.	.	.	.	.	.	.	.	.	.	.	.	.	.	.	.	.	.	.	.	.	.	.	.	.	.
		751	752	753	754	755	756	757	758	759	760	761	762	763	764	765	766	767	768	769	770	771	772	773	774	775
	Pre-vaccine strains
1	RVA/Human-wt/ZAF/UFS-NGS-MRC-DPRU2123/2003/G2P[4]	L	R	N	F	I	N	Q	N	N	P	I	I	R	N	R	I	E	Q	L	I	L	Q	C	K	L
2	RVA/Human-wt/ZAF/MRC-DPRU618/2003/G2P[4]	.	.	.	.	.	.	.	.	.	.	.	.	.	.	.	.	.	.	.	.	.	.	.	.	.
3	RVA/Human-wt/ZAF/UFS-NGS-MRC-DPRU531/2003/G2P[4]	.	.	.	.	.	.	.	.	.	.	.	.	.	.	.	.	.	.	.	.	.	.	.	.	.
4	RVA/Human-wt/ZAF/UFS-NGS-MRC-DPRU580/2003/G2P[4]	.	.	.	.	.	.	.	.	.	.	.	.	.	.	.	.	.	.	.	.	.	.	.	.	.
5	RVA/Human-wt/ZAF/UFS-NGS-MRC-DPRU594/2003/G2P[4]	.	.	.	.	.	.	.	.	.	.	.	.	.	.	.	.	.	.	.	.	.	.	.	.	.
6	RVA/Human-wt/ZAF/UFS-NGS-MRC-DPRU603/2003/G2P[4]	.	.	.	.	.	.	.	.	.	.	.	.	.	.	.	.	.	.	.	.	.	.	.	.	.
7	RVA/Human-wt/ZAF/UFS-NGS-MRC-DPRU667/2003/G2P[4]	.	.	.	.	.	.	.	.	.	.	.	.	.	.	.	.	.	.	.	.	.	.	.	.	.
8	RVA/Human-wt/ZAF/UFS-NGS-MRC-DPRU764/2006/G2P[4]	.	.	.	.	.	.	.	.	.	.	.	.	.	.	.	.	.	.	.	.	.	.	.	.	.
9	RVA/Human-wt/ZAF/UFS-NGS-NICD150/2007G2P[4]	.	.	.	.	.	.	.	.	.	.	.	.	K	.	.	.	.	.	.	.	.	.	.	.	.
10	RVA/Human-wt/ZAF/UFS-NGS-NICD419/2007/G2P[4]	.	.	.	.	.	.	.	.	.	.	.	.	.	.	.	.	.	.	.	.	.	.	.	.	.
11	RVA/Human-wt/ZAF/UFS-NGS-NICD516/2007/G2P[4]	.	.	.	.	.	.	.	.	.	.	.	.	.	.	.	.	.	.	.	.	.	.	.	.	.
12	RVA/Human-wt/ZAF/UFS-NGS-NICD582/2007/G2P[4]	.	.	.	.	.	.	.	.	.	.	.	.	.	.	.	.	.	.	.	.	.	.	.	.	.
13	RVA/Human-wt/ZAF/UFS-NGS-NICD626/2007/G2P[4]	.	.	.	.	.	.	.	.	.	.	.	.	.	.	.	.	.	.	.	.	.	.	.	.	.
14	RVA/Human-wt/ZAF/UFS-NGS-NICD673/2007/G2P[4]	.	.	.	.	.	.	.	.	.	.	.	.	.	.	.	.	.	.	.	.	.	.	.	.	.
15	RVA/Human-wt/ZAF/UFS-NGS-NICD759/2007/G2P[4]	.	.	.	.	.	.	.	.	.	.	.	.	.	.	.	.	.	.	.	.	.	.	.	.	.
16	RVA/Human-wt/ZAF/MRC-DPRU81/2007/G2P[4]	.	.	.	.	.	.	.	.	.	.	.	.	.	.	.	.	.	.	.	.	.	.	.	.	.
17	RVA/Human-wt/ZAF/UFS-NGS-MRC-DPRU1271/2007/G2P[4]	.	.	.	.	.	.	.	.	.	.	.	.	.	.	.	.	.	.	.	.	.	.	.	.	.
18	RVA/Human-wt/ZAF/UFS-NGS-MRC-DPRU1285/2007/G2P[4]	.	.	.	.	.	.	.	.	.	.	.	.	.	.	.	.	.	.	.	.	.	.	.	.	.
19	RVA/Human-wt/ZAF/UFS-NGS-NICD1079/2008/G2P[4]	.	.	.	.	.	.	.	.	.	.	.	.	.	.	.	.	.	.	.	.	.	.	.	.	.
20	RVA/Human-wt/ZAF/UFS-NGS-NICD1112/2008/G2P[4]	.	.	.	.	.	.	.	.	.	.	.	.	.	.	.	.	.	.	.	.	.	.	.	.	.
21	RVA/Human-wt/ZAF/UFS-NGS-NICD1122/2008/G2P[4]	.	.	.	.	.	.	.	.	.	.	.	.	.	.	.	.	.	.	.	.	.	.	.	.	.
22	RVA/Human-wt/ZAF/UFS-NGS-NICD1138/2008/G2P[4]	.	.	.	.	.	.	.	.	.	.	.	.	.	.	.	.	.	.	.	.	.	.	.	.	.
23	RVA/Human-wt/ZAF/UFS-NGS-NICD1165/2008/G2P[4]	.	.	.	.	.	.	.	.	.	.	.	.	.	.	.	.	.	.	.	.	.	.	.	.	.
24	RVA/Human-wt/ZAF/UFS-NGS-NICD1180/2008/G2P[4]	.	.	.	.	.	.	.	.	.	.	.	.	.	.	.	.	.	.	.	.	.	.	.	.	.
25	RVA/Human-wt/ZAF/UFS-NGS-NICD1355/2008/G2P[4]	.	.	.	.	.	.	.	.	.	.	.	.	.	.	.	.	.	.	.	.	.	.	.	.	.
26	RVA/Human-wt/ZAF/UFS-NGS-MRC-DPRU985/2008/G2P[4]	.	.	.	.	.	.	.	.	.	.	.	.	.	.	.	.	.	.	.	.	.	.	.	.	.
27	RVA/Human-wt/ZAF/UFS-NGS-MRC-DPRU1036/2008/G2P[4]	.	.	.	.	.	.	.	.	.	.	.	.	.	.	.	.	.	.	.	.	.	.	.	.	.
28	RVA/Human-wt/ZAF/UFS-NGS-MRC-DPRU1040/2008/G2P[4]	.	.	.	.	.	.	.	.	.	.	.	.	.	.	.	.	.	.	.	.	.	.	.	.	.
29	RVA/Human-wt/ZAF/UFS-NGS-MRC-DPRU1041/2008/G2P[4]	.	.	.	.	.	.	.	.	.	.	.	.	.	.	.	.	.	.	.	.	.	.	.	N	.
30	RVA/Human-wt/ZAF/UFS-NGS-MRC-DPRU1058/2008/G2P[4]	.	.	.	.	.	.	.	.	.	.	.	.	.	.	.	.	.	.	.	.	.	.	.	.	.
31	RVA/Human-wt/ZAF/UFS-NGS-MRC-DPRU1901/2008/G2P[4]	.	.	.	.	.	.	.	.	.	.	.	.	.	.	.	.	.	.	.	.	.	.	.	.	.
32	RVA/Human-wt/ZAF/UFS-NGS-NICD3532/2009/G2P[4]	.	.	.	.	.	.	.	.	.	.	.	.	.	.	.	.	.	.	.	.	.	.	.	.	.
33	RVA/Human-wt/ZAF/UFS-NGS-NICD3354/2009/G2P[4]	.	.	.	.	.	.	.	.	.	.	.	.	.	.	.	.	.	.	.	.	.	.	.	.	.
34	RVA/Human-wt/ZAF/UFS-NGS-NICD4207/2009/G2P[4]	.	.	.	.	.	.	.	.	.	.	.	.	.	.	.	.	.	.	.	.	.	.	.	.	.
35	RVA/Human-wt/ZAF/UFS-NGS-NICD4012/2009/G2P[4]	.	.	.	.	.	.	.	.	.	.	.	.	.	.	.	.	.	.	.	.	.	.	.	.	.
36	RVA/Human-wt/ZAF/UFS-NGS-NICD3681/2009/G2P[4]	.	.	.	.	.	.	.	.	.	.	.	.	.	.	.	.	.	.	.	.	.	.	.	.	.
37	RVA/Human-wt/ZAF/UFS-NGS-NICD3518/2009/G2P[4]	.	.	.	.	.	.	.	.	.	.	.	.	.	.	.	.	.	.	.	.	.	.	.	.	.
38	RVA/Human-wt/ZAF/UFS-NGS-NICD3446/2009/G2P[4]	.	.	.	.	.	.	.	.	.	.	.	.	.	.	.	.	.	.	.	.	.	.	.	.	.
39	RVA/Human-wt/ZAF/UFS-NGS-NICD3442/2009/G2P[4]	.	.	.	.	.	.	.	.	.	.	.	.	.	.	.	.	.	.	.	.	.	.	.	.	.
40	RVA/Human-wt/ZAF/MRC-DPRU1061/2009/G2P[4]	.	.	.	.	.	.	.	.	.	.	.	.	.	.	.	.	.	.	.	.	.	.	.	.	.
41	RVA/Human-wt/ZAF/3203WC/2009/G2P[4]	.	.	.	.	.	.	.	.	.	.	.	.	.	.	.	.	.	.	.	.	.	.	.	.	.
42	RVA/Human-wt/ZAF/UFS-NGS-MRC-DPRU1071/2009/G2P[4]	.	.	.	.	.	.	.	.	.	.	.	.	.	.	.	.	.	.	.	.	.	.	.	.	.
43	RVA/Human-wt/ZAF/UFS-NGS-MRC-DPRU1077/2009/G2P[4]	.	.	.	.	.	.	.	.	.	.	.	.	.	.	.	.	.	.	.	.	.	.	.	.	.
44	RVA/Human-wt/ZAF/UFS-NGS-MRC-DPRU1097/2009/G2P[4]	.	.	.	.	.	.	.	.	.	.	.	.	.	.	.	.	.	.	.	.	.	.	.	.	.
45	RVA/Human-wt/ZAF/UFS-NGS-MRC-DPRU2288/2009/G2P[4]	.	.	.	.	.	.	.	.	.	.	.	.	.	.	.	.	.	.	.	.	.	.	.	.	.
46	RVA/Human-wt/ZAF/UFS-NGS-MRC-DPRU2326/2009/G2P[4]	.	.	.	.	.	.	.	.	.	.	.	.	.	.	.	.	.	.	.	.	.	.	.	.	.
47	RVA/Human-wt/ZAF/UFS-NGS-NICD6388/2010/G2P[4]	.	.	.	.	.	.	.	.	.	.	.	.	.	.	.	.	.	.	.	.	.	.	.	.	.
48	RVA/Human-wt/ZAF/UFS-NGS-NICD6171/2010/G2P[4]	.	.	.	.	.	.	.	.	.	.	.	.	.	.	.	.	.	.	.	.	.	.	.	.	.
49	RVA/Human-wt/ZAF/UFS-NGS-NICD6150/2010/G2P[4]	.	.	.	.	.	.	.	.	.	.	.	.	.	.	.	.	.	.	.	.	.	.	.	.	.
50	RVA/Human-wt/ZAF/UFS-NGS-NICD6099/2010/G2P[4]	.	.	.	.	.	.	.	.	.	.	.	.	.	.	.	.	.	.	.	.	.	.	.	.	.
51	RVA/Human-wt/ZAF/UFS-NGS-NICD5884/2010/G2P[4]	.	.	.	.	.	.	.	.	.	.	.	.	.	.	.	.	.	.	.	.	.	.	.	.	.
52	RVA/Human-wt/ZAF/UFS-NGS-NICD5625/2010/G2P[4]	.	.	.	.	.	.	.	.	.	.	.	.	.	.	.	.	.	.	.	.	.	.	.	.	.
53	RVA/Human-wt/ZAF/UFS-NGS-MRC-DPRU1473/2010/G2P[4]	.	.	.	.	.	.	.	.	.	.	.	.	.	.	.	.	.	.	.	.	.	.	.	.	.
54	RVA/Human-wt/ZAF/UFS-NGS-MRC-DPRU1507/2010/G2P[4]	.	.	.	.	.	.	.	.	.	.	.	.	.	.	.	.	.	.	.	.	.	.	.	.	.
55	RVA/Human-wt/ZAF/UFS-NGS-MRC-DPRU1510/2010/G2P[4]	.	.	.	.	.	.	.	.	.	.	.	.	.	.	.	.	.	.	.	.	.	.	.	.	.
56	RVA/Human-wt/ZAF/UFS-NGS-MRC-DPRU1520/2010/G2P[4]	.	.	.	.	.	.	.	.	.	.	.	.	.	.	.	.	.	.	.	.	.	.	.	.	.
	Post-vaccine strains
57	RVA/Human-wt/ZAF/UFS-NGS-NICD8873/2012/G2P[4]	.	.	.	.	.	.	.	.	.	.	.	.	.	.	.	.	.	.	.	.	.	.	.	.	.
58	RVA/Human-wt/ZAF/UFS-NGS-NICD9659/2012/G2P[4]	.	.	.	.	.	.	.	.	.	.	.	.	.	.	.	.	.	.	.	.	.	.	.	.	.
59	RVA/Human-wt/ZAF/UFS-NGS-NICD9554/2012/G2P[4]	.	.	.	.	.	.	.	.	.	.	.	.	.	.	.	.	.	.	.	.	.	.	.	.	.
60	RVA/Human-wt/ZAF/UFS-NGS-NICD9335/2012/G2P[4]	.	.	.	.	.	.	.	.	.	.	.	.	.	.	.	.	.	.	.	.	.	.	.	.	.
61	RVA/Human-wt/ZAF/UFS-NGS-NICD9330/2012/G2P[4]	.	.	.	.	.	.	.	.	.	.	.	.	.	.	.	.	.	.	.	.	.	.	.	.	.
62	RVA/Human-wt/ZAF/UFS-NGS-NICD9329/2012/G2P[4]	.	.	.	.	.	.	.	.	.	.	.	.	.	.	.	.	.	.	.	.	.	.	.	.	.
63	RVA/Human-wt/ZAF/UFS-NGS-NICD9171/2012/G2P[4]	.	.	.	.	.	.	.	.	.	.	.	.	.	.	.	.	.	.	.	.	.	.	.	.	.
64	RVA/Human-wt/ZAF/UFS-NGS-NICD9045/2012/G2P[4]	.	.	.	.	.	.	.	.	.	.	.	.	.	.	.	.	.	.	.	.	.	.	.	.	.
65	RVA/Human-wt/ZAF/UFS-NGS-NICD9040/2012/G2P[4]	.	.	.	.	.	.	.	.	.	.	.	.	.	.	.	.	.	.	.	.	.	.	.	.	.
66	RVA/Human-wt/ZAF/UFS-NGS-NICD9031/2012/G2P[4]	.	.	.	.	.	.	.	.	.	.	.	.	.	.	.	.	.	.	.	.	.	.	.	.	.
67	RVA/Human-wt/ZAF/UFS-NGS-NICD8940/2012/G2P[4]	.	.	.	.	.	.	.	.	.	.	.	.	.	.	.	.	.	.	.	.	.	.	.	.	.
68	RVA/Human-wt/ZAF/MRC-DPRU82/2012/G2P[4]	.	.	.	.	.	.	.	.	.	.	.	.	.	.	.	.	.	.	.	.	.	.	.	.	.
69	RVA/Human-wt/ZAF/UFS-NGS-NICD12041/2013/G2P[4]	.	.	.	.	.	.	.	.	.	.	.	.	.	.	.	.	.	.	.	.	.	.	.	.	.
70	RVA/Human-wt/ZAF/UFS-NGS-NICD10248/2013/G2P[4]	.	.	.	.	.	.	.	.	.	.	.	.	.	.	.	.	.	.	.	.	.	.	.	.	.
71	RVA/Human-wt/ZAF/UFS-NGS-MRC-DPRU60/2013/G2P[4]	.	.	.	.	.	.	.	.	.	.	.	.	.	.	.	.	.	.	.	.	.	.	.	.	.
72	RVA/Human-wt/ZAF/UFS-NGS-MRC-DPRU68/2013/G2P[4]	.	.	.	.	.	.	.	.	.	.	.	.	.	.	.	.	.	.	.	.	.	.	.	.	.
73	RVA/Human-wt/ZAF/UFS-NGS-MRC-DPRU75/2013/G2P[4]	.	.	.	.	.	.	.	.	.	.	.	.	.	.	.	.	.	.	.	.	.	.	.	.	.
74	RVA/Human-wt/ZAF/UFS-NGS-MRC-DPRU81/2013/G2P[4]	.	.	.	.	.	.	.	.	.	.	.	.	.	.	.	.	.	.	.	.	.	.	.	.	.
75	RVA/Human-wt/ZAF/UFS-NGS-MRC-DPRU84/2013/G2P[4]	.	.	.	.	.	.	.	.	.	.	.	.	.	.	.	.	.	.	.	.	.	.	.	.	.
76	RVA/Human-wt/ZAF/UFS-NGS-MRC-DPRU182/2013/G2P[4]	.	.	.	.	.	.	.	.	.	.	.	.	.	.	.	.	.	.	.	.	.	.	.	.	.
77	RVA/Human-wt/ZAF/UFS-NGS-MRC-DPRU185/2013/G2P[4]	.	.	.	.	.	.	.	.	.	.	.	.	.	.	.	.	.	.	.	.	.	.	.	.	.
78	RVA/Human-wt/ZAF/UFS-NGS-MRC-DPRU198/2013/G2P[4]	.	.	.	.	.	.	.	.	.	.	.	.	.	.	.	.	.	.	.	.	.	.	.	.	.
79	RVA/Human-wt/ZAF/UFS-NGS-MRC-DPRU200/2013/G2P[4]	.	.	.	.	.	.	.	.	.	.	.	.	.	.	.	.	.	.	.	.	.	.	.	.	.
80	RVA/Human-wt/ZAF/UFS-NGS-MRC-DPRU203/2013/G2P[4]	.	.	.	.	.	.	.	.	.	.	.	.	.	.	.	.	.	.	.	.	.	.	.	.	.
81	RVA/Human-wt/ZAF/UFS-NGS-MRC-DPRU975/2013/G2P[4]	.	.	.	.	.	.	.	.	.	.	.	.	.	.	.	.	.	.	.	.	.	.	.	.	.
82	RVA/Human-wt/ZAF/UFS-NGS-MRC-DPRU978/2013/G2P[4]	.	.	.	.	.	.	.	.	.	.	.	.	.	.	.	.	.	.	.	.	.	.	.	.	.
83	RVA/Human-wt/ZAF/UFS-NGS-MRC-DPRU986/2013/G2P[4]	.	.	.	.	.	.	.	.	.	.	.	.	.	.	.	.	.	.	.	.	.	.	.	.	.
84	RVA/Human-wt/ZAF/UFS-NGS-NICD13907/2014/G2P[4]	.	.	.	.	.	.	.	.	.	.	.	.	.	.	.	.	.	.	.	.	.	.	.	.	.
85	RVA/Human-wt/ZAF/UFS-NGS-NICD13878/2014/G2P[4]	.	.	.	.	.	.	.	.	.	.	.	.	.	.	.	.	.	.	.	.	.	.	.	.	.
86	RVA/Human-wt/ZAF/UFS-NGS-NICD13791/2014/G2P[4]	.	.	.	.	.	.	.	.	.	.	.	.	.	.	.	.	.	.	.	.	.	.	.	.	.
87	RVA/Human-wt/ZAF/UFS-NGS-NICD13522/2014/G2P[4]	.	.	.	.	.	.	.	.	.	.	.	.	.	.	.	.	.	.	.	.	.	.	.	.	.
88	RVA/Human-wt/ZAF/UFS-NGS-NICD13335/2014/G2P[4]	.	.	.	.	.	.	.	.	.	.	.	.	.	.	.	.	.	.	.	.	.	.	.	.	.
89	RVA/Human-wt/ZAF/UFS-NGS-NICD13333/2014/G2P[4]	.	.	.	.	.	.	.	.	.	.	.	.	.	.	.	.	.	.	.	.	.	.	.	.	.
90	RVA/Human-wt/ZAF/UFS-NGS-NICD13083/2014/G2P[4]	.	.	.	.	.	.	.	.	.	.	.	.	.	.	.	.	.	.	.	.	.	.	.	.	.
91	RVA/Human-wt/ZAF/UFS-NGS-NICD13081/2014/G2P[4]	.	.	.	.	.	.	.	.	.	.	.	.	.	.	.	.	.	.	.	.	.	.	.	.	.
92	RVA/Human-wt/ZAF/UFS-NGS-NICD12838/2014/G2P[4]	.	.	.	.	.	.	.	.	.	.	.	.	.	.	.	.	.	.	.	.	.	.	.	.	.
93	RVA/Human-wt/ZAF/UFS-NGS-NICD12832/2014/G2P[4]	.	.	.	.	.	.	.	.	.	.	.	.	.	.	.	.	.	.	.	.	.	.	.	.	.
94	RVA/Human-wt/ZAF/UFS-NGS-NICD12795/2014/G2P[4]	.	.	.	.	.	.	.	.	.	.	.	.	.	.	.	.	.	.	.	.	.	.	.	.	.
95	RVA/Human-wt/ZAF/UFS-NGS-MRC-DPRU952/2014/G2P[4]	.	.	.	.	.	.	.	.	.	.	.	.	.	.	.	.	.	.	.	.	.	.	.	.	.
96	RVA/Human-wt/ZAF/UFS-NGS-NICD15385/2015/G2P[4]	.	.	.	.	.	.	.	.	.	.	.	.	.	.	.	.	.	.	.	.	.	.	.	.	.
97	RVA/Human-wt/ZAF/UFS-NGS-NICD15070/2015/G2P[4]	.	.	.	.	.	.	.	.	.	.	.	.	.	.	.	.	.	.	.	.	.	.	.	.	.
98	RVA/Human-wt/ZAF/UFS-NGS-NICD15034/2015/G2P[4]	.	.	.	.	.	.	.	.	.	.	.	.	.	.	.	.	.	.	.	.	.	.	.	.	.
99	RVA/Human-wt/ZAF/UFS-NGS-NICD14647/2015/G2P[4]	.	.	.	.	.	.	.	.	.	.	.	.	.	.	.	.	.	.	.	.	.	.	.	.	.
100	RVA/Human-wt/ZAF/UFS-NGS-NICD17155/2016/G2P[4]	.	.	.	.	.	.	.	.	.	.	.	.	.	.	.	.	.	.	.	.	.	.	.	.	.
101	RVA/Human-wt/ZAF/UFS-NGS-NICD16983/2016/G2P[4]	.	.	.	.	.	.	.	.	.	.	.	.	.	.	.	.	.	.	.	.	.	.	.	.	.
102	RVA/Human-wt/ZAF/UFS-NGS-MRC-DPRU12323/2016/G2P[4]	.	.	.	.	.	.	.	.	.	.	.	.	.	.	.	.	.	.	.	.	.	.	.	.	.
103	RVA/Human-wt/ZAF/UFS-NGS-NICD18920/2017/G2P[4]	.	.	.	.	.	.	.	.	.	.	.	.	.	.	.	.	.	.	.	.	.	.	.	.	.
	Pre -vaccine strains are indicated in bold-black
	Post-vaccine strains are indicated in bold-red
	Color code in blue indicate aa differences that were not observed during the pre-vaccine period
	Color code in dark-brown indicate aa residues that were prevalently present during the post-vaccine period relative to pre-vaccine period
	The dots (.) indiate conserved aa relative to the first aa acid on the row (in this case, from study strain RVA/Human-wt/ZAF/UFS-NGS-MRC-DPRU2123/2003/G2P[4]).
	The aa residues in thick box borders represent mapped epitope sites (Zeller et al., 2012).
	Zeller, M., Patton, J.T., Heylen, E., De Coster, S., Ciarlet, M., Van Ranst, M. and Matthijnssens, J., 2012. Genetic analyses reveal differences in the VP7 and VP4 antigenic epitopes between human rotaviruses circulating in Belgium and rotaviruses in Rotarix and RotaTeq. Journal of clinical microbiology, 50(3), pp.966-976.
[truncated: 202 more columns]

## Sheet: VP1
	Supplementary Excelspreadsheet 3: Comparative amino acid analysis between South African pre- and post-vaccine G2P[4] strains
		1	2	3	4	5	6	7	8	9	10	11	12	13	14	15	16	17	18	19	20	21	22	23	24	25	26	27	28	29	30	31	32	33	34	35	36	37	38	39	40	41	42	43	44	45	46	47	48
1	RVA/Human-wt/ZAF/UFS-NGS-MRC-DPRU2123/2003/G2P[4]	M	G	K	Y	N	L	I	L	S	E	Y	L	S	F	I	Y	N	S	Q	S	A	V	Q	I	P	I	Y	Y	S	S	N	S	E	L	E	S	R	C	I	E	F	H	S	K	C	L	E	N
2	RVA/Human-wt/ZAF/UFS-NGS-MRC-DPRU531/2003/G2P[4]	.	.	.	.	.	.	.	.	.	.	.	.	.	.	.	.	.	.	.	.	.	.	.	.	.	.	.	.	.	.	.	.	.	.	.	N	.	.	.	.	.	.	.	.	.	.	.	.
3	RVA/Human-wt/ZAF/UFS-NGS-MRC-DPRU580/2003/G2P[4]	.	.	.	.	.	.	.	.	.	.	.	.	.	.	.	.	.	.	.	.	.	.	.	.	.	.	.	.	.	.	.	.	.	.	.	N	.	.	.	.	.	.	.	.	.	.	.	.
4	RVA/Human-wt/ZAF/UFS-NGS-MRC-DPRU594/2003/G2P[4]	.	.	.	.	.	.	.	.	.	.	.	.	.	.	.	.	.	.	.	.	.	.	.	.	.	.	.	.	.	.	.	.	.	.	.	.	.	.	.	.	.	.	.	.	.	.	.	.
5	RVA/Human-wt/ZAF/UFS-NGS-MRC-DPRU603/2003/G2P[4]	.	.	.	.	.	.	.	.	.	.	.	.	.	.	.	.	.	.	.	.	.	.	.	.	.	.	.	.	.	.	.	.	.	.	.	.	.	.	.	.	.	.	.	.	.	.	.	.
6	RVA/Human-wt/ZAF/UFS-NGS-MRC-DPRU667/2003/G2P[4]	.	.	.	.	.	.	.	.	.	.	.	.	.	.	.	.	.	.	.	.	.	.	.	.	.	.	.	.	.	.	.	.	.	.	.	.	.	.	.	.	.	.	.	.	.	.	.	.
7	RVA/Human-wt/ZAF/MRC-DPRU618/2003/G2P[4]	.	.	.	.	.	.	.	.	.	.	.	.	.	.	.	.	.	.	.	.	.	.	.	.	.	.	.	.	.	.	.	.	.	.	.	N	.	.	.	.	.	.	.	.	.	.	.	.
8	RVA/Human-wt/ZAF/UFS-NGS-MRC-DPRU764/2006/G2P[4]	.	.	.	.	.	.	.	.	.	.	.	.	.	.	.	.	.	.	.	.	.	.	.	.	.	.	.	.	.	.	.	.	.	.	.	.	.	.	.	.	.	.	.	.	.	.	.	.
9	RVA/Human-wt/ZAF/UFS-NGS-NICD150/2007/G2P[4]	.	.	.	.	.	.	.	.	.	.	.	.	.	.	.	.	.	.	.	.	.	.	.	.	.	.	.	.	.	.	.	.	.	.	.	.	.	.	.	.	.	.	.	.	.	.	.	.
10	RVA/Human-wt/ZAF/UFS-NGS-NICD419/2007/G2P[4]	.	.	.	.	.	.	.	.	.	.	.	.	.	.	.	.	.	.	.	.	.	.	.	.	.	.	.	.	.	.	.	.	.	.	.	.	.	.	.	.	.	.	.	.	.	.	.	.
11	RVA/Human-wt/ZAF/UFS-NGS-NICD516/2007/G2P[4]	.	.	.	.	.	.	.	.	.	.	.	.	.	.	.	.	.	.	.	.	.	.	.	.	.	.	.	.	.	.	.	.	.	.	.	.	.	.	.	.	.	.	.	.	.	.	.	.
12	RVA/Human-wt/ZAF/UFS-NGS-NICD582/2007/G2P[4]	.	.	.	.	.	.	.	.	.	.	.	.	.	.	.	.	.	.	.	.	.	.	.	.	.	.	.	.	.	.	.	.	.	.	.	.	.	.	.	.	.	.	.	.	.	.	.	.
13	RVA/Human-wt/ZAF/UFS-NGS-NICD626/2007/G2P[4]	.	.	.	.	.	.	.	.	.	.	.	.	.	.	.	.	.	.	.	.	.	.	.	.	.	.	.	.	.	.	.	.	.	.	.	.	.	.	.	.	.	.	.	.	.	.	.	.
14	RVA/Human-wt/ZAF/UFS-NGS-NICD673/2007/G2P[4]	.	.	.	.	.	.	.	.	.	.	.	.	.	.	.	.	.	.	.	.	.	.	.	.	.	.	.	.	.	.	.	.	.	.	.	.	.	.	.	.	.	.	.	.	.	.	.	.
15	RVA/Human-wt/ZAF/UFS-NGS-NICD759/2007/G2P[4]	.	.	.	.	.	.	.	.	.	.	.	.	.	.	.	.	.	.	.	.	.	.	.	.	.	.	.	.	.	.	.	.	.	.	.	.	.	.	.	.	.	.	.	.	.	.	.	.
16	RVA/Human-wt/ZAF/MRC-DPRU81/2007/G2P[4]	.	.	.	.	.	.	.	.	.	.	.	.	.	.	.	.	.	.	.	.	.	.	.	.	.	.	.	.	.	.	.	.	.	.	.	.	.	.	.	.	.	.	.	.	.	.	.	.
17	RVA/Human-wt/ZAF/UFS-NGS-MRC-DPRU1271/2007/G2P[4]	.	.	.	.	.	.	.	.	.	.	.	.	.	.	.	.	.	.	.	.	.	.	.	.	.	.	.	.	.	.	.	.	.	.	.	.	.	.	.	.	.	.	.	.	.	.	.	.
18	RVA/Human-wt/ZAF/UFS-NGS-MRC-DPRU1285/2007/G2P[4]	.	.	.	.	.	.	.	.	.	.	.	.	.	.	.	.	.	.	.	.	.	.	.	.	.	.	.	.	.	.	.	.	.	.	.	.	.	.	.	.	.	.	.	.	.	.	.	.
19	RVA/Human-wt/ZAF/UFS-NGS-NICD1180/2008/G2P[4]	.	.	.	.	.	.	.	.	.	.	.	.	.	.	.	.	.	.	.	.	.	.	.	.	.	.	.	.	.	.	.	.	.	.	.	.	.	.	.	.	.	.	.	.	.	.	.	.
20	RVA/Human-wt/ZAF/UFS-NGS-NICD1079/2008/G2P[4]	.	.	.	.	.	.	.	.	.	.	.	.	.	.	.	.	.	.	.	.	.	.	.	.	.	.	.	.	.	.	.	.	.	.	.	.	.	.	.	.	.	.	.	.	.	.	.	.
21	RVA/Human-wt/ZAF/UFS-NGS-NICD1112/2008/G2P[4]	.	.	.	.	.	.	.	.	.	.	.	.	.	.	.	.	.	.	.	.	.	.	.	.	.	.	.	.	.	.	.	.	.	.	.	.	.	.	.	.	.	.	.	.	.	.	.	.
22	RVA/Human-wt/ZAF/UFS-NGS-NICD1122/2008/G2P[4]	.	.	.	.	.	.	.	.	.	.	.	.	.	.	.	.	.	.	.	.	.	.	.	.	.	.	.	.	.	.	.	.	.	.	.	.	.	.	.	.	.	.	.	.	.	.	.	.
23	RVA/Human-wt/ZAF/UFS-NGS-NICD1138/2008/G2P[4]	.	.	.	.	.	.	.	.	.	.	.	.	.	.	.	.	.	.	.	.	.	.	.	.	.	.	.	.	.	.	.	.	.	.	.	.	.	.	.	.	.	.	.	.	.	.	.	.
24	RVA/Human-wt/ZAF/UFS-NGS-NICD1165/2008/G2P[4]	.	.	.	.	.	.	.	.	.	.	.	.	.	.	.	.	.	.	.	.	.	.	.	.	.	.	.	.	.	.	.	.	.	.	.	.	.	.	.	.	.	.	.	.	.	.	.	.
25	RVA/Human-wt/ZAF/UFS-NGS-NICD1355/2008/G2P[4]	.	.	.	.	.	.	.	.	.	.	.	.	.	.	.	.	.	.	.	.	.	.	.	.	.	.	.	.	.	.	.	.	.	.	.	.	.	.	.	.	.	.	.	.	.	.	.	.
26	RVA/Human-wt/ZAF/UFS-NGS-MRC-DPRU985/2008/G2P[4]	.	.	.	.	.	.	.	.	.	.	.	.	.	.	.	.	.	.	.	.	.	.	.	.	.	.	.	.	.	.	.	.	.	.	.	.	.	.	.	.	.	.	.	.	.	.	.	.
27	RVA/Human-wt/ZAF/UFS-NGS-MRC-DPRU1036/2008/G2P[4]	.	.	.	.	.	.	.	.	.	.	.	.	.	.	.	.	.	.	.	.	.	.	.	.	.	.	.	.	.	.	.	.	.	.	.	.	.	.	.	.	.	.	.	.	.	.	.	.
28	RVA/Human-wt/ZAF/UFS-NGS-MRC-DPRU1040/2008/G2P[4]	.	.	.	.	.	.	.	.	.	.	.	.	.	.	.	.	.	.	.	.	.	.	.	.	.	.	.	.	.	.	.	.	.	.	.	.	.	.	.	.	.	.	.	.	.	.	.	.
29	RVA/Human-wt/ZAF/UFS-NGS-MRC-DPRU1041/2008/G2P[4]	.	.	.	.	.	.	.	.	.	.	.	.	.	.	.	.	.	.	.	.	.	.	.	.	.	.	.	.	.	.	.	.	.	.	.	.	.	.	.	.	.	.	.	.	.	.	.	.
30	RVA/Human-wt/ZAF/UFS-NGS-MRC-DPRU1058/2008/G2P[4]	.	.	.	.	.	.	.	.	.	.	.	.	.	.	.	.	.	.	.	.	.	.	.	.	.	.	.	.	.	.	.	.	.	.	.	.	.	.	.	.	.	.	.	.	.	.	.	.
31	RVA/Human-wt/ZAF/UFS-NGS-MRC-DPRU1901/2008/G2P[4]	.	.	.	.	.	.	.	.	.	.	.	.	.	.	.	.	.	.	.	.	.	.	.	.	.	.	.	.	.	.	.	.	.	.	.	.	.	.	.	.	.	.	.	.	.	.	.	.
32	RVA/Human-wt/ZAF/UFS-NGS-NICD4012/2009/G2P[4]	.	.	.	.	.	.	.	.	.	.	.	.	.	.	.	.	.	.	.	.	.	.	.	.	.	.	.	.	.	.	.	.	.	.	.	.	.	.	.	.	.	.	.	.	.	.	.	.
33	RVA/Human-wt/ZAF/UFS-NGS-NICD3532/2009/G2P[4]	.	.	.	.	.	.	.	.	.	.	.	.	.	.	.	.	.	.	.	.	.	.	.	.	.	.	.	.	.	.	.	.	.	.	.	.	.	.	.	.	.	.	.	.	.	.	.	.
34	RVA/Human-wt/ZAF/UFS-NGS-NICD3518/2009/G2P[4]	.	.	.	.	.	.	.	.	.	.	.	.	.	.	.	.	.	.	.	.	.	.	.	.	.	.	.	.	.	.	.	.	.	.	.	.	.	.	.	.	.	.	.	.	.	.	.	.
35	RVA/Human-wt/ZAF/UFS-NGS-NICD3446/2009/G2P[4]	.	.	.	.	.	.	.	.	.	.	.	.	.	.	.	.	.	.	.	.	.	.	.	.	.	.	.	.	.	.	.	.	.	.	.	.	.	.	.	.	.	.	.	.	.	.	.	.
36	RVA/Human-wt/ZAF/UFS-NGS-NICD3354/2009/G2P[4]	.	.	.	.	.	.	.	.	.	.	.	.	.	.	.	.	.	.	.	.	.	.	.	.	.	.	.	.	.	.	.	.	.	.	.	.	.	.	.	.	.	.	.	.	.	.	.	.
37	RVA/Human-wt/ZAF/UFS-NGS-NICD3442/2009/G2P[4]	.	.	.	.	.	.	.	.	.	.	.	.	.	.	.	.	.	.	.	.	.	.	.	.	.	.	.	.	.	.	.	.	.	.	.	.	.	.	.	.	.	.	.	.	.	.	.	.
38	RVA/Human-wt/ZAF/UFS-NGS-NICD3681/2009/G2P[4]	.	.	.	.	.	.	.	.	.	.	.	.	.	.	.	.	.	.	.	.	.	.	.	.	.	.	.	.	.	.	.	.	.	.	.	.	.	.	.	.	.	.	.	.	.	.	.	.
39	RVA/Human-wt/ZAF/UFS-NGS-NICD4207/2009/G2P[4]	.	.	.	.	.	.	.	.	.	.	.	.	.	.	.	.	.	.	.	.	.	.	.	.	.	.	.	.	.	.	.	.	.	.	.	.	.	.	.	.	.	.	.	.	.	.	.	.
40	RVA/Human-wt/ZAF/MRC-DPRU1061/2009/G2P[4]	.	.	.	.	.	.	.	.	.	.	.	.	.	.	.	.	.	.	.	.	.	.	.	.	.	.	.	.	.	.	.	.	.	.	.	.	.	.	.	.	.	.	.	.	.	.	.	.
41	RVA/Human-wt/ZAF/3203WC/2009/G2P[4]	.	.	.	.	.	.	.	.	.	.	.	.	.	.	.	.	.	.	.	.	.	.	.	.	.	.	.	.	.	.	.	.	.	.	.	.	.	.	.	.	.	.	.	.	.	.	.	.
42	RVA/Human-wt/ZAF/UFS-NGS-MRC-DPRU1071/2009/G2P[4]	.	.	.	.	.	.	.	.	.	.	.	.	.	.	.	.	.	.	.	.	.	.	.	.	.	.	.	.	.	.	.	.	.	.	.	.	.	.	.	.	.	.	.	.	.	.	.	.
43	RVA/Human-wt/ZAF/UFS-NGS-MRC-DPRU1077/2009/G2P[4]	.	.	.	.	.	.	.	.	.	.	.	.	.	.	.	.	.	.	.	.	.	.	.	.	.	.	.	.	.	.	.	.	.	.	.	.	.	.	.	.	.	.	.	.	.	.	.	.
44	RVA/Human-wt/ZAF/UFS-NGS-MRC-DPRU1097/2009/G2P[4]	.	.	.	.	.	.	.	.	.	.	.	.	.	.	.	.	.	.	.	.	.	.	.	.	.	.	.	.	.	.	.	.	.	.	.	.	.	.	.	.	.	.	.	.	.	.	.	.
45	RVA/Human-wt/ZAF/UFS-NGS-MRC-DPRU2288/2009/G2P[4]	.	.	.	.	.	.	.	.	.	.	.	.	.	.	.	.	.	.	.	.	.	.	.	.	.	.	.	.	.	.	.	.	.	.	.	.	.	.	.	.	.	.	.	.	.	.	.	.
46	RVA/Human-wt/ZAF/UFS-NGS-MRC-DPRU2326/2009/G2P[4]	.	.	.	.	.	.	.	.	.	.	.	.	.	.	.	.	.	.	.	.	.	.	.	.	.	.	.	.	.	.	.	.	.	.	.	.	.	.	.	.	.	.	.	.	.	.	.	.
47	RVA/Human-wt/ZAF/UFS-NGS-NICD5625/2010/G2P[4]	.	.	.	.	.	.	.	.	.	.	.	.	.	.	.	.	.	.	.	.	.	.	.	.	.	.	.	.	.	.	.	.	.	.	.	.	.	.	.	.	.	.	.	.	.	.	.	.
48	RVA/Human-wt/ZAF/UFS-NGS-NICD5884/2010/G2P[4]	.	.	.	.	.	.	.	.	.	.	.	.	.	.	.	.	.	.	.	.	.	.	.	.	.	.	.	.	.	.	.	.	.	.	.	N	.	.	.	.	.	.	.	.	.	.	.	.
49	RVA/Human-wt/ZAF/UFS-NGS-NICD6150/2010/G2P[4]	.	.	.	.	.	.	.	.	.	.	.	.	.	.	.	.	.	.	.	.	.	.	.	.	.	.	.	.	.	.	.	.	.	.	.	.	.	.	.	.	.	.	.	.	.	.	.	.
50	RVA/Human-wt/ZAF/UFS-NGS-NICD6171/2010/G2P[4]	.	.	.	.	.	.	.	.	.	.	.	.	.	.	.	.	.	.	.	.	.	.	.	.	.	.	.	.	.	.	.	.	.	.	.	.	.	.	.	.	.	.	.	.	.	.	.	.
51	RVA/Human-wt/ZAF/UFS-NGS-NICD6388/2010/G2P[4]	.	.	.	.	.	.	.	.	.	.	.	.	.	.	.	.	.	.	.	.	.	.	.	.	.	.	.	.	.	.	.	.	.	.	.	.	.	.	.	.	.	.	.	.	.	.	.	.
52	RVA/Human-wt/ZAF/UFS-NGS-NICD6099/2010/G2P[4]	.	.	.	.	.	.	.	.	.	.	.	.	.	.	.	.	.	.	.	.	.	.	.	.	.	.	.	.	.	.	.	.	.	.	.	.	.	.	.	.	.	.	.	.	.	.	.	.
53	RVA/Human-wt/ZAF/UFS-NGS-MRC-DPRU1473/2010/G2P[4]	.	.	.	.	.	.	.	.	.	.	.	.	.	.	.	.	.	.	.	.	.	.	.	.	.	.	.	.	.	.	.	.	.	.	.	.	.	.	.	.	.	.	.	.	.	.	.	.
54	RVA/Human-wt/ZAF/UFS-NGS-MRC-DPRU1507/2010/G2P[4]	.	.	.	.	.	.	.	.	.	.	.	.	.	.	.	.	.	.	.	.	.	.	.	.	.	.	.	.	.	.	.	.	.	.	.	.	.	.	.	.	.	.	.	.	.	.	.	.
55	RVA/Human-wt/ZAF/UFS-NGS-MRC-DPRU1510/2010/G2P[4]	.	.	.	.	.	.	.	.	.	.	.	.	.	.	.	.	.	.	.	.	.	.	.	.	.	.	.	.	.	.	.	.	.	.	.	.	.	.	.	.	.	.	.	.	.	.	.	.
56	RVA/Human-wt/ZAF/UFS-NGS-MRC-DPRU1520/2010/G2P[4]	.	.	.	.	.	.	.	.	.	.	.	.	.	.	.	.	.	.	.	.	.	.	.	.	.	.	.	.	.	.	.	.	.	.	.	.	.	.	.	.	.	.	.	.	.	.	.	.
57	RVA/Human-wt/ZAF/UFS-NGS-NICD9045/2012/G2P[4]	.	.	.	.	.	.	.	.	.	.	.	.	.	.	.	.	.	.	.	.	.	.	.	.	.	.	.	.	.	.	.	.	.	.	.	.	.	.	.	.	.	.	.	.	.	.	.	.
58	RVA/Human-wt/ZAF/UFS-NGS-NICD9040/2012/G2P[4]	.	.	.	.	.	.	.	.	.	.	.	.	.	.	.	.	.	.	.	.	.	.	.	.	.	.	.	.	.	.	.	.	.	.	.	.	.	.	.	.	.	.	.	.	.	.	.	.
59	RVA/Human-wt/ZAF/UFS-NGS-NICD8873/2012/G2P[4]	.	.	.	.	.	.	.	.	.	.	.	.	.	.	.	.	.	.	.	.	.	.	.	.	.	.	.	.	.	.	.	.	.	.	.	.	.	.	.	.	.	.	.	.	.	.	.	.
60	RVA/Human-wt/ZAF/UFS-NGS-NICD8940/2012/G2P[4]	.	.	.	.	.	.	.	.	.	.	.	.	.	.	.	.	.	.	.	.	.	.	.	.	.	.	.	.	.	.	.	.	.	.	.	.	.	.	.	.	.	.	.	.	.	.	.	.
61	RVA/Human-wt/ZAF/UFS-NGS-NICD9031/2012/G2P[4]	.	.	.	.	.	.	.	.	.	.	.	.	.	.	.	.	.	.	.	.	.	.	.	.	.	.	.	.	.	.	.	.	.	.	.	.	.	.	.	.	.	.	.	.	.	.	.	.
62	RVA/Human-wt/ZAF/UFS-NGS-NICD9171/2012/G2P[4]	.	.	.	.	.	.	.	.	.	.	.	.	.	.	.	.	.	.	.	.	.	.	.	.	.	.	.	.	.	.	.	.	.	.	.	.	.	.	.	.	.	.	.	.	.	.	.	.
63	RVA/Human-wt/ZAF/UFS-NGS-NICD9329/2012/G2P[4]	.	.	.	.	.	.	.	.	.	.	.	.	.	.	.	.	.	.	.	.	.	.	.	.	.	.	.	.	.	.	.	.	.	.	.	.	.	.	.	.	.	.	.	.	.	.	.	.
64	RVA/Human-wt/ZAF/UFS-NGS-NICD9554/2012/G2P[4]	.	.	.	.	.	.	.	.	.	.	.	.	.	.	.	.	.	.	.	.	.	.	.	.	.	.	.	.	.	.	.	.	.	.	.	.	.	.	.	.	.	.	.	.	.	.	.	.
65	RVA/Human-wt/ZAF/UFS-NGS-NICD9330/2012/G2P[4]	.	.	.	.	.	.	.	.	.	.	.	.	.	.	.	.	.	.	.	.	.	.	.	.	.	.	.	.	.	.	.	.	.	.	.	.	.	.	.	.	.	.	.	.	.	.	.	.
66	RVA/Human-wt/ZAF/UFS-NGS-NICD9659/2012/G2P[4]	.	.	.	.	.	.	.	.	.	.	.	.	.	.	.	.	.	.	.	.	.	.	.	.	.	.	.	.	.	.	.	.	.	.	.	.	.	.	.	.	.	.	.	.	.	.	.	.
67	RVA/Human-wt/ZAF/UFS-NGS-NICD9335/2012/G2P[4]	.	.	.	.	.	.	.	.	.	.	.	.	.	.	.	.	.	.	.	.	.	.	.	.	.	.	.	.	.	.	.	.	.	.	.	.	.	.	.	.	.	.	.	.	.	.	.	.
68	RVA/Human-wt/ZAF/MRC-DPRU82/2012/G2P[4]	.	.	.	.	.	.	.	.	.	.	.	.	.	.	.	.	.	.	.	.	.	.	.	.	.	.	.	.	.	.	.	I	.	.	.	.	.	.	.	.	.	.	.	.	.	.	.	.
69	RVA/Human-wt/ZAF/UFS-NGS-NICD10248/2013/G2P[4]	.	.	.	.	.	.	.	.	.	.	.	.	.	.	.	.	.	.	.	.	.	.	.	.	.	.	.	.	.	.	.	.	.	.	.	.	.	.	.	.	.	.	.	.	.	.	.	.
70	RVA/Human-wt/ZAF/UFS-NGS-NICD12041/2013/G2P[4]	.	.	.	.	.	.	.	.	.	.	.	.	.	.	.	.	.	.	.	.	.	.	.	.	.	.	.	.	.	.	.	.	.	.	.	.	.	.	.	.	.	.	.	.	.	.	.	.
71	RVA/Human-wt/ZAF/UFS-NGS-MRC-DPRU60/2013/G2P[4]	.	.	.	.	.	.	.	.	.	.	.	.	.	.	.	.	.	.	.	.	.	.	.	.	.	.	.	.	.	.	.	.	.	.	.	.	.	.	.	.	.	.	.	.	.	.	.	.
72	RVA/Human-wt/ZAF/UFS-NGS-MRC-DPRU68/2013/G2P[4]	.	.	.	.	.	.	.	.	.	.	.	.	.	.	.	.	.	.	.	.	.	.	.	.	.	.	.	.	.	.	.	.	.	.	.	.	.	.	.	.	.	.	.	.	.	.	.	.
73	RVA/Human-wt/ZAF/UFS-NGS-MRC-DPRU75/2013/G2P[4]	.	.	.	.	.	.	.	.	.	.	.	.	.	.	.	.	.	.	.	.	.	.	.	.	.	.	.	.	.	.	.	.	.	.	.	.	.	.	.	.	.	.	.	.	.	.	.	.
74	RVA/Human-wt/ZAF/UFS-NGS-MRC-DPRU81/2013/G2P[4]	.	.	.	.	.	.	.	.	.	.	.	.	.	.	.	.	.	.	.	.	.	.	.	.	.	.	.	.	.	.	.	.	.	.	.	.	.	.	.	.	.	.	.	.	.	.	.	.
75	RVA/Human-wt/ZAF/UFS-NGS-MRC-DPRU84/2013/G2P[4]	.	.	.	.	.	.	.	.	.	.	.	.	.	.	.	.	.	.	.	.	.	.	.	.	.	.	.	.	.	.	.	.	.	.	.	.	.	.	.	.	.	.	.	.	.	.	.	.
76	RVA/Human-wt/ZAF/UFS-NGS-MRC-DPRU182/2013/G2P[4]	.	.	.	.	.	.	.	.	.	.	.	.	.	.	.	.	.	.	.	.	.	.	.	.	.	.	.	.	.	.	.	.	.	.	.	.	.	.	.	.	.	.	.	.	.	.	.	.
77	RVA/Human-wt/ZAF/UFS-NGS-MRC-DPRU185/2013/G2P[4]	.	.	.	.	.	.	.	.	.	.	.	.	.	.	.	.	.	.	.	.	.	.	.	.	.	.	.	.	.	.	.	.	.	.	.	.	.	.	.	.	.	.	.	.	.	.	.	.
78	RVA/Human-wt/ZAF/UFS-NGS-MRC-DPRU198/2013/G2P[4]	.	.	.	.	.	.	.	.	.	.	.	.	.	.	.	.	.	.	.	.	.	.	.	.	.	.	.	.	.	.	.	.	.	.	.	.	.	.	.	.	.	.	.	.	.	.	.	.
79	RVA/Human-wt/ZAF/UFS-NGS-MRC-DPRU200/2013/G2P[4]	.	.	.	.	.	.	.	.	.	.	.	.	.	.	.	.	.	.	.	.	.	.	.	.	.	.	.	.	.	.	.	.	.	.	.	.	.	.	.	.	.	.	.	.	.	.	.	.
80	RVA/Human-wt/ZAF/UFS-NGS-MRC-DPRU203/2013/G2P[4]	.	.	.	.	.	.	.	.	.	.	.	.	.	.	.	.	.	.	.	.	.	.	.	.	.	.	.	.	.	.	.	.	.	.	.	.	.	.	.	.	.	.	.	.	.	.	.	.
81	RVA/Human-wt/ZAF/UFS-NGS-MRC-DPRU975/2013/G2P[4]	.	.	.	.	.	.	.	.	.	.	.	.	.	.	.	.	.	.	.	.	.	.	.	.	.	.	.	.	.	.	.	.	.	.	.	.	.	.	.	.	.	.	.	.	.	.	.	.
82	RVA/Human-wt/ZAF/UFS-NGS-MRC-DPRU986/2013/G2P[4]	.	.	.	.	.	.	.	.	.	.	.	.	.	.	.	.	.	.	.	.	.	.	.	.	.	.	.	.	.	.	.	.	.	.	.	.	.	.	.	.	.	.	.	.	.	.	.	.
83	RVA/Human-wt/ZAF/UFS-NGS-MRC-DPRU978/2013/G2P[4]	.	.	.	.	.	.	.	.	.	.	.	.	.	.	.	.	.	.	.	.	.	.	.	.	.	.	.	.	.	.	.	.	.	.	.	.	.	.	.	.	.	.	.	.	.	.	.	.
84	RVA/Human-wt/ZAF/UFS-NGS-NICD13907/2014/G2P[4]	.	.	.	.	.	.	.	.	.	.	.	.	.	.	.	.	.	.	.	.	.	.	.	.	.	.	.	.	.	.	.	.	.	.	.	.	.	.	.	.	.	.	.	.	.	.	.	.
85	RVA/Human-wt/ZAF/UFS-NGS-NICD13335/2014/G2P[4]	.	.	.	.	.	.	.	.	.	.	.	.	.	.	.	.	.	.	.	.	.	.	.	.	.	.	.	.	.	.	.	.	.	.	.	.	.	.	.	.	.	.	.	.	.	.	.	.
86	RVA/Human-wt/ZAF/UFS-NGS-NICD12832/2014/G2P[4]	.	.	.	.	.	.	.	.	.	.	.	.	.	.	.	.	.	.	.	.	.	.	.	.	.	.	.	.	.	.	.	.	.	.	.	.	.	.	V	.	.	.	.	.	.	.	.	.
87	RVA/Human-wt/ZAF/UFS-NGS-NICD12795/2014/G2P[4]	.	.	.	.	.	.	.	.	.	.	.	.	.	.	.	.	.	.	.	.	.	.	.	.	.	.	.	.	.	.	.	.	.	.	.	.	.	.	.	.	.	.	.	.	.	.	.	.
88	RVA/Human-wt/ZAF/UFS-NGS-NICD12838/2014/G2P[4]	.	.	.	.	.	.	.	.	.	.	.	.	.	.	.	.	.	.	.	.	.	.	.	.	.	.	.	.	.	.	.	.	.	.	.	.	.	.	.	.	.	.	.	.	.	.	.	.
89	RVA/Human-wt/ZAF/UFS-NGS-NICD13081/2014/G2P[4]	.	.	.	.	.	.	.	.	.	.	.	.	.	.	.	.	.	.	.	.	.	.	.	.	.	.	.	.	.	.	.	.	.	.	.	.	.	.	.	.	.	.	.	.	.	.	.	.
90	RVA/Human-wt/ZAF/UFS-NGS-NICD13083/2014/G2P[4]	.	.	.	.	.	.	.	.	.	.	.	.	.	.	.	.	.	.	.	.	.	.	.	.	.	.	.	.	.	.	.	.	.	.	.	.	.	.	.	.	.	.	.	.	.	.	.	.
91	RVA/Human-wt/ZAF/UFS-NGS-NICD13333/2014/G2P[4]	.	.	.	.	.	.	.	.	.	.	.	.	.	.	.	.	.	.	.	.	.	.	.	.	.	.	.	.	.	.	.	.	.	.	.	.	.	.	.	.	.	.	.	.	.	.	.	.
92	RVA/Human-wt/ZAF/UFS-NGS-NICD13522/2014/G2P[4]	.	.	.	.	.	.	.	.	.	.	.	.	.	.	.	.	.	.	.	.	.	.	.	.	.	.	.	.	.	.	.	.	.	.	.	.	.	.	.	.	.	.	.	.	.	.	.	.
93	RVA/Human-wt/ZAF/UFS-NGS-NICD13791/2014/G2P[4]	.	.	.	.	.	.	.	.	.	.	.	.	.	.	.	.	.	.	.	.	.	.	.	.	.	.	.	.	.	.	.	.	.	.	.	.	.	.	.	.	.	.	.	.	.	.	.	.
94	RVA/Human-wt/ZAF/UFS-NGS-NICD13878/2014/G2P[4]	.	.	.	.	.	.	.	.	.	.	.	.	.	.	.	.	.	.	.	.	.	.	.	.	.	.	.	.	.	.	.	.	.	.	.	.	.	.	.	.	.	.	.	.	.	.	.	.
95	RVA/Human-wt/ZAF/UFS-NGS-MRC-DPRU952/2014/G2P[4]	.	.	.	.	.	.	.	.	.	.	.	.	.	.	.	.	.	.	.	.	.	.	.	.	.	.	.	.	.	.	.	.	.	.	.	.	.	.	.	.	.	.	.	.	.	.	.	.
96	RVA/Human-wt/ZAF/UFS-NGS-NICD14647/2015/G2P[4]	.	.	.	.	.	.	.	.	.	.	.	.	.	.	.	.	.	.	.	.	.	.	.	.	.	.	.	.	.	.	.	.	.	.	.	.	.	.	.	.	.	.	.	.	.	.	.	.
97	RVA/Human-wt/ZAF/UFS-NGS-NICD15034/2015/G2P[4]	.	.	.	.	.	.	.	.	.	.	.	.	.	.	.	.	.	.	.	.	.	.	.	.	.	.	.	.	.	.	.	.	.	.	.	.	.	.	.	.	.	.	.	.	.	.	.	.
98	RVA/Human-wt/ZAF/UFS-NGS-NICD15385/2015/G2P[4]	.	.	.	.	.	.	.	.	.	.	.	.	.	.	.	.	.	.	.	.	.	I	.	.	.	.	.	.	.	.	.	.	.	.	.	.	.	.	.	.	.	.	.	.	.	.	.	.
99	RVA/Human-wt/ZAF/UFS-NGS-NICD15070/2015/G2P[4]	.	.	.	.	.	.	.	.	.	.	.	.	.	.	.	.	.	.	.	.	.	.	.	.	.	.	.	.	.	.	.	.	.	.	.	.	.	.	.	.	.	.	.	.	.	.	.	.
100	RVA/Human-wt/ZAF/UFS-NGS-NICD16983/2016/G2P[4]	.	.	.	.	.	.	.	.	.	.	.	.	.	.	.	.	.	.	.	.	.	.	.	.	.	.	.	.	.	.	.	.	.	.	.	.	.	.	.	.	.	.	.	.	.	.	.	.
101	RVA/Human-wt/ZAF/UFS-NGS-NICD17155/2016/G2P[4]	.	.	.	.	.	.	.	.	.	.	.	.	.	.	.	.	.	.	.	.	.	.	.	.	.	.	.	.	.	.	.	.	.	.	.	.	.	.	.	.	.	.	.	.	.	.	.	.
102	RVA/Human-wt/ZAF/UFS-NGS-MRC-DPRU12323/2016/G2P[4]	.	.	.	.	.	.	.	.	.	.	.	.	.	.	.	.	.	.	.	.	.	.	.	.	.	.	.	.	.	.	.	.	.	.	.	.	.	.	.	.	.	.	.	.	.	.	.	.
103	RVA/Human-wt/ZAF/UFS-NGS-NICD18920/2017/G2P[4]	.	.	.	.	.	.	.	.	.	.	.	.	.	.	.	.	.	.	.	.	.	.	.	.	.	.	.	.	.	.	.	.	.	.	.	.	.	.	.	.	.	.	.	.	.	.	.	.
		251	252	253	254	255	256	257	258	259	260	261	262	263	264	265	266	267	268	269	270	271	272	273	274	275	276	277	278	279	280	281	282	283	284	285	286	287	288	289	290	291	292	293	294	295	296	297	298
1	RVA/Human-wt/ZAF/UFS-NGS-MRC-DPRU2123/2003/G2P[4]	L	V	A	L	V	D	I	N	G	T	F	I	T	N	E	E	L	E	L	E	F	S	N	K	Y	V	R	A	I	V	P	D	Q	T	F	D	E	L	K	Q	M	L	N	S	M	R	K	A
2	RVA/Human-wt/ZAF/UFS-NGS-MRC-DPRU531/2003/G2P[4]	.	.	.	.	.	.	.	.	.	.	.	.	.	.	.	.	.	.	.	.	.	.	.	.	.	.	.	.	.	.	.	.	.	.	.	.	.	.	.	.	.	.	D	N	.	.	.	.
3	RVA/Human-wt/ZAF/UFS-NGS-MRC-DPRU580/2003/G2P[4]	.	.	.	.	.	.	.	.	.	.	.	.	.	.	.	.	.	.	.	.	.	.	.	.	.	.	.	.	.	.	.	.	.	.	.	.	.	.	.	.	.	.	D	N	.	.	.	.
4	RVA/Human-wt/ZAF/UFS-NGS-MRC-DPRU594/2003/G2P[4]	.	.	.	.	.	.	.	.	.	.	.	.	.	.	.	.	.	.	.	.	.	.	.	.	.	.	.	.	.	.	.	.	.	.	.	.	.	.	.	.	.	.	.	.	.	.	.	.
5	RVA/Human-wt/ZAF/UFS-NGS-MRC-DPRU603/2003/G2P[4]	.	.	.	.	.	.	.	.	.	.	.	.	.	.	.	.	.	.	.	.	.	.	.	.	.	.	.	.	.	.	.	.	.	.	.	.	.	.	.	.	.	.	.	.	.	.	.	.
6	RVA/Human-wt/ZAF/UFS-NGS-MRC-DPRU667/2003/G2P[4]	.	.	.	.	.	.	.	.	.	.	.	.	.	.	.	.	.	.	.	.	.	.	.	.	.	.	.	.	.	.	.	.	.	.	.	.	.	.	.	.	.	.	.	.	.	.	.	.
7	RVA/Human-wt/ZAF/MRC-DPRU618/2003/G2P[4]	.	.	.	.	.	.	.	.	.	.	.	.	.	.	.	.	.	.	.	.	.	.	.	.	.	.	.	.	.	.	.	.	.	.	.	.	.	.	.	.	.	.	D	N	.	.	.	.
8	RVA/Human-wt/ZAF/UFS-NGS-MRC-DPRU764/2006/G2P[4]	.	.	.	.	.	.	.	.	.	.	.	.	.	.	.	.	.	.	.	.	.	.	.	.	.	.	.	.	.	.	.	.	.	.	.	.	.	.	.	.	.	.	.	.	.	.	.	.
9	RVA/Human-wt/ZAF/UFS-NGS-NICD150/2007/G2P[4]	.	.	.	.	.	.	.	.	.	.	.	.	.	.	.	.	.	.	.	.	.	.	.	.	.	.	.	.	.	.	.	.	.	.	.	.	.	.	.	.	.	.	.	.	.	.	.	.
10	RVA/Human-wt/ZAF/UFS-NGS-NICD419/2007/G2P[4]	.	.	.	.	.	.	.	.	.	.	.	.	.	.	.	.	.	.	.	.	.	.	.	.	.	.	.	.	.	.	.	.	.	.	.	.	.	.	.	.	.	.	.	.	.	.	.	V
11	RVA/Human-wt/ZAF/UFS-NGS-NICD516/2007/G2P[4]	.	.	.	.	.	.	.	.	.	.	.	.	.	.	.	.	.	.	.	.	.	.	.	.	.	.	.	.	.	.	.	.	.	.	.	.	.	.	.	.	.	.	.	.	.	.	.	.
12	RVA/Human-wt/ZAF/UFS-NGS-NICD582/2007/G2P[4]	.	.	.	.	.	.	.	.	.	.	.	.	.	.	.	.	.	.	.	.	.	.	.	.	.	.	.	.	.	.	.	.	.	.	.	.	.	.	.	.	.	.	.	.	.	.	.	.
13	RVA/Human-wt/ZAF/UFS-NGS-NICD626/2007/G2P[4]	.	.	.	.	.	.	.	.	.	.	.	.	.	.	.	.	.	.	.	.	.	.	.	.	.	.	.	.	.	.	.	.	.	.	.	.	.	.	.	.	.	.	.	.	.	.	.	.
14	RVA/Human-wt/ZAF/UFS-NGS-NICD673/2007/G2P[4]	.	.	.	.	.	.	.	.	.	.	.	.	.	.	.	.	.	.	.	.	.	.	.	.	.	.	.	.	.	.	.	.	.	.	.	.	.	.	.	.	.	.	.	.	.	.	.	.
15	RVA/Human-wt/ZAF/UFS-NGS-NICD759/2007/G2P[4]	.	.	.	.	.	.	.	.	.	.	.	.	.	.	.	.	.	.	.	.	.	.	.	.	.	.	.	.	.	.	.	.	.	.	.	.	.	.	.	.	.	.	.	.	.	.	.	.
16	RVA/Human-wt/ZAF/MRC-DPRU81/2007/G2P[4]	.	.	.	.	.	.	.	.	.	.	.	.	.	.	.	.	.	.	.	.	.	.	.	.	.	.	.	.	.	.	.	.	.	.	.	.	.	.	.	.	.	.	.	.	.	.	.	.
17	RVA/Human-wt/ZAF/UFS-NGS-MRC-DPRU1271/2007/G2P[4]	.	.	.	.	.	.	.	.	.	.	.	.	.	.	.	.	.	.	.	.	.	.	.	.	.	.	.	.	.	.	.	.	.	.	.	.	.	.	.	.	.	.	.	.	.	.	.	.
18	RVA/Human-wt/ZAF/UFS-NGS-MRC-DPRU1285/2007/G2P[4]	.	.	.	.	.	.	.	.	.	.	.	.	.	.	.	.	.	.	.	.	.	.	.	.	.	.	.	.	.	.	.	.	.	.	.	.	.	.	.	.	.	.	.	.	.	.	.	.
19	RVA/Human-wt/ZAF/UFS-NGS-NICD1180/2008/G2P[4]	.	.	.	.	.	.	.	.	.	.	.	.	.	.	.	.	.	.	.	.	.	.	.	.	.	.	.	.	.	.	.	.	.	.	.	.	.	.	.	.	.	.	.	.	.	.	.	.
20	RVA/Human-wt/ZAF/UFS-NGS-NICD1079/2008/G2P[4]	.	.	.	.	.	.	.	.	.	.	.	.	.	.	.	.	.	.	.	.	.	.	.	.	.	.	.	.	.	.	.	.	.	.	.	.	.	.	.	.	.	.	.	.	.	.	.	.
21	RVA/Human-wt/ZAF/UFS-NGS-NICD1112/2008/G2P[4]	.	.	.	.	.	.	.	.	.	.	.	.	.	.	.	.	.	.	.	.	.	.	.	.	.	.	.	.	.	.	.	.	.	.	.	.	.	.	.	.	.	.	.	.	.	.	.	.
22	RVA/Human-wt/ZAF/UFS-NGS-NICD1122/2008/G2P[4]	.	.	.	.	.	.	.	.	.	.	.	.	.	.	.	.	.	.	.	.	.	.	.	.	.	.	.	.	.	.	.	.	.	.	.	.	.	.	.	.	.	.	.	.	.	.	.	.
23	RVA/Human-wt/ZAF/UFS-NGS-NICD1138/2008/G2P[4]	.	.	.	.	.	.	.	.	.	.	.	.	.	.	.	.	.	.	.	.	.	.	.	.	.	.	.	.	.	.	.	.	.	.	.	.	.	.	.	.	.	.	.	.	.	.	.	.
24	RVA/Human-wt/ZAF/UFS-NGS-NICD1165/2008/G2P[4]	.	.	.	.	.	.	.	.	.	.	.	.	.	.	.	.	.	.	.	.	.	.	.	.	.	.	.	.	V	.	.	.	.	.	.	.	.	.	.	.	.	.	.	.	.	.	.	.
25	RVA/Human-wt/ZAF/UFS-NGS-NICD1355/2008/G2P[4]	.	.	.	.	.	.	.	.	.	.	.	.	.	.	.	.	.	.	.	.	.	.	.	.	.	.	.	.	.	.	.	.	.	.	.	.	.	.	.	.	.	.	.	.	.	.	.	.
26	RVA/Human-wt/ZAF/UFS-NGS-MRC-DPRU985/2008/G2P[4]	.	.	.	.	.	.	.	.	.	.	.	.	.	.	.	.	.	.	.	.	.	.	.	.	.	.	.	.	.	.	.	.	.	.	.	.	.	.	.	.	.	.	.	.	.	.	.	.
27	RVA/Human-wt/ZAF/UFS-NGS-MRC-DPRU1036/2008/G2P[4]	.	.	.	.	.	.	.	.	.	.	.	.	.	.	.	.	.	.	.	.	.	.	.	.	.	.	.	.	.	.	.	.	.	.	.	.	.	.	.	.	.	.	.	.	.	.	.	.
28	RVA/Human-wt/ZAF/UFS-NGS-MRC-DPRU1040/2008/G2P[4]	.	.	.	.	.	.	.	.	.	.	.	.	.	.	.	.	.	.	.	.	.	.	.	.	.	.	.	.	.	.	.	.	.	.	.	.	.	.	.	.	.	.	.	.	.	.	.	.
29	RVA/Human-wt/ZAF/UFS-NGS-MRC-DPRU1041/2008/G2P[4]	.	.	.	.	.	.	.	.	.	.	.	.	.	.	.	.	.	.	.	.	.	.	.	.	.	.	.	.	.	.	.	.	.	.	.	.	.	.	.	.	.	.	D	N	.	.	.	.
30	RVA/Human-wt/ZAF/UFS-NGS-MRC-DPRU1058/2008/G2P[4]	.	.	.	.	.	.	.	.	.	.	.	.	.	.	.	.	.	.	.	.	.	.	.	.	.	.	.	.	V	.	.	.	.	.	.	.	.	.	.	.	.	.	.	.	.	.	E	.
31	RVA/Human-wt/ZAF/UFS-NGS-MRC-DPRU1901/2008/G2P[4]	.	.	.	.	.	.	.	.	.	.	.	.	.	.	.	.	.	.	.	.	.	.	.	.	.	.	.	.	.	.	.	.	.	.	.	.	.	.	.	.	.	.	.	.	.	.	.	.
32	RVA/Human-wt/ZAF/UFS-NGS-NICD4012/2009/G2P[4]	.	.	.	.	.	.	.	.	.	.	.	.	.	.	.	.	.	.	.	.	.	.	.	.	.	.	.	.	.	.	.	.	.	.	.	.	.	.	.	.	.	.	.	.	.	.	.	.
33	RVA/Human-wt/ZAF/UFS-NGS-NICD3532/2009/G2P[4]	.	.	.	.	.	.	.	.	.	.	.	.	.	.	.	.	.	.	.	.	.	.	.	.	.	.	.	.	.	.	.	.	.	.	.	.	.	.	.	.	.	.	.	.	.	.	.	.
34	RVA/Human-wt/ZAF/UFS-NGS-NICD3518/2009/G2P[4]	.	.	.	.	.	.	.	.	.	.	.	.	.	.	.	.	.	.	.	.	.	.	.	.	.	.	.	.	V	.	.	.	.	.	.	.	.	.	.	.	.	.	.	.	.	.	.	.
35	RVA/Human-wt/ZAF/UFS-NGS-NICD3446/2009/G2P[4]	.	.	.	.	.	.	.	.	.	.	.	.	.	.	.	.	.	.	.	.	.	.	.	.	.	.	.	.	.	.	.	.	.	.	.	.	.	.	.	.	.	.	.	.	.	.	.	.
36	RVA/Human-wt/ZAF/UFS-NGS-NICD3354/2009/G2P[4]	.	.	.	.	.	.	.	.	.	.	.	.	.	.	.	.	.	.	.	.	.	.	.	.	.	.	.	.	.	.	.	.	.	.	.	.	.	.	.	.	.	.	D	N	.	.	.	.
37	RVA/Human-wt/ZAF/UFS-NGS-NICD3442/2009/G2P[4]	.	.	.	.	.	.	.	.	.	.	.	.	.	.	.	.	.	.	.	.	.	.	.	.	.	.	.	.	.	.	.	.	.	.	.	.	.	.	.	.	.	.	.	.	.	.	.	.
38	RVA/Human-wt/ZAF/UFS-NGS-NICD3681/2009/G2P[4]	.	.	.	.	.	.	.	.	.	.	.	.	.	.	.	.	.	.	.	.	.	.	.	.	.	.	.	.	.	.	.	.	.	.	.	.	.	.	.	.	.	.	.	.	.	.	.	.
39	RVA/Human-wt/ZAF/UFS-NGS-NICD4207/2009/G2P[4]	.	.	.	.	.	.	.	.	.	.	.	.	.	.	.	.	.	.	.	.	.	.	.	.	.	.	.	.	.	.	.	.	.	.	.	.	.	.	.	.	.	.	.	.	.	.	.	.
40	RVA/Human-wt/ZAF/MRC-DPRU1061/2009/G2P[4]	.	.	.	.	.	.	.	.	.	.	.	.	.	.	.	.	.	.	.	.	.	.	.	.	.	.	.	.	.	.	.	.	.	.	.	.	.	.	.	.	.	.	.	.	.	.	.	.
41	RVA/Human-wt/ZAF/3203WC/2009/G2P[4]	.	.	.	.	.	.	.	.	.	.	.	.	.	.	.	.	.	.	.	.	.	.	.	.	.	.	.	.	.	.	.	.	.	.	.	.	.	.	.	.	.	.	.	.	.	.	.	.
42	RVA/Human-wt/ZAF/UFS-NGS-MRC-DPRU1071/2009/G2P[4]	.	.	.	.	.	.	.	.	.	.	.	.	.	.	.	.	.	.	.	.	.	.	.	.	.	.	.	.	.	.	.	.	.	.	.	.	.	.	.	.	.	.	.	.	.	.	.	.
43	RVA/Human-wt/ZAF/UFS-NGS-MRC-DPRU1077/2009/G2P[4]	.	.	.	.	.	.	.	.	.	.	.	.	.	.	.	.	.	.	.	.	.	.	.	.	.	.	.	.	.	.	.	.	.	.	.	.	.	.	.	.	.	.	.	.	.	K	.	.
44	RVA/Human-wt/ZAF/UFS-NGS-MRC-DPRU1097/2009/G2P[4]	.	.	.	.	.	.	.	.	.	.	.	.	.	.	.	.	.	.	.	.	.	.	.	.	.	.	.	.	.	.	.	.	.	.	.	.	.	.	.	.	.	.	.	.	.	.	.	.
45	RVA/Human-wt/ZAF/UFS-NGS-MRC-DPRU2288/2009/G2P[4]	.	.	.	.	.	.	.	.	.	.	.	.	.	.	.	.	.	.	.	.	.	.	.	.	.	.	.	.	.	.	.	.	.	.	.	.	.	.	.	.	.	.	.	.	.	.	.	.
46	RVA/Human-wt/ZAF/UFS-NGS-MRC-DPRU2326/2009/G2P[4]	.	.	.	.	.	.	.	.	.	.	.	.	.	.	.	.	.	.	.	.	.	.	.	.	.	.	.	.	.	.	.	.	.	.	.	.	.	.	.	.	.	.	.	.	.	.	.	.
47	RVA/Human-wt/ZAF/UFS-NGS-NICD5625/2010/G2P[4]	.	.	.	.	.	.	.	.	.	.	.	.	.	.	.	.	.	.	.	.	.	.	.	.	.	.	.	.	.	.	.	.	.	.	.	.	.	.	.	.	.	.	.	.	.	.	.	.
48	RVA/Human-wt/ZAF/UFS-NGS-NICD5884/2010/G2P[4]	.	.	.	.	.	.	.	.	.	.	.	.	.	.	.	.	.	.	.	.	.	.	.	.	.	.	.	.	.	.	.	.	.	.	.	.	.	.	.	.	.	.	.	.	.	.	.	.
49	RVA/Human-wt/ZAF/UFS-NGS-NICD6150/2010/G2P[4]	.	.	.	.	.	.	.	.	.	.	.	.	.	.	.	.	.	.	.	.	.	.	.	.	.	.	.	.	.	.	.	.	.	.	.	.	.	.	.	.	.	.	.	.	.	.	.	.
50	RVA/Human-wt/ZAF/UFS-NGS-NICD6171/2010/G2P[4]	.	.	.	.	.	.	.	.	.	.	.	.	.	.	.	.	.	.	.	.	.	.	.	.	.	.	.	.	.	.	.	.	.	.	.	.	.	.	.	.	.	.	.	.	.	.	.	.
51	RVA/Human-wt/ZAF/UFS-NGS-NICD6388/2010/G2P[4]	.	.	.	.	.	.	.	.	.	.	.	.	.	.	.	.	.	.	.	.	.	.	.	.	.	.	.	.	.	.	.	.	.	.	.	.	.	.	.	.	.	.	.	N	.	.	.	.
52	RVA/Human-wt/ZAF/UFS-NGS-NICD6099/2010/G2P[4]	.	.	.	.	.	.	.	.	.	.	.	.	.	.	.	.	.	.	.	.	.	.	.	.	.	.	.	.	.	.	.	.	.	.	.	.	.	.	.	.	.	.	.	.	.	.	.	.
53	RVA/Human-wt/ZAF/UFS-NGS-MRC-DPRU1473/2010/G2P[4]	.	.	.	.	.	.	.	.	.	.	.	.	.	.	.	.	.	.	.	.	.	.	.	.	.	.	.	.	.	.	.	.	.	.	.	.	.	.	.	.	.	.	.	.	.	.	.	.
54	RVA/Human-wt/ZAF/UFS-NGS-MRC-DPRU1507/2010/G2P[4]	.	.	.	.	.	.	.	.	.	.	.	.	.	.	.	.	.	.	.	.	.	.	.	.	.	.	.	.	.	.	.	.	.	.	.	.	.	.	.	.	.	.	.	.	.	.	.	.
55	RVA/Human-wt/ZAF/UFS-NGS-MRC-DPRU1510/2010/G2P[4]	.	.	.	.	.	.	.	.	.	.	.	.	.	.	.	.	.	.	.	.	.	.	.	.	.	.	.	.	.	.	.	.	.	.	.	.	.	.	.	.	.	.	.	.	.	.	.	.
56	RVA/Human-wt/ZAF/UFS-NGS-MRC-DPRU1520/2010/G2P[4]	.	.	.	.	.	.	.	.	.	.	.	.	.	.	.	.	.	.	.	.	.	.	.	.	.	.	.	.	.	.	.	.	.	.	.	.	.	.	.	.	.	.	.	.	.	.	.	.
57	RVA/Human-wt/ZAF/UFS-NGS-NICD9045/2012/G2P[4]	.	.	.	.	.	.	.	.	.	.	.	.	.	.	.	.	.	.	.	.	.	.	.	.	.	.	.	.	.	.	.	.	.	.	.	.	.	.	.	.	.	.	D	N	.	.	.	.
58	RVA/Human-wt/ZAF/UFS-NGS-NICD9040/2012/G2P[4]	.	.	.	.	.	.	.	.	.	.	.	.	.	.	.	.	.	.	.	.	.	.	.	.	.	.	.	.	.	.	.	.	.	.	.	.	.	.	.	.	.	.	D	N	.	.	.	.
59	RVA/Human-wt/ZAF/UFS-NGS-NICD8873/2012/G2P[4]	.	.	.	.	.	.	.	.	.	.	.	.	.	.	.	.	.	.	.	.	.	.	.	.	.	.	.	.	.	.	.	.	.	.	.	.	.	.	.	.	.	.	D	N	.	.	.	.
60	RVA/Human-wt/ZAF/UFS-NGS-NICD8940/2012/G2P[4]	.	.	.	.	.	.	.	.	.	.	.	.	.	.	.	.	.	.	.	.	.	.	.	.	.	.	.	.	.	.	.	.	.	.	.	.	.	.	.	.	.	.	D	N	.	.	.	.
61	RVA/Human-wt/ZAF/UFS-NGS-NICD9031/2012/G2P[4]	.	.	.	.	.	.	.	.	.	.	.	.	.	.	.	.	.	.	.	.	.	.	.	.	.	.	.	.	.	.	.	.	.	.	.	.	.	.	.	.	.	.	D	N	.	.	.	.
62	RVA/Human-wt/ZAF/UFS-NGS-NICD9171/2012/G2P[4]	.	.	.	.	.	.	.	.	.	.	.	.	.	.	.	.	.	.	.	.	.	.	.	.	.	.	.	.	.	.	.	.	.	.	.	.	.	.	.	.	.	.	D	N	.	.	.	.
63	RVA/Human-wt/ZAF/UFS-NGS-NICD9329/2012/G2P[4]	.	.	.	.	.	.	.	.	.	.	.	.	.	.	.	.	.	.	.	.	.	.	.	.	.	.	.	.	.	.	.	.	.	.	.	.	.	.	.	.	.	.	D	N	.	.	.	.
64	RVA/Human-wt/ZAF/UFS-NGS-NICD9554/2012/G2P[4]	.	.	.	.	.	.	.	.	.	.	.	.	.	.	.	.	.	.	.	.	.	.	.	.	.	.	.	.	.	.	.	.	.	.	.	.	.	.	.	.	.	.	D	N	.	.	.	.
65	RVA/Human-wt/ZAF/UFS-NGS-NICD9330/2012/G2P[4]	.	.	.	.	.	.	.	.	.	.	.	.	.	.	.	.	.	.	.	.	.	.	.	.	.	.	.	.	.	.	.	.	.	.	.	.	.	.	.	.	.	.	D	N	.	.	.	.
66	RVA/Human-wt/ZAF/UFS-NGS-NICD9659/2012/G2P[4]	.	.	.	.	.	.	.	.	.	.	.	.	.	.	.	.	.	.	.	.	.	.	.	.	.	.	.	.	.	.	.	.	.	.	.	.	.	.	.	.	.	.	D	N	.	.	.	.
67	RVA/Human-wt/ZAF/UFS-NGS-NICD9335/2012/G2P[4]	.	.	.	.	.	.	.	.	.	.	.	.	.	.	.	.	.	.	.	.	.	.	.	.	.	.	.	.	.	.	.	.	.	.	.	.	.	.	.	.	.	.	D	N	.	.	.	.
68	RVA/Human-wt/ZAF/MRC-DPRU82/2012/G2P[4]	.	.	.	.	.	.	.	.	.	.	.	.	.	.	.	.	.	.	.	.	.	.	.	.	.	.	.	.	.	.	.	.	.	.	.	.	.	.	.	.	.	.	.	.	.	.	.	.
69	RVA/Human-wt/ZAF/UFS-NGS-NICD10248/2013/G2P[4]	.	.	.	.	.	.	.	.	.	.	.	.	.	.	.	.	.	.	.	.	.	.	.	.	.	.	.	.	.	.	.	.	.	.	.	.	.	.	.	.	.	.	D	N	.	.	.	.
70	RVA/Human-wt/ZAF/UFS-NGS-NICD12041/2013/G2P[4]	.	.	.	.	.	.	.	.	.	.	.	.	.	.	.	.	.	.	.	.	.	.	.	.	.	.	.	.	.	.	.	.	.	.	.	.	.	.	.	.	.	.	D	N	.	.	.	.
71	RVA/Human-wt/ZAF/UFS-NGS-MRC-DPRU60/2013/G2P[4]	.	.	.	.	.	.	.	.	.	.	.	.	.	.	.	.	.	.	.	.	.	.	.	.	.	.	.	.	.	.	.	.	.	.	.	.	.	.	.	.	.	.	D	N	.	.	.	.
72	RVA/Human-wt/ZAF/UFS-NGS-MRC-DPRU68/2013/G2P[4]	.	.	.	.	.	.	.	.	.	.	.	.	.	.	.	.	.	.	.	.	.	.	.	.	.	.	.	.	.	.	.	.	.	.	.	.	.	.	.	.	.	.	D	N	.	.	.	.
73	RVA/Human-wt/ZAF/UFS-NGS-MRC-DPRU75/2013/G2P[4]	.	.	.	.	.	.	.	.	.	.	.	.	.	.	.	.	.	.	.	.	.	.	.	.	.	.	.	.	.	.	.	.	.	.	.	.	.	.	.	.	.	.	D	N	.	.	.	.
74	RVA/Human-wt/ZAF/UFS-NGS-MRC-DPRU81/2013/G2P[4]	.	.	.	.	.	.	.	.	.	.	.	.	.	.	.	.	.	.	.	.	.	.	.	.	.	.	.	.	.	.	.	.	.	.	.	.	.	.	.	.	.	.	D	N	.	.	.	.
75	RVA/Human-wt/ZAF/UFS-NGS-MRC-DPRU84/2013/G2P[4]	.	.	.	.	.	.	.	.	.	.	.	.	.	.	.	.	.	.	.	.	.	.	.	.	.	.	.	.	.	.	.	.	.	.	.	.	.	.	.	.	.	.	D	N	.	.	.	.
76	RVA/Human-wt/ZAF/UFS-NGS-MRC-DPRU182/2013/G2P[4]	.	.	.	.	.	.	.	.	.	.	.	.	.	.	.	.	.	.	.	.	.	.	.	.	.	.	.	.	.	.	.	.	.	.	.	.	.	.	.	.	.	.	D	N	.	.	.	.
77	RVA/Human-wt/ZAF/UFS-NGS-MRC-DPRU185/2013/G2P[4]	.	.	.	.	.	.	.	.	.	.	.	.	.	.	.	.	.	.	.	.	.	.	.	.	.	.	.	.	.	.	.	.	.	.	.	.	.	.	.	.	.	.	D	N	.	.	.	.
78	RVA/Human-wt/ZAF/UFS-NGS-MRC-DPRU198/2013/G2P[4]	.	.	.	.	.	.	.	.	.	.	.	.	.	.	.	.	.	.	.	.	.	.	.	.	.	.	.	.	.	.	.	.	.	.	.	.	.	.	.	.	.	.	D	N	.	.	.	.
79	RVA/Human-wt/ZAF/UFS-NGS-MRC-DPRU200/2013/G2P[4]	.	.	.	.	.	.	.	.	.	.	.	.	.	.	.	.	.	.	.	.	.	.	.	.	.	.	.	.	.	.	.	.	.	.	.	.	.	.	.	.	.	.	D	N	.	.	.	.
80	RVA/Human-wt/ZAF/UFS-NGS-MRC-DPRU203/2013/G2P[4]	.	.	.	.	.	.	.	S	.	.	.	.	.	.	.	.	.	.	.	.	.	.	.	.	.	.	.	.	.	.	.	.	.	.	.	.	.	.	.	.	.	.	D	N	.	.	.	.
81	RVA/Human-wt/ZAF/UFS-NGS-MRC-DPRU975/2013/G2P[4]	.	.	.	.	.	.	.	.	.	.	.	.	.	.	.	.	.	.	.	.	.	.	.	.	.	.	.	.	.	.	.	.	.	.	.	.	.	.	.	.	.	.	D	N	.	.	.	.
82	RVA/Human-wt/ZAF/UFS-NGS-MRC-DPRU986/2013/G2P[4]	.	.	.	.	.	.	.	.	.	.	.	.	.	.	.	.	.	.	.	.	.	.	.	.	.	.	.	.	.	.	.	.	.	.	.	.	.	.	.	.	.	.	D	N	.	.	.	.
83	RVA/Human-wt/ZAF/UFS-NGS-MRC-DPRU978/2013/G2P[4]	.	.	.	.	.	.	.	.	.	.	.	.	.	.	.	.	.	.	.	.	.	.	.	.	.	.	.	.	.	.	.	.	.	.	.	.	.	.	.	.	.	.	D	N	.	.	.	.
84	RVA/Human-wt/ZAF/UFS-NGS-NICD13907/2014/G2P[4]	.	.	.	.	.	.	.	.	.	.	.	.	.	.	.	.	.	.	.	.	.	.	.	.	.	.	.	.	.	.	.	.	.	.	.	.	.	.	.	.	.	.	D	N	.	.	.	.
85	RVA/Human-wt/ZAF/UFS-NGS-NICD13335/2014/G2P[4]	.	.	.	.	.	.	.	.	.	.	.	.	.	.	.	.	.	.	.	.	.	.	.	.	.	.	.	.	.	.	.	.	.	.	.	.	.	.	.	.	.	.	D	N	.	.	.	.
86	RVA/Human-wt/ZAF/UFS-NGS-NICD12832/2014/G2P[4]	.	.	.	.	.	.	.	.	.	.	.	.	.	.	.	.	.	.	.	.	.	.	.	.	.	.	.	.	.	.	.	.	.	.	.	.	.	.	.	.	.	.	D	N	.	.	.	.
87	RVA/Human-wt/ZAF/UFS-NGS-NICD12795/2014/G2P[4]	.	.	.	.	.	.	.	.	.	.	.	.	.	.	.	.	.	.	.	.	.	.	.	.	.	.	.	.	.	.	.	.	.	.	.	.	.	.	.	.	.	.	D	N	.	.	.	.
88	RVA/Human-wt/ZAF/UFS-NGS-NICD12838/2014/G2P[4]	.	.	.	.	.	.	.	.	.	.	.	.	.	.	.	.	.	.	.	.	.	.	.	.	.	.	.	.	.	.	.	.	.	.	.	.	.	.	.	.	.	.	D	N	.	.	.	.
89	RVA/Human-wt/ZAF/UFS-NGS-NICD13081/2014/G2P[4]	.	.	.	.	.	.	.	.	.	.	.	.	.	.	.	.	.	.	.	.	.	.	.	.	.	.	.	.	.	.	.	.	.	.	.	.	.	.	.	.	.	.	D	N	.	.	.	.
90	RVA/Human-wt/ZAF/UFS-NGS-NICD13083/2014/G2P[4]	.	.	.	.	.	.	.	.	.	.	.	.	.	.	.	.	.	.	.	.	.	.	.	.	.	.	.	.	.	.	.	.	.	.	.	.	.	.	.	.	.	.	D	N	.	.	.	.
91	RVA/Human-wt/ZAF/UFS-NGS-NICD13333/2014/G2P[4]	.	.	.	.	.	.	.	.	.	.	.	.	.	.	.	.	.	.	.	.	.	.	.	.	.	.	.	.	.	.	.	.	.	.	.	.	.	.	.	.	.	.	D	N	.	.	.	.
92	RVA/Human-wt/ZAF/UFS-NGS-NICD13522/2014/G2P[4]	.	.	.	.	.	.	.	.	.	.	.	.	.	.	.	.	.	.	.	.	.	.	.	.	.	.	.	.	.	.	.	.	.	.	.	.	.	.	.	.	.	.	D	N	.	.	.	.
93	RVA/Human-wt/ZAF/UFS-NGS-NICD13791/2014/G2P[4]	.	.	.	.	.	.	.	.	.	.	.	.	.	.	.	.	.	.	.	.	.	.	.	.	.	.	.	.	.	.	.	.	.	.	.	.	.	.	.	.	.	.	D	N	.	.	.	.
94	RVA/Human-wt/ZAF/UFS-NGS-NICD13878/2014/G2P[4]	.	.	.	.	.	.	.	.	.	.	.	.	.	.	.	.	.	.	.	.	.	.	.	.	.	.	.	.	.	.	.	.	.	.	.	.	.	.	.	.	.	.	D	N	.	.	.	.
95	RVA/Human-wt/ZAF/UFS-NGS-MRC-DPRU952/2014/G2P[4]	.	.	.	.	.	.	.	.	.	.	.	.	.	.	.	.	.	.	.	.	.	.	.	.	.	.	.	.	.	.	.	.	.	.	.	.	.	.	.	.	.	.	.	.	.	.	.	.
96	RVA/Human-wt/ZAF/UFS-NGS-NICD14647/2015/G2P[4]	.	.	.	.	.	.	.	.	.	.	.	.	.	.	.	.	.	.	.	.	.	.	.	.	.	.	.	.	.	.	.	.	.	.	.	.	.	.	.	.	.	.	D	N	.	.	.	.
97	RVA/Human-wt/ZAF/UFS-NGS-NICD15034/2015/G2P[4]	.	.	.	.	.	.	.	.	.	.	.	.	.	.	.	.	.	.	.	.	.	.	.	.	.	.	.	.	.	.	.	.	.	.	.	.	.	.	.	.	.	.	D	N	.	.	.	.
98	RVA/Human-wt/ZAF/UFS-NGS-NICD15385/2015/G2P[4]	.	.	.	.	.	.	.	.	.	.	.	.	.	.	.	.	.	.	.	.	.	.	.	.	.	.	.	.	.	.	.	.	.	.	.	.	.	.	.	.	.	.	D	N	.	.	.	.
99	RVA/Human-wt/ZAF/UFS-NGS-NICD15070/2015/G2P[4]	.	.	.	.	.	.	.	.	.	.	.	.	.	.	.	.	.	.	.	.	.	.	.	.	.	.	.	.	.	.	.	.	.	.	.	.	.	.	.	.	.	.	D	N	.	.	.	.
100	RVA/Human-wt/ZAF/UFS-NGS-NICD16983/2016/G2P[4]	.	.	.	.	.	.	.	.	.	.	.	.	.	.	.	.	.	.	.	.	.	.	.	.	.	.	.	.	.	.	.	.	.	.	.	.	.	.	.	.	.	.	D	N	.	.	.	.
101	RVA/Human-wt/ZAF/UFS-NGS-NICD17155/2016/G2P[4]	.	.	.	.	.	.	.	.	.	.	.	.	.	.	.	.	.	.	.	.	.	.	.	.	.	.	.	.	.	.	.	.	.	.	.	.	.	.	.	.	.	.	D	N	.	.	.	.
102	RVA/Human-wt/ZAF/UFS-NGS-MRC-DPRU12323/2016/G2P[4]	.	.	.	.	.	.	.	.	.	.	.	.	.	.	.	.	.	.	.	.	.	.	.	.	.	.	.	.	.	.	.	.	.	.	.	.	.	.	.	.	.	.	D	N	.	.	.	.
103	RVA/Human-wt/ZAF/UFS-NGS-NICD18920/2017/G2P[4]	.	.	.	.	.	.	.	.	.	.	.	.	.	.	.	.	.	.	.	.	.	.	.	.	.	.	.	.	.	.	.	.	.	.	.	.	.	.	.	.	.	.	D	N	.	.	.	.
		501	502	503	504	505	506	507	508	509	510	511	512	513	514	515	516	517	518	519	520	521	522	523	524	525	526	527	528	529	530	531	532	533	534	535	536	537	538	539	540	541	542	543	544	545	546	547	548
1	RVA/Human-wt/ZAF/UFS-NGS-MRC-DPRU2123/2003/G2P[4]	L	S	Y	G	D	V	T	R	F	L	S	N	N	A	M	V	L	Y	T	D	V	S	Q	W	D	S	S	Q	H	N	T	Q	P	F	R	K	G	I	I	M	G	L	D	I	L	A	N	M
2	RVA/Human-wt/ZAF/UFS-NGS-MRC-DPRU531/2003/G2P[4]	.	.	.	.	.	.	.	.	.	.	.	.	.	.	.	.	.	.	.	.	.	.	.	.	.	.	.	.	.	.	.	.	.	.	.	.	.	.	.	.	.	.	.	.	.	.	.	.
3	RVA/Human-wt/ZAF/UFS-NGS-MRC-DPRU580/2003/G2P[4]	.	.	.	.	.	.	.	.	.	.	.	.	.	.	.	.	.	.	.	.	.	.	.	.	.	.	.	.	.	.	.	.	.	.	.	.	.	.	.	.	.	.	.	.	.	.	.	.
4	RVA/Human-wt/ZAF/UFS-NGS-MRC-DPRU594/2003/G2P[4]	.	.	.	.	.	.	.	.	.	.	.	.	.	.	.	.	.	.	.	.	.	.	.	.	.	.	.	.	.	.	.	.	.	.	.	.	.	.	.	.	.	.	.	.	.	.	.	.
5	RVA/Human-wt/ZAF/UFS-NGS-MRC-DPRU603/2003/G2P[4]	.	.	.	.	.	.	.	.	.	.	.	.	.	.	.	.	.	.	.	.	.	.	.	.	.	.	.	.	.	.	.	.	.	.	.	.	.	.	.	.	.	.	.	.	.	.	.	.
6	RVA/Human-wt/ZAF/UFS-NGS-MRC-DPRU667/2003/G2P[4]	.	.	.	.	.	.	.	.	.	.	.	.	.	.	.	.	.	.	.	.	.	.	.	.	.	.	.	.	.	.	.	.	.	.	.	.	.	.	.	.	.	.	.	.	.	.	.	.
7	RVA/Human-wt/ZAF/MRC-DPRU618/2003/G2P[4]	.	.	.	.	.	.	.	.	.	.	.	.	.	.	.	.	.	.	.	.	.	.	.	.	.	.	.	.	.	.	.	.	.	.	.	.	.	.	.	.	.	.	.	.	.	.	.	.
8	RVA/Human-wt/ZAF/UFS-NGS-MRC-DPRU764/2006/G2P[4]	.	.	.	.	.	.	.	.	.	.	.	.	.	.	.	.	.	.	.	.	.	.	.	.	.	.	.	.	.	.	.	.	.	.	.	.	.	.	.	.	.	.	.	.	.	.	.	.
9	RVA/Human-wt/ZAF/UFS-NGS-NICD150/2007/G2P[4]	.	.	.	.	.	.	.	.	.	.	.	.	.	.	.	.	.	.	.	.	.	.	.	.	.	.	.	.	.	.	.	.	.	.	.	.	.	.	.	.	.	.	.	.	.	.	.	.
10	RVA/Human-wt/ZAF/UFS-NGS-NICD419/2007/G2P[4]	.	.	.	.	.	.	.	.	.	.	.	.	.	.	.	.	.	.	.	.	.	.	.	.	.	.	.	.	.	.	.	.	.	.	.	.	.	.	.	.	.	.	.	.	.	.	.	.
11	RVA/Human-wt/ZAF/UFS-NGS-NICD516/2007/G2P[4]	.	.	.	.	.	.	.	.	.	.	.	.	.	.	.	.	.	.	.	.	.	.	.	.	.	.	.	.	.	.	.	.	.	.	.	.	.	.	.	.	.	.	.	.	.	.	.	.
12	RVA/Human-wt/ZAF/UFS-NGS-NICD582/2007/G2P[4]	.	.	.	.	.	.	.	.	.	.	.	.	.	.	.	.	.	.	.	.	.	.	.	.	.	.	.	.	.	.	.	.	.	.	.	.	.	.	.	.	.	.	.	.	.	.	.	.
13	RVA/Human-wt/ZAF/UFS-NGS-NICD626/2007/G2P[4]	.	.	.	.	.	.	.	.	.	.	.	.	.	.	.	.	.	.	.	.	.	.	.	.	.	.	.	.	.	.	.	.	.	.	.	.	.	.	.	.	.	.	.	.	.	.	.	.
14	RVA/Human-wt/ZAF/UFS-NGS-NICD673/2007/G2P[4]	.	.	.	.	.	.	.	.	.	.	.	.	.	.	.	.	.	.	.	.	.	.	.	.	.	.	.	.	.	.	.	.	.	.	.	.	.	.	.	.	.	.	.	.	.	.	.	.
15	RVA/Human-wt/ZAF/UFS-NGS-NICD759/2007/G2P[4]	.	.	.	.	.	.	.	.	.	.	.	.	.	.	.	.	.	.	.	.	.	.	.	.	.	.	.	.	.	.	.	.	.	.	.	.	.	.	.	.	.	.	.	.	.	.	.	.
16	RVA/Human-wt/ZAF/MRC-DPRU81/2007/G2P[4]	.	.	.	.	.	.	.	.	.	.	.	.	.	.	.	.	.	.	.	.	.	.	.	.	.	.	.	.	.	.	.	.	.	.	.	.	.	.	.	.	.	.	.	.	.	.	.	.
17	RVA/Human-wt/ZAF/UFS-NGS-MRC-DPRU1271/2007/G2P[4]	.	.	.	.	.	.	.	.	.	.	.	.	.	.	.	.	.	.	.	.	.	.	.	.	.	.	.	.	.	.	.	.	.	.	.	.	.	.	.	.	.	.	.	.	.	.	.	.
18	RVA/Human-wt/ZAF/UFS-NGS-MRC-DPRU1285/2007/G2P[4]	.	.	.	.	.	.	.	.	.	.	.	.	.	.	.	.	.	.	.	.	.	.	.	.	.	.	.	.	.	.	.	.	.	.	.	.	.	.	.	.	.	.	.	.	.	.	.	.
19	RVA/Human-wt/ZAF/UFS-NGS-NICD1180/2008/G2P[4]	.	.	.	.	.	.	.	.	.	.	.	.	.	.	.	.	.	.	.	.	.	.	.	.	.	.	.	.	.	.	.	.	.	.	.	.	.	.	.	.	.	.	.	.	.	.	.	.
20	RVA/Human-wt/ZAF/UFS-NGS-NICD1079/2008/G2P[4]	.	.	.	.	.	.	.	.	.	.	.	.	.	.	.	.	.	.	.	.	.	.	.	.	.	.	.	.	.	.	.	.	.	.	.	.	.	.	.	.	.	.	.	.	.	.	.	.
21	RVA/Human-wt/ZAF/UFS-NGS-NICD1112/2008/G2P[4]	.	.	.	.	.	.	.	.	.	.	.	.	.	.	.	.	.	.	.	.	.	.	.	.	.	.	.	.	.	.	.	.	.	.	.	.	.	.	.	.	.	.	.	.	.	.	.	.
22	RVA/Human-wt/ZAF/UFS-NGS-NICD1122/2008/G2P[4]	.	.	.	.	.	.	.	.	.	.	.	.	.	.	.	.	.	.	.	.	.	.	.	.	.	.	.	.	.	.	.	.	.	.	.	.	.	.	.	.	.	.	.	.	.	.	.	.
23	RVA/Human-wt/ZAF/UFS-NGS-NICD1138/2008/G2P[4]	.	.	.	.	.	.	.	.	.	.	.	.	.	.	.	.	.	.	.	.	.	.	.	.	.	.	.	.	.	.	.	.	.	.	.	.	.	.	.	.	.	.	.	.	.	.	.	.
24	RVA/Human-wt/ZAF/UFS-NGS-NICD1165/2008/G2P[4]	.	.	.	.	.	.	.	.	.	.	.	.	.	.	.	.	.	.	.	.	.	.	.	.	.	.	.	.	.	.	.	.	.	.	.	.	.	.	.	.	.	.	.	.	.	.	.	.
25	RVA/Human-wt/ZAF/UFS-NGS-NICD1355/2008/G2P[4]	.	.	.	.	.	.	.	.	.	.	.	.	.	.	.	.	.	.	.	.	.	.	.	.	.	.	.	.	.	.	.	.	.	.	.	.	.	.	.	.	.	.	.	.	.	.	.	.
26	RVA/Human-wt/ZAF/UFS-NGS-MRC-DPRU985/2008/G2P[4]	.	.	.	.	.	.	.	.	.	.	.	.	.	.	.	.	.	.	.	.	.	.	.	.	.	.	.	.	.	.	.	.	.	.	.	.	.	.	.	.	.	.	.	.	.	.	.	.
27	RVA/Human-wt/ZAF/UFS-NGS-MRC-DPRU1036/2008/G2P[4]	.	.	.	.	.	.	.	.	.	.	.	.	.	.	.	.	.	.	.	.	.	.	.	.	.	.	.	.	.	.	.	.	.	.	.	.	.	.	.	.	.	.	.	.	.	.	.	.
28	RVA/Human-wt/ZAF/UFS-NGS-MRC-DPRU1040/2008/G2P[4]	.	.	.	.	.	.	.	.	.	.	.	.	.	.	.	.	.	.	.	.	.	.	.	.	.	.	.	.	.	.	.	.	.	.	.	.	.	.	.	.	.	.	.	.	.	.	.	.
29	RVA/Human-wt/ZAF/UFS-NGS-MRC-DPRU1041/2008/G2P[4]	.	.	.	.	.	.	.	.	.	.	.	.	.	.	.	.	.	.	.	.	.	.	.	.	.	.	.	.	.	.	.	.	.	.	.	.	.	.	.	.	.	.	.	.	.	.	.	.
30	RVA/Human-wt/ZAF/UFS-NGS-MRC-DPRU1058/2008/G2P[4]	.	.	.	.	.	.	.	.	.	.	.	.	.	.	.	.	.	.	.	.	.	.	.	.	.	.	.	.	.	.	.	.	.	.	.	.	.	.	.	.	.	.	.	.	.	.	.	.
31	RVA/Human-wt/ZAF/UFS-NGS-MRC-DPRU1901/2008/G2P[4]	.	.	.	.	.	.	.	.	.	.	.	.	.	.	.	.	.	.	.	.	.	.	.	.	.	.	.	.	.	.	.	.	.	.	.	.	.	.	.	.	.	.	.	.	.	.	.	.
32	RVA/Human-wt/ZAF/UFS-NGS-NICD4012/2009/G2P[4]	.	.	.	.	.	.	.	.	.	.	.	.	.	.	.	.	.	.	.	.	.	.	.	.	.	.	.	.	.	.	.	.	.	.	.	.	.	.	.	.	.	.	.	.	.	.	.	.
33	RVA/Human-wt/ZAF/UFS-NGS-NICD3532/2009/G2P[4]	.	.	.	.	.	.	.	.	.	.	.	.	.	.	.	.	.	.	.	.	.	.	.	.	.	.	.	.	.	.	.	.	.	.	.	.	.	.	.	.	.	.	.	.	.	.	.	.
34	RVA/Human-wt/ZAF/UFS-NGS-NICD3518/2009/G2P[4]	.	.	.	.	.	.	.	.	.	.	.	.	.	.	.	.	.	.	.	.	.	.	.	.	.	.	.	.	.	.	.	.	.	.	.	.	.	.	.	.	.	.	.	.	.	.	.	.
35	RVA/Human-wt/ZAF/UFS-NGS-NICD3446/2009/G2P[4]	.	.	.	.	.	.	.	.	.	.	.	.	.	.	.	.	.	.	.	.	.	.	.	.	.	.	.	.	.	.	.	.	.	.	.	.	.	.	.	.	.	.	.	.	.	.	.	.
36	RVA/Human-wt/ZAF/UFS-NGS-NICD3354/2009/G2P[4]	.	.	.	.	.	.	.	.	.	.	.	.	.	.	.	.	.	.	.	.	.	.	.	.	.	.	.	.	.	.	.	.	.	.	.	.	.	.	.	.	.	.	.	.	.	.	.	.
37	RVA/Human-wt/ZAF/UFS-NGS-NICD3442/2009/G2P[4]	.	.	.	.	.	.	.	.	.	.	.	.	.	.	.	.	.	.	.	.	.	.	.	.	.	.	.	.	.	.	.	.	.	.	.	.	.	.	.	.	.	.	.	.	.	.	.	.
38	RVA/Human-wt/ZAF/UFS-NGS-NICD3681/2009/G2P[4]	.	.	.	.	.	.	.	.	.	.	.	.	.	.	.	.	.	.	.	.	.	.	.	.	.	.	.	.	.	.	.	.	.	.	.	.	.	.	.	.	.	.	.	.	.	.	.	.
39	RVA/Human-wt/ZAF/UFS-NGS-NICD4207/2009/G2P[4]	.	.	.	.	.	.	.	.	.	.	.	.	.	.	.	.	.	.	.	.	.	.	.	.	.	.	.	.	.	.	.	.	.	.	.	.	.	.	.	.	.	.	.	.	.	.	.	.
40	RVA/Human-wt/ZAF/MRC-DPRU1061/2009/G2P[4]	.	.	.	.	.	.	.	.	.	.	.	.	.	.	.	.	.	.	.	.	.	.	.	.	.	.	.	.	.	.	.	.	.	.	.	.	.	.	.	.	.	.	.	.	.	.	.	.
41	RVA/Human-wt/ZAF/3203WC/2009/G2P[4]	.	.	.	.	.	.	.	.	.	.	.	.	.	.	.	.	.	.	.	.	.	.	.	.	.	.	.	.	.	.	.	.	.	.	.	.	.	.	.	.	.	.	.	.	.	.	.	.
42	RVA/Human-wt/ZAF/UFS-NGS-MRC-DPRU1071/2009/G2P[4]	.	.	.	.	.	.	.	.	.	.	.	.	.	.	.	.	.	.	.	.	.	.	.	.	.	.	.	.	.	.	.	.	.	.	.	.	.	.	.	.	.	.	.	.	.	.	.	.
43	RVA/Human-wt/ZAF/UFS-NGS-MRC-DPRU1077/2009/G2P[4]	.	.	.	.	.	.	.	.	.	.	.	.	.	.	.	.	.	.	.	.	.	.	.	.	.	.	.	.	.	.	.	.	.	.	.	.	.	.	.	.	.	.	.	.	.	.	.	.
44	RVA/Human-wt/ZAF/UFS-NGS-MRC-DPRU1097/2009/G2P[4]	.	.	.	.	.	.	.	.	.	.	.	.	.	.	.	.	.	.	.	.	.	.	.	.	.	.	.	.	.	.	.	.	.	.	.	.	.	.	.	.	.	.	.	.	.	.	.	.
45	RVA/Human-wt/ZAF/UFS-NGS-MRC-DPRU2288/2009/G2P[4]	.	.	.	.	.	.	.	.	.	.	.	.	.	.	.	.	.	.	.	.	.	.	.	.	.	.	.	.	.	.	.	.	.	.	.	.	.	.	.	.	.	.	.	.	.	.	.	.
46	RVA/Human-wt/ZAF/UFS-NGS-MRC-DPRU2326/2009/G2P[4]	.	.	.	.	.	.	.	.	.	.	.	.	.	.	.	.	.	.	.	.	.	.	.	.	.	.	.	.	.	.	.	.	.	.	.	.	.	.	.	.	.	.	.	.	.	.	.	.
47	RVA/Human-wt/ZAF/UFS-NGS-NICD5625/2010/G2P[4]	.	.	.	.	.	.	.	.	.	.	.	.	.	.	.	.	.	.	.	.	.	.	.	.	.	.	.	.	.	.	.	.	.	.	.	.	.	.	.	.	.	.	.	.	.	.	.	.
48	RVA/Human-wt/ZAF/UFS-NGS-NICD5884/2010/G2P[4]	.	.	.	.	.	.	.	.	.	.	.	.	.	.	.	.	.	.	.	.	.	.	.	.	.	.	.	.	.	.	.	.	.	.	.	.	.	.	.	.	.	.	.	.	.	.	.	.
49	RVA/Human-wt/ZAF/UFS-NGS-NICD6150/2010/G2P[4]	.	.	.	.	.	.	.	.	.	.	.	.	.	.	.	.	.	.	.	.	.	.	.	.	.	.	.	.	.	.	.	.	.	.	.	.	.	.	.	.	.	.	.	.	.	.	.	.
50	RVA/Human-wt/ZAF/UFS-NGS-NICD6171/2010/G2P[4]	.	.	.	.	.	.	.	.	.	.	.	.	.	.	.	.	.	.	.	.	.	.	.	.	.	.	.	.	.	.	.	.	.	.	.	.	.	.	.	.	.	.	.	.	.	.	.	.
51	RVA/Human-wt/ZAF/UFS-NGS-NICD6388/2010/G2P[4]	.	.	.	.	.	.	.	.	.	.	.	.	.	.	.	.	.	.	.	.	.	.	.	.	.	.	.	.	.	.	.	.	.	.	.	.	.	.	.	.	.	.	.	.	.	.	.	.
52	RVA/Human-wt/ZAF/UFS-NGS-NICD6099/2010/G2P[4]	.	.	.	.	.	.	.	.	.	.	.	.	.	.	.	.	.	.	.	.	.	.	.	.	.	.	.	.	.	.	.	.	.	.	.	.	.	.	.	.	.	.	.	.	.	.	.	.
53	RVA/Human-wt/ZAF/UFS-NGS-MRC-DPRU1473/2010/G2P[4]	.	.	.	.	.	.	.	.	.	.	.	.	.	.	.	.	.	.	.	.	.	.	.	.	.	.	.	.	.	.	.	.	.	.	.	.	.	.	.	.	.	.	.	.	.	.	.	.
54	RVA/Human-wt/ZAF/UFS-NGS-MRC-DPRU1507/2010/G2P[4]	.	.	.	.	.	.	.	.	.	.	.	.	.	.	.	.	.	.	.	.	.	.	.	.	.	.	.	.	.	.	.	.	.	.	.	.	.	.	.	.	.	.	.	.	.	.	.	.
55	RVA/Human-wt/ZAF/UFS-NGS-MRC-DPRU1510/2010/G2P[4]	.	.	.	.	.	.	.	.	.	.	.	.	.	.	.	.	.	.	.	.	.	.	.	.	.	.	.	.	.	.	.	.	.	.	.	.	.	.	.	.	.	.	.	.	.	.	.	.
56	RVA/Human-wt/ZAF/UFS-NGS-MRC-DPRU1520/2010/G2P[4]	.	.	.	.	.	.	.	.	.	.	.	.	.	.	.	.	.	.	.	.	.	.	.	.	.	.	.	.	.	.	.	.	.	.	.	.	.	.	.	.	.	.	.	.	.	.	.	.
57	RVA/Human-wt/ZAF/UFS-NGS-NICD9045/2012/G2P[4]	.	.	.	.	.	.	.	.	.	.	.	.	.	.	.	.	.	.	.	.	.	.	.	.	.	.	.	.	.	.	.	.	.	.	.	.	.	.	.	.	.	.	.	.	.	.	.	.
58	RVA/Human-wt/ZAF/UFS-NGS-NICD9040/2012/G2P[4]	.	.	.	.	.	.	.	.	.	.	.	.	.	.	.	.	.	.	.	.	.	.	.	.	.	.	.	.	.	.	.	.	.	.	.	.	.	.	.	.	.	.	.	.	.	.	.	.
59	RVA/Human-wt/ZAF/UFS-NGS-NICD8873/2012/G2P[4]	.	.	.	.	.	.	.	.	.	.	.	.	.	.	.	.	.	.	.	.	.	.	.	.	.	.	.	.	.	.	.	.	.	.	.	.	.	.	.	.	.	.	.	.	.	.	.	.
60	RVA/Human-wt/ZAF/UFS-NGS-NICD8940/2012/G2P[4]	.	.	.	.	.	.	.	.	.	.	.	.	.	.	.	.	.	.	.	.	.	.	.	.	.	.	.	.	.	.	.	.	.	.	.	.	.	.	.	.	.	.	.	.	.	.	.	.
61	RVA/Human-wt/ZAF/UFS-NGS-NICD9031/2012/G2P[4]	.	.	.	.	.	.	.	.	.	.	.	.	.	.	.	.	.	.	.	.	.	.	.	.	.	.	.	.	.	.	.	.	.	.	.	.	.	.	.	.	.	.	.	.	.	.	.	.
62	RVA/Human-wt/ZAF/UFS-NGS-NICD9171/2012/G2P[4]	.	.	.	.	.	.	.	.	.	.	.	.	.	.	.	.	.	.	.	.	.	.	.	.	.	.	.	.	.	.	.	.	.	.	.	.	.	.	.	.	.	.	.	.	.	.	.	.
63	RVA/Human-wt/ZAF/UFS-NGS-NICD9329/2012/G2P[4]	.	.	.	.	.	.	.	.	.	.	.	.	.	.	.	.	.	.	.	.	.	.	.	.	.	.	.	.	.	.	.	.	.	.	.	.	.	.	.	.	.	.	.	.	.	.	.	.
64	RVA/Human-wt/ZAF/UFS-NGS-NICD9554/2012/G2P[4]	.	.	.	.	.	.	.	.	.	.	.	.	.	.	.	.	.	.	.	.	.	.	.	.	.	.	.	.	.	.	.	.	.	.	.	.	.	.	.	.	.	.	.	.	.	.	.	.
65	RVA/Human-wt/ZAF/UFS-NGS-NICD9330/2012/G2P[4]	.	.	.	.	.	.	.	.	.	.	.	.	.	.	.	.	.	.	.	.	.	.	.	.	.	.	.	.	.	.	.	.	.	.	.	.	.	.	.	.	.	.	.	.	.	.	.	.
66	RVA/Human-wt/ZAF/UFS-NGS-NICD9659/2012/G2P[4]	.	.	.	.	.	.	.	.	.	.	.	.	.	.	.	.	.	.	.	.	.	.	.	.	.	.	.	.	.	.	.	.	.	.	.	.	.	.	.	.	.	.	.	.	.	.	.	.
67	RVA/Human-wt/ZAF/UFS-NGS-NICD9335/2012/G2P[4]	.	.	.	.	.	.	.	.	.	.	.	.	.	.	.	.	.	.	.	.	.	.	.	.	.	.	.	.	.	.	.	.	.	.	.	.	.	.	.	.	.	.	.	.	.	.	.	.
68	RVA/Human-wt/ZAF/MRC-DPRU82/2012/G2P[4]	.	.	.	.	.	.	.	.	.	.	.	.	.	.	.	.	.	.	.	.	.	.	.	.	.	.	.	.	.	.	.	.	.	.	.	.	.	.	.	.	.	.	.	.	.	.	.	.
69	RVA/Human-wt/ZAF/UFS-NGS-NICD10248/2013/G2P[4]	.	.	.	.	.	.	.	.	.	.	.	.	.	.	.	.	.	.	.	.	.	.	.	.	.	.	.	.	.	.	.	.	.	.	.	.	.	.	.	.	.	.	.	.	.	.	.	.
70	RVA/Human-wt/ZAF/UFS-NGS-NICD12041/2013/G2P[4]	.	.	.	.	.	.	.	.	.	.	.	.	.	.	.	.	.	.	.	.	.	.	.	.	.	.	.	.	.	.	.	.	.	.	.	.	.	.	.	.	.	.	.	.	.	.	.	.
71	RVA/Human-wt/ZAF/UFS-NGS-MRC-DPRU60/2013/G2P[4]	.	.	.	.	.	.	.	.	.	.	.	.	.	.	.	.	.	.	.	.	.	.	.	.	.	.	.	.	.	.	.	.	.	.	.	.	.	.	.	.	.	.	.	.	.	.	.	.
72	RVA/Human-wt/ZAF/UFS-NGS-MRC-DPRU68/2013/G2P[4]	.	.	.	.	.	.	.	.	.	.	.	.	.	.	.	.	.	.	.	.	.	.	.	.	.	.	.	.	.	.	.	.	.	.	.	.	.	.	.	.	.	.	.	.	.	.	.	.
73	RVA/Human-wt/ZAF/UFS-NGS-MRC-DPRU75/2013/G2P[4]	.	.	.	.	.	.	.	.	.	.	.	.	.	.	.	.	.	.	.	.	.	.	.	.	.	.	.	.	.	.	.	.	.	.	.	.	.	.	.	.	.	.	.	.	.	.	.	.
74	RVA/Human-wt/ZAF/UFS-NGS-MRC-DPRU81/2013/G2P[4]	.	.	.	.	.	.	.	.	.	.	.	.	.	.	.	.	.	.	.	.	.	.	.	.	.	.	.	.	.	.	.	.	.	.	.	.	.	.	.	.	.	.	.	.	.	.	.	.
75	RVA/Human-wt/ZAF/UFS-NGS-MRC-DPRU84/2013/G2P[4]	.	.	.	.	.	.	.	.	.	.	.	.	.	.	.	.	.	.	.	.	.	.	.	.	.	.	.	.	.	.	.	.	.	.	.	.	.	.	.	.	.	.	.	.	.	.	.	.
76	RVA/Human-wt/ZAF/UFS-NGS-MRC-DPRU182/2013/G2P[4]	.	.	.	.	.	.	.	.	.	.	.	.	.	.	.	.	.	.	.	.	.	.	.	.	.	.	.	.	.	.	.	.	.	.	.	.	.	.	.	.	.	.	.	.	.	.	.	.
77	RVA/Human-wt/ZAF/UFS-NGS-MRC-DPRU185/2013/G2P[4]	.	.	.	.	.	.	.	.	.	.	.	.	.	.	.	.	.	.	.	.	.	.	.	.	.	.	.	.	.	.	.	.	.	.	.	.	.	.	.	.	.	.	.	.	.	.	.	.
78	RVA/Human-wt/ZAF/UFS-NGS-MRC-DPRU198/2013/G2P[4]	.	.	.	.	.	.	.	.	.	.	.	.	.	.	.	.	.	.	.	.	.	.	.	.	.	.	.	.	.	.	.	.	.	.	.	.	.	.	.	.	.	.	.	.	.	.	.	.
79	RVA/Human-wt/ZAF/UFS-NGS-MRC-DPRU200/2013/G2P[4]	.	.	.	.	.	.	.	.	.	.	.	.	.	.	.	.	.	.	.	.	.	.	.	.	.	.	.	.	.	.	.	.	.	.	.	.	.	.	.	.	.	.	.	.	.	.	.	.
80	RVA/Human-wt/ZAF/UFS-NGS-MRC-DPRU203/2013/G2P[4]	.	.	.	.	.	.	.	.	.	.	.	.	.	.	.	.	.	.	.	.	.	.	.	.	.	.	.	.	.	.	.	.	.	.	.	.	.	.	.	.	.	.	.	.	.	.	.	.
81	RVA/Human-wt/ZAF/UFS-NGS-MRC-DPRU975/2013/G2P[4]	.	.	.	.	.	.	.	.	.	.	.	.	.	.	.	.	.	.	.	.	.	.	.	.	.	.	.	.	.	.	.	.	.	.	.	.	.	.	.	.	.	.	.	.	.	.	.	.
82	RVA/Human-wt/ZAF/UFS-NGS-MRC-DPRU986/2013/G2P[4]	.	.	.	.	.	.	.	.	.	.	.	.	.	.	.	.	.	.	.	.	.	.	.	.	.	.	.	.	.	.	.	.	.	.	.	.	.	.	.	.	.	.	.	.	.	.	.	.
83	RVA/Human-wt/ZAF/UFS-NGS-MRC-DPRU978/2013/G2P[4]	.	.	.	.	.	.	.	.	.	.	.	.	.	.	.	.	.	.	.	.	.	.	.	.	.	.	.	.	.	.	.	.	.	.	.	.	.	.	.	.	.	.	.	.	.	.	.	.
84	RVA/Human-wt/ZAF/UFS-NGS-NICD13907/2014/G2P[4]	.	.	.	.	.	.	.	.	.	.	.	.	.	.	.	.	.	.	.	.	.	.	.	.	.	.	.	.	.	.	.	.	.	.	.	.	.	.	.	.	.	.	.	.	.	S	.	.
85	RVA/Human-wt/ZAF/UFS-NGS-NICD13335/2014/G2P[4]	.	.	.	.	.	.	.	.	.	.	.	.	.	.	.	.	.	.	.	.	.	.	.	.	.	.	.	.	.	.	.	.	.	.	.	.	.	.	.	.	.	.	.	.	.	.	.	.
86	RVA/Human-wt/ZAF/UFS-NGS-NICD12832/2014/G2P[4]	.	.	.	.	.	.	.	.	.	.	.	.	.	.	.	.	.	.	.	.	.	.	.	.	.	.	.	.	.	.	.	.	.	.	.	.	.	.	.	.	.	.	.	.	.	.	.	.
87	RVA/Human-wt/ZAF/UFS-NGS-NICD12795/2014/G2P[4]	.	.	.	.	.	.	.	.	.	.	.	.	.	.	.	.	.	.	.	.	.	.	.	.	.	.	.	.	.	.	.	.	.	.	.	.	.	.	.	.	.	.	.	.	.	S	.	.
88	RVA/Human-wt/ZAF/UFS-NGS-NICD12838/2014/G2P[4]	.	.	.	.	.	.	.	.	.	.	.	.	.	.	.	.	.	.	.	.	.	.	.	.	.	.	.	.	.	.	.	.	.	.	.	.	.	.	.	.	.	.	.	.	.	.	.	.
89	RVA/Human-wt/ZAF/UFS-NGS-NICD13081/2014/G2P[4]	.	.	.	.	.	.	.	.	.	.	.	.	.	.	.	.	.	.	.	.	.	.	.	.	.	.	.	.	.	.	.	.	.	.	.	.	.	.	.	.	.	.	.	.	.	.	.	.
90	RVA/Human-wt/ZAF/UFS-NGS-NICD13083/2014/G2P[4]	.	.	.	.	.	.	.	.	.	.	.	.	.	.	.	.	.	.	.	.	.	.	.	.	.	.	.	.	.	.	.	.	.	.	.	.	.	.	.	.	.	.	.	.	.	.	.	.
91	RVA/Human-wt/ZAF/UFS-NGS-NICD13333/2014/G2P[4]	.	.	.	.	.	.	.	.	.	.	.	.	.	.	.	.	.	.	.	.	.	.	.	.	.	.	.	.	.	.	.	H	.	.	.	.	.	.	.	.	.	.	.	.	.	.	.	.
92	RVA/Human-wt/ZAF/UFS-NGS-NICD13522/2014/G2P[4]	.	.	.	.	.	.	.	.	.	.	.	.	.	.	.	.	.	.	.	.	.	.	.	.	.	.	.	.	.	.	.	.	.	.	.	.	.	.	.	.	.	.	.	.	.	S	.	.
93	RVA/Human-wt/ZAF/UFS-NGS-NICD13791/2014/G2P[4]	.	.	.	.	.	.	.	.	.	.	.	.	.	.	.	.	.	.	.	.	.	.	.	.	.	.	.	.	.	.	.	.	.	.	.	.	.	.	.	.	.	.	.	.	.	.	.	.
94	RVA/Human-wt/ZAF/UFS-NGS-NICD13878/2014/G2P[4]	.	.	.	.	.	.	.	.	.	.	.	.	.	.	.	.	.	.	.	.	.	.	.	.	.	.	.	.	.	.	.	.	.	.	.	.	.	.	.	.	.	.	.	.	.	.	.	.
95	RVA/Human-wt/ZAF/UFS-NGS-MRC-DPRU952/2014/G2P[4]	.	.	.	.	.	.	.	.	.	.	.	.	.	.	.	.	.	.	.	.	.	.	.	.	.	.	.	.	.	.	.	.	.	.	.	.	.	.	.	.	.	.	.	.	.	.	.	.
96	RVA/Human-wt/ZAF/UFS-NGS-NICD14647/2015/G2P[4]	.	.	.	.	.	.	.	.	.	.	.	.	.	.	.	.	.	.	.	.	.	.	.	.	.	.	.	.	.	.	.	.	.	.	.	.	.	.	.	.	.	.	.	.	.	.	.	.
97	RVA/Human-wt/ZAF/UFS-NGS-NICD15034/2015/G2P[4]	.	.	.	.	.	.	.	.	.	.	.	.	.	.	.	.	.	.	.	.	.	.	.	.	.	.	.	.	.	.	.	.	.	.	.	.	.	.	.	.	.	.	.	.	.	.	.	.
98	RVA/Human-wt/ZAF/UFS-NGS-NICD15385/2015/G2P[4]	.	.	.	.	.	.	.	.	.	.	.	.	.	.	.	.	.	.	.	.	.	.	.	.	.	.	.	.	.	.	.	.	.	.	.	.	.	.	.	.	.	.	.	.	.	.	.	.
99	RVA/Human-wt/ZAF/UFS-NGS-NICD15070/2015/G2P[4]	.	.	.	.	.	.	.	.	.	.	.	.	.	.	.	.	.	.	.	.	.	.	.	.	.	.	.	.	.	.	.	.	.	.	.	.	.	.	.	.	.	.	.	.	.	S	.	.
100	RVA/Human-wt/ZAF/UFS-NGS-NICD16983/2016/G2P[4]	.	.	.	.	.	.	.	.	.	.	.	.	.	.	.	.	.	.	.	.	.	.	.	.	.	.	.	.	.	.	.	.	.	.	.	.	.	.	.	.	.	.	.	.	.	.	.	.
101	RVA/Human-wt/ZAF/UFS-NGS-NICD17155/2016/G2P[4]	.	.	.	.	.	.	.	.	.	.	.	.	.	.	.	.	.	.	.	.	.	.	.	.	.	.	.	.	.	.	.	.	.	.	.	.	.	.	.	.	.	.	.	.	.	.	.	.
102	RVA/Human-wt/ZAF/UFS-NGS-MRC-DPRU12323/2016/G2P[4]	.	.	.	.	.	.	.	.	.	.	.	.	.	.	.	.	.	.	.	.	.	.	.	.	.	.	.	.	.	.	.	.	.	.	.	.	.	.	.	.	.	.	.	.	.	.	.	.
103	RVA/Human-wt/ZAF/UFS-NGS-NICD18920/2017/G2P[4]	.	.	.	.	.	.	.	.	.	.	.	.	.	.	.	.	.	.	.	.	.	.	.	.	.	.	.	.	.	.	.	.	.	.	.	.	.	.	.	.	.	.	.	.	.	.	.	.
		751	752	753	754	755	756	757	758	759	760	761	762	763	764	765	766	767	768	769	770	771	772	773	774	775	776	777	778	779	780	781	782	783	784	785	786	787	788	789	790	791	792	793	794	795	796	797	798
1	RVA/Human-wt/ZAF/UFS-NGS-MRC-DPRU2123/2003/G2P[4]	F	P	S	E	R	V	L	T	T	N	S	T	F	K	V	F	D	S	E	D	F	I	I	E	Y	G	T	T	D	D	E	V	Y	I	Q	R	A	F	M	S	L	S	S	Q	R	S	G	I
2	RVA/Human-wt/ZAF/UFS-NGS-MRC-DPRU531/2003/G2P[4]	.	.	.	.	.	.	.	.	.	.	.	.	.	.	.	.	.	.	.	.	.	.	.	.	.	.	.	.	.	.	.	.	.	.	.	.	.	.	.	.	.	.	.	.	K	.	.	.
3	RVA/Human-wt/ZAF/UFS-NGS-MRC-DPRU580/2003/G2P[4]	.	.	.	.	.	.	.	.	.	.	.	.	.	.	.	.	.	.	.	.	.	.	.	.	.	.	.	.	.	.	.	.	.	.	.	.	.	.	.	.	.	.	.	.	K	.	.	.
4	RVA/Human-wt/ZAF/UFS-NGS-MRC-DPRU594/2003/G2P[4]	.	.	.	.	.	.	.	.	.	.	.	.	.	.	.	.	.	.	.	.	.	.	.	.	.	.	.	.	.	.	.	.	.	.	.	.	.	.	.	.	.	.	.	.	.	.	.	.
5	RVA/Human-wt/ZAF/UFS-NGS-MRC-DPRU603/2003/G2P[4]	.	.	.	.	.	.	.	.	.	.	.	.	.	.	.	.	.	.	.	.	.	.	.	.	.	.	.	.	.	.	.	.	.	.	.	.	.	.	.	.	.	.	.	.	.	.	.	.
6	RVA/Human-wt/ZAF/UFS-NGS-MRC-DPRU667/2003/G2P[4]	.	.	.	.	.	.	.	.	.	.	.	.	.	.	.	.	.	.	.	.	.	.	.	.	.	.	.	.	.	.	.	.	.	.	.	.	.	.	.	.	.	.	.	.	.	.	.	.
7	RVA/Human-wt/ZAF/MRC-DPRU618/2003/G2P[4]	.	.	.	.	.	.	.	.	.	.	.	.	.	.	.	.	.	.	.	.	.	.	.	.	.	.	.	.	.	.	.	.	.	.	.	.	.	.	.	.	.	.	.	.	K	.	.	.
8	RVA/Human-wt/ZAF/UFS-NGS-MRC-DPRU764/2006/G2P[4]	.	.	.	.	.	.	.	.	.	.	.	.	.	.	.	.	.	.	.	.	.	.	.	.	.	.	.	.	.	.	.	.	.	.	.	.	.	.	.	.	.	.	.	.	.	.	.	.
9	RVA/Human-wt/ZAF/UFS-NGS-NICD150/2007/G2P[4]	.	.	.	.	.	.	.	.	.	.	.	.	.	.	.	.	.	.	.	.	.	.	.	.	.	.	.	.	.	.	.	.	.	.	.	.	.	.	.	.	.	.	.	.	.	.	.	.
10	RVA/Human-wt/ZAF/UFS-NGS-NICD419/2007/G2P[4]	.	.	.	.	.	.	.	.	.	.	.	.	.	.	.	.	.	.	.	.	.	.	.	.	.	.	.	.	.	.	.	.	.	.	.	.	.	.	.	.	.	.	.	.	.	.	.	.
11	RVA/Human-wt/ZAF/UFS-NGS-NICD516/2007/G2P[4]	.	.	.	.	.	.	.	I	.	.	.	.	.	.	.	.	.	.	.	.	.	.	.	.	.	.	.	.	.	.	.	.	.	.	.	.	.	.	.	.	.	.	.	.	.	.	.	.
12	RVA/Human-wt/ZAF/UFS-NGS-NICD582/2007/G2P[4]	.	.	.	.	.	.	.	.	.	.	.	.	.	.	.	.	.	.	.	.	.	.	.	.	.	.	.	.	.	.	.	.	.	.	.	.	.	.	.	.	.	.	.	.	.	.	.	.
13	RVA/Human-wt/ZAF/UFS-NGS-NICD626/2007/G2P[4]	.	.	.	.	.	.	.	.	.	.	.	.	.	.	.	.	.	.	.	.	.	.	.	.	.	.	.	.	.	.	.	.	.	.	.	.	.	.	.	.	.	.	.	.	.	.	.	.
14	RVA/Human-wt/ZAF/UFS-NGS-NICD673/2007/G2P[4]	.	.	.	.	.	.	.	.	.	.	.	.	.	.	.	.	.	.	.	.	.	.	.	.	.	.	.	.	.	.	.	.	.	.	.	.	.	.	.	.	.	.	.	.	.	.	.	.
15	RVA/Human-wt/ZAF/UFS-NGS-NICD759/2007/G2P[4]	.	.	.	.	.	.	.	.	.	.	.	.	.	.	.	.	.	.	.	.	.	.	.	.	.	.	.	.	.	.	.	.	.	.	.	.	.	.	.	.	.	.	.	.	.	.	.	.
16	RVA/Human-wt/ZAF/MRC-DPRU81/2007/G2P[4]	.	.	.	.	.	.	.	.	.	.	.	.	.	.	.	.	.	.	.	.	.	.	.	.	.	.	.	.	.	.	.	.	.	.	.	.	.	.	.	.	.	.	.	.	.	.	.	.
17	RVA/Human-wt/ZAF/UFS-NGS-MRC-DPRU1271/2007/G2P[4]	.	.	.	.	.	.	.	.	.	.	.	.	.	.	.	.	.	.	.	.	.	.	.	.	.	.	.	.	.	.	.	.	.	.	.	.	.	.	.	.	.	.	.	.	.	.	.	.
18	RVA/Human-wt/ZAF/UFS-NGS-MRC-DPRU1285/2007/G2P[4]	.	.	.	.	.	.	.	.	.	.	.	.	.	.	.	.	.	.	.	.	.	.	.	.	.	.	.	.	.	.	.	.	.	.	.	.	.	.	.	.	.	.	.	.	.	.	.	.
19	RVA/Human-wt/ZAF/UFS-NGS-NICD1180/2008/G2P[4]	.	.	.	.	.	.	.	.	.	.	.	.	.	.	.	.	.	.	.	.	.	.	.	.	.	.	.	.	.	.	.	.	.	.	.	.	.	.	.	.	.	.	.	.	.	.	.	.
20	RVA/Human-wt/ZAF/UFS-NGS-NICD1079/2008/G2P[4]	.	.	.	.	.	.	.	.	.	.	.	.	.	.	.	.	.	.	.	.	.	.	.	.	.	.	.	.	.	.	.	.	.	.	.	.	.	.	.	.	.	.	.	.	.	.	.	.
21	RVA/Human-wt/ZAF/UFS-NGS-NICD1112/2008/G2P[4]	.	.	.	.	.	.	.	.	.	.	.	.	.	.	.	.	.	.	.	.	.	.	.	.	.	.	.	.	.	.	.	.	.	.	.	.	.	.	.	.	.	.	.	.	.	.	.	.
22	RVA/Human-wt/ZAF/UFS-NGS-NICD1122/2008/G2P[4]	.	.	.	.	.	.	.	.	.	.	.	.	.	.	.	.	.	.	.	.	.	.	.	.	.	.	.	.	.	.	.	.	.	.	.	.	.	.	.	.	.	.	.	.	.	.	.	.
23	RVA/Human-wt/ZAF/UFS-NGS-NICD1138/2008/G2P[4]	.	.	.	.	.	.	.	.	.	.	.	.	.	.	.	.	.	.	.	.	.	.	.	.	.	.	.	.	.	.	.	.	.	.	.	.	.	.	.	.	.	.	.	.	.	.	.	.
24	RVA/Human-wt/ZAF/UFS-NGS-NICD1165/2008/G2P[4]	.	.	.	.	.	.	.	.	.	.	.	.	.	.	.	.	.	.	.	.	.	.	.	.	.	.	.	.	.	.	.	.	.	.	.	.	.	.	.	.	.	.	.	.	.	.	.	.
25	RVA/Human-wt/ZAF/UFS-NGS-NICD1355/2008/G2P[4]	.	.	.	.	.	.	.	.	.	.	.	.	.	.	.	.	.	.	.	.	.	.	.	.	.	.	.	.	.	.	.	.	.	.	.	.	.	.	.	.	.	.	.	.	.	.	.	.
26	RVA/Human-wt/ZAF/UFS-NGS-MRC-DPRU985/2008/G2P[4]	.	.	.	.	.	.	.	.	.	.	.	.	.	.	.	.	.	.	.	.	.	.	.	.	.	.	.	.	.	.	.	.	.	.	.	.	.	.	.	.	.	.	.	.	.	.	.	.
27	RVA/Human-wt/ZAF/UFS-NGS-MRC-DPRU1036/2008/G2P[4]	.	.	.	.	.	.	.	.	.	.	.	.	.	.	.	.	.	.	.	.	.	.	.	.	.	.	.	.	.	.	.	.	.	.	.	.	.	.	.	.	.	.	.	.	.	.	.	.
28	RVA/Human-wt/ZAF/UFS-NGS-MRC-DPRU1040/2008/G2P[4]	.	.	.	.	.	.	.	.	.	.	.	.	.	.	.	.	.	.	.	.	.	.	.	.	.	.	.	.	.	.	.	.	.	.	.	.	.	.	.	.	.	.	.	.	.	.	.	.
29	RVA/Human-wt/ZAF/UFS-NGS-MRC-DPRU1041/2008/G2P[4]	.	.	.	.	.	.	.	.	.	.	.	.	.	.	.	.	.	.	.	.	.	.	.	.	.	.	.	.	.	.	.	.	.	.	.	.	.	.	.	.	.	.	.	.	.	.	.	.
30	RVA/Human-wt/ZAF/UFS-NGS-MRC-DPRU1058/2008/G2P[4]	.	.	.	.	.	.	.	.	.	.	.	.	.	.	.	.	.	.	.	.	.	.	.	.	.	.	.	.	.	.	.	.	.	.	.	.	.	.	.	.	.	.	.	.	.	.	.	.
31	RVA/Human-wt/ZAF/UFS-NGS-MRC-DPRU1901/2008/G2P[4]	.	.	.	.	.	.	.	.	.	.	.	.	.	.	.	.	.	.	.	.	.	.	.	.	.	.	.	.	.	.	.	.	.	.	.	.	.	.	.	.	.	.	.	.	.	.	.	.
32	RVA/Human-wt/ZAF/UFS-NGS-NICD4012/2009/G2P[4]	.	.	.	.	.	.	.	.	.	.	.	.	.	.	.	.	.	.	.	.	.	.	.	.	.	.	.	.	.	.	.	.	.	.	.	.	.	.	.	.	.	.	.	.	.	.	.	.
33	RVA/Human-wt/ZAF/UFS-NGS-NICD3532/2009/G2P[4]	.	.	.	.	.	.	.	.	.	.	.	.	.	.	.	.	.	.	.	.	.	.	.	.	.	.	.	.	.	.	.	.	.	.	.	.	.	.	.	.	.	.	.	.	.	.	.	.
34	RVA/Human-wt/ZAF/UFS-NGS-NICD3518/2009/G2P[4]	.	.	.	.	.	.	.	.	.	.	.	.	.	.	.	.	.	.	.	.	.	.	.	.	.	.	.	.	.	.	.	.	.	.	.	.	.	.	.	.	.	.	.	.	.	.	.	.
35	RVA/Human-wt/ZAF/UFS-NGS-NICD3446/2009/G2P[4]	.	.	.	.	.	.	.	.	.	.	.	.	.	.	.	.	.	.	.	.	.	.	.	.	.	.	.	.	.	.	.	.	.	.	.	.	.	.	.	.	.	.	.	.	.	.	.	.
36	RVA/Human-wt/ZAF/UFS-NGS-NICD3354/2009/G2P[4]	.	.	.	.	.	.	.	.	.	.	.	.	.	.	.	.	.	.	.	.	.	.	.	.	.	.	.	.	.	.	.	.	.	.	.	.	.	.	.	.	.	.	.	.	.	.	.	.
37	RVA/Human-wt/ZAF/UFS-NGS-NICD3442/2009/G2P[4]	.	.	.	.	.	.	.	.	.	.	.	.	.	.	.	.	.	.	.	.	.	.	.	.	.	.	.	.	.	.	.	.	.	.	.	.	.	.	.	.	.	.	.	.	.	.	.	.
38	RVA/Human-wt/ZAF/UFS-NGS-NICD3681/2009/G2P[4]	.	.	.	.	.	.	.	.	.	.	.	.	.	.	.	.	.	.	.	.	.	.	.	.	.	.	.	.	.	.	.	.	.	.	.	.	.	.	.	.	.	.	.	.	.	.	.	.
39	RVA/Human-wt/ZAF/UFS-NGS-NICD4207/2009/G2P[4]	.	.	.	.	.	.	.	.	.	.	.	.	.	.	.	.	.	.	.	.	.	.	.	.	.	.	.	.	.	.	.	.	.	.	.	.	.	.	.	.	.	.	.	.	.	.	.	.
40	RVA/Human-wt/ZAF/MRC-DPRU1061/2009/G2P[4]	.	.	.	.	.	.	.	.	.	.	.	.	.	.	.	.	.	.	.	.	.	.	.	.	.	.	.	.	.	.	.	.	.	.	.	.	.	.	.	.	.	.	.	.	.	.	.	.
41	RVA/Human-wt/ZAF/3203WC/2009/G2P[4]	.	.	.	.	.	.	.	.	.	.	.	.	.	.	.	.	.	.	.	.	.	.	.	.	.	.	.	.	.	.	.	.	.	.	.	.	.	.	.	.	.	.	.	.	.	.	.	.
42	RVA/Human-wt/ZAF/UFS-NGS-MRC-DPRU1071/2009/G2P[4]	.	.	.	.	.	.	.	.	.	.	.	.	.	.	.	.	.	.	.	.	.	.	.	.	.	.	.	.	.	.	.	.	.	.	.	.	.	.	.	.	.	.	.	.	.	.	.	.
43	RVA/Human-wt/ZAF/UFS-NGS-MRC-DPRU1077/2009/G2P[4]	.	.	.	.	.	.	.	.	M	.	.	.	.	.	.	.	.	.	.	.	.	.	.	.	.	.	.	.	.	.	.	.	.	.	.	.	.	.	.	.	.	.	.	.	.	.	.	.
44	RVA/Human-wt/ZAF/UFS-NGS-MRC-DPRU1097/2009/G2P[4]	.	.	.	.	.	.	.	.	.	.	.	.	.	.	.	.	.	.	.	.	.	.	.	.	.	.	.	.	.	.	.	.	.	.	.	.	.	.	.	.	.	.	.	.	.	.	.	.
45	RVA/Human-wt/ZAF/UFS-NGS-MRC-DPRU2288/2009/G2P[4]	.	.	.	.	.	.	.	.	.	.	.	.	.	.	.	.	.	.	.	.	.	.	.	.	.	.	.	.	.	.	.	.	.	.	.	.	.	.	.	.	.	.	.	.	.	.	.	.
46	RVA/Human-wt/ZAF/UFS-NGS-MRC-DPRU2326/2009/G2P[4]	.	.	.	.	.	.	.	.	.	.	.	.	.	.	.	.	.	.	.	.	.	.	.	.	.	.	.	.	.	.	.	.	.	.	.	.	.	.	.	.	.	.	.	.	.	.	.	.
47	RVA/Human-wt/ZAF/UFS-NGS-NICD5625/2010/G2P[4]	.	.	.	.	.	.	.	.	.	.	.	.	.	.	.	.	.	.	.	.	.	.	.	.	.	.	.	.	.	.	.	.	.	.	.	.	.	.	.	.	.	.	.	.	.	.	.	.
48	RVA/Human-wt/ZAF/UFS-NGS-NICD5884/2010/G2P[4]	.	.	.	.	.	.	.	.	.	.	.	.	.	.	.	.	.	.	.	.	.	.	.	.	.	.	.	.	.	.	.	.	.	.	.	I	.	.	.	.	.	.	.	.	.	.	.	.
49	RVA/Human-wt/ZAF/UFS-NGS-NICD6150/2010/G2P[4]	.	.	.	.	.	.	.	.	.	.	.	.	.	.	.	.	.	.	.	.	.	.	.	.	.	.	.	.	.	.	.	.	.	.	.	.	.	.	.	.	.	.	.	.	.	.	.	.
50	RVA/Human-wt/ZAF/UFS-NGS-NICD6171/2010/G2P[4]	.	.	.	.	.	.	.	.	.	.	.	.	.	.	.	.	.	.	.	.	.	.	.	.	.	.	.	.	.	.	.	.	.	.	.	.	.	.	.	.	.	.	.	.	.	.	.	.
51	RVA/Human-wt/ZAF/UFS-NGS-NICD6388/2010/G2P[4]	.	.	.	.	.	.	.	.	.	.	.	.	.	.	.	.	.	.	.	.	.	.	.	.	.	.	.	.	.	.	.	.	.	.	.	.	.	.	.	.	.	.	.	.	.	.	.	.
52	RVA/Human-wt/ZAF/UFS-NGS-NICD6099/2010/G2P[4]	.	.	.	.	.	.	.	.	.	.	.	.	.	.	.	.	.	.	.	.	.	.	.	.	.	.	.	.	.	.	.	.	.	.	.	.	.	.	.	.	.	.	.	.	.	.	.	.
53	RVA/Human-wt/ZAF/UFS-NGS-MRC-DPRU1473/2010/G2P[4]	.	.	.	.	.	.	.	.	.	.	.	.	.	.	.	.	.	.	.	.	.	.	.	.	.	.	.	.	.	.	.	.	.	.	.	.	.	.	.	.	.	.	.	.	.	.	.	.
54	RVA/Human-wt/ZAF/UFS-NGS-MRC-DPRU1507/2010/G2P[4]	.	.	.	.	.	.	.	.	.	.	.	.	.	.	.	.	.	.	.	.	.	.	.	.	.	.	.	.	.	.	.	.	.	.	.	.	.	.	.	.	.	.	.	.	.	.	.	.
55	RVA/Human-wt/ZAF/UFS-NGS-MRC-DPRU1510/2010/G2P[4]	.	.	.	.	.	.	.	.	.	.	.	.	.	.	.	.	.	.	.	.	.	.	.	.	.	.	.	.	.	.	.	.	.	.	.	.	.	.	.	.	.	.	.	.	.	.	.	.
56	RVA/Human-wt/ZAF/UFS-NGS-MRC-DPRU1520/2010/G2P[4]	.	.	.	.	.	.	.	.	.	.	.	.	.	.	.	.	.	.	.	.	.	.	.	.	.	.	.	.	.	.	.	.	.	.	.	.	.	.	.	.	.	.	.	.	.	.	.	.
57	RVA/Human-wt/ZAF/UFS-NGS-NICD9045/2012/G2P[4]	.	.	.	.	.	.	.	.	.	.	.	.	.	.	.	.	.	.	.	.	.	.	.	.	.	.	.	.	.	.	.	.	.	.	.	.	.	.	.	.	.	.	.	.	.	.	.	.
58	RVA/Human-wt/ZAF/UFS-NGS-NICD9040/2012/G2P[4]	.	.	.	.	.	.	.	.	.	.	.	.	.	.	.	.	.	.	.	.	.	.	.	.	.	.	.	.	.	.	.	.	.	.	.	.	.	.	.	.	.	.	.	.	.	.	.	.
59	RVA/Human-wt/ZAF/UFS-NGS-NICD8873/2012/G2P[4]	.	.	.	.	.	.	.	.	.	.	.	.	.	.	.	.	.	.	.	.	.	.	.	.	.	.	.	.	.	.	.	.	.	.	.	.	.	.	.	.	.	.	.	.	.	.	.	.
60	RVA/Human-wt/ZAF/UFS-NGS-NICD8940/2012/G2P[4]	.	.	.	.	.	.	.	.	.	.	.	.	.	.	.	.	.	.	.	.	.	.	.	.	.	.	.	.	.	.	.	.	.	.	.	.	.	.	.	.	.	.	.	.	.	.	.	.
61	RVA/Human-wt/ZAF/UFS-NGS-NICD9031/2012/G2P[4]	.	.	.	.	.	.	.	.	.	.	.	.	.	.	.	.	.	.	.	.	.	.	.	.	.	.	.	.	.	.	.	.	.	.	.	.	.	.	.	.	.	.	.	.	.	.	.	.
62	RVA/Human-wt/ZAF/UFS-NGS-NICD9171/2012/G2P[4]	.	.	.	.	.	.	.	.	.	.	.	.	.	.	.	.	.	.	.	.	.	.	.	.	.	.	.	.	.	.	.	.	.	.	.	.	.	.	.	.	.	.	.	.	.	.	.	.
63	RVA/Human-wt/ZAF/UFS-NGS-NICD9329/2012/G2P[4]	.	.	.	.	.	.	.	.	.	.	.	.	.	.	.	.	.	.	.	.	.	.	.	.	.	.	.	.	.	.	.	.	.	.	.	.	.	.	.	.	.	.	.	.	.	.	.	.
64	RVA/Human-wt/ZAF/UFS-NGS-NICD9554/2012/G2P[4]	.	.	.	.	.	.	.	.	.	.	.	.	.	.	.	.	.	.	.	.	.	.	.	.	.	.	.	.	.	.	.	.	.	.	.	.	.	.	.	.	.	.	.	.	.	.	.	.
65	RVA/Human-wt/ZAF/UFS-NGS-NICD9330/2012/G2P[4]	.	.	.	.	.	.	.	.	.	.	.	.	.	.	.	.	.	.	.	.	.	.	.	.	.	.	.	.	.	.	.	.	.	.	.	.	.	.	.	.	.	.	.	.	.	.	.	.
66	RVA/Human-wt/ZAF/UFS-NGS-NICD9659/2012/G2P[4]	.	.	.	.	.	.	.	.	.	.	.	.	.	.	.	.	.	.	.	.	.	.	.	.	.	.	.	.	.	.	.	.	.	.	.	.	.	.	.	.	.	.	.	.	.	.	.	.
67	RVA/Human-wt/ZAF/UFS-NGS-NICD9335/2012/G2P[4]	.	.	.	.	.	.	.	.	.	.	.	.	.	.	.	.	.	.	.	.	.	.	.	.	.	.	.	.	.	.	.	.	.	.	.	.	.	.	.	.	.	.	.	.	.	.	.	.
68	RVA/Human-wt/ZAF/MRC-DPRU82/2012/G2P[4]	.	.	.	.	.	.	.	.	.	.	.	.	.	.	.	.	.	.	.	.	.	.	.	.	.	.	.	.	.	.	.	.	.	.	.	.	.	.	.	.	.	.	.	.	.	.	.	.
69	RVA/Human-wt/ZAF/UFS-NGS-NICD10248/2013/G2P[4]	.	.	.	.	.	.	.	.	.	.	.	.	.	.	.	.	.	.	.	.	.	.	.	.	.	.	.	.	.	.	.	.	.	.	.	.	.	.	.	.	.	.	.	.	.	.	.	.
70	RVA/Human-wt/ZAF/UFS-NGS-NICD12041/2013/G2P[4]	.	.	.	.	.	.	.	.	.	.	.	.	.	.	.	.	.	.	.	.	.	.	.	.	.	.	.	.	.	.	.	.	.	.	.	.	.	.	.	.	.	.	.	.	.	.	.	.
71	RVA/Human-wt/ZAF/UFS-NGS-MRC-DPRU60/2013/G2P[4]	.	.	.	.	.	.	.	.	.	.	.	.	.	.	.	.	.	.	.	.	.	.	.	.	.	.	.	.	.	.	.	.	.	.	.	.	.	.	.	.	.	.	.	.	.	.	.	.
72	RVA/Human-wt/ZAF/UFS-NGS-MRC-DPRU68/2013/G2P[4]	.	.	.	.	.	.	.	.	.	.	.	.	.	.	.	.	.	.	.	.	.	.	.	.	.	.	.	.	.	.	.	.	.	.	.	.	.	.	.	.	.	.	.	.	.	.	.	.
73	RVA/Human-wt/ZAF/UFS-NGS-MRC-DPRU75/2013/G2P[4]	.	.	.	.	.	.	.	.	.	.	.	.	.	.	.	.	.	.	.	.	.	.	.	.	.	.	I	.	.	.	.	.	.	.	.	.	.	.	.	.	.	.	.	.	.	.	.	.
74	RVA/Human-wt/ZAF/UFS-NGS-MRC-DPRU81/2013/G2P[4]	.	.	.	.	.	.	.	.	.	.	.	.	.	.	.	.	.	.	.	.	.	.	.	.	.	.	I	.	.	.	.	.	.	.	.	.	.	.	.	.	.	.	.	.	.	.	.	.
75	RVA/Human-wt/ZAF/UFS-NGS-MRC-DPRU84/2013/G2P[4]	.	.	.	.	.	.	.	.	.	.	.	.	.	.	.	.	.	.	.	.	.	.	.	.	.	.	.	.	.	.	.	.	.	.	.	.	.	.	.	.	.	.	.	.	.	.	.	.
76	RVA/Human-wt/ZAF/UFS-NGS-MRC-DPRU182/2013/G2P[4]	.	.	.	.	.	.	.	.	.	.	.	.	.	.	.	.	.	.	.	.	.	.	.	.	.	.	.	.	.	.	.	.	.	.	.	.	.	.	.	.	.	.	.	.	.	.	.	.
77	RVA/Human-wt/ZAF/UFS-NGS-MRC-DPRU185/2013/G2P[4]	.	.	.	.	.	.	.	.	.	.	.	.	.	.	.	.	.	.	.	.	.	.	.	.	.	.	.	.	.	.	.	.	.	.	.	.	.	.	.	.	.	.	.	.	.	.	.	.
78	RVA/Human-wt/ZAF/UFS-NGS-MRC-DPRU198/2013/G2P[4]	.	.	.	.	.	.	.	.	.	.	.	.	.	.	.	.	.	.	.	.	.	.	.	.	.	.	.	.	.	.	.	.	.	.	.	.	.	.	.	.	.	.	.	.	.	.	.	.
79	RVA/Human-wt/ZAF/UFS-NGS-MRC-DPRU200/2013/G2P[4]	.	.	.	.	.	.	.	.	.	.	.	.	.	.	.	.	.	.	.	.	.	.	.	.	.	.	.	.	.	.	.	.	.	.	.	.	.	.	.	.	.	.	.	.	.	.	.	.
80	RVA/Human-wt/ZAF/UFS-NGS-MRC-DPRU203/2013/G2P[4]	.	.	.	.	.	.	.	.	.	.	.	.	.	.	.	.	.	.	.	.	.	.	.	.	.	.	.	.	.	.	.	.	.	.	.	.	.	.	.	.	.	.	.	.	.	.	.	.
81	RVA/Human-wt/ZAF/UFS-NGS-MRC-DPRU975/2013/G2P[4]	.	.	.	.	.	.	.	.	.	.	.	.	.	.	.	.	.	.	.	.	.	.	.	.	.	.	.	.	.	.	.	.	.	.	.	.	.	.	.	.	.	.	.	.	.	.	.	.
82	RVA/Human-wt/ZAF/UFS-NGS-MRC-DPRU986/2013/G2P[4]	.	.	.	.	.	.	.	.	.	.	.	.	.	.	.	.	.	.	.	.	.	.	.	.	.	.	.	.	.	.	.	.	.	.	.	.	.	.	.	.	.	.	.	.	.	.	.	.
83	RVA/Human-wt/ZAF/UFS-NGS-MRC-DPRU978/2013/G2P[4]	.	.	.	.	.	.	.	.	.	.	.	.	.	.	.	.	.	.	.	.	.	.	.	.	.	.	.	.	.	.	.	.	.	.	.	.	.	.	.	.	.	.	.	.	.	.	.	.
84	RVA/Human-wt/ZAF/UFS-NGS-NICD13907/2014/G2P[4]	.	.	.	.	.	.	.	.	.	.	.	.	.	.	.	.	.	.	.	.	.	.	.	.	.	.	.	.	.	.	.	.	.	.	.	.	.	.	.	.	.	.	.	.	.	.	.	.
85	RVA/Human-wt/ZAF/UFS-NGS-NICD13335/2014/G2P[4]	.	.	.	.	.	.	.	.	.	.	.	.	.	.	.	.	.	.	.	.	.	.	.	.	.	.	.	.	.	.	.	.	.	.	.	.	.	.	.	.	.	.	.	.	.	.	.	.
86	RVA/Human-wt/ZAF/UFS-NGS-NICD12832/2014/G2P[4]	.	.	.	.	.	.	.	.	.	.	.	.	.	.	.	.	.	L	.	.	.	.	.	.	.	.	.	.	.	.	.	.	.	.	.	.	.	.	.	.	.	.	.	.	.	.	.	.
87	RVA/Human-wt/ZAF/UFS-NGS-NICD12795/2014/G2P[4]	.	.	.	.	.	.	.	.	.	.	.	.	.	.	.	.	.	.	.	.	.	.	.	.	.	.	.	.	.	.	.	.	.	.	.	.	.	.	.	.	.	.	.	.	.	.	.	.
88	RVA/Human-wt/ZAF/UFS-NGS-NICD12838/2014/G2P[4]	.	.	.	.	.	.	.	.	.	.	.	.	.	.	.	.	.	.	.	.	.	.	.	.	.	.	.	.	.	.	.	.	.	.	.	.	.	.	.	.	.	.	.	.	.	.	.	.
89	RVA/Human-wt/ZAF/UFS-NGS-NICD13081/2014/G2P[4]	.	.	.	.	.	.	.	.	.	.	.	.	.	.	.	.	.	.	.	.	.	.	.	.	.	.	.	.	.	.	.	.	.	.	.	.	.	.	.	.	.	.	.	.	.	.	.	.
90	RVA/Human-wt/ZAF/UFS-NGS-NICD13083/2014/G2P[4]	.	.	.	.	.	.	.	.	.	.	.	.	.	.	.	.	.	.	.	.	.	.	.	.	.	.	.	.	.	.	.	.	.	.	.	.	.	.	.	.	.	.	.	.	.	.	.	.
91	RVA/Human-wt/ZAF/UFS-NGS-NICD13333/2014/G2P[4]	.	.	.	.	.	.	.	.	.	.	.	.	.	.	.	.	.	.	.	.	.	.	.	.	.	.	.	.	.	.	.	.	.	.	.	.	.	.	.	.	.	.	.	.	.	.	.	.
92	RVA/Human-wt/ZAF/UFS-NGS-NICD13522/2014/G2P[4]	.	.	.	.	.	.	.	.	.	.	.	.	.	.	.	.	.	.	.	.	.	.	.	.	.	.	.	.	.	.	.	.	.	.	.	.	.	.	.	.	.	.	.	.	.	.	.	.
93	RVA/Human-wt/ZAF/UFS-NGS-NICD13791/2014/G2P[4]	.	.	.	.	.	.	.	.	.	.	.	.	.	.	.	.	.	.	.	.	.	.	.	.	.	.	.	.	.	.	.	.	.	.	.	.	.	.	.	.	.	.	.	.	.	.	.	.
94	RVA/Human-wt/ZAF/UFS-NGS-NICD13878/2014/G2P[4]	.	.	.	.	.	.	.	.	.	.	.	.	.	.	.	.	.	.	.	.	.	.	.	.	.	.	.	.	.	.	.	.	.	.	.	.	.	.	.	.	.	.	.	.	.	.	.	.
95	RVA/Human-wt/ZAF/UFS-NGS-MRC-DPRU952/2014/G2P[4]	.	.	.	.	.	.	.	.	.	.	.	.	.	.	.	.	.	.	.	.	.	.	.	.	.	.	.	.	.	.	.	.	.	.	.	.	.	.	.	.	.	.	.	.	.	.	.	.
96	RVA/Human-wt/ZAF/UFS-NGS-NICD14647/2015/G2P[4]	.	.	.	.	.	.	.	.	.	.	.	.	.	.	.	.	.	.	.	.	.	.	.	.	.	.	.	.	.	.	.	.	.	.	.	.	.	.	.	.	.	.	.	.	.	.	.	.
97	RVA/Human-wt/ZAF/UFS-NGS-NICD15034/2015/G2P[4]	.	.	.	.	.	.	.	.	.	.	.	.	.	.	.	.	.	.	.	.	.	.	.	.	.	.	.	.	.	.	.	.	.	.	.	.	.	.	.	.	.	.	.	.	.	.	.	.
98	RVA/Human-wt/ZAF/UFS-NGS-NICD15385/2015/G2P[4]	.	.	.	.	.	.	.	.	.	.	.	.	.	.	.	.	.	.	.	.	.	.	.	.	.	.	.	.	.	.	.	.	.	.	.	.	.	.	.	.	.	.	.	.	.	.	.	.
99	RVA/Human-wt/ZAF/UFS-NGS-NICD15070/2015/G2P[4]	.	.	.	.	.	.	.	.	.	.	.	.	.	.	.	.	.	.	.	.	.	.	.	.	.	.	.	.	.	.	.	.	.	.	.	.	.	.	.	.	.	.	.	.	.	.	.	.
100	RVA/Human-wt/ZAF/UFS-NGS-NICD16983/2016/G2P[4]	.	.	.	.	.	.	.	.	.	.	.	.	.	.	.	.	.	.	.	.	.	.	.	.	.	.	.	.	.	.	.	.	.	.	.	.	.	.	.	.	.	.	.	.	.	.	.	.
101	RVA/Human-wt/ZAF/UFS-NGS-NICD17155/2016/G2P[4]	.	.	.	.	.	.	.	.	.	.	.	.	.	.	.	.	.	.	.	.	.	.	.	.	.	.	.	.	.	.	.	.	.	.	.	.	.	.	.	.	.	.	.	.	.	.	.	.
102	RVA/Human-wt/ZAF/UFS-NGS-MRC-DPRU12323/2016/G2P[4]	.	.	.	.	.	.	.	.	.	.	.	.	.	.	.	.	.	.	.	.	.	.	.	.	.	.	.	.	.	.	.	.	.	.	.	.	.	.	.	.	.	.	.	.	.	.	.	.
103	RVA/Human-wt/ZAF/UFS-NGS-NICD18920/2017/G2P[4]	.	.	.	.	.	.	.	.	.	.	.	.	.	.	.	.	.	.	.	.	.	.	.	.	.	.	.	.	.	.	.	.	.	.	.	.	.	.	.	.	.	.	.	.	.	.	.	.
		1001	1002	1003	1004	1005	1006	1007	1008	1009	1010	1011	1012	1013	1014	1015	1016	1017	1018	1019	1020	1021	1022	1023	1024	1025	1026	1027	1028	1029	1030	1031	1032	1033	1034	1035	1036	1037	1038	1039	1040	1041	1042	1043	1044	1045	1046	1047	1048
1	RVA/Human-wt/ZAF/UFS-NGS-MRC-DPRU2123/2003/G2P[4]	Y	G	C	Y	Q	L	F	D	F	N	S	P	D	L	E	K	L	I	R	I	P	F	K	G	K	I	P	A	V	T	F	I	L	H	L	Y	A	K	L	E	V	I	N	H	A	I	K	N
2	RVA/Human-wt/ZAF/UFS-NGS-MRC-DPRU531/2003/G2P[4]	.	.	.	.	.	.	.	.	.	.	.	.	.	.	.	.	.	.	.	.	.	.	.	.	.	.	.	.	.	.	.	.	.	.	.	.	.	.	.	.	.	.	.	Y	.	.	.	.
3	RVA/Human-wt/ZAF/UFS-NGS-MRC-DPRU580/2003/G2P[4]	.	.	.	.	.	.	.	.	.	.	.	.	.	.	.	.	.	.	.	.	.	.	.	.	.	.	.	.	.	.	.	.	.	.	.	.	.	.	.	.	.	.	.	Y	.	.	.	.
4	RVA/Human-wt/ZAF/UFS-NGS-MRC-DPRU594/2003/G2P[4]	.	.	.	.	.	.	.	.	.	.	.	.	.	.	.	.	.	.	.	.	.	.	.	.	.	.	.	.	.	.	.	.	.	.	.	.	.	.	.	.	.	.	.	.	.	.	.	.
5	RVA/Human-wt/ZAF/UFS-NGS-MRC-DPRU603/2003/G2P[4]	.	.	.	.	.	.	.	.	.	.	.	.	.	.	.	.	.	.	.	.	.	.	.	.	.	.	.	.	.	.	.	.	.	.	.	.	.	.	.	.	.	.	.	.	.	.	.	.
6	RVA/Human-wt/ZAF/UFS-NGS-MRC-DPRU667/2003/G2P[4]	.	.	.	.	.	.	.	.	.	.	.	.	.	.	.	.	.	.	.	.	.	.	.	.	.	.	.	.	.	.	.	.	.	.	.	.	.	.	.	.	.	.	.	.	.	.	.	.
7	RVA/Human-wt/ZAF/MRC-DPRU618/2003/G2P[4]	.	.	.	.	.	.	.	.	.	.	.	.	.	.	.	.	.	.	.	.	.	.	.	.	.	.	.	.	.	.	.	.	.	.	.	.	.	.	.	.	.	.	.	Y	.	.	.	.
8	RVA/Human-wt/ZAF/UFS-NGS-MRC-DPRU764/2006/G2P[4]	.	.	.	.	.	.	.	.	.	.	.	.	.	.	.	.	.	.	.	.	.	.	.	.	.	.	.	.	.	.	.	.	.	.	.	.	.	.	.	.	.	.	.	.	.	.	.	.
9	RVA/Human-wt/ZAF/UFS-NGS-NICD150/2007/G2P[4]	.	.	.	.	.	.	.	.	.	.	.	.	.	.	.	.	.	.	.	.	.	.	.	.	.	.	.	.	.	.	.	.	.	.	.	.	.	.	.	.	.	.	.	.	.	.	.	.
10	RVA/Human-wt/ZAF/UFS-NGS-NICD419/2007/G2P[4]	.	.	.	.	.	.	.	.	.	.	.	.	.	.	.	.	.	.	.	.	.	.	.	.	.	.	.	.	.	.	.	.	.	.	.	.	.	.	.	.	.	.	.	.	.	.	.	.
11	RVA/Human-wt/ZAF/UFS-NGS-NICD516/2007/G2P[4]	.	.	.	.	.	.	.	.	.	.	.	.	.	.	.	.	.	.	.	.	.	.	.	.	.	.	.	.	.	.	.	.	.	.	.	.	.	.	.	.	.	.	.	.	.	.	.	.
12	RVA/Human-wt/ZAF/UFS-NGS-NICD582/2007/G2P[4]	.	.	.	.	.	.	.	.	.	.	.	.	.	.	.	.	.	.	.	.	.	.	.	.	.	.	.	.	.	.	.	.	.	.	.	.	.	.	.	.	.	.	.	.	.	.	.	.
13	RVA/Human-wt/ZAF/UFS-NGS-NICD626/2007/G2P[4]	.	.	.	.	.	.	.	.	.	.	.	.	.	.	.	.	.	.	.	.	.	.	.	.	.	.	.	.	.	.	.	.	.	.	.	.	.	.	.	.	.	.	.	.	.	.	.	.
14	RVA/Human-wt/ZAF/UFS-NGS-NICD673/2007/G2P[4]	.	.	.	.	.	.	.	.	.	.	.	.	.	.	.	.	.	.	.	.	.	.	.	.	.	.	.	.	.	.	.	.	.	.	.	.	.	.	.	.	.	.	.	.	.	.	.	.
15	RVA/Human-wt/ZAF/UFS-NGS-NICD759/2007/G2P[4]	.	.	.	.	.	.	.	.	.	.	.	.	.	.	.	.	.	.	.	.	.	.	.	.	.	.	.	.	.	.	.	.	.	.	.	.	.	.	.	.	.	.	.	.	.	.	.	.
16	RVA/Human-wt/ZAF/MRC-DPRU81/2007/G2P[4]	.	.	.	.	.	.	.	.	.	.	.	.	.	.	.	.	.	.	.	.	.	.	.	.	.	.	.	.	.	.	.	.	.	.	.	.	.	.	.	.	.	.	.	.	.	.	.	.
17	RVA/Human-wt/ZAF/UFS-NGS-MRC-DPRU1271/2007/G2P[4]	.	.	.	.	.	.	.	.	.	.	.	.	.	.	.	.	.	.	.	.	.	.	.	.	.	.	.	.	.	.	.	.	.	.	.	.	.	.	.	.	.	.	.	.	.	.	.	.
18	RVA/Human-wt/ZAF/UFS-NGS-MRC-DPRU1285/2007/G2P[4]	.	.	.	.	.	.	.	.	.	.	.	.	.	.	.	.	.	.	.	.	.	.	.	.	.	.	.	.	.	.	.	.	.	.	.	.	.	.	.	.	.	.	.	.	.	.	.	.
19	RVA/Human-wt/ZAF/UFS-NGS-NICD1180/2008/G2P[4]	.	.	.	.	.	.	.	.	.	.	.	.	.	.	.	.	.	.	.	.	.	.	.	.	.	.	.	.	.	.	.	.	.	.	.	.	.	.	.	.	.	.	.	.	.	.	.	.
20	RVA/Human-wt/ZAF/UFS-NGS-NICD1079/2008/G2P[4]	.	.	.	.	.	.	.	.	.	.	.	.	.	.	.	.	.	.	.	.	.	.	.	.	.	.	.	.	.	.	.	.	.	.	.	.	.	.	.	.	.	.	.	.	.	.	.	.
21	RVA/Human-wt/ZAF/UFS-NGS-NICD1112/2008/G2P[4]	.	.	.	.	.	.	.	.	.	.	.	.	.	.	.	.	.	.	.	.	.	.	.	.	.	.	.	.	.	.	.	.	.	.	.	.	.	.	.	.	.	.	.	.	.	.	.	.
22	RVA/Human-wt/ZAF/UFS-NGS-NICD1122/2008/G2P[4]	.	.	.	.	.	.	.	.	.	.	.	.	.	.	.	.	.	.	.	.	.	.	.	.	.	.	.	.	.	.	.	.	.	.	.	.	.	.	.	.	.	.	.	.	.	.	.	.
23	RVA/Human-wt/ZAF/UFS-NGS-NICD1138/2008/G2P[4]	.	.	.	.	.	.	.	.	.	.	.	.	.	.	.	.	.	.	.	.	.	.	.	.	.	.	.	.	.	.	.	.	.	.	.	.	.	.	.	.	.	.	.	.	.	.	.	.
24	RVA/Human-wt/ZAF/UFS-NGS-NICD1165/2008/G2P[4]	.	.	.	.	.	.	.	.	.	.	.	.	.	.	.	.	.	.	.	.	.	.	.	.	.	.	.	.	.	.	.	.	.	.	.	.	.	.	.	.	.	.	.	.	.	.	.	.
25	RVA/Human-wt/ZAF/UFS-NGS-NICD1355/2008/G2P[4]	.	.	.	.	.	.	.	.	.	.	.	.	.	.	.	.	.	.	.	.	.	.	.	.	.	.	.	.	.	.	.	.	.	.	.	.	.	.	.	.	.	.	.	.	.	.	.	.
26	RVA/Human-wt/ZAF/UFS-NGS-MRC-DPRU985/2008/G2P[4]	.	.	.	.	.	.	.	.	.	.	.	.	.	.	.	.	.	.	.	.	.	.	.	.	.	.	.	.	.	.	.	.	.	.	.	.	.	.	.	.	.	.	.	.	.	.	.	.
27	RVA/Human-wt/ZAF/UFS-NGS-MRC-DPRU1036/2008/G2P[4]	.	.	.	.	.	.	.	.	.	.	.	.	.	.	.	.	.	.	.	.	.	.	.	.	.	.	.	.	.	.	.	.	.	.	.	.	.	.	.	.	.	.	.	.	.	.	.	.
28	RVA/Human-wt/ZAF/UFS-NGS-MRC-DPRU1040/2008/G2P[4]	.	.	.	.	.	.	.	.	.	.	.	.	.	.	.	.	.	.	.	.	.	.	.	.	.	.	.	.	.	.	.	.	.	.	.	.	.	.	.	.	.	.	.	.	.	.	.	.
29	RVA/Human-wt/ZAF/UFS-NGS-MRC-DPRU1041/2008/G2P[4]	.	.	.	.	.	.	.	.	.	.	.	.	.	.	.	.	.	.	.	.	.	.	.	.	.	.	.	.	.	.	.	.	.	.	.	.	.	.	.	.	.	.	.	.	.	.	.	.
30	RVA/Human-wt/ZAF/UFS-NGS-MRC-DPRU1058/2008/G2P[4]	.	.	.	.	.	.	.	.	.	.	.	.	.	.	.	.	.	.	.	.	.	.	.	.	.	.	.	.	.	.	.	.	.	.	.	.	.	.	.	.	.	.	.	.	.	.	.	.
31	RVA/Human-wt/ZAF/UFS-NGS-MRC-DPRU1901/2008/G2P[4]	.	.	.	.	.	.	.	.	.	.	.	.	.	.	.	.	.	.	.	.	.	.	.	.	.	.	.	.	.	.	.	.	.	.	.	.	.	.	.	.	.	.	.	.	.	.	.	.
32	RVA/Human-wt/ZAF/UFS-NGS-NICD4012/2009/G2P[4]	.	.	.	.	.	.	.	.	.	.	.	.	.	.	.	.	.	.	.	.	.	.	.	.	.	.	.	.	.	.	.	.	H	.	.	.	.	.	.	.	L	.	.	.	.	.	.	.
33	RVA/Human-wt/ZAF/UFS-NGS-NICD3532/2009/G2P[4]	.	.	.	.	.	.	.	.	.	.	.	.	.	.	.	.	.	.	.	.	.	.	.	.	.	.	.	.	.	.	.	.	.	.	.	.	.	.	.	.	.	.	.	.	.	.	.	.
34	RVA/Human-wt/ZAF/UFS-NGS-NICD3518/2009/G2P[4]	.	.	.	.	.	.	.	.	.	.	.	.	.	.	.	.	.	.	.	.	.	.	.	.	.	.	.	.	.	.	.	.	.	.	.	.	.	.	.	.	.	.	.	.	.	.	.	.
35	RVA/Human-wt/ZAF/UFS-NGS-NICD3446/2009/G2P[4]	.	.	.	.	.	.	.	.	.	.	.	.	.	.	.	.	.	.	.	.	.	.	.	.	.	.	.	.	.	.	.	.	.	.	.	.	.	.	.	.	.	.	.	.	.	.	.	.
36	RVA/Human-wt/ZAF/UFS-NGS-NICD3354/2009/G2P[4]	.	.	.	.	.	.	.	.	.	.	.	.	.	.	.	.	.	.	.	.	.	.	.	.	.	.	.	.	.	.	.	.	.	.	.	.	.	.	.	.	.	.	.	.	.	.	.	.
37	RVA/Human-wt/ZAF/UFS-NGS-NICD3442/2009/G2P[4]	.	.	.	.	.	.	.	.	.	.	.	.	.	.	.	.	.	.	.	.	.	.	.	.	.	.	.	.	.	.	.	.	.	.	.	.	.	.	.	.	.	.	.	.	.	.	.	.
38	RVA/Human-wt/ZAF/UFS-NGS-NICD3681/2009/G2P[4]	.	.	.	.	.	.	.	.	.	.	.	.	.	.	.	.	.	.	.	.	.	.	.	.	.	.	.	.	.	.	.	.	.	.	.	.	.	.	.	.	.	.	.	.	.	.	.	.
39	RVA/Human-wt/ZAF/UFS-NGS-NICD4207/2009/G2P[4]	.	.	.	.	.	.	.	.	.	.	.	.	.	.	.	.	.	.	.	.	.	.	.	.	.	.	.	.	.	.	.	.	.	.	.	.	.	.	.	.	.	.	.	.	.	.	.	.
40	RVA/Human-wt/ZAF/MRC-DPRU1061/2009/G2P[4]	.	.	.	.	.	.	.	.	.	.	.	.	.	.	.	.	.	.	.	.	.	.	.	.	.	.	.	.	.	.	.	.	.	.	.	.	.	.	.	.	.	.	.	.	.	.	.	.
41	RVA/Human-wt/ZAF/3203WC/2009/G2P[4]	.	.	.	.	.	.	.	.	.	.	.	.	.	.	.	.	.	.	.	.	.	.	.	.	.	.	.	.	.	.	.	.	.	.	.	.	.	.	.	.	.	.	.	.	.	.	.	.
42	RVA/Human-wt/ZAF/UFS-NGS-MRC-DPRU1071/2009/G2P[4]	.	.	.	.	.	.	.	.	.	.	.	.	.	.	.	.	.	.	.	.	.	.	.	.	.	.	.	.	.	.	.	.	.	.	.	.	.	.	.	.	.	.	.	.	.	.	.	.
43	RVA/Human-wt/ZAF/UFS-NGS-MRC-DPRU1077/2009/G2P[4]	.	.	.	.	.	.	.	.	.	.	.	.	.	.	.	.	.	.	.	.	.	.	.	.	.	.	.	.	.	.	.	.	.	.	.	.	.	.	.	.	.	.	.	Y	.	.	.	.
44	RVA/Human-wt/ZAF/UFS-NGS-MRC-DPRU1097/2009/G2P[4]	.	.	.	.	.	.	.	.	.	.	.	.	.	.	.	.	.	.	.	.	.	.	.	.	.	.	.	.	.	.	.	.	.	.	.	.	.	.	.	.	.	.	.	.	.	.	.	.
45	RVA/Human-wt/ZAF/UFS-NGS-MRC-DPRU2288/2009/G2P[4]	.	.	.	.	.	.	.	.	.	.	.	.	.	.	.	.	.	.	.	.	.	.	.	.	.	.	.	.	.	.	.	.	.	.	.	.	.	.	.	.	.	.	.	.	.	.	.	.
46	RVA/Human-wt/ZAF/UFS-NGS-MRC-DPRU2326/2009/G2P[4]	.	.	.	.	.	.	.	.	.	.	.	.	.	.	.	.	.	.	.	.	.	.	.	.	.	.	.	.	.	.	.	.	.	.	.	.	.	.	.	.	.	.	.	.	.	.	.	.
47	RVA/Human-wt/ZAF/UFS-NGS-NICD5625/2010/G2P[4]	.	.	.	.	.	.	.	.	.	.	.	.	.	.	.	.	.	.	.	.	.	.	.	.	.	.	.	.	.	.	.	.	.	.	.	.	.	.	.	.	.	.	.	.	.	.	T	.
48	RVA/Human-wt/ZAF/UFS-NGS-NICD5884/2010/G2P[4]	.	.	.	.	.	.	.	.	.	.	.	.	.	.	.	.	.	.	.	.	.	.	.	.	.	.	.	.	.	.	.	.	.	.	.	.	.	.	.	.	.	.	.	.	.	.	.	.
49	RVA/Human-wt/ZAF/UFS-NGS-NICD6150/2010/G2P[4]	.	.	.	.	.	.	.	.	.	.	.	.	.	.	.	.	.	.	.	.	.	.	.	.	.	.	.	.	.	.	.	.	.	.	.	.	.	.	.	.	.	.	.	.	.	.	.	.
50	RVA/Human-wt/ZAF/UFS-NGS-NICD6171/2010/G2P[4]	.	.	.	.	.	.	.	.	.	.	.	.	.	.	.	.	.	.	.	.	.	.	.	.	.	.	.	.	.	.	.	.	.	.	.	.	.	.	.	.	.	.	.	.	.	.	.	.
51	RVA/Human-wt/ZAF/UFS-NGS-NICD6388/2010/G2P[4]	.	.	.	.	.	.	.	.	.	.	.	.	.	.	.	.	.	.	.	.	.	.	.	.	.	.	.	.	.	.	.	.	.	.	.	.	.	.	.	.	.	.	.	.	.	.	.	.
52	RVA/Human-wt/ZAF/UFS-NGS-NICD6099/2010/G2P[4]	.	.	.	.	.	.	.	.	.	.	.	.	.	.	.	.	.	.	.	.	.	.	.	.	.	.	.	.	.	.	.	.	.	.	.	.	.	.	.	.	.	.	.	.	.	.	.	.
53	RVA/Human-wt/ZAF/UFS-NGS-MRC-DPRU1473/2010/G2P[4]	.	.	.	.	.	.	.	.	.	.	.	.	.	.	.	.	.	.	.	.	.	.	.	.	.	.	.	.	.	.	.	.	.	.	.	.	.	.	.	.	.	.	.	.	.	.	.	.
54	RVA/Human-wt/ZAF/UFS-NGS-MRC-DPRU1507/2010/G2P[4]	.	.	.	.	.	.	.	.	.	.	.	.	.	.	.	.	.	.	.	.	.	.	.	.	.	.	.	.	.	.	.	.	.	.	.	.	.	.	.	.	.	.	.	.	.	.	.	.
55	RVA/Human-wt/ZAF/UFS-NGS-MRC-DPRU1510/2010/G2P[4]	.	.	.	.	.	.	.	.	.	.	.	.	.	.	.	.	.	.	.	.	.	.	.	.	.	.	.	.	.	.	.	.	.	.	.	.	.	.	.	.	.	.	.	.	.	.	.	.
56	RVA/Human-wt/ZAF/UFS-NGS-MRC-DPRU1520/2010/G2P[4]	.	.	.	.	.	.	.	.	.	.	.	.	.	.	.	.	.	.	.	.	.	.	.	.	.	.	.	.	.	.	.	.	.	.	.	.	.	.	.	.	.	.	.	.	.	.	.	.
57	RVA/Human-wt/ZAF/UFS-NGS-NICD9045/2012/G2P[4]	.	.	.	.	.	.	.	.	.	.	.	.	.	.	.	.	.	.	.	.	.	.	.	.	.	.	.	.	.	.	.	.	.	.	.	.	.	.	.	.	L	.	.	.	.	.	.	.
58	RVA/Human-wt/ZAF/UFS-NGS-NICD9040/2012/G2P[4]	.	.	.	.	.	.	.	.	.	.	.	.	.	.	.	.	.	.	.	.	.	.	.	.	.	.	.	.	.	.	.	.	H	.	.	.	.	.	.	.	L	.	.	.	.	.	.	.
59	RVA/Human-wt/ZAF/UFS-NGS-NICD8873/2012/G2P[4]	.	.	.	.	.	.	.	.	.	.	.	.	.	.	.	.	.	.	.	.	.	.	.	.	.	.	.	.	.	.	.	.	.	.	.	.	.	.	.	.	.	.	.	.	.	.	.	.
60	RVA/Human-wt/ZAF/UFS-NGS-NICD8940/2012/G2P[4]	.	.	.	.	.	.	.	.	.	.	.	.	.	.	.	.	.	.	.	.	.	.	.	.	.	.	.	.	.	.	.	.	.	.	.	.	.	.	.	.	.	.	.	.	.	.	.	.
61	RVA/Human-wt/ZAF/UFS-NGS-NICD9031/2012/G2P[4]	.	.	.	.	.	.	.	.	.	.	.	.	.	.	.	.	.	.	.	.	.	.	.	.	.	.	.	.	.	.	.	.	.	.	.	.	.	.	.	.	.	.	.	.	.	.	.	.
62	RVA/Human-wt/ZAF/UFS-NGS-NICD9171/2012/G2P[4]	.	.	.	.	.	.	.	.	.	.	.	.	.	.	.	.	.	.	.	.	.	.	.	.	.	.	.	.	.	.	.	.	.	.	.	.	.	.	.	.	.	.	.	.	.	.	.	.
63	RVA/Human-wt/ZAF/UFS-NGS-NICD9329/2012/G2P[4]	.	.	.	.	.	.	.	.	.	.	.	.	.	.	.	.	.	.	.	.	.	.	.	.	.	.	.	.	.	.	.	.	.	.	.	.	.	.	.	.	.	.	.	.	.	.	.	.
64	RVA/Human-wt/ZAF/UFS-NGS-NICD9554/2012/G2P[4]	.	.	.	.	.	.	.	.	.	.	.	.	.	.	.	.	.	.	.	.	.	.	.	.	.	.	.	.	.	.	.	.	.	.	.	.	.	.	.	.	.	.	.	.	.	.	.	.
65	RVA/Human-wt/ZAF/UFS-NGS-NICD9330/2012/G2P[4]	.	.	.	.	.	.	.	.	.	.	.	.	.	.	.	.	.	.	.	.	.	.	.	.	.	.	.	.	.	.	.	.	.	.	.	.	.	.	.	.	.	.	.	.	.	.	.	.
66	RVA/Human-wt/ZAF/UFS-NGS-NICD9659/2012/G2P[4]	.	.	.	.	.	.	.	.	.	.	.	.	.	.	.	.	.	.	.	.	.	.	.	.	.	.	.	.	.	.	.	.	.	.	.	.	.	.	.	.	.	.	.	.	.	.	.	.
67	RVA/Human-wt/ZAF/UFS-NGS-NICD9335/2012/G2P[4]	.	.	.	.	.	.	.	.	.	.	.	.	.	.	.	.	.	.	.	.	.	.	.	.	.	.	.	.	.	.	.	.	.	.	.	.	.	.	.	.	.	.	.	.	.	.	.	.
68	RVA/Human-wt/ZAF/MRC-DPRU82/2012/G2P[4]	.	.	.	.	.	.	.	.	.	.	.	.	.	.	.	.	.	.	.	.	.	.	.	.	.	.	.	.	.	.	.	.	.	.	.	.	.	.	.	.	.	.	.	.	.	.	.	.
69	RVA/Human-wt/ZAF/UFS-NGS-NICD10248/2013/G2P[4]	.	.	.	.	.	.	.	.	.	.	.	.	.	.	.	.	.	.	.	.	.	.	.	.	.	.	.	.	.	.	.	.	.	.	.	.	.	.	.	.	.	.	.	.	.	.	.	.
70	RVA/Human-wt/ZAF/UFS-NGS-NICD12041/2013/G2P[4]	.	.	.	.	.	.	.	.	.	.	.	.	.	.	.	.	.	.	.	.	.	.	.	.	.	.	.	.	.	.	.	.	.	.	.	.	.	.	.	.	.	.	.	.	.	.	.	.
71	RVA/Human-wt/ZAF/UFS-NGS-MRC-DPRU60/2013/G2P[4]	.	.	.	.	.	.	.	.	.	.	.	.	.	.	.	.	.	.	.	.	.	.	.	.	.	.	.	.	.	.	.	.	.	.	.	.	.	.	.	.	.	.	.	.	.	.	.	.
72	RVA/Human-wt/ZAF/UFS-NGS-MRC-DPRU68/2013/G2P[4]	.	.	.	.	.	.	.	.	.	.	.	.	.	.	.	.	.	.	.	.	.	.	.	.	.	.	.	.	.	.	.	.	.	.	.	.	.	.	.	.	.	.	.	.	.	.	.	.
73	RVA/Human-wt/ZAF/UFS-NGS-MRC-DPRU75/2013/G2P[4]	.	.	.	.	.	.	.	.	.	.	.	.	.	.	.	.	.	.	.	.	.	.	.	.	.	.	.	.	.	.	.	.	.	.	.	.	.	.	.	.	.	.	.	.	.	.	.	.
74	RVA/Human-wt/ZAF/UFS-NGS-MRC-DPRU81/2013/G2P[4]	.	.	.	.	.	.	.	.	.	.	.	.	.	.	.	.	.	.	.	.	.	.	.	.	.	.	.	.	.	.	.	.	.	.	.	.	.	.	.	.	.	.	.	.	.	.	.	.
75	RVA/Human-wt/ZAF/UFS-NGS-MRC-DPRU84/2013/G2P[4]	.	.	.	.	.	.	.	.	.	.	.	.	.	.	.	.	.	.	.	.	.	.	.	.	.	.	.	.	.	.	.	.	.	.	.	.	.	.	.	.	.	.	.	.	.	.	.	.
76	RVA/Human-wt/ZAF/UFS-NGS-MRC-DPRU182/2013/G2P[4]	.	.	.	.	.	.	.	.	.	.	.	.	.	.	.	.	.	.	.	.	.	.	.	.	.	.	.	.	.	.	.	.	.	.	.	.	.	.	.	.	.	.	.	.	.	.	.	.
77	RVA/Human-wt/ZAF/UFS-NGS-MRC-DPRU185/2013/G2P[4]	.	.	.	.	.	.	.	.	.	.	.	.	.	.	.	.	.	.	.	.	.	.	.	.	.	.	.	.	.	.	.	.	.	.	.	.	.	.	.	.	.	.	.	.	.	.	.	.
78	RVA/Human-wt/ZAF/UFS-NGS-MRC-DPRU198/2013/G2P[4]	.	.	.	.	.	.	.	.	.	.	.	.	.	.	.	.	.	.	.	.	.	.	.	.	.	.	.	.	.	.	.	.	.	.	.	.	.	.	.	.	.	.	.	.	.	.	.	.
79	RVA/Human-wt/ZAF/UFS-NGS-MRC-DPRU200/2013/G2P[4]	.	.	.	.	.	.	.	.	.	.	.	.	.	.	.	.	.	.	.	.	.	.	.	.	.	.	.	.	.	.	.	.	.	.	.	.	.	.	.	.	.	.	.	.	.	.	.	.
80	RVA/Human-wt/ZAF/UFS-NGS-MRC-DPRU203/2013/G2P[4]	.	.	.	.	.	.	.	.	.	.	.	.	.	.	.	.	.	.	.	.	.	.	.	.	.	.	.	.	.	.	.	.	.	.	.	.	.	.	.	.	.	.	.	.	.	.	.	.
81	RVA/Human-wt/ZAF/UFS-NGS-MRC-DPRU975/2013/G2P[4]	.	.	.	.	.	.	.	.	.	.	.	.	.	.	.	.	.	.	.	.	.	.	.	.	.	.	.	.	.	.	.	.	.	.	.	.	.	.	.	.	.	.	.	.	.	.	.	.
82	RVA/Human-wt/ZAF/UFS-NGS-MRC-DPRU986/2013/G2P[4]	.	.	.	.	.	.	.	.	.	.	.	.	.	.	.	.	.	.	.	.	.	.	.	.	.	.	.	.	.	.	.	.	.	.	.	.	.	.	.	.	.	.	.	.	.	.	.	.
83	RVA/Human-wt/ZAF/UFS-NGS-MRC-DPRU978/2013/G2P[4]	.	.	.	.	.	.	.	.	.	.	.	.	.	.	.	.	.	.	.	.	.	.	.	.	.	.	.	.	.	.	.	.	.	.	.	.	.	.	.	.	.	.	.	.	.	.	.	.
84	RVA/Human-wt/ZAF/UFS-NGS-NICD13907/2014/G2P[4]	.	.	.	.	.	.	.	.	.	.	.	.	.	.	.	.	.	.	.	.	.	.	.	.	.	.	.	.	.	.	.	.	.	.	.	.	.	.	.	.	.	.	.	.	.	.	.	.
85	RVA/Human-wt/ZAF/UFS-NGS-NICD13335/2014/G2P[4]	.	.	.	.	.	.	.	.	.	.	.	.	.	.	.	.	.	.	.	.	.	.	.	.	.	.	.	.	.	.	.	.	.	.	.	.	.	.	.	.	.	.	.	.	.	.	.	.
86	RVA/Human-wt/ZAF/UFS-NGS-NICD12832/2014/G2P[4]	.	.	.	.	.	.	.	.	.	.	.	.	.	.	.	.	.	.	.	.	.	.	.	.	.	.	.	.	.	.	.	.	.	.	.	.	.	.	.	.	.	.	.	.	.	.	.	.
87	RVA/Human-wt/ZAF/UFS-NGS-NICD12795/2014/G2P[4]	.	.	.	.	.	.	.	.	.	.	.	.	.	.	.	.	.	.	.	.	.	.	.	.	.	.	.	.	.	.	.	.	.	.	.	.	.	.	.	.	L	.	.	.	.	.	.	.
88	RVA/Human-wt/ZAF/UFS-NGS-NICD12838/2014/G2P[4]	.	.	.	.	.	.	.	.	.	.	.	.	.	.	.	.	.	.	.	.	.	.	.	.	.	.	.	.	.	.	.	.	.	.	.	.	.	.	.	.	.	.	.	.	.	.	.	.
89	RVA/Human-wt/ZAF/UFS-NGS-NICD13081/2014/G2P[4]	.	.	.	.	.	.	.	.	.	.	.	.	.	.	.	.	.	.	.	.	.	.	.	.	.	.	.	.	.	.	.	.	.	.	.	.	.	.	.	.	.	.	.	.	.	.	.	.
90	RVA/Human-wt/ZAF/UFS-NGS-NICD13083/2014/G2P[4]	.	.	.	.	.	.	.	.	.	.	.	.	.	.	.	.	.	.	.	.	.	.	.	.	.	.	.	.	.	.	.	.	.	.	.	.	.	.	.	.	.	.	.	.	.	.	.	.
91	RVA/Human-wt/ZAF/UFS-NGS-NICD13333/2014/G2P[4]	.	.	.	.	.	.	.	.	.	.	.	.	.	.	.	.	.	.	.	.	.	.	.	.	.	.	.	.	.	.	.	.	.	.	.	.	.	.	.	.	.	.	.	.	.	.	.	.
92	RVA/Human-wt/ZAF/UFS-NGS-NICD13522/2014/G2P[4]	.	.	.	.	.	.	.	.	.	.	.	.	.	.	.	.	.	.	.	.	.	.	.	.	.	.	.	.	.	.	.	.	.	.	.	.	.	.	.	.	.	.	.	.	.	.	.	.
93	RVA/Human-wt/ZAF/UFS-NGS-NICD13791/2014/G2P[4]	.	.	.	.	.	.	.	.	.	.	.	.	.	.	.	.	.	.	.	.	.	.	.	.	.	.	.	.	.	.	.	.	.	.	.	.	.	.	.	.	.	.	.	.	.	.	.	.
94	RVA/Human-wt/ZAF/UFS-NGS-NICD13878/2014/G2P[4]	.	.	.	.	.	.	.	.	.	.	.	.	.	.	.	.	.	.	.	.	.	.	.	.	.	.	.	.	.	.	.	.	.	.	.	.	.	.	.	.	.	.	.	.	.	.	.	.
95	RVA/Human-wt/ZAF/UFS-NGS-MRC-DPRU952/2014/G2P[4]	.	.	.	.	.	.	.	.	.	.	.	.	.	.	.	.	.	.	.	.	.	.	.	.	.	.	.	.	.	.	.	.	.	.	.	.	.	.	.	.	.	.	.	.	.	.	.	.
96	RVA/Human-wt/ZAF/UFS-NGS-NICD14647/2015/G2P[4]	.	.	.	.	.	.	.	.	.	.	.	.	.	.	.	.	.	.	.	.	.	.	.	.	.	.	.	.	.	.	.	.	.	.	.	.	.	.	.	.	.	.	.	.	.	.	.	.
97	RVA/Human-wt/ZAF/UFS-NGS-NICD15034/2015/G2P[4]	.	.	.	.	.	.	.	.	.	.	.	.	.	.	.	.	.	.	.	.	.	.	.	.	.	.	.	.	.	.	.	.	.	.	.	.	.	.	.	.	.	.	.	.	.	.	.	.
98	RVA/Human-wt/ZAF/UFS-NGS-NICD15385/2015/G2P[4]	.	.	.	.	.	.	.	.	.	.	.	.	.	.	.	.	.	.	.	.	.	.	.	.	.	.	.	.	.	.	.	.	.	.	.	.	.	.	.	.	.	.	.	.	.	.	.	.
99	RVA/Human-wt/ZAF/UFS-NGS-NICD15070/2015/G2P[4]	.	.	.	.	.	.	.	.	.	.	.	.	.	.	.	.	.	.	.	.	.	.	.	.	.	.	.	.	.	.	.	.	.	.	.	.	.	.	.	.	.	.	.	.	.	.	.	.
100	RVA/Human-wt/ZAF/UFS-NGS-NICD16983/2016/G2P[4]	.	.	.	.	.	.	.	.	.	.	.	.	.	.	.	.	.	.	.	.	.	.	.	.	.	.	.	.	.	.	.	.	.	.	.	.	.	.	.	.	.	.	.	.	.	.	.	.
101	RVA/Human-wt/ZAF/UFS-NGS-NICD17155/2016/G2P[4]	.	.	.	.	.	.	.	.	.	.	.	.	.	.	.	.	.	.	.	.	.	.	.	.	.	.	.	.	.	.	.	.	.	.	.	.	.	.	.	.	.	.	.	.	.	.	.	.
102	RVA/Human-wt/ZAF/UFS-NGS-MRC-DPRU12323/2016/G2P[4]	.	.	.	.	.	.	.	.	.	.	.	.	.	.	.	.	.	.	.	.	.	.	.	.	.	.	.	.	.	.	.	.	.	.	.	.	.	.	.	.	.	.	.	.	.	.	.	.
103	RVA/Human-wt/ZAF/UFS-NGS-NICD18920/2017/G2P[4]	.	.	.	.	.	.	.	.	.	.	.	.	.	.	.	.	.	.	.	.	.	.	.	.	.	.	.	.	.	.	.	.	.	.	.	.	.	.	.	.	.	.	.	.	.	.	.	.
[truncated: 202 more columns]

## Sheet: VP2
Supplementary Excelspreadsheet 3: Comparative amino acid analysis between South African pre- and post-vaccine G2P[4] strains
		1	2	3	4	5	6	7	8	9	10	11	12	13	14	15	16	17	18	19	20	21	22	23	24	25	26	27	28	29	30	31	32	33	34	35	36	37	38	39	40	41	42	43	44	45	46	47	48
1	RVA/Human-wt/ZAF/UFS-NGS-MRC-DPRU2123/2003/G2P[4]	M	A	Y	R	K	R	G	A	R	R	E	A	N	L	N	N	N	D	R	M	Q	E	K	I	D	E	K	Q	D	S	N	K	I	Q	L	S	D	K	V	L	S	K	K	E	E	V	V	T
2	RVA/Human-wt/ZAF/MRC-DPRU618/2003/G2P[4]	.	.	.	.	.	.	.	.	.	.	.	.	.	.	.	.	.	.	.	.	.	.	.	.	.	.	.	.	.	.	.	.	.	.	.	.	.	.	.	.	.	.	.	.	.	.	.	.
3	RVA/Human-wt/ZAF/UFS-NGS-MRC-DPRU603/2003/G2P[4]	.	.	.	.	.	.	.	.	.	.	.	.	.	.	.	.	.	.	.	.	.	.	.	.	.	.	.	.	.	.	.	.	.	.	.	.	.	.	.	.	.	.	.	.	.	.	.	.
4	RVA/Human-wt/ZAF/UFS-NGS-MRC-DPRU667/2003/G2P[4]	.	.	.	.	.	.	.	.	.	.	.	.	.	.	.	.	.	.	.	.	.	.	.	.	.	.	.	.	.	.	.	.	.	.	.	.	.	.	.	.	.	.	.	.	.	.	.	.
5	RVA/Human-wt/RZAF/UFS-NGS-MRC-DPRU531/2003/G2P[4]	.	.	.	.	.	.	.	.	.	.	.	.	.	F	.	.	.	.	.	.	.	.	.	.	.	.	.	.	.	.	.	.	.	.	.	.	.	.	.	.	.	.	.	.	.	.	.	.
6	RVA/Human-wt/ZAF/UFS-NGS-MRC-DPRU580/2003/G2P[4]	.	.	.	.	.	.	.	.	.	.	.	.	.	.	.	.	.	.	.	.	.	.	.	.	.	.	.	.	.	.	.	.	.	.	.	.	.	.	.	.	.	.	.	.	.	.	.	.
7	RVA/Human-wt/ZAF/UFS-NGS-MRC-DPRU594/2003/G2P[4]	.	.	.	.	.	.	.	.	.	.	.	.	.	.	.	.	.	.	.	.	.	.	.	.	.	.	.	.	.	.	.	.	.	.	.	.	.	.	.	.	.	.	.	.	.	.	.	.
8	RVA/Human-wt/ZAF/UFS-NGS-MRC-DPRU764/2006/G2P[4]	.	.	.	.	.	.	.	.	.	.	.	.	.	.	.	.	.	.	.	.	.	.	.	.	.	.	.	.	.	.	.	.	.	.	.	.	.	.	.	.	.	.	.	.	.	.	.	.
9	RVA/Human-wt/ZAF/UFS-NGS-NICD759/2007/G2P[4]	.	.	.	.	.	.	.	.	.	.	.	.	.	.	.	.	.	.	.	.	.	.	.	.	.	.	.	.	.	.	.	.	.	.	.	.	.	.	.	.	.	.	.	.	.	.	.	.
10	RVA/Human-wt/ZAF/UFS-NGS-NICD150/2007/G2P[4]	.	.	.	.	.	.	.	.	.	.	.	.	.	F	.	.	.	.	.	.	.	.	.	.	.	.	.	.	.	.	.	.	.	.	.	.	.	.	.	.	.	.	.	.	.	.	.	.
11	RVA/Human-wt/ZAF/UFS-NGS-NICD419/2007/G2P[4]	.	.	.	.	.	.	.	.	.	.	.	.	.	F	.	.	.	.	.	.	.	.	.	.	.	.	.	.	.	.	.	.	.	.	.	.	.	.	.	.	.	.	.	.	.	.	.	.
12	RVA/Human-wt/ZAF/UFS-NGS-NICD516/2007/G2P[4]	.	.	.	.	.	.	.	.	.	.	.	.	.	F	.	.	.	.	.	.	.	.	.	.	.	.	.	.	.	.	.	.	.	.	.	.	.	.	.	.	.	.	.	.	.	.	.	.
13	RVA/Human-wt/ZAF/UFS-NGS-NICD582/2007/G2P[4]	.	.	.	.	.	.	.	.	.	.	.	.	.	F	.	.	.	.	.	.	.	.	.	.	.	.	.	.	.	P	.	.	.	.	.	.	.	.	.	.	.	.	.	.	.	.	.	.
14	RVA/Human-wt/ZAF/UFS-NGS-NICD626/2007/G2P[4]	.	.	.	.	.	.	.	.	.	.	.	.	.	F	.	.	.	.	.	.	.	.	.	.	.	.	.	.	.	P	.	.	.	.	.	.	.	.	.	.	.	.	.	.	.	.	.	.
15	RVA/Human-wt/ZAF/UFS-NGS-NICD673/2007/G2P[4]	.	.	.	.	.	.	.	.	.	.	.	.	.	F	.	.	.	.	.	.	.	.	.	.	.	.	.	.	.	.	.	.	.	.	.	.	.	.	.	.	.	.	.	.	.	.	.	.
16	RVA/Human-wt/ZAF/UFS-NGS-MRC-DPRU1271/2007/G2P[4]	.	.	.	.	.	.	.	.	.	.	.	.	.	F	.	.	.	.	.	.	.	.	.	.	.	.	.	.	.	.	.	.	.	.	.	.	.	.	.	.	.	.	.	.	.	.	.	.
17	RVA/Human-wt/ZAF/UFS-NGS-MRC-DPRU1285/2007/G2P[4]	.	.	.	.	.	.	.	.	.	.	.	.	.	.	.	.	.	.	.	.	.	.	.	.	.	.	.	.	.	.	.	.	.	.	.	.	.	.	.	.	.	.	.	.	.	.	.	.
18	RVA/Human-wt/ZAF/MRC-DPRU81/2007-02-20/G2P[4]	.	.	.	.	.	.	.	.	.	.	.	.	.	.	.	.	.	.	.	.	.	.	.	.	.	.	.	.	.	.	.	.	.	.	.	.	.	.	.	.	.	.	.	.	.	.	.	.
19	RVA/Human-wt/ZAF/UFS-NGS-NICD1079/2008/G2P[4]	.	.	.	.	.	.	.	.	.	.	.	.	.	F	.	.	.	.	.	.	.	.	.	.	.	.	.	.	.	.	.	.	.	.	.	.	.	.	.	.	.	.	.	.	.	.	.	.
20	RVA/Human-wt/ZAF/UFS-NGS-NICD1112/2008/G2P[4]	.	.	.	.	.	.	.	.	.	.	.	.	.	.	.	.	.	.	.	.	.	.	.	.	.	.	.	.	.	.	.	.	.	.	.	.	.	.	.	.	.	.	.	.	.	.	.	.
21	RVA/Human-wt/ZAF/UFS-NGS-NICD1122/2008/G2P[4]	.	.	.	.	.	.	.	.	.	.	.	.	.	.	.	.	.	.	.	.	.	.	.	.	.	.	.	.	.	.	.	.	.	.	.	.	.	.	.	.	.	.	.	.	.	.	.	.
22	RVA/Human-wt/ZAF/UFS-NGS-NICD1138/2008/G2P[4]	.	.	.	.	.	.	.	.	.	.	.	.	.	F	.	.	.	.	.	.	.	.	.	.	.	.	.	.	.	.	.	.	.	.	.	.	.	.	.	.	.	.	.	.	.	.	.	.
23	RVA/Human-wt/ZAF/UFS-NGS-NICD1165/2008/G2P[4]	.	.	.	.	.	.	.	.	.	.	.	.	.	F	.	.	.	.	.	.	.	.	.	.	.	.	.	.	.	.	.	.	.	.	.	.	.	.	.	.	.	.	.	.	.	.	.	.
24	RVA/Human-wt/ZAF/UFS-NGS-NICD1180/2008/G2P[4]	.	.	.	.	.	.	.	.	.	.	.	.	.	F	.	.	.	.	.	.	.	.	.	.	.	.	.	.	.	.	.	.	.	.	.	.	.	.	.	.	.	.	.	.	.	.	.	.
25	RVA/Human-wt/ZAF/UFS-NGS-NICD1355/2008/G2P[4]	.	.	.	.	.	.	.	.	.	.	.	.	.	.	.	.	.	.	.	.	.	.	.	.	.	.	.	.	.	.	.	.	.	.	.	.	.	.	.	.	.	.	.	.	.	.	.	.
26	RVA/Human-wt/ZAF/UFS-NGS-MRC-DPRU1036/2008/G2P[4]	.	.	.	.	.	.	.	.	.	.	.	.	A	F	.	.	.	.	.	.	.	.	.	.	.	.	.	.	.	.	.	.	.	.	.	.	.	.	.	.	.	.	.	.	.	.	.	.
27	RVA/Human-wt/ZAF/UFS-NGS-MRC-DPRU1040/2008/G2P[4]	.	.	.	.	.	.	.	.	.	.	.	.	.	.	.	.	.	.	.	.	.	.	.	.	.	.	.	.	.	.	.	.	.	.	.	.	.	.	.	.	.	.	.	.	.	.	.	.
28	RVA/Human-wt/ZAF/UFS-NGS-MRC-DPRU1041/2008/G2P[4]	.	.	.	.	.	.	.	.	.	.	.	.	.	.	.	.	.	.	.	.	.	.	.	.	.	.	.	.	.	.	.	.	.	.	.	.	.	.	.	.	.	.	.	.	.	.	.	.
29	RVA/Human-wt/ZAF/UFS-NGS-MRC-DPRU1058/2008/G2P[4]	.	.	.	.	.	.	.	.	.	.	.	.	.	.	.	.	.	.	.	.	.	.	.	.	.	.	.	.	.	.	.	.	.	.	.	.	.	.	.	.	.	.	.	.	.	.	.	.
30	RVA/Human-wt/ZAF/UFS-NGS-MRC-DPRU1901/2008/G2P[4]	.	.	.	.	.	.	.	.	.	.	.	.	.	.	.	.	.	.	.	.	.	.	.	.	.	.	.	.	.	.	.	.	.	.	.	.	.	.	.	.	.	.	.	.	.	.	.	.
31	RVA/Human-wt/ZAF/UFS-NGS-MRC-DPRU985/2008/G2P[4]	.	.	.	.	.	.	.	.	.	.	.	.	.	.	.	.	.	.	.	.	.	.	.	.	.	.	.	.	.	.	.	.	.	.	.	.	.	.	.	.	.	.	.	.	.	.	.	.
32	RVA/Human-wt/ZAF/UFS-NGS-NICD3354/2009/G2P[4]	.	.	.	.	.	.	.	.	.	.	.	.	.	F	.	.	.	.	.	.	.	.	.	.	.	.	.	.	.	.	.	.	T	.	.	.	.	.	.	.	.	.	.	.	.	I	.	.
33	RVA/Human-wt/ZAF/UFS-NGS-NICD3442/2009/G2P[4]	.	.	.	.	.	.	.	.	.	.	.	.	.	F	.	.	.	.	.	.	.	.	.	.	.	.	.	.	.	.	.	.	.	.	.	.	.	.	.	.	.	.	.	.	.	.	.	.
34	RVA/Human-wt/ZAF/UFS-NGS-NICD3446/2009/G2P[4]	.	.	.	.	.	.	.	.	.	.	.	.	.	F	.	.	.	.	.	.	.	.	.	.	.	.	.	.	.	.	.	.	.	.	.	.	.	.	.	.	.	.	.	.	.	.	.	.
35	RVA/Human-wt/ZAF/UFS-NGS-NICD3518/2009/G2P[4]	.	.	.	.	.	.	.	.	.	.	.	.	.	F	.	.	.	.	.	.	.	.	.	.	.	.	.	.	.	.	.	.	.	.	.	.	.	.	.	.	.	.	.	.	.	.	.	.
36	RVA/Human-wt/ZAF/UFS-NGS-NICD3532/2009/G2P[4]	.	.	.	.	.	.	.	.	.	.	.	.	.	F	.	.	.	.	.	.	.	.	.	.	.	.	.	.	.	.	.	.	.	.	.	.	.	.	.	.	.	.	.	.	.	.	.	.
37	RVA/Human-wt/ZAF/UFS-NGS-NICD3681/2009/G2P[4]	.	.	.	.	.	.	.	.	.	.	.	.	.	F	.	.	.	.	.	.	.	.	.	.	.	.	.	.	.	.	.	.	.	.	.	.	.	.	.	.	.	.	.	.	.	.	.	.
38	RVA/Human-wt/ZAF/UFS-NGS-NICD4012/2009/G2P[4]	.	.	.	.	.	.	.	.	.	.	.	.	.	F	.	.	.	.	.	.	.	.	.	.	.	.	.	.	.	.	.	.	.	.	.	.	.	.	.	.	.	.	.	.	.	.	.	.
39	RVA/Human-wt/ZAF/UFS-NGS-NICD4207/2009/G2P[4]	.	.	.	.	.	.	.	.	.	.	.	.	.	F	.	.	.	.	.	.	.	.	.	.	.	.	.	.	.	.	.	.	.	.	.	.	.	.	.	.	.	.	.	.	.	.	.	.
40	RVA/Human-wt/ZAF/3203WC/2009/G2P[4]	.	.	.	.	.	.	.	.	.	.	.	.	.	.	.	.	.	.	.	.	.	.	.	.	.	.	.	.	.	.	.	.	.	.	.	.	.	.	.	.	.	.	.	.	.	.	.	.
41	RVA/Human-wt/ZAF/UFS-NGS-MRC-DPRU1077/2009/G2P[4]	.	.	.	.	.	.	.	.	.	.	.	.	.	.	.	.	.	.	.	.	.	.	.	.	.	.	.	.	.	.	.	.	.	.	.	.	.	.	.	.	.	.	.	.	.	.	.	.
42	RVA/Human-wt/ZAF/MRC-DPRU1061/2009/G2P[4]	.	.	.	.	.	.	.	.	.	.	.	.	.	.	.	.	.	.	.	.	.	.	.	.	.	.	.	.	.	.	.	.	.	.	.	.	.	.	.	.	.	.	.	.	.	.	.	.
43	RVA/Human-wt/ZAF/UFS-NGS-MRC-DPRU1071/2009/G2P[4]	.	.	.	.	.	.	.	.	.	.	.	.	.	.	.	.	.	.	.	.	.	.	.	.	.	.	.	.	.	.	.	.	.	.	.	.	.	.	.	.	.	.	.	.	.	.	.	.
44	RVA/Human-wt/ZAF/UFS-NGS-MRC-DPRU1097/2009/G2P[4]	.	.	.	S	S	.	.	.	.	.	.	E	.	.	.	.	.	.	.	.	.	.	.	.	.	.	.	.	.	.	.	.	.	.	.	.	.	.	.	.	.	.	.	.	.	.	.	.
45	RVA/Human-wt/ZAF/UFS-NGS-MRC-DPRU2288/2009/G2P[4]	.	.	.	.	.	.	.	.	.	.	.	.	.	.	.	.	.	.	.	.	.	.	.	.	.	.	.	.	.	.	.	.	.	.	.	.	.	.	.	.	.	.	.	.	.	.	.	.
46	RVA/Human-wt/ZAF/UFS-NGS-MRC-DPRU2326/2009/G2P[4]	.	.	.	.	.	.	.	.	.	.	.	.	.	.	.	.	.	.	.	.	.	.	.	.	.	.	.	.	.	.	.	.	.	.	.	.	.	.	.	.	.	.	.	.	.	.	.	.
47	RVA/Human-wt/ZAF/UFS-NGS-NICD5625/2010/G2P[4]	.	.	.	.	.	.	.	.	.	.	.	.	.	F	.	.	.	.	.	.	.	.	.	.	.	.	.	.	.	.	.	.	.	.	.	.	.	.	.	.	.	.	.	.	.	.	.	.
48	RVA/Human-wt/ZAF/UFS-NGS-NICD5884/2010/G2P[4]	.	.	.	.	.	.	.	.	.	.	.	.	.	F	.	.	.	.	.	.	.	.	.	.	.	.	.	.	.	.	.	.	.	.	.	.	.	.	.	.	.	.	.	.	.	.	.	.
49	RVA/Human-wt/ZAF/UFS-NGS-NICD6150/2010/G2P[4]	.	.	.	.	.	.	.	.	.	.	.	.	.	.	.	.	.	.	.	.	.	.	.	.	.	.	.	.	.	.	.	.	.	.	.	.	.	.	.	.	.	.	.	.	.	.	.	.
50	RVA/Human-wt/ZAF/UFS-NGS-NICD6171/2010/G2P[4]	.	.	.	.	.	.	.	.	.	.	.	.	.	F	.	.	.	.	.	.	.	.	.	.	.	.	.	.	.	.	.	.	.	.	.	.	.	.	.	.	.	.	.	.	.	.	.	.
51	RVA/Human-wt/ZAF/UFS-NGS-NICD6388/2010/G2P[4]	.	.	.	.	.	.	.	.	.	.	.	.	.	F	.	.	.	.	.	.	.	.	.	.	.	.	.	.	.	.	.	.	.	.	.	.	.	.	.	.	.	.	.	.	.	.	.	.
52	RVA/Human-wt/ZAF/UFS-NGS-NICD6099/2010/G2P[4]	.	.	.	.	.	.	.	.	.	.	.	.	.	F	.	.	.	.	.	.	.	.	.	.	.	.	.	.	.	.	.	.	.	.	.	.	.	.	.	.	.	.	.	.	.	.	.	.
53	RVA/Human-wt/ZAF/UFS-NGS-MRC-DPRU1473/2010/G2P[4]	.	.	.	.	.	.	.	.	.	.	.	.	.	.	.	.	.	.	.	.	.	.	.	.	.	.	.	.	.	.	.	.	.	.	.	.	.	.	.	.	.	.	.	.	.	.	.	.
54	RVA/Human-wt/ZAF/UFS-NGS-MRC-DPRU1507/2010/G2P[4]	.	.	.	.	.	.	.	.	.	.	.	.	.	.	.	.	.	.	.	.	.	.	.	.	.	.	.	.	.	.	.	.	.	.	.	.	.	.	.	.	.	.	.	.	.	.	.	.
55	RVA/Human-wt/ZAF/UFS-NGS-MRC-DPRU1510/2010/G2P[4]	.	.	.	.	.	.	.	.	.	.	.	.	.	.	.	.	.	.	.	.	.	.	.	.	.	.	.	.	.	.	.	.	.	.	.	.	.	.	.	.	.	.	.	.	.	.	.	.
56	RVA/Human-wt/ZAF/UFS-NGS-MRC-DPRU1520/2010/G2P[4]	.	.	.	.	.	.	.	.	.	.	.	.	.	F	.	.	.	.	.	.	.	.	.	.	.	.	.	.	.	.	.	.	.	.	.	.	.	.	.	.	.	.	.	.	.	.	.	.
57	RVA/Human-wt/ZAF/UFS-NGS-NICD8873/2012/G2P[4]	.	.	.	.	.	.	.	.	.	.	.	.	.	.	.	.	.	.	.	.	.	.	.	.	.	.	.	.	.	.	.	.	.	.	.	.	.	.	.	.	.	.	.	.	.	.	.	.
58	RVA/Human-wt/ZAF/UFS-NGS-NICD8940/2012/G2P[4]	.	.	.	.	.	.	.	.	.	.	.	.	.	F	.	.	.	.	.	.	.	.	.	.	.	.	.	.	.	.	.	.	.	.	.	.	.	.	.	.	.	.	.	.	.	.	.	.
59	RVA/Human-wt/ZAF/UFS-NGS-NICD9031/2012/G2P[4]	.	.	.	.	.	.	.	.	.	.	.	.	.	F	.	.	.	.	.	.	.	.	.	.	.	.	.	.	.	.	.	.	.	.	.	.	.	.	.	.	.	.	.	.	.	.	.	.
60	RVA/Human-wt/ZAF/UFS-NGS-NICD9040/2012/G2P[4]	.	.	.	.	.	.	.	.	.	.	.	.	.	.	.	.	.	.	.	.	.	.	.	.	.	.	.	.	.	.	.	.	.	.	.	.	.	.	.	.	.	.	.	.	.	.	.	.
61	RVA/Human-wt/ZAF/UFS-NGS-NICD9045/2012/G2P[4]	.	.	.	.	.	.	.	.	.	.	.	.	.	F	.	.	.	.	.	.	.	.	.	.	.	.	.	.	.	.	.	.	.	.	.	.	.	.	.	.	.	.	.	.	.	.	.	.
62	RVA/Human-wt/ZAF/UFS-NGS-NICD9171/2012/G2P[4]	.	.	.	.	.	.	.	.	.	.	.	.	.	F	.	.	.	.	.	.	.	.	.	.	.	.	.	.	.	.	.	.	.	.	.	.	.	.	.	.	.	.	.	.	.	.	.	.
63	RVA/Human-wt/ZAF/UFS-NGS-NICD9554/2012/G2P[4]	.	.	.	.	.	.	.	.	.	.	.	.	.	F	.	.	.	.	.	.	.	.	.	.	.	.	.	.	.	.	.	.	.	.	.	.	.	.	.	.	.	.	.	.	.	.	.	.
64	RVA/Human-wt/ZAF/UFS-NGS-NICD9330/2012/G2P[4]	.	.	.	.	.	.	.	.	.	.	.	.	.	F	.	.	.	.	.	.	.	.	.	.	.	.	.	.	.	.	.	.	.	.	.	.	.	.	.	.	.	.	.	.	.	.	.	.
65	RVA/Human-wt/ZAF/UFS-NGS-NICD9335/2012/G2P[4]	.	.	.	.	.	.	.	.	.	.	.	.	.	F	.	.	.	.	.	.	.	.	.	.	.	.	.	.	.	.	.	.	.	.	.	.	.	.	.	.	.	.	.	.	.	.	.	.
66	RVA/Human-wt/ZAF/UFS-NGS-NICD9659/2012/G2P[4]	.	.	.	.	.	.	.	.	.	.	.	.	.	F	.	.	.	.	.	.	.	.	.	.	.	.	.	.	.	.	.	.	.	.	.	.	.	.	.	.	.	.	.	.	.	.	.	.
67	RVA/Human-wt/ZAF/UFS-NGS-NICD9329/2012/G2P[4]	.	.	.	.	.	.	.	.	.	.	.	.	.	F	.	.	.	.	.	.	.	.	.	.	.	.	.	.	.	.	.	.	.	.	.	.	.	.	.	.	.	.	.	.	.	.	.	.
68	RVA/Human-wt/ZAF/MRC-DPRU82/2012-04-14/G2P[4]	.	.	.	.	.	.	.	.	.	.	.	.	.	.	.	.	.	.	.	.	.	.	.	.	.	.	.	.	.	.	.	.	.	.	.	.	.	.	.	.	.	.	.	.	.	.	.	.
69	RVA/Human-wt/ZAF/UFS-NGS-NICD10248/2013/G2P[4]	.	.	.	.	.	.	.	.	.	.	.	.	.	F	.	.	.	.	.	.	.	.	.	.	.	.	.	.	.	.	.	.	.	.	.	.	.	.	.	.	.	.	.	.	.	.	.	.
70	RVA/Human-wt/ZAF/UFS-NGS-NICD12041/2013/G2P[4]	.	.	.	.	.	.	.	.	.	.	.	.	.	F	.	.	.	.	.	.	.	.	.	.	.	.	.	.	.	.	.	.	.	.	.	.	.	.	.	.	.	.	.	.	.	.	.	.
71	RVA/Human-wt/ZAF/UFS-NGS-MRC-DPRU182/2013/G2P[4]	.	.	.	.	.	.	.	.	.	.	.	.	.	.	.	.	.	.	.	.	.	.	.	.	.	.	.	.	.	.	.	.	.	.	.	.	.	.	.	.	.	.	.	.	.	.	.	.
72	RVA/Human-wt/ZAF/UFS-NGS-MRC-DPRU185/2013/G2P[4]	.	.	.	.	.	.	.	.	.	.	.	.	.	.	.	.	.	.	.	.	.	.	.	.	.	.	.	.	.	.	.	.	.	.	.	.	.	.	.	.	.	.	.	.	.	.	.	.
73	RVA/Human-wt/ZAF/UFS-NGS-MRC-DPRU198/2013/G2P[4]	.	.	.	.	.	.	.	.	.	.	.	.	.	.	.	.	.	.	.	.	.	.	.	.	.	.	.	.	.	.	.	.	.	.	.	.	.	.	.	.	.	.	.	.	.	.	.	.
74	RVA/Human-wt/ZAF/UFS-NGS-MRC-DPRU200/2013/G2P[4]	.	.	.	.	.	.	.	.	.	.	.	.	.	.	.	.	.	.	.	.	.	.	.	.	.	.	.	.	.	.	.	.	.	.	.	.	.	.	.	.	.	.	.	.	.	.	.	.
75	RVA/Human-wt/ZAF/UFS-NGS-MRC-DPRU203/2013/G2P[4]	.	.	.	.	.	.	.	.	.	.	.	.	.	.	.	.	.	.	.	.	.	.	.	.	.	.	.	.	.	.	.	.	.	.	.	.	.	.	.	.	.	.	.	.	.	.	.	.
76	RVA/Human-wt/ZAF/UFS-NGS-MRC-DPRU60/2013/G2P[4]	.	.	.	.	.	.	.	.	.	.	.	.	.	.	.	.	.	.	.	.	.	.	.	.	.	.	.	.	.	.	.	.	.	.	.	.	.	.	.	.	.	.	.	.	.	.	.	.
77	RVA/Human-wt/ZAF/UFS-NGS-MRC-DPRU68/2013/G2P[4]	.	.	.	.	.	.	.	.	.	.	.	.	.	.	.	.	.	.	.	.	.	.	.	.	.	.	.	.	.	.	.	.	.	.	.	.	.	.	.	.	.	.	.	.	.	.	.	.
78	RVA/Human-wt/ZAF/UFS-NGS-MRC-DPRU75/2013/G2P[4]	.	.	.	.	.	.	.	.	.	.	.	.	.	.	.	.	.	.	.	.	.	.	.	.	.	.	.	.	.	.	.	.	.	.	.	.	.	.	.	.	.	.	.	.	.	.	.	.
79	RVA/Human-wt/ZAF/UFS-NGS-MRC-DPRU81/2013/G2P[4]	.	.	.	.	.	.	.	.	.	.	.	.	.	.	.	.	.	.	.	.	.	.	.	.	.	.	.	.	.	.	.	.	.	.	.	.	.	.	.	.	.	.	.	.	.	.	.	.
80	RVA/Human-wt/ZAF/UFS-NGS-MRC-DPRU84/2013/G2P[4]	.	.	.	.	.	.	.	.	.	.	.	.	.	.	.	.	.	.	.	.	.	.	.	.	.	.	.	.	.	.	.	.	.	.	.	.	.	.	.	.	.	.	.	.	.	.	.	.
81	RVA/Human-wt/ZAF/UFS-NGS-MRC-DPRU975/2013/G2P[4]	.	.	.	.	.	.	.	.	.	.	.	.	.	.	.	.	.	.	.	.	.	.	.	.	.	.	.	.	.	.	.	.	.	.	.	.	.	.	.	.	.	.	.	.	.	.	.	.
82	RVA/Human-wt/ZAF/UFS-NGS-MRC-DPRU978/2013/G2P[4]	.	.	.	.	.	.	.	.	.	.	.	.	.	.	.	.	.	.	.	.	.	.	.	.	.	.	.	.	.	.	.	.	.	.	.	.	.	.	.	.	.	.	.	.	.	.	.	.
83	RVA/Human-wt/ZAF/UFS-NGS-MRC-DPRU986/2013/G2P[4]	.	.	.	.	.	.	.	.	.	.	.	.	.	.	.	.	.	.	.	.	.	.	.	.	.	.	.	.	.	.	.	.	.	.	.	.	.	.	.	.	.	.	.	.	.	.	.	.
84	RVA/Human-wt/ZAF/UFS-NGS-NICD12795/2014/G2P[4]	.	.	.	.	.	.	.	.	.	.	.	.	.	F	.	.	.	.	.	.	.	.	.	.	.	.	.	.	.	.	.	.	.	.	.	.	.	.	.	.	.	.	.	.	.	.	.	.
85	RVA/Human-wt/ZAF/UFS-NGS-NICD12832/2014/G2P[4]	.	.	.	.	.	.	.	.	.	.	.	.	.	.	.	.	.	.	.	.	.	.	.	.	.	.	.	.	.	.	.	.	V	.	.	.	.	.	.	.	.	.	T	.	.	.	.	.
86	RVA/Human-wt/ZAF/UFS-NGS-NICD12838/2014/G2P[4]	.	.	.	.	.	.	.	.	.	.	.	.	.	.	.	.	.	.	.	.	.	.	.	.	.	.	.	.	.	.	.	.	.	.	.	.	.	.	.	.	.	.	.	.	.	.	.	.
87	RVA/Human-wt/ZAF/UFS-NGS-NICD13081/2014/G2P[4]	.	.	.	.	.	.	.	.	.	.	.	.	.	F	.	.	.	.	.	.	.	.	.	.	.	.	.	.	.	.	.	.	.	.	.	.	.	.	.	.	.	.	.	.	.	.	.	.
88	RVA/Human-wt/ZAF/UFS-NGS-NICD13083/2014/G2P[4]	.	.	.	.	.	.	.	.	.	.	.	.	.	F	.	.	.	.	.	.	.	.	.	.	.	.	.	.	.	.	.	.	.	.	.	.	.	.	.	.	.	.	.	.	.	.	.	.
89	RVA/Human-wt/ZAF/UFS-NGS-NICD13333/2014/G2P[4]	.	.	.	.	.	.	.	.	.	.	.	.	.	F	.	.	.	.	.	.	.	.	.	.	.	.	.	.	.	.	.	.	.	.	.	.	.	.	.	.	.	.	.	.	.	.	.	.
90	RVA/Human-wt/ZAF/UFS-NGS-NICD13335/2014/G2P[4]	.	.	.	.	.	.	.	.	.	.	.	.	.	F	.	.	.	.	.	.	.	.	.	.	.	.	.	.	.	.	.	.	.	.	.	.	.	.	.	.	.	.	.	.	.	.	.	.
91	RVA/Human-wt/ZAF/UFS-NGS-NICD13522/2014/G2P[4]	.	.	.	.	.	.	.	.	.	.	.	.	.	F	.	.	.	.	.	.	.	.	.	.	.	.	.	.	.	.	.	.	.	.	.	.	.	.	.	.	.	.	.	.	.	.	.	.
92	RVA/Human-wt/ZAF/UFS-NGS-NICD13791/2014/G2P[4]	.	.	.	.	.	.	.	.	.	.	.	.	.	F	.	.	.	.	.	.	.	.	.	.	.	.	.	.	.	.	.	.	.	.	.	.	.	.	.	.	.	.	.	.	.	.	.	.
93	RVA/Human-wt/ZAF/UFS-NGS-NICD13878/2014/G2P[4]	.	.	.	.	.	.	.	.	.	.	.	.	.	.	.	.	.	.	.	.	.	.	.	.	.	.	.	.	.	.	.	.	.	.	.	.	.	.	.	.	.	.	.	.	.	.	.	.
94	RVA/Human-wt/ZAF/UFS-NGS-NICD13907/2014/G2P[4]	.	.	.	.	.	.	.	.	.	.	.	.	.	F	.	.	.	.	.	.	.	.	.	.	.	.	.	.	.	.	.	.	.	.	.	.	.	.	.	.	.	.	.	.	.	.	.	.
95	RVA/Human-wt/ZAF/UFS-NGS-MRC-DPRU952/2014/G2P[4]	.	.	.	.	.	.	.	.	.	.	.	.	.	.	.	.	.	.	.	.	.	.	.	.	.	.	.	.	.	.	.	.	.	.	.	.	.	.	.	.	.	.	.	.	.	.	.	.
96	RVA/Human-wt/ZAF/UFS-NGS-NICD14647/2015/G2P[4]	.	.	.	.	.	.	.	.	.	.	.	.	.	.	.	.	.	.	.	.	.	.	.	.	.	.	.	.	.	.	.	.	.	.	.	.	.	.	.	.	.	.	.	.	.	.	.	.
97	RVA/Human-wt/ZAF/UFS-NGS-NICD15034/2015/G2P[4]	.	.	.	.	.	.	.	.	.	.	.	.	.	.	.	.	.	.	.	.	.	.	.	.	.	.	.	.	.	.	.	.	.	.	.	.	.	.	.	.	.	.	.	.	.	.	.	.
98	RVA/Human-wt/ZAF/UFS-NGS-NICD15070/2015/G2P[4]	.	.	.	.	.	.	.	.	.	.	.	.	.	F	.	.	.	.	.	.	.	.	.	.	.	.	.	.	.	.	.	.	.	.	.	.	.	.	.	.	.	.	.	.	.	.	.	.
99	RVA/Human-wt/ZAF/UFS-NGS-NICD15385/2015/G2P[4]	.	.	.	.	.	.	.	.	.	.	.	.	.	F	.	.	.	.	.	.	.	.	.	.	.	.	.	.	.	.	.	.	.	K	.	.	.	.	.	.	.	.	.	.	.	.	.	.
100	RVA/Human-wt/ZAF/UFS-NGS-NICD16983/2016/G2P[4]	.	.	.	.	.	.	.	.	.	.	.	.	.	F	.	.	.	.	.	.	.	.	.	.	.	.	.	.	.	.	.	.	.	.	.	.	.	.	.	.	.	.	.	.	.	.	.	.
101	RVA/Human-wt/ZAF/UFS-NGS-NICD17155/2016/G2P[4]	.	.	.	.	.	.	.	.	.	.	.	.	.	F	.	.	.	.	.	.	.	.	.	.	.	.	.	.	.	.	.	.	.	.	.	.	.	.	.	.	.	.	.	.	.	.	.	.
102	RVA/Human-wt/ZAF/UFS-NGS-MRC-DPRU12323/2016/G2P[4]	.	.	.	.	.	.	.	.	.	.	.	.	.	.	.	.	.	.	.	.	.	.	.	.	.	.	.	.	.	.	.	.	.	.	.	.	.	.	.	.	.	.	.	.	.	.	.	.
103	RVA/Human-wt/ZAF/UFS-NGS-NICD18920/2017/G2P[4]	.	.	.	.	.	.	.	.	.	.	.	.	.	F	.	.	.	.	.	.	.	.	.	.	.	.	.	.	.	.	.	.	.	.	.	.	.	.	.	.	.	.	.	.	.	.	.	.
		251	252	253	254	255	256	257	258	259	260	261	262	263	264	265	266	267	268	269	270	271	272	273	274	275	276	277	278	279	280	281	282	283	284	285	286	287	288	289	290	291	292	293	294	295	296	297	298
1	RVA/Human-wt/ZAF/UFS-NGS-MRC-DPRU2123/2003/G2P[4]	F	N	E	Y	F	L	Q	H	Q	L	V	E	P	L	N	N	D	I	I	F	N	Y	I	P	E	R	I	R	N	D	V	N	Y	I	L	N	M	D	R	N	L	P	S	T	A	R	Y	I
2	RVA/Human-wt/ZAF/MRC-DPRU618/2003/G2P[4]	.	.	.	.	.	.	.	.	.	.	.	.	.	.	.	.	.	.	.	.	.	.	.	.	.	.	.	.	.	.	.	.	.	.	.	.	.	.	.	.	.	.	.	.	.	.	.	.
3	RVA/Human-wt/ZAF/UFS-NGS-MRC-DPRU603/2003/G2P[4]	.	.	.	.	.	.	.	.	.	.	.	.	.	.	.	.	.	.	.	.	.	.	.	.	.	.	.	.	.	.	.	.	.	.	.	.	.	.	.	.	.	.	.	.	.	.	.	.
4	RVA/Human-wt/ZAF/UFS-NGS-MRC-DPRU667/2003/G2P[4]	.	.	.	.	.	.	.	.	.	.	.	.	.	.	.	.	.	.	.	.	.	.	.	.	.	.	.	.	.	.	.	.	.	.	.	.	.	.	.	.	.	.	.	.	.	.	.	.
5	RVA/Human-wt/RZAF/UFS-NGS-MRC-DPRU531/2003/G2P[4]	.	.	.	.	.	.	.	.	.	.	.	.	.	.	.	.	.	.	.	.	.	.	.	.	.	.	.	.	.	.	.	.	.	.	.	.	.	.	.	.	.	.	.	.	.	.	.	.
6	RVA/Human-wt/ZAF/UFS-NGS-MRC-DPRU580/2003/G2P[4]	.	.	.	.	.	.	.	.	.	.	.	.	.	.	.	.	.	.	.	.	.	.	.	.	.	.	.	.	.	.	.	.	.	.	.	.	.	.	.	.	.	.	.	.	.	.	.	.
7	RVA/Human-wt/ZAF/UFS-NGS-MRC-DPRU594/2003/G2P[4]	.	.	.	.	.	.	.	.	.	.	.	.	.	.	.	.	.	.	.	.	.	.	.	.	.	.	.	.	.	.	.	.	.	.	.	.	.	.	.	.	.	.	.	.	.	.	.	.
8	RVA/Human-wt/ZAF/UFS-NGS-MRC-DPRU764/2006/G2P[4]	.	.	.	.	.	.	.	.	.	.	.	.	.	.	.	.	.	.	.	.	.	.	.	.	.	.	.	.	.	.	.	.	.	.	.	.	.	.	.	.	.	.	.	.	.	.	.	.
9	RVA/Human-wt/ZAF/UFS-NGS-NICD759/2007/G2P[4]	.	.	.	.	.	.	.	.	.	.	.	.	.	.	.	.	.	.	.	.	.	.	.	.	.	.	.	.	.	.	.	.	.	.	.	.	.	.	.	.	.	.	.	.	.	.	.	.
10	RVA/Human-wt/ZAF/UFS-NGS-NICD150/2007/G2P[4]	.	.	.	.	.	.	.	.	.	.	.	.	.	.	.	.	.	.	.	.	.	.	.	.	.	.	.	.	.	.	.	.	.	.	.	.	.	.	.	.	.	.	.	.	.	.	.	.
11	RVA/Human-wt/ZAF/UFS-NGS-NICD419/2007/G2P[4]	.	.	.	.	.	.	.	.	.	.	.	.	.	.	.	.	.	.	.	.	.	.	.	.	.	.	.	.	.	.	.	.	.	.	.	.	.	.	.	.	.	.	.	.	.	.	.	.
12	RVA/Human-wt/ZAF/UFS-NGS-NICD516/2007/G2P[4]	.	.	.	.	.	.	.	.	.	.	.	.	.	.	.	.	.	.	.	.	.	.	.	.	.	.	.	.	.	.	.	.	.	.	.	.	.	.	.	.	.	.	.	.	.	.	.	.
13	RVA/Human-wt/ZAF/UFS-NGS-NICD582/2007/G2P[4]	.	.	.	.	.	.	.	.	.	.	.	.	.	.	.	.	.	.	.	.	.	.	.	.	.	.	.	.	.	.	.	.	.	.	.	.	.	.	.	.	.	.	.	.	.	.	.	.
14	RVA/Human-wt/ZAF/UFS-NGS-NICD626/2007/G2P[4]	.	.	.	.	.	.	.	.	.	.	.	.	.	.	.	.	.	.	.	.	.	.	.	.	.	.	.	.	.	.	.	.	.	.	.	.	.	.	.	.	.	.	.	.	.	.	.	.
15	RVA/Human-wt/ZAF/UFS-NGS-NICD673/2007/G2P[4]	.	.	.	.	.	.	.	.	.	.	.	.	.	.	.	.	.	.	.	.	.	.	.	.	.	.	.	.	.	.	.	.	.	.	.	.	.	.	.	.	.	.	.	.	.	.	.	.
16	RVA/Human-wt/ZAF/UFS-NGS-MRC-DPRU1271/2007/G2P[4]	.	.	.	.	.	.	.	.	.	.	.	.	.	.	.	.	.	.	.	.	.	.	.	.	.	.	.	.	.	.	.	.	.	.	.	.	.	.	.	.	.	.	.	.	.	.	.	.
17	RVA/Human-wt/ZAF/UFS-NGS-MRC-DPRU1285/2007/G2P[4]	.	.	.	.	.	.	.	.	.	.	.	.	.	.	.	.	.	.	.	.	.	.	.	.	.	.	.	.	.	.	.	.	.	.	.	.	.	.	.	.	.	.	.	.	.	.	.	.
18	RVA/Human-wt/ZAF/MRC-DPRU81/2007-02-20/G2P[4]	.	.	.	.	.	.	.	.	.	.	.	.	.	.	.	.	.	.	.	.	.	.	.	.	.	.	.	.	.	.	.	.	.	.	.	.	.	.	.	.	.	.	.	.	.	.	.	.
19	RVA/Human-wt/ZAF/UFS-NGS-NICD1079/2008/G2P[4]	.	.	.	.	.	.	.	.	.	.	.	.	.	.	.	.	.	.	.	.	.	.	.	.	.	.	.	.	.	.	.	.	.	.	.	.	.	.	.	.	.	.	.	.	.	.	.	.
20	RVA/Human-wt/ZAF/UFS-NGS-NICD1112/2008/G2P[4]	.	.	.	.	.	.	.	.	.	.	.	.	.	.	.	.	.	.	.	.	.	.	.	.	.	.	.	.	.	.	.	.	.	.	.	.	.	.	.	.	.	.	.	.	.	.	.	.
21	RVA/Human-wt/ZAF/UFS-NGS-NICD1122/2008/G2P[4]	.	.	.	.	.	.	.	.	.	.	.	.	.	.	.	.	.	.	.	.	.	.	.	.	.	.	.	.	.	.	.	.	.	.	.	.	.	.	.	.	.	.	.	.	.	.	.	.
22	RVA/Human-wt/ZAF/UFS-NGS-NICD1138/2008/G2P[4]	.	.	.	.	.	.	.	.	.	.	.	.	.	.	.	.	.	.	.	.	.	.	.	.	.	.	.	.	.	.	.	.	.	.	.	.	.	.	.	.	.	.	.	.	.	.	.	.
23	RVA/Human-wt/ZAF/UFS-NGS-NICD1165/2008/G2P[4]	.	.	.	.	.	.	.	.	.	.	.	.	.	.	.	.	.	.	.	.	.	.	.	.	.	.	.	.	.	.	.	.	.	.	.	.	.	.	.	.	.	.	.	.	.	.	.	.
24	RVA/Human-wt/ZAF/UFS-NGS-NICD1180/2008/G2P[4]	.	.	.	.	.	.	.	.	.	.	.	.	.	.	.	.	.	.	.	.	.	.	.	.	.	.	.	.	.	.	.	.	.	.	.	.	.	.	.	.	.	.	.	.	.	.	.	.
25	RVA/Human-wt/ZAF/UFS-NGS-NICD1355/2008/G2P[4]	.	.	.	.	.	.	.	.	.	.	.	.	.	.	.	.	.	.	.	.	.	.	.	.	.	.	.	.	.	.	.	.	.	.	.	.	.	.	.	.	.	.	.	.	.	.	.	.
26	RVA/Human-wt/ZAF/UFS-NGS-MRC-DPRU1036/2008/G2P[4]	.	.	.	.	.	.	.	.	.	.	.	.	.	.	.	.	.	.	.	.	.	.	.	.	.	.	.	.	.	.	.	.	.	.	.	.	.	.	.	.	.	.	.	.	.	.	.	.
27	RVA/Human-wt/ZAF/UFS-NGS-MRC-DPRU1040/2008/G2P[4]	.	.	.	.	.	.	.	.	.	.	.	.	.	.	.	.	.	.	.	.	.	.	.	.	.	.	.	.	.	.	.	.	.	.	.	.	.	.	.	.	.	.	.	.	.	.	.	.
28	RVA/Human-wt/ZAF/UFS-NGS-MRC-DPRU1041/2008/G2P[4]	.	.	.	.	.	.	.	.	.	.	.	.	.	.	.	.	.	.	.	.	.	.	.	.	.	.	.	.	.	.	.	.	.	.	.	.	.	.	.	.	.	.	.	.	.	.	.	.
29	RVA/Human-wt/ZAF/UFS-NGS-MRC-DPRU1058/2008/G2P[4]	.	.	.	.	.	.	.	.	.	.	.	.	.	.	.	.	.	.	.	.	.	.	.	.	.	.	.	.	.	.	.	.	.	.	.	.	.	.	.	.	.	.	.	.	.	.	.	.
30	RVA/Human-wt/ZAF/UFS-NGS-MRC-DPRU1901/2008/G2P[4]	.	.	.	.	.	.	.	.	.	.	.	.	.	.	.	.	.	.	.	.	.	.	.	.	.	.	.	.	.	.	.	.	.	.	.	.	.	.	.	.	.	.	.	.	.	.	.	.
31	RVA/Human-wt/ZAF/UFS-NGS-MRC-DPRU985/2008/G2P[4]	.	.	.	.	.	.	.	.	.	.	.	.	.	.	.	.	.	.	.	.	.	.	.	.	.	.	.	.	.	.	.	.	.	.	.	.	.	.	.	.	.	.	.	.	.	.	.	.
32	RVA/Human-wt/ZAF/UFS-NGS-NICD3354/2009/G2P[4]	.	.	.	.	.	.	.	.	.	.	.	.	.	.	.	.	.	.	.	.	.	.	.	.	.	.	.	.	.	.	.	.	.	.	.	.	.	.	.	.	.	.	.	.	.	.	.	.
33	RVA/Human-wt/ZAF/UFS-NGS-NICD3442/2009/G2P[4]	.	.	.	.	.	.	.	.	.	.	.	.	.	.	.	.	.	.	.	.	.	.	.	.	.	.	.	.	.	.	.	.	.	.	.	.	.	.	.	.	.	.	.	.	.	.	.	.
34	RVA/Human-wt/ZAF/UFS-NGS-NICD3446/2009/G2P[4]	.	.	.	.	.	.	.	.	.	.	.	.	.	.	.	.	.	.	.	.	.	.	.	.	.	.	.	.	.	.	.	.	.	.	.	.	.	.	.	.	.	.	.	.	.	.	.	.
35	RVA/Human-wt/ZAF/UFS-NGS-NICD3518/2009/G2P[4]	.	.	.	.	.	.	.	.	.	.	.	.	.	.	.	.	.	.	.	.	.	.	.	.	.	.	.	.	.	.	A	.	.	.	.	.	.	.	.	.	.	.	.	.	.	.	.	.
36	RVA/Human-wt/ZAF/UFS-NGS-NICD3532/2009/G2P[4]	.	.	.	.	.	.	.	.	.	.	.	.	.	.	.	.	.	.	.	.	.	.	.	.	.	.	.	.	.	.	.	.	.	.	.	.	.	.	.	.	.	.	.	.	.	.	.	.
37	RVA/Human-wt/ZAF/UFS-NGS-NICD3681/2009/G2P[4]	.	.	.	.	.	.	.	.	.	.	.	.	.	.	.	.	.	.	.	.	.	.	.	.	.	.	.	.	.	.	.	.	.	.	.	.	.	.	.	.	.	.	.	.	.	.	.	.
38	RVA/Human-wt/ZAF/UFS-NGS-NICD4012/2009/G2P[4]	.	.	.	.	.	.	.	.	.	.	.	.	.	.	.	.	.	.	.	.	.	.	.	.	.	.	.	.	.	.	.	.	.	.	.	.	.	.	.	.	.	.	.	.	.	.	.	.
39	RVA/Human-wt/ZAF/UFS-NGS-NICD4207/2009/G2P[4]	.	.	.	.	.	.	.	.	.	.	.	.	.	.	.	.	.	.	.	.	.	.	.	.	.	.	.	.	.	.	.	.	.	.	.	.	.	.	.	.	.	.	.	.	.	.	.	.
40	RVA/Human-wt/ZAF/3203WC/2009/G2P[4]	.	.	.	.	.	.	.	.	.	.	.	.	.	.	.	.	.	.	.	.	.	.	.	.	.	.	.	.	.	.	.	.	.	.	.	.	.	.	.	.	.	.	.	.	.	.	.	.
41	RVA/Human-wt/ZAF/UFS-NGS-MRC-DPRU1077/2009/G2P[4]	.	.	.	.	.	.	.	.	.	.	.	.	.	.	.	.	.	.	.	.	.	.	.	.	.	.	.	.	.	.	.	.	.	.	.	.	.	.	.	.	.	.	.	.	.	.	.	.
42	RVA/Human-wt/ZAF/MRC-DPRU1061/2009/G2P[4]	.	.	.	.	.	.	.	.	.	.	.	.	.	.	.	.	.	.	.	.	.	.	.	.	.	.	.	.	.	.	.	.	.	.	.	.	.	.	.	.	.	.	.	.	.	.	.	.
43	RVA/Human-wt/ZAF/UFS-NGS-MRC-DPRU1071/2009/G2P[4]	.	.	.	.	.	.	.	.	.	.	.	.	.	.	.	.	.	.	.	.	.	.	.	.	.	.	.	.	.	.	.	.	.	.	.	.	.	.	.	.	.	.	.	.	.	.	.	.
44	RVA/Human-wt/ZAF/UFS-NGS-MRC-DPRU1097/2009/G2P[4]	.	.	.	.	.	.	.	.	.	.	.	.	.	.	.	.	.	.	.	.	.	.	.	.	.	.	.	.	.	.	.	.	.	.	.	.	.	.	.	.	.	.	.	.	.	.	.	.
45	RVA/Human-wt/ZAF/UFS-NGS-MRC-DPRU2288/2009/G2P[4]	.	.	.	.	.	.	.	.	.	.	.	.	.	.	.	.	.	.	.	.	.	.	.	.	.	.	.	.	.	.	.	.	.	.	.	.	.	.	.	.	.	.	.	.	.	.	.	.
46	RVA/Human-wt/ZAF/UFS-NGS-MRC-DPRU2326/2009/G2P[4]	.	.	.	.	.	.	.	.	.	.	.	.	.	.	.	.	.	.	.	.	.	.	.	.	.	.	.	.	.	.	.	.	.	.	.	.	.	.	.	.	.	.	.	.	.	.	.	.
47	RVA/Human-wt/ZAF/UFS-NGS-NICD5625/2010/G2P[4]	.	.	.	.	.	.	.	.	.	.	.	.	.	.	.	.	.	.	.	.	.	.	.	.	.	.	.	.	.	.	.	.	.	.	.	.	.	.	.	.	.	.	.	.	.	.	.	.
48	RVA/Human-wt/ZAF/UFS-NGS-NICD5884/2010/G2P[4]	.	.	.	.	.	.	.	.	.	.	.	.	.	.	.	.	.	.	.	.	.	.	.	.	.	.	.	.	.	.	.	.	.	.	.	.	.	.	.	.	.	.	.	.	.	.	.	.
49	RVA/Human-wt/ZAF/UFS-NGS-NICD6150/2010/G2P[4]	.	.	.	.	.	.	.	.	.	.	.	.	.	.	.	.	.	.	.	.	.	.	.	.	.	.	.	.	.	.	.	.	.	.	.	.	.	.	.	.	.	.	.	.	.	.	.	.
50	RVA/Human-wt/ZAF/UFS-NGS-NICD6171/2010/G2P[4]	.	.	.	.	.	.	.	.	.	.	.	.	.	.	.	.	.	.	.	.	.	.	.	.	.	.	.	.	.	.	.	.	.	.	.	.	.	.	.	.	.	.	.	.	.	.	.	.
51	RVA/Human-wt/ZAF/UFS-NGS-NICD6388/2010/G2P[4]	.	.	.	.	.	.	.	.	.	.	.	.	.	.	.	.	.	.	.	.	.	.	.	.	.	.	.	.	.	.	.	.	.	.	.	.	.	.	.	.	.	.	.	.	.	.	.	.
52	RVA/Human-wt/ZAF/UFS-NGS-NICD6099/2010/G2P[4]	.	.	.	.	.	.	.	.	.	.	.	.	.	.	.	.	.	.	.	.	.	.	.	.	.	.	.	.	.	.	.	.	.	.	.	.	.	.	.	.	.	.	.	.	.	.	.	.
53	RVA/Human-wt/ZAF/UFS-NGS-MRC-DPRU1473/2010/G2P[4]	.	.	.	.	.	.	.	.	.	.	.	.	.	.	.	.	.	.	.	.	.	.	.	.	.	.	.	.	.	.	.	.	.	.	.	.	.	.	.	.	.	.	.	.	.	.	.	.
54	RVA/Human-wt/ZAF/UFS-NGS-MRC-DPRU1507/2010/G2P[4]	.	.	.	.	.	.	.	.	.	.	.	.	.	.	.	.	.	.	.	.	.	.	.	.	.	.	.	.	.	.	.	.	.	.	.	.	.	.	.	.	.	.	.	.	.	.	.	.
55	RVA/Human-wt/ZAF/UFS-NGS-MRC-DPRU1510/2010/G2P[4]	.	.	.	.	.	.	.	.	.	.	.	.	.	.	.	.	.	.	.	.	.	.	.	.	.	.	.	.	.	.	.	.	.	.	.	.	.	.	.	.	.	.	.	.	.	.	.	.
56	RVA/Human-wt/ZAF/UFS-NGS-MRC-DPRU1520/2010/G2P[4]	.	.	.	.	.	.	.	.	.	.	.	.	.	.	.	.	.	.	.	.	.	.	.	.	.	.	.	.	.	.	.	.	.	.	.	.	.	.	.	.	.	.	.	.	.	.	.	.
57	RVA/Human-wt/ZAF/UFS-NGS-NICD8873/2012/G2P[4]	.	.	.	.	.	.	.	.	.	.	.	.	.	.	.	.	.	.	.	.	.	.	.	.	.	.	.	.	.	.	.	.	.	.	.	.	.	.	.	.	.	.	.	.	.	.	.	.
58	RVA/Human-wt/ZAF/UFS-NGS-NICD8940/2012/G2P[4]	.	.	.	.	.	.	.	.	.	.	.	.	.	.	.	.	.	.	.	.	.	.	.	.	.	.	.	.	.	.	.	.	.	.	.	.	.	.	.	.	.	.	.	.	.	.	.	.
59	RVA/Human-wt/ZAF/UFS-NGS-NICD9031/2012/G2P[4]	.	.	.	.	.	.	.	.	.	.	.	.	.	.	.	.	.	.	.	.	.	.	.	.	.	.	.	.	.	.	.	.	.	.	.	.	.	.	.	.	.	.	.	.	.	.	.	.
60	RVA/Human-wt/ZAF/UFS-NGS-NICD9040/2012/G2P[4]	.	.	.	.	.	.	.	.	.	.	.	.	.	.	.	.	.	.	.	.	.	.	.	.	.	.	.	.	.	.	.	.	.	.	.	.	.	.	.	.	.	.	.	.	.	.	.	.
61	RVA/Human-wt/ZAF/UFS-NGS-NICD9045/2012/G2P[4]	.	.	.	.	.	.	.	.	.	.	.	.	.	.	.	.	.	.	.	.	.	.	.	.	.	.	.	.	.	.	.	.	.	.	.	.	.	.	.	.	.	.	.	.	.	.	.	.
62	RVA/Human-wt/ZAF/UFS-NGS-NICD9171/2012/G2P[4]	.	.	.	.	.	.	.	.	.	.	.	.	.	.	.	.	.	.	.	.	.	.	.	.	.	.	.	.	.	.	.	.	.	.	.	.	.	.	.	.	.	.	.	.	.	.	.	.
63	RVA/Human-wt/ZAF/UFS-NGS-NICD9554/2012/G2P[4]	.	.	.	.	.	.	.	.	.	.	.	.	.	.	.	.	.	.	.	.	.	.	.	.	.	.	.	.	.	.	.	.	.	.	.	.	.	.	.	.	.	.	.	.	.	.	.	.
64	RVA/Human-wt/ZAF/UFS-NGS-NICD9330/2012/G2P[4]	.	.	.	.	.	.	.	.	.	.	.	.	.	.	.	.	.	.	.	.	.	.	.	.	.	.	.	.	.	.	.	.	.	.	.	.	.	.	.	.	.	.	.	.	.	.	.	.
65	RVA/Human-wt/ZAF/UFS-NGS-NICD9335/2012/G2P[4]	.	.	.	.	.	.	.	.	.	.	.	.	.	.	.	.	.	.	.	.	.	.	.	.	.	.	.	.	.	.	.	.	.	.	.	.	.	.	.	.	.	.	.	.	.	.	.	.
66	RVA/Human-wt/ZAF/UFS-NGS-NICD9659/2012/G2P[4]	.	.	.	.	.	.	.	.	.	.	.	.	.	.	.	.	.	.	.	.	.	.	.	.	.	.	.	.	.	.	.	.	.	.	.	.	.	.	.	.	.	.	.	.	.	.	.	.
67	RVA/Human-wt/ZAF/UFS-NGS-NICD9329/2012/G2P[4]	.	.	.	.	.	.	.	.	.	.	.	.	.	.	.	.	.	.	.	.	.	.	.	.	.	.	.	.	.	.	.	.	.	.	.	.	.	.	.	.	.	.	.	.	.	.	.	.
68	RVA/Human-wt/ZAF/MRC-DPRU82/2012-04-14/G2P[4]	.	.	.	.	.	.	.	.	.	.	.	.	.	.	.	.	.	.	.	.	.	.	.	.	.	.	.	.	.	.	.	.	.	.	.	.	.	.	.	.	.	.	.	.	.	.	.	.
69	RVA/Human-wt/ZAF/UFS-NGS-NICD10248/2013/G2P[4]	.	.	.	.	.	.	.	.	.	.	.	.	.	.	.	.	.	.	.	.	.	.	.	.	.	.	.	.	.	.	.	.	.	.	.	.	.	.	.	.	.	.	.	.	.	.	.	.
70	RVA/Human-wt/ZAF/UFS-NGS-NICD12041/2013/G2P[4]	.	.	.	.	.	.	.	.	.	.	.	.	.	.	.	.	.	.	.	.	.	.	.	.	.	.	.	.	.	.	.	.	.	.	.	.	.	.	.	.	.	.	.	.	.	.	.	.
71	RVA/Human-wt/ZAF/UFS-NGS-MRC-DPRU182/2013/G2P[4]	.	.	.	.	.	.	.	.	.	.	.	.	.	.	.	.	.	.	.	.	.	.	.	.	.	.	.	.	.	.	.	.	.	.	.	.	.	.	.	.	.	.	.	.	.	.	.	.
72	RVA/Human-wt/ZAF/UFS-NGS-MRC-DPRU185/2013/G2P[4]	.	.	.	.	.	.	.	.	.	.	.	.	.	.	.	.	.	.	.	.	.	.	.	.	.	.	.	.	.	.	.	.	.	.	.	.	.	.	.	.	.	.	.	.	.	.	.	.
73	RVA/Human-wt/ZAF/UFS-NGS-MRC-DPRU198/2013/G2P[4]	.	.	.	.	.	.	.	.	.	.	.	.	.	.	.	.	.	.	.	.	.	.	.	.	.	.	.	.	.	.	.	.	.	.	.	.	.	.	.	.	.	.	.	.	.	.	.	.
74	RVA/Human-wt/ZAF/UFS-NGS-MRC-DPRU200/2013/G2P[4]	.	.	.	.	.	.	.	.	.	.	.	.	.	.	.	.	.	.	.	.	.	.	.	.	.	.	.	.	.	.	.	.	.	.	.	.	.	.	.	.	.	.	.	.	.	.	.	.
75	RVA/Human-wt/ZAF/UFS-NGS-MRC-DPRU203/2013/G2P[4]	.	.	.	.	.	.	.	.	.	.	.	.	.	.	.	.	.	.	.	.	.	.	.	.	.	.	.	.	.	.	.	.	.	.	.	.	.	.	.	.	.	.	.	.	.	.	.	.
76	RVA/Human-wt/ZAF/UFS-NGS-MRC-DPRU60/2013/G2P[4]	.	.	.	.	.	.	.	.	.	.	.	.	.	.	.	.	.	.	.	.	.	.	.	.	.	.	.	.	.	.	.	.	.	.	.	.	.	.	.	.	.	.	.	.	.	.	.	.
77	RVA/Human-wt/ZAF/UFS-NGS-MRC-DPRU68/2013/G2P[4]	.	.	.	.	.	.	.	.	.	.	.	.	.	.	.	.	.	.	.	.	.	.	.	.	.	.	.	.	.	.	.	.	.	.	.	.	.	.	.	.	.	.	.	.	.	.	.	.
78	RVA/Human-wt/ZAF/UFS-NGS-MRC-DPRU75/2013/G2P[4]	.	.	.	.	.	.	.	.	.	.	.	.	.	.	.	.	.	.	.	.	.	.	.	.	.	.	.	.	.	.	.	.	.	.	.	.	.	.	.	.	.	.	.	.	.	.	.	.
79	RVA/Human-wt/ZAF/UFS-NGS-MRC-DPRU81/2013/G2P[4]	.	.	.	.	.	.	.	.	.	.	.	.	.	.	.	.	.	.	.	.	.	.	.	.	.	.	.	.	.	.	.	.	.	.	.	.	.	.	.	.	.	.	.	.	.	.	.	.
80	RVA/Human-wt/ZAF/UFS-NGS-MRC-DPRU84/2013/G2P[4]	.	.	.	.	.	.	.	.	.	.	.	.	.	.	.	.	.	.	.	.	.	.	.	.	.	.	.	.	.	.	.	.	.	.	.	.	.	.	.	.	.	.	.	.	.	.	.	.
81	RVA/Human-wt/ZAF/UFS-NGS-MRC-DPRU975/2013/G2P[4]	.	.	.	.	.	.	.	.	.	.	.	.	.	.	.	.	.	.	.	.	.	.	.	.	.	.	.	.	.	.	.	.	.	.	.	.	.	.	.	.	.	.	.	.	.	.	.	.
82	RVA/Human-wt/ZAF/UFS-NGS-MRC-DPRU978/2013/G2P[4]	.	.	.	.	.	.	.	.	.	.	.	.	.	.	.	.	.	.	.	.	.	.	.	.	.	.	.	.	.	.	.	.	.	.	.	.	.	.	.	.	.	.	.	.	.	.	.	.
83	RVA/Human-wt/ZAF/UFS-NGS-MRC-DPRU986/2013/G2P[4]	.	.	.	.	.	.	.	.	.	.	.	.	.	.	.	.	.	.	.	.	.	.	.	.	.	.	.	.	.	.	.	.	.	.	.	.	.	.	.	.	.	.	.	.	.	.	.	.
84	RVA/Human-wt/ZAF/UFS-NGS-NICD12795/2014/G2P[4]	.	.	.	.	.	.	.	.	.	.	.	.	.	.	.	.	.	.	.	.	.	.	.	.	.	.	.	.	.	.	.	.	.	.	.	.	.	.	.	.	.	.	.	.	.	.	.	.
85	RVA/Human-wt/ZAF/UFS-NGS-NICD12832/2014/G2P[4]	.	.	.	.	.	.	.	.	.	.	.	.	.	.	.	.	.	.	.	.	.	.	.	.	.	.	.	.	.	.	.	.	.	.	.	.	.	.	.	.	.	.	.	.	.	.	.	.
86	RVA/Human-wt/ZAF/UFS-NGS-NICD12838/2014/G2P[4]	.	.	.	.	.	.	.	.	.	.	.	.	.	.	.	.	.	.	.	.	.	.	.	.	.	.	.	.	.	.	.	.	.	.	.	.	.	.	.	.	.	.	.	.	.	.	.	.
87	RVA/Human-wt/ZAF/UFS-NGS-NICD13081/2014/G2P[4]	.	.	.	.	.	.	.	.	.	.	.	.	.	.	.	.	.	.	.	.	.	.	.	.	.	.	.	.	.	.	.	.	.	.	.	.	.	.	.	.	.	.	.	.	.	.	.	.
88	RVA/Human-wt/ZAF/UFS-NGS-NICD13083/2014/G2P[4]	.	.	.	.	.	.	.	.	.	.	.	.	.	.	.	.	.	.	.	.	.	.	.	.	.	.	.	.	.	.	.	.	.	.	.	.	.	.	.	.	.	.	.	.	.	.	.	.
89	RVA/Human-wt/ZAF/UFS-NGS-NICD13333/2014/G2P[4]	.	.	.	.	.	.	.	.	.	.	.	.	.	.	.	.	.	.	.	.	.	.	.	.	.	.	.	.	.	.	.	.	.	.	.	.	.	.	.	.	.	.	.	.	.	.	.	.
90	RVA/Human-wt/ZAF/UFS-NGS-NICD13335/2014/G2P[4]	.	.	.	.	.	.	.	.	.	.	.	.	.	.	.	.	.	.	.	.	.	.	.	.	.	.	.	.	.	.	.	.	.	.	.	.	.	.	.	.	.	.	.	.	.	.	.	.
91	RVA/Human-wt/ZAF/UFS-NGS-NICD13522/2014/G2P[4]	.	.	.	.	.	.	.	.	.	.	.	.	.	.	.	.	.	.	.	.	.	.	.	.	.	.	.	.	.	.	.	.	.	.	.	.	.	.	.	.	.	.	.	.	.	.	.	.
92	RVA/Human-wt/ZAF/UFS-NGS-NICD13791/2014/G2P[4]	.	.	.	.	.	.	.	.	.	.	.	.	.	.	.	.	.	.	.	.	.	.	.	.	.	.	.	.	.	.	.	.	.	.	.	.	.	.	.	.	.	.	.	.	.	.	.	.
93	RVA/Human-wt/ZAF/UFS-NGS-NICD13878/2014/G2P[4]	.	.	.	.	.	.	.	.	.	.	.	.	.	.	.	.	.	.	.	.	.	.	.	.	.	.	.	.	.	.	.	.	.	.	.	.	.	.	.	.	.	.	.	.	.	.	.	.
94	RVA/Human-wt/ZAF/UFS-NGS-NICD13907/2014/G2P[4]	.	.	.	.	.	.	.	.	.	.	.	.	.	.	.	.	.	.	.	.	.	.	.	.	.	.	.	.	.	.	.	.	.	.	.	.	.	.	.	.	.	.	.	.	.	.	.	.
95	RVA/Human-wt/ZAF/UFS-NGS-MRC-DPRU952/2014/G2P[4]	.	.	.	.	.	.	.	.	.	.	.	.	.	.	.	.	.	.	.	.	.	.	.	.	.	.	.	.	.	.	.	.	.	.	.	.	.	.	.	.	.	.	.	.	.	.	.	.
96	RVA/Human-wt/ZAF/UFS-NGS-NICD14647/2015/G2P[4]	.	.	.	.	.	.	.	.	.	.	.	.	.	.	.	.	.	.	.	.	.	.	.	.	.	.	.	.	.	.	.	.	.	.	.	.	.	.	.	.	.	.	.	.	.	.	.	.
97	RVA/Human-wt/ZAF/UFS-NGS-NICD15034/2015/G2P[4]	.	.	.	.	.	.	.	.	.	.	.	.	.	.	.	.	.	.	.	.	.	.	.	.	.	.	.	.	.	.	.	.	.	.	.	.	.	.	.	.	.	.	.	.	.	.	.	.
98	RVA/Human-wt/ZAF/UFS-NGS-NICD15070/2015/G2P[4]	.	.	.	.	.	.	.	.	.	.	.	.	.	.	.	.	.	.	.	.	.	.	.	.	.	.	.	.	.	.	.	.	.	.	.	.	.	.	.	.	.	.	.	.	.	.	.	.
99	RVA/Human-wt/ZAF/UFS-NGS-NICD15385/2015/G2P[4]	.	.	.	.	.	.	.	.	.	.	.	.	.	.	.	.	.	.	.	.	.	.	.	.	.	.	.	.	.	.	.	.	.	.	.	.	.	.	.	.	.	.	.	.	.	.	.	.
100	RVA/Human-wt/ZAF/UFS-NGS-NICD16983/2016/G2P[4]	.	.	.	.	.	.	.	.	.	.	.	.	.	.	.	.	.	.	.	.	.	.	.	.	.	.	.	.	.	.	.	.	.	.	.	.	.	.	.	.	.	.	.	.	.	.	.	.
101	RVA/Human-wt/ZAF/UFS-NGS-NICD17155/2016/G2P[4]	.	.	.	.	.	.	.	.	.	.	.	.	.	.	.	.	.	.	.	.	.	.	.	.	.	.	.	.	.	.	.	.	.	.	.	.	.	.	.	.	.	.	.	.	.	.	.	.
102	RVA/Human-wt/ZAF/UFS-NGS-MRC-DPRU12323/2016/G2P[4]	.	.	.	.	.	.	.	.	.	.	.	.	.	.	.	.	.	.	.	.	.	.	.	.	.	.	.	.	.	.	.	.	.	.	.	.	.	.	.	.	.	.	.	.	.	.	.	.
103	RVA/Human-wt/ZAF/UFS-NGS-NICD18920/2017/G2P[4]	.	.	.	.	.	.	.	.	.	.	.	.	.	.	.	.	.	.	.	.	.	.	.	.	.	.	.	.	.	.	.	.	.	.	.	.	.	.	.	.	.	.	.	.	.	.	.	.
		501	502	503	504	505	506	507	508	509	510	511	512	513	514	515	516	517	518	519	520	521	522	523	524	525	526	527	528	529	530	531	532	533	534	535	536	537	538	539	540	541	542	543	544	545	546	547	548
1	RVA/Human-wt/ZAF/UFS-NGS-MRC-DPRU2123/2003/G2P[4]	V	I	N	Q	L	M	E	A	L	M	Q	L	S	R	Q	Q	F	P	T	M	P	I	D	Y	K	R	S	I	Q	R	G	I	L	L	L	S	N	R	L	G	Q	L	V	D	L	T	R	L
2	RVA/Human-wt/ZAF/MRC-DPRU618/2003/G2P[4]	.	.	.	.	.	.	.	.	.	.	.	.	.	.	.	.	.	.	.	.	.	.	.	.	.	.	.	.	.	.	.	.	.	.	.	.	.	.	.	.	.	.	.	.	.	.	.	.
3	RVA/Human-wt/ZAF/UFS-NGS-MRC-DPRU603/2003/G2P[4]	.	.	.	.	.	.	.	.	.	.	.	.	.	.	.	.	.	.	.	.	.	.	.	.	.	.	.	.	.	.	.	.	.	.	.	.	.	.	.	.	.	.	.	.	.	.	.	.
4	RVA/Human-wt/ZAF/UFS-NGS-MRC-DPRU667/2003/G2P[4]	.	.	.	.	.	.	.	.	.	.	.	.	.	.	.	.	.	.	.	.	.	.	.	.	.	.	.	.	.	.	.	.	.	.	.	.	.	.	.	.	.	.	.	.	.	.	.	.
5	RVA/Human-wt/RZAF/UFS-NGS-MRC-DPRU531/2003/G2P[4]	.	.	.	.	.	.	.	.	.	.	.	.	.	.	.	.	.	.	.	.	.	.	.	.	.	.	.	.	.	.	.	.	.	.	.	.	.	.	.	.	.	.	.	.	.	.	.	.
6	RVA/Human-wt/ZAF/UFS-NGS-MRC-DPRU580/2003/G2P[4]	.	.	.	.	.	.	.	.	.	.	.	.	.	.	.	.	.	.	.	.	.	.	.	.	.	.	.	.	.	.	.	.	.	.	.	.	.	.	.	.	.	.	.	.	.	.	.	.
7	RVA/Human-wt/ZAF/UFS-NGS-MRC-DPRU594/2003/G2P[4]	.	.	.	.	.	.	.	.	.	.	.	.	.	.	.	.	.	.	.	.	.	.	.	.	.	.	.	.	.	.	.	.	.	.	.	.	.	.	.	.	.	.	.	.	.	.	.	.
8	RVA/Human-wt/ZAF/UFS-NGS-MRC-DPRU764/2006/G2P[4]	.	.	.	.	.	.	.	.	.	.	.	.	.	.	.	.	.	.	.	.	.	.	.	.	.	.	.	.	.	.	.	.	.	.	.	.	.	.	.	.	.	.	.	.	.	.	.	.
9	RVA/Human-wt/ZAF/UFS-NGS-NICD759/2007/G2P[4]	.	.	.	.	.	.	.	.	.	.	.	.	.	.	.	.	.	.	.	.	.	.	.	.	.	.	.	.	.	.	.	.	.	.	.	.	.	.	.	.	.	.	.	.	.	.	.	.
10	RVA/Human-wt/ZAF/UFS-NGS-NICD150/2007/G2P[4]	.	.	.	.	.	.	.	.	.	.	.	.	.	.	.	.	.	.	.	.	.	.	.	.	.	.	.	.	.	.	.	.	.	.	.	.	.	.	.	.	.	.	.	.	.	.	.	.
11	RVA/Human-wt/ZAF/UFS-NGS-NICD419/2007/G2P[4]	.	.	.	.	.	.	.	.	.	.	.	.	.	.	.	.	.	.	.	.	.	.	.	.	.	.	.	.	.	.	.	.	.	.	.	.	.	.	.	.	.	.	.	.	.	.	.	.
12	RVA/Human-wt/ZAF/UFS-NGS-NICD516/2007/G2P[4]	.	.	.	.	.	.	.	.	.	.	.	.	.	.	.	.	.	.	.	.	.	.	.	.	.	.	.	.	.	.	.	.	.	.	.	.	.	.	.	.	.	.	.	.	.	.	.	.
13	RVA/Human-wt/ZAF/UFS-NGS-NICD582/2007/G2P[4]	.	.	.	.	.	.	.	.	.	.	.	.	.	.	.	.	.	.	.	.	.	.	.	.	.	.	.	.	.	.	.	.	.	.	.	.	.	.	.	.	.	.	.	.	.	.	.	.
14	RVA/Human-wt/ZAF/UFS-NGS-NICD626/2007/G2P[4]	.	.	.	.	.	.	.	.	.	.	.	.	.	.	.	.	.	.	.	.	.	.	.	.	.	.	.	.	.	.	.	.	.	.	.	.	.	.	.	.	.	.	.	.	.	.	.	.
15	RVA/Human-wt/ZAF/UFS-NGS-NICD673/2007/G2P[4]	.	.	.	.	.	.	.	.	.	.	.	.	.	.	.	.	.	.	.	.	.	.	.	.	.	.	.	.	.	.	.	.	.	.	.	.	.	.	.	.	.	.	.	.	.	.	.	.
16	RVA/Human-wt/ZAF/UFS-NGS-MRC-DPRU1271/2007/G2P[4]	.	.	.	.	.	.	.	.	.	.	.	.	.	.	.	.	.	.	.	.	.	.	.	.	.	.	.	.	.	.	.	.	.	.	.	.	.	.	.	.	.	.	.	.	.	.	.	.
17	RVA/Human-wt/ZAF/UFS-NGS-MRC-DPRU1285/2007/G2P[4]	.	.	.	.	.	.	.	.	.	.	.	.	.	.	.	.	.	.	.	.	.	.	.	.	.	.	.	.	.	.	.	.	.	.	.	.	.	.	.	.	.	.	.	.	.	.	.	.
18	RVA/Human-wt/ZAF/MRC-DPRU81/2007-02-20/G2P[4]	.	.	.	.	.	.	.	.	.	.	.	.	.	.	.	.	.	.	.	.	.	.	.	.	.	.	.	.	.	.	.	.	.	.	.	.	.	.	.	.	.	.	.	.	.	.	.	.
19	RVA/Human-wt/ZAF/UFS-NGS-NICD1079/2008/G2P[4]	.	.	.	.	.	.	.	.	.	.	.	.	.	.	.	.	.	.	.	.	.	.	.	.	.	.	.	.	.	.	.	.	.	.	.	.	.	.	.	.	.	.	.	.	.	.	.	.
20	RVA/Human-wt/ZAF/UFS-NGS-NICD1112/2008/G2P[4]	.	.	.	.	.	.	.	.	.	.	.	.	.	.	.	.	.	.	.	.	.	.	.	.	.	.	.	.	.	.	.	.	.	.	.	.	.	.	.	.	.	.	.	.	.	.	.	.
21	RVA/Human-wt/ZAF/UFS-NGS-NICD1122/2008/G2P[4]	.	.	.	.	.	.	.	.	.	.	.	.	.	.	.	.	.	.	.	.	.	.	.	.	.	.	.	.	.	.	.	.	.	.	.	.	.	.	.	.	.	.	.	.	.	.	.	.
22	RVA/Human-wt/ZAF/UFS-NGS-NICD1138/2008/G2P[4]	.	.	.	.	.	.	.	.	.	.	.	.	.	.	.	.	.	.	.	.	.	.	.	.	.	.	.	.	.	.	.	.	.	.	.	.	.	.	.	.	.	.	.	.	.	.	.	.
23	RVA/Human-wt/ZAF/UFS-NGS-NICD1165/2008/G2P[4]	.	.	.	.	.	.	.	.	.	.	.	.	.	.	.	.	.	.	.	.	.	.	.	.	.	.	.	.	.	.	.	.	.	.	.	.	.	.	.	.	.	.	.	.	.	.	.	.
24	RVA/Human-wt/ZAF/UFS-NGS-NICD1180/2008/G2P[4]	.	.	.	.	.	.	.	.	.	.	.	.	.	.	.	.	.	.	.	.	.	.	.	.	.	.	.	.	.	.	.	.	.	.	.	.	.	.	.	.	.	.	.	.	.	.	.	.
25	RVA/Human-wt/ZAF/UFS-NGS-NICD1355/2008/G2P[4]	.	.	.	.	.	.	.	.	.	.	.	.	.	.	.	.	.	.	.	.	.	.	.	.	.	.	.	.	.	.	.	.	.	.	.	.	.	.	.	.	.	.	.	.	.	.	.	.
26	RVA/Human-wt/ZAF/UFS-NGS-MRC-DPRU1036/2008/G2P[4]	.	.	.	.	.	.	.	.	.	.	.	.	.	.	.	.	.	.	.	.	.	.	.	.	.	.	.	.	.	.	.	.	.	.	.	.	.	.	.	.	.	.	.	.	.	.	.	.
27	RVA/Human-wt/ZAF/UFS-NGS-MRC-DPRU1040/2008/G2P[4]	.	.	.	.	.	.	.	.	.	.	.	.	.	.	.	.	.	.	.	.	.	.	.	.	.	.	.	.	.	.	.	.	.	.	.	.	.	.	.	.	.	.	.	.	.	.	.	.
28	RVA/Human-wt/ZAF/UFS-NGS-MRC-DPRU1041/2008/G2P[4]	.	.	.	.	.	.	.	.	.	.	.	.	.	.	.	.	.	.	.	.	.	.	.	.	.	.	.	.	.	.	.	.	.	.	.	.	.	.	.	.	.	.	.	.	.	.	.	.
29	RVA/Human-wt/ZAF/UFS-NGS-MRC-DPRU1058/2008/G2P[4]	.	.	.	.	.	.	.	.	.	.	.	.	.	.	.	.	.	.	.	.	.	.	.	.	.	.	.	.	.	.	.	.	.	.	.	.	.	.	.	.	.	.	.	.	.	.	.	.
30	RVA/Human-wt/ZAF/UFS-NGS-MRC-DPRU1901/2008/G2P[4]	.	.	.	.	.	.	.	.	.	.	.	.	.	.	.	.	.	.	.	.	.	.	.	.	.	.	.	.	.	.	.	.	.	.	.	.	.	.	.	.	.	.	.	.	.	.	.	.
31	RVA/Human-wt/ZAF/UFS-NGS-MRC-DPRU985/2008/G2P[4]	.	.	.	.	.	.	.	.	.	.	.	.	.	.	.	.	.	.	.	.	.	.	.	.	.	.	.	.	.	.	.	.	.	.	.	.	.	.	.	.	.	.	.	.	.	.	.	.
32	RVA/Human-wt/ZAF/UFS-NGS-NICD3354/2009/G2P[4]	.	.	.	.	.	.	.	.	.	.	.	.	.	.	.	.	.	.	.	.	.	.	.	.	.	.	.	.	.	.	.	.	.	.	.	.	.	.	.	.	.	.	.	.	.	.	.	.
33	RVA/Human-wt/ZAF/UFS-NGS-NICD3442/2009/G2P[4]	.	.	.	.	.	.	.	.	.	.	.	.	.	.	.	.	.	.	.	.	.	.	.	.	.	.	.	.	.	.	.	.	.	.	.	.	.	.	.	.	.	.	.	.	.	.	.	.
34	RVA/Human-wt/ZAF/UFS-NGS-NICD3446/2009/G2P[4]	.	.	.	.	.	.	.	.	.	.	.	.	.	.	.	.	.	.	.	.	.	.	.	.	.	.	.	.	.	.	.	.	.	.	.	.	.	.	.	.	.	.	.	.	.	.	.	.
35	RVA/Human-wt/ZAF/UFS-NGS-NICD3518/2009/G2P[4]	.	.	.	.	.	.	.	.	.	.	.	.	.	.	.	.	.	.	.	.	.	.	.	.	.	.	.	.	.	.	.	.	.	.	.	.	.	.	.	.	.	.	.	.	.	.	.	.
36	RVA/Human-wt/ZAF/UFS-NGS-NICD3532/2009/G2P[4]	.	.	.	.	.	.	.	.	.	.	.	.	.	.	.	.	.	.	.	.	.	.	.	.	.	.	.	.	.	.	.	.	.	.	.	.	.	.	.	.	.	.	.	.	.	.	.	.
37	RVA/Human-wt/ZAF/UFS-NGS-NICD3681/2009/G2P[4]	.	.	.	.	.	.	.	.	.	.	.	.	.	.	.	.	.	.	.	.	.	.	.	.	.	.	.	.	.	.	.	.	.	.	.	.	.	.	.	.	.	.	.	.	.	.	.	.
38	RVA/Human-wt/ZAF/UFS-NGS-NICD4012/2009/G2P[4]	.	.	.	.	.	.	.	.	.	.	.	.	.	.	.	.	.	.	.	.	.	.	.	.	.	.	.	.	.	.	.	.	.	.	.	.	.	.	.	.	.	.	.	.	.	.	.	.
39	RVA/Human-wt/ZAF/UFS-NGS-NICD4207/2009/G2P[4]	.	.	.	.	.	.	.	.	.	.	.	.	.	.	.	.	.	.	.	.	.	.	.	.	.	.	.	.	.	.	.	.	.	.	.	.	.	.	.	.	.	.	.	.	.	.	.	.
40	RVA/Human-wt/ZAF/3203WC/2009/G2P[4]	.	.	.	.	.	.	.	.	.	.	.	.	.	.	.	.	.	.	.	.	.	.	.	.	.	.	.	.	.	.	.	.	.	.	.	.	.	.	.	.	.	.	.	.	.	.	.	.
41	RVA/Human-wt/ZAF/UFS-NGS-MRC-DPRU1077/2009/G2P[4]	.	.	.	.	.	.	.	.	.	.	.	.	.	.	.	.	.	.	.	.	.	.	.	.	.	.	.	.	.	.	.	.	.	.	.	.	.	.	.	.	.	.	.	.	.	.	.	.
42	RVA/Human-wt/ZAF/MRC-DPRU1061/2009/G2P[4]	.	.	.	.	.	.	.	.	.	.	.	.	.	.	.	.	.	.	.	.	.	.	.	.	.	.	.	.	.	.	.	.	.	.	.	.	.	.	.	.	.	.	.	.	.	.	.	.
43	RVA/Human-wt/ZAF/UFS-NGS-MRC-DPRU1071/2009/G2P[4]	.	.	.	.	.	.	.	.	.	.	.	.	.	.	.	.	.	.	.	.	.	.	.	.	.	.	.	.	.	.	.	.	.	.	.	.	.	.	.	.	.	.	.	.	.	.	.	.
44	RVA/Human-wt/ZAF/UFS-NGS-MRC-DPRU1097/2009/G2P[4]	.	.	.	.	.	.	.	.	.	.	.	.	.	.	.	.	.	.	.	.	.	.	.	.	.	.	.	.	.	.	.	.	.	.	.	.	.	.	.	.	.	.	.	.	.	.	.	.
45	RVA/Human-wt/ZAF/UFS-NGS-MRC-DPRU2288/2009/G2P[4]	.	.	.	.	.	.	.	.	.	.	.	.	.	.	.	.	.	.	.	.	.	.	.	.	.	.	.	.	.	.	.	.	.	.	.	.	.	.	.	.	.	.	.	.	.	.	.	.
46	RVA/Human-wt/ZAF/UFS-NGS-MRC-DPRU2326/2009/G2P[4]	.	.	.	.	.	.	.	.	.	.	.	.	.	.	.	.	.	.	.	.	.	.	.	.	.	.	.	.	.	.	.	.	.	.	.	.	.	.	.	.	.	.	.	.	.	.	.	.
47	RVA/Human-wt/ZAF/UFS-NGS-NICD5625/2010/G2P[4]	.	.	.	.	.	.	.	.	.	.	.	.	.	.	.	.	.	.	.	.	.	.	.	.	.	.	.	.	.	.	.	.	.	.	.	.	.	.	.	.	.	.	.	.	.	.	.	.
48	RVA/Human-wt/ZAF/UFS-NGS-NICD5884/2010/G2P[4]	.	.	.	.	.	.	.	.	.	.	.	.	.	.	.	.	.	.	.	.	.	.	.	.	.	.	.	.	.	.	.	.	.	.	.	.	.	.	.	.	.	.	.	.	.	.	.	.
49	RVA/Human-wt/ZAF/UFS-NGS-NICD6150/2010/G2P[4]	.	.	.	.	.	.	.	.	.	.	.	.	.	.	.	.	.	.	.	.	.	.	.	.	.	.	.	.	.	.	.	.	.	.	.	.	.	.	.	.	.	.	.	.	.	.	.	.
50	RVA/Human-wt/ZAF/UFS-NGS-NICD6171/2010/G2P[4]	.	.	.	.	.	.	.	.	.	.	.	.	.	.	.	.	.	.	.	.	.	.	.	.	.	.	.	.	.	.	.	.	.	.	.	.	.	.	.	.	.	.	.	.	.	.	.	.
51	RVA/Human-wt/ZAF/UFS-NGS-NICD6388/2010/G2P[4]	.	.	.	.	.	.	.	.	.	.	.	.	.	.	.	.	.	.	.	.	.	.	.	.	.	.	.	.	.	.	.	.	.	.	.	.	.	.	.	.	.	.	.	.	.	.	.	.
52	RVA/Human-wt/ZAF/UFS-NGS-NICD6099/2010/G2P[4]	.	.	.	.	.	.	.	.	.	.	.	.	.	.	.	.	.	.	.	.	.	.	.	.	.	.	.	.	.	.	.	.	.	.	.	.	.	.	.	.	.	.	.	.	.	.	.	.
53	RVA/Human-wt/ZAF/UFS-NGS-MRC-DPRU1473/2010/G2P[4]	.	.	.	.	.	.	.	.	.	.	.	.	.	.	.	.	.	.	.	.	.	.	.	.	.	.	.	.	.	.	.	.	.	.	.	.	.	.	.	.	.	.	.	.	.	.	.	.
54	RVA/Human-wt/ZAF/UFS-NGS-MRC-DPRU1507/2010/G2P[4]	.	.	.	.	.	.	.	.	.	.	.	.	.	.	.	.	.	.	.	.	.	.	.	.	.	.	.	.	.	.	.	.	.	.	.	.	.	.	.	.	.	.	.	.	.	.	.	.
55	RVA/Human-wt/ZAF/UFS-NGS-MRC-DPRU1510/2010/G2P[4]	.	.	.	.	.	.	.	.	.	.	.	.	.	.	.	.	.	.	.	.	.	.	.	.	.	.	.	.	.	.	.	.	.	.	.	.	.	.	.	.	.	.	.	.	.	.	.	.
56	RVA/Human-wt/ZAF/UFS-NGS-MRC-DPRU1520/2010/G2P[4]	.	.	.	.	.	.	.	.	.	.	.	.	.	.	.	.	.	.	.	.	.	.	.	.	.	.	.	.	.	.	.	.	.	.	.	.	.	.	.	.	.	.	.	.	.	.	.	.
57	RVA/Human-wt/ZAF/UFS-NGS-NICD8873/2012/G2P[4]	.	.	.	.	.	.	.	.	.	.	.	.	.	.	.	.	.	.	.	.	.	.	.	.	.	.	.	.	.	.	.	.	.	.	.	.	.	.	.	.	.	.	.	.	.	.	.	.
58	RVA/Human-wt/ZAF/UFS-NGS-NICD8940/2012/G2P[4]	.	.	.	.	.	.	.	.	.	.	.	.	.	.	.	.	.	.	.	.	.	.	.	.	.	.	.	.	.	.	.	.	.	.	.	.	.	.	.	.	.	.	.	.	.	.	.	.
59	RVA/Human-wt/ZAF/UFS-NGS-NICD9031/2012/G2P[4]	.	.	.	.	.	.	.	.	.	.	.	.	.	.	.	.	.	.	.	.	.	.	.	.	.	.	.	.	.	.	.	.	.	.	.	.	.	.	.	.	.	.	.	.	.	.	.	.
60	RVA/Human-wt/ZAF/UFS-NGS-NICD9040/2012/G2P[4]	.	.	.	.	.	.	.	.	.	.	.	.	.	.	.	.	.	.	.	.	.	.	.	.	.	.	.	.	.	.	.	.	.	.	.	.	.	.	.	.	.	.	.	.	.	.	.	.
61	RVA/Human-wt/ZAF/UFS-NGS-NICD9045/2012/G2P[4]	.	.	.	.	.	.	.	.	.	.	.	.	.	.	.	.	.	.	.	.	.	.	.	.	.	.	.	.	.	.	.	.	.	.	.	.	.	.	.	.	.	.	.	.	.	.	.	.
62	RVA/Human-wt/ZAF/UFS-NGS-NICD9171/2012/G2P[4]	.	.	.	.	.	.	.	.	.	.	.	.	.	.	.	.	.	.	.	.	.	.	.	.	.	.	.	.	.	.	.	.	.	.	.	.	.	.	.	.	.	.	.	.	.	.	.	.
63	RVA/Human-wt/ZAF/UFS-NGS-NICD9554/2012/G2P[4]	.	.	.	.	.	.	.	.	.	.	.	.	.	.	.	.	.	.	.	.	.	.	.	.	.	.	.	.	.	.	.	.	.	.	.	.	.	.	.	.	.	.	.	.	.	.	.	.
64	RVA/Human-wt/ZAF/UFS-NGS-NICD9330/2012/G2P[4]	.	.	.	.	.	.	.	.	.	.	.	.	.	.	.	.	.	.	.	.	.	.	.	.	.	.	.	.	.	.	.	.	.	.	.	.	.	.	.	.	.	.	.	.	.	.	.	.
65	RVA/Human-wt/ZAF/UFS-NGS-NICD9335/2012/G2P[4]	.	.	.	.	.	.	.	.	.	.	.	.	.	.	.	.	.	.	.	.	.	.	.	.	.	.	.	.	.	.	.	.	.	.	.	.	.	.	.	.	.	.	.	.	.	.	.	.
66	RVA/Human-wt/ZAF/UFS-NGS-NICD9659/2012/G2P[4]	.	.	.	.	.	.	.	.	.	.	.	.	.	.	.	.	.	.	.	.	.	.	.	.	.	.	.	.	.	.	.	.	.	.	.	.	.	.	.	.	.	.	.	.	.	.	.	.
67	RVA/Human-wt/ZAF/UFS-NGS-NICD9329/2012/G2P[4]	.	.	.	.	.	.	.	.	.	.	.	.	.	.	.	.	.	.	.	.	.	.	.	.	.	.	.	.	.	.	.	.	.	.	.	.	.	.	.	.	.	.	.	.	.	.	.	.
68	RVA/Human-wt/ZAF/MRC-DPRU82/2012-04-14/G2P[4]	.	.	.	.	.	.	.	.	.	.	.	.	.	.	.	.	.	.	.	.	.	.	.	.	.	.	.	.	.	.	.	.	.	.	.	.	.	.	.	.	.	.	.	.	.	.	.	.
69	RVA/Human-wt/ZAF/UFS-NGS-NICD10248/2013/G2P[4]	.	.	.	.	.	.	.	.	.	.	.	.	.	.	.	.	.	.	.	.	.	.	.	.	.	.	.	.	.	.	.	.	.	.	.	.	.	.	.	.	.	.	.	.	.	.	.	.
70	RVA/Human-wt/ZAF/UFS-NGS-NICD12041/2013/G2P[4]	.	.	.	.	.	.	.	.	.	.	.	.	.	.	.	.	.	.	.	.	.	.	.	.	.	.	.	.	.	.	.	.	.	.	.	.	.	.	.	.	.	.	.	.	.	.	.	.
71	RVA/Human-wt/ZAF/UFS-NGS-MRC-DPRU182/2013/G2P[4]	.	.	.	.	.	.	.	.	.	.	.	.	.	.	.	.	.	.	.	.	.	.	.	.	.	.	.	.	.	.	.	.	.	.	.	.	.	.	.	.	.	.	.	.	.	.	.	.
72	RVA/Human-wt/ZAF/UFS-NGS-MRC-DPRU185/2013/G2P[4]	.	.	.	.	.	.	.	.	.	.	.	.	.	.	.	.	.	.	.	.	.	.	.	.	.	.	.	.	.	.	.	.	.	.	.	.	.	.	.	.	.	.	.	.	.	.	.	.
73	RVA/Human-wt/ZAF/UFS-NGS-MRC-DPRU198/2013/G2P[4]	.	.	.	.	.	.	.	.	.	.	.	.	.	.	.	.	.	.	.	.	.	.	.	.	.	.	.	.	.	.	.	.	.	.	.	.	.	.	.	.	.	.	.	.	.	.	.	.
74	RVA/Human-wt/ZAF/UFS-NGS-MRC-DPRU200/2013/G2P[4]	.	.	.	.	.	.	.	.	.	.	.	.	.	.	.	.	.	.	.	.	.	.	.	.	.	.	.	.	.	.	.	.	.	.	.	.	.	.	.	.	.	.	.	.	.	.	.	.
75	RVA/Human-wt/ZAF/UFS-NGS-MRC-DPRU203/2013/G2P[4]	.	.	.	.	.	.	.	.	.	.	.	.	.	.	.	.	.	.	.	.	.	.	.	.	.	.	.	.	.	.	.	.	.	.	.	.	.	.	.	.	.	.	.	.	.	.	.	.
76	RVA/Human-wt/ZAF/UFS-NGS-MRC-DPRU60/2013/G2P[4]	.	.	.	.	.	.	.	.	.	.	.	.	.	.	.	.	.	.	.	.	.	.	.	.	.	.	.	.	.	.	.	.	.	.	.	.	.	.	.	.	.	.	.	.	.	.	.	.
77	RVA/Human-wt/ZAF/UFS-NGS-MRC-DPRU68/2013/G2P[4]	.	.	.	.	.	.	.	.	.	.	.	.	.	.	.	.	.	.	.	.	.	.	.	.	.	.	.	.	.	.	.	.	.	.	.	.	.	.	.	.	.	.	.	.	.	.	.	.
78	RVA/Human-wt/ZAF/UFS-NGS-MRC-DPRU75/2013/G2P[4]	.	.	.	.	.	.	.	.	.	.	.	.	.	.	.	.	.	.	.	.	.	.	.	.	.	.	.	.	.	.	.	.	.	.	.	.	.	.	.	.	.	.	.	.	.	.	.	.
79	RVA/Human-wt/ZAF/UFS-NGS-MRC-DPRU81/2013/G2P[4]	.	.	.	.	.	.	.	.	.	.	.	.	.	.	.	.	.	.	.	.	.	.	.	.	.	.	.	.	.	.	.	.	.	.	.	.	.	.	.	.	.	.	.	.	.	.	.	.
80	RVA/Human-wt/ZAF/UFS-NGS-MRC-DPRU84/2013/G2P[4]	.	.	.	.	.	.	.	.	.	.	.	.	.	.	.	.	.	.	.	.	.	.	.	.	.	.	.	.	.	.	.	.	.	.	.	.	.	.	.	.	.	.	.	.	.	.	.	.
81	RVA/Human-wt/ZAF/UFS-NGS-MRC-DPRU975/2013/G2P[4]	.	.	.	.	.	.	.	.	.	.	.	.	.	.	.	.	.	.	.	.	.	.	.	.	.	.	.	.	.	.	.	.	.	.	.	.	.	.	.	.	.	.	.	.	.	.	.	.
82	RVA/Human-wt/ZAF/UFS-NGS-MRC-DPRU978/2013/G2P[4]	.	.	.	.	.	.	.	.	.	.	.	.	.	.	.	.	.	.	.	.	.	.	.	.	.	.	.	.	.	.	.	.	.	.	.	.	.	.	.	.	.	.	.	.	.	.	.	.
83	RVA/Human-wt/ZAF/UFS-NGS-MRC-DPRU986/2013/G2P[4]	.	.	.	.	.	.	.	.	.	.	.	.	.	.	.	.	.	.	.	.	.	.	.	.	.	.	.	.	.	.	.	.	.	.	.	.	.	.	.	.	.	.	.	.	.	.	.	.
84	RVA/Human-wt/ZAF/UFS-NGS-NICD12795/2014/G2P[4]	.	.	.	.	.	.	.	.	.	.	.	.	.	.	.	.	.	.	.	.	.	.	.	.	.	.	.	.	.	.	.	.	.	.	.	.	.	.	.	.	.	.	.	.	.	.	.	.
85	RVA/Human-wt/ZAF/UFS-NGS-NICD12832/2014/G2P[4]	.	.	.	.	.	.	.	.	.	.	.	.	.	.	.	.	.	.	.	.	.	.	.	.	.	.	.	.	.	.	.	.	.	.	.	.	.	.	.	.	.	.	.	.	.	.	.	.
86	RVA/Human-wt/ZAF/UFS-NGS-NICD12838/2014/G2P[4]	.	.	.	.	.	.	.	.	.	.	.	.	.	.	.	.	.	.	.	.	.	.	.	.	.	.	.	.	.	.	.	.	.	.	.	.	.	.	.	.	.	.	.	.	.	.	.	.
87	RVA/Human-wt/ZAF/UFS-NGS-NICD13081/2014/G2P[4]	.	.	.	.	.	.	.	.	.	.	.	.	.	.	.	.	.	.	.	.	.	.	.	.	.	.	.	.	.	.	.	.	.	.	.	.	.	.	.	.	.	.	.	.	.	.	.	.
88	RVA/Human-wt/ZAF/UFS-NGS-NICD13083/2014/G2P[4]	.	.	.	.	.	.	.	.	.	.	.	.	.	.	.	.	.	.	.	.	.	.	.	.	.	.	.	.	.	.	.	.	.	.	.	.	.	.	.	.	.	.	.	.	.	.	.	.
89	RVA/Human-wt/ZAF/UFS-NGS-NICD13333/2014/G2P[4]	.	.	.	.	.	.	.	.	.	.	.	.	.	.	.	.	.	.	.	.	.	.	.	.	.	.	.	.	.	.	.	.	.	.	.	.	.	.	.	.	.	.	.	.	.	.	.	.
90	RVA/Human-wt/ZAF/UFS-NGS-NICD13335/2014/G2P[4]	.	.	.	.	.	.	.	.	.	.	.	.	.	.	.	.	.	.	.	.	.	.	.	.	.	.	.	.	.	.	.	.	.	.	.	.	.	.	.	.	.	.	.	.	.	.	.	.
91	RVA/Human-wt/ZAF/UFS-NGS-NICD13522/2014/G2P[4]	.	.	.	.	.	.	.	.	.	.	.	.	.	.	.	.	.	.	.	.	.	.	.	.	.	.	.	.	.	.	.	.	.	.	.	.	.	.	.	.	.	.	.	.	.	.	.	.
92	RVA/Human-wt/ZAF/UFS-NGS-NICD13791/2014/G2P[4]	.	.	.	.	.	.	.	.	.	.	.	.	.	.	.	.	.	.	.	.	.	.	.	.	.	.	.	.	.	.	.	.	.	.	.	.	.	.	.	.	.	.	.	.	.	.	.	.
93	RVA/Human-wt/ZAF/UFS-NGS-NICD13878/2014/G2P[4]	.	.	.	.	.	.	.	.	.	.	.	.	.	.	.	.	.	.	.	.	.	.	.	.	.	.	.	.	.	.	.	.	.	.	.	.	.	.	.	.	.	.	.	.	.	.	.	.
94	RVA/Human-wt/ZAF/UFS-NGS-NICD13907/2014/G2P[4]	.	.	.	.	.	.	.	.	.	.	.	.	.	.	.	.	.	.	.	.	.	.	.	.	.	.	.	.	.	.	.	.	.	.	.	.	.	.	.	.	.	.	.	.	.	.	.	.
95	RVA/Human-wt/ZAF/UFS-NGS-MRC-DPRU952/2014/G2P[4]	.	.	.	.	.	.	.	.	.	.	.	.	.	.	.	.	.	.	.	.	.	.	.	.	.	.	.	.	.	.	.	.	.	.	.	.	.	.	.	.	.	.	.	.	.	.	.	.
96	RVA/Human-wt/ZAF/UFS-NGS-NICD14647/2015/G2P[4]	.	.	.	.	.	.	.	.	.	.	.	.	.	.	.	.	.	.	.	.	.	.	.	.	.	.	.	.	.	.	.	.	.	.	.	.	.	.	.	.	.	.	.	.	.	.	.	.
97	RVA/Human-wt/ZAF/UFS-NGS-NICD15034/2015/G2P[4]	.	.	.	.	.	.	.	.	.	.	.	.	.	.	.	.	.	.	.	.	.	.	.	.	.	.	.	.	.	.	.	.	.	.	.	.	.	.	.	.	.	.	.	.	.	.	.	.
98	RVA/Human-wt/ZAF/UFS-NGS-NICD15070/2015/G2P[4]	.	.	.	.	.	.	.	.	.	.	.	.	.	.	.	.	.	.	.	.	.	.	.	.	.	.	.	.	.	.	.	.	.	.	.	.	.	.	.	.	.	.	.	.	.	.	.	.
99	RVA/Human-wt/ZAF/UFS-NGS-NICD15385/2015/G2P[4]	.	.	.	.	.	.	.	.	.	.	.	.	.	.	.	.	.	.	.	.	.	.	.	.	.	.	.	.	.	.	.	.	.	.	.	.	.	.	.	.	.	.	.	.	.	.	.	.
100	RVA/Human-wt/ZAF/UFS-NGS-NICD16983/2016/G2P[4]	.	.	.	.	.	.	.	.	.	.	.	.	.	.	.	.	.	.	.	.	.	.	.	.	.	.	.	.	.	.	.	.	.	.	.	.	.	.	.	.	.	.	.	.	.	.	.	.
101	RVA/Human-wt/ZAF/UFS-NGS-NICD17155/2016/G2P[4]	.	.	.	.	.	.	.	.	.	.	.	.	.	.	.	.	.	.	.	.	.	.	.	.	.	.	.	.	.	.	.	.	.	.	.	.	.	.	.	.	.	.	.	.	.	.	.	.
102	RVA/Human-wt/ZAF/UFS-NGS-MRC-DPRU12323/2016/G2P[4]	.	.	.	.	.	.	.	.	.	.	.	.	.	.	.	.	.	.	.	.	.	.	.	.	.	.	.	.	.	.	.	.	.	.	.	.	.	.	.	.	.	.	.	.	.	.	.	.
103	RVA/Human-wt/ZAF/UFS-NGS-NICD18920/2017/G2P[4]	.	.	.	.	.	.	.	.	.	.	.	.	.	.	.	.	.	.	.	.	.	.	.	.	.	.	.	.	.	.	.	.	.	.	.	.	.	.	.	.	.	.	.	.	.	.	.	.
		751	752	753	754	755	756	757	758	759	760	761	762	763	764	765	766	767	768	769	770	771	772	773	774	775	776	777	778	779	780	781	782	783	784	785	786	787	788	789	790	791	792	793	794	795	796	797	798
1	RVA/Human-wt/ZAF/UFS-NGS-MRC-DPRU2123/2003/G2P[4]	L	N	N	Q	P	V	A	L	V	G	A	L	P	F	I	T	D	S	S	V	I	S	L	I	A	K	L	D	A	T	V	F	A	Q	I	V	K	L	R	K	V	D	T	L	K	P	I	L
2	RVA/Human-wt/ZAF/MRC-DPRU618/2003/G2P[4]	.	.	.	.	.	.	.	.	.	.	.	.	.	.	.	.	.	.	.	.	.	.	.	.	.	.	.	.	.	.	.	.	.	.	.	.	.	.	.	.	.	.	.	.	.	.	.	.
3	RVA/Human-wt/ZAF/UFS-NGS-MRC-DPRU603/2003/G2P[4]	.	.	.	.	.	.	.	.	.	.	.	.	.	.	.	.	.	.	.	.	.	.	.	.	.	.	.	.	.	.	.	.	.	.	.	.	.	.	.	.	.	.	.	.	.	.	.	.
4	RVA/Human-wt/ZAF/UFS-NGS-MRC-DPRU667/2003/G2P[4]	.	.	.	.	.	.	.	.	.	.	.	.	.	.	.	.	.	.	.	.	.	.	.	.	.	.	.	.	.	.	.	.	.	.	.	.	.	.	.	.	.	.	.	.	.	.	.	.
5	RVA/Human-wt/RZAF/UFS-NGS-MRC-DPRU531/2003/G2P[4]	.	.	.	.	.	.	.	.	.	.	.	.	.	.	.	.	.	.	.	.	.	.	.	.	.	.	.	.	.	.	.	.	.	.	.	.	.	.	.	.	.	.	.	.	.	.	.	.
6	RVA/Human-wt/ZAF/UFS-NGS-MRC-DPRU580/2003/G2P[4]	.	.	.	.	.	.	.	.	.	.	.	.	.	.	.	.	.	.	.	.	.	.	.	.	.	.	.	.	.	.	.	.	.	.	.	.	.	.	.	.	.	.	.	.	.	.	.	.
7	RVA/Human-wt/ZAF/UFS-NGS-MRC-DPRU594/2003/G2P[4]	.	.	.	.	.	.	.	.	.	.	.	.	.	.	.	.	.	.	.	.	.	.	.	.	.	.	.	.	.	.	.	.	.	.	.	.	.	.	.	.	.	.	.	.	.	.	.	.
8	RVA/Human-wt/ZAF/UFS-NGS-MRC-DPRU764/2006/G2P[4]	.	.	.	.	.	.	.	.	.	.	.	.	.	.	.	.	.	.	.	.	.	.	.	.	.	.	.	.	.	.	.	.	.	.	.	.	.	.	.	.	.	.	.	.	.	.	.	.
9	RVA/Human-wt/ZAF/UFS-NGS-NICD759/2007/G2P[4]	.	.	.	.	.	.	.	.	.	.	.	.	.	.	.	.	.	.	.	.	.	.	.	.	.	.	.	.	.	.	.	.	.	.	.	.	.	.	.	.	.	.	.	.	.	.	.	.
10	RVA/Human-wt/ZAF/UFS-NGS-NICD150/2007/G2P[4]	.	.	.	.	.	.	.	.	.	.	.	.	.	.	.	.	.	.	.	.	.	.	.	.	.	.	.	.	.	.	.	.	.	.	.	.	.	.	.	.	.	.	.	.	.	.	.	.
11	RVA/Human-wt/ZAF/UFS-NGS-NICD419/2007/G2P[4]	.	.	.	.	.	.	.	.	.	.	.	.	.	.	.	.	.	.	.	.	.	.	.	.	.	.	.	.	.	.	.	.	.	.	.	.	.	.	.	.	.	.	.	.	.	.	.	.
12	RVA/Human-wt/ZAF/UFS-NGS-NICD516/2007/G2P[4]	.	.	.	.	.	.	.	.	.	.	.	.	.	.	.	.	.	.	.	.	.	.	.	.	.	.	.	.	.	.	.	.	.	.	.	.	.	.	.	.	.	.	.	.	.	.	.	.
13	RVA/Human-wt/ZAF/UFS-NGS-NICD582/2007/G2P[4]	.	.	.	.	.	.	.	.	.	.	.	.	.	.	.	.	.	.	.	.	.	.	.	.	.	.	.	.	.	.	.	.	.	.	.	.	.	.	.	.	.	.	.	.	.	.	.	.
14	RVA/Human-wt/ZAF/UFS-NGS-NICD626/2007/G2P[4]	.	.	.	.	.	.	.	.	.	.	.	.	.	.	.	.	.	.	.	.	.	.	.	.	.	.	.	.	.	.	.	.	.	.	.	.	.	.	.	.	.	.	.	.	.	.	.	.
15	RVA/Human-wt/ZAF/UFS-NGS-NICD673/2007/G2P[4]	.	.	.	.	.	.	.	.	.	.	.	.	.	.	.	.	.	.	.	.	.	.	.	.	.	.	.	.	.	.	.	.	.	.	.	.	.	.	.	.	.	.	.	.	.	.	.	.
16	RVA/Human-wt/ZAF/UFS-NGS-MRC-DPRU1271/2007/G2P[4]	.	.	.	.	.	.	.	.	.	.	.	.	.	.	.	.	.	.	.	.	.	.	.	.	.	.	.	.	.	.	.	.	.	.	.	.	.	.	.	.	.	.	.	.	.	.	.	.
17	RVA/Human-wt/ZAF/UFS-NGS-MRC-DPRU1285/2007/G2P[4]	.	.	.	.	.	.	.	.	.	.	.	.	.	.	.	.	.	.	.	.	.	.	.	.	.	.	.	.	.	.	.	.	.	.	.	.	.	.	.	.	.	.	.	.	.	.	.	.
18	RVA/Human-wt/ZAF/MRC-DPRU81/2007-02-20/G2P[4]	.	.	.	.	.	.	.	.	.	.	.	.	.	.	.	.	.	.	.	.	.	.	.	.	.	.	.	.	.	.	.	.	.	.	.	.	.	.	.	.	.	.	.	.	.	.	.	.
19	RVA/Human-wt/ZAF/UFS-NGS-NICD1079/2008/G2P[4]	.	.	.	.	.	.	.	.	.	.	.	.	.	.	.	.	.	.	.	.	.	.	.	.	.	.	.	.	.	.	.	.	.	.	.	.	.	.	.	.	.	.	.	.	.	.	.	.
20	RVA/Human-wt/ZAF/UFS-NGS-NICD1112/2008/G2P[4]	.	.	.	.	.	.	.	.	.	.	.	.	.	.	.	.	.	.	.	.	.	.	.	.	.	.	.	.	.	.	.	.	.	.	.	.	.	.	.	.	.	.	.	.	.	.	.	.
21	RVA/Human-wt/ZAF/UFS-NGS-NICD1122/2008/G2P[4]	.	.	.	.	.	.	.	.	.	.	.	.	.	.	.	.	.	.	.	.	.	.	.	.	.	.	.	.	.	.	.	.	.	.	.	.	.	.	.	.	.	.	.	.	.	.	.	.
22	RVA/Human-wt/ZAF/UFS-NGS-NICD1138/2008/G2P[4]	.	.	.	.	.	.	.	.	.	.	.	.	.	.	.	.	.	.	.	.	.	.	.	.	.	.	.	.	.	.	.	.	.	.	.	.	.	.	.	.	.	.	.	.	.	.	.	.
23	RVA/Human-wt/ZAF/UFS-NGS-NICD1165/2008/G2P[4]	.	.	.	.	.	.	.	.	.	.	.	.	.	.	.	.	.	.	.	.	.	.	.	.	.	.	.	.	.	.	.	.	.	.	.	.	.	.	.	.	.	.	.	.	.	.	.	.
24	RVA/Human-wt/ZAF/UFS-NGS-NICD1180/2008/G2P[4]	.	.	.	.	.	.	.	.	.	.	.	.	.	.	.	.	.	.	.	.	.	.	.	.	.	.	.	.	.	.	.	.	.	.	.	.	.	.	.	.	.	.	.	.	.	.	.	.
25	RVA/Human-wt/ZAF/UFS-NGS-NICD1355/2008/G2P[4]	.	.	.	.	.	.	.	.	.	.	.	.	.	.	.	.	.	.	.	.	.	.	.	.	.	.	.	.	.	.	.	.	.	.	.	.	.	.	.	.	.	.	.	.	.	.	.	.
26	RVA/Human-wt/ZAF/UFS-NGS-MRC-DPRU1036/2008/G2P[4]	.	.	.	.	.	.	.	.	.	.	.	.	.	.	.	.	.	.	.	.	.	.	.	.	.	.	.	.	.	.	.	.	.	.	.	.	.	.	.	.	.	.	.	.	.	.	.	.
27	RVA/Human-wt/ZAF/UFS-NGS-MRC-DPRU1040/2008/G2P[4]	.	.	.	.	.	.	.	.	.	.	.	.	.	.	.	.	.	.	.	.	.	.	.	.	.	.	.	.	.	.	.	.	.	.	.	.	.	.	.	.	.	.	.	.	.	.	.	.
28	RVA/Human-wt/ZAF/UFS-NGS-MRC-DPRU1041/2008/G2P[4]	.	.	.	.	.	.	.	.	.	.	.	.	.	.	.	.	.	.	.	.	.	.	.	.	.	.	.	.	.	.	.	.	.	.	.	.	.	.	.	.	.	.	.	.	.	.	.	.
29	RVA/Human-wt/ZAF/UFS-NGS-MRC-DPRU1058/2008/G2P[4]	.	.	.	.	.	.	.	.	.	.	.	.	.	.	.	.	.	.	.	.	.	.	.	.	.	.	.	.	.	.	.	.	.	.	.	.	.	.	.	.	.	.	.	.	.	.	.	.
30	RVA/Human-wt/ZAF/UFS-NGS-MRC-DPRU1901/2008/G2P[4]	.	.	.	.	.	.	.	.	.	.	.	.	.	.	.	.	.	.	.	.	.	.	.	.	.	.	.	.	.	.	.	.	.	.	.	.	.	.	.	.	.	.	.	.	.	.	.	.
31	RVA/Human-wt/ZAF/UFS-NGS-MRC-DPRU985/2008/G2P[4]	.	.	.	.	.	.	.	.	.	.	.	.	.	.	.	.	.	.	.	.	.	.	.	.	.	.	.	.	.	.	.	.	.	.	.	.	.	.	.	.	.	.	.	.	.	.	.	.
32	RVA/Human-wt/ZAF/UFS-NGS-NICD3354/2009/G2P[4]	.	.	.	.	.	.	.	.	.	.	.	.	.	.	.	.	.	.	.	.	.	.	.	.	.	.	.	.	.	.	.	.	.	.	.	.	.	.	.	.	.	.	.	.	.	.	.	.
33	RVA/Human-wt/ZAF/UFS-NGS-NICD3442/2009/G2P[4]	.	.	.	.	.	.	.	.	.	.	.	.	.	.	.	.	.	.	.	.	.	.	.	.	.	.	.	.	.	.	.	.	.	.	.	.	.	.	.	.	.	.	.	.	.	.	.	.
34	RVA/Human-wt/ZAF/UFS-NGS-NICD3446/2009/G2P[4]	.	.	.	.	.	.	.	.	.	.	.	.	.	.	.	.	.	.	.	.	.	.	.	.	.	.	.	.	.	.	.	.	.	.	.	.	.	.	.	.	.	.	.	.	.	.	.	.
35	RVA/Human-wt/ZAF/UFS-NGS-NICD3518/2009/G2P[4]	.	.	.	.	.	.	.	.	.	.	.	.	.	.	.	.	.	.	.	.	.	.	.	.	.	.	.	.	.	.	.	.	.	.	.	.	.	.	.	.	.	.	.	.	.	.	.	.
36	RVA/Human-wt/ZAF/UFS-NGS-NICD3532/2009/G2P[4]	.	.	.	.	.	.	.	.	.	.	.	.	.	.	.	.	.	.	.	.	.	.	.	.	.	.	.	.	.	.	.	.	.	.	.	.	.	.	.	.	.	.	.	.	.	.	.	.
37	RVA/Human-wt/ZAF/UFS-NGS-NICD3681/2009/G2P[4]	.	.	.	.	.	.	.	.	.	.	.	.	.	.	.	.	.	.	.	.	.	.	.	.	.	.	.	.	.	.	.	.	.	.	.	.	.	.	.	.	.	.	.	.	.	.	.	.
38	RVA/Human-wt/ZAF/UFS-NGS-NICD4012/2009/G2P[4]	.	.	.	.	.	.	.	.	.	.	.	.	.	.	.	.	.	.	.	.	.	.	.	.	.	.	.	.	.	.	.	.	.	.	.	.	.	.	.	.	.	.	.	.	.	.	.	.
39	RVA/Human-wt/ZAF/UFS-NGS-NICD4207/2009/G2P[4]	.	.	.	.	.	.	.	.	.	.	.	.	.	.	.	.	.	.	.	.	.	.	.	.	.	.	.	.	.	.	.	.	.	.	.	.	.	.	.	.	.	.	.	.	.	.	.	.
40	RVA/Human-wt/ZAF/3203WC/2009/G2P[4]	.	.	.	.	.	.	.	.	.	.	.	.	.	.	.	.	.	.	.	.	.	.	.	.	.	.	.	.	.	.	.	.	.	.	.	.	.	.	.	.	.	.	.	.	.	.	.	.
41	RVA/Human-wt/ZAF/UFS-NGS-MRC-DPRU1077/2009/G2P[4]	.	.	.	.	.	.	.	.	.	.	.	.	.	.	.	.	.	.	.	.	.	.	.	.	.	.	.	.	.	.	.	.	.	.	.	.	.	.	.	.	.	N	.	.	.	.	.	.
42	RVA/Human-wt/ZAF/MRC-DPRU1061/2009/G2P[4]	.	.	.	.	.	.	.	.	.	.	.	.	.	.	.	.	.	.	.	.	.	.	.	.	.	.	.	.	.	.	.	.	.	.	.	.	.	.	.	.	.	.	.	.	.	.	.	.
43	RVA/Human-wt/ZAF/UFS-NGS-MRC-DPRU1071/2009/G2P[4]	.	.	.	.	.	.	.	.	.	.	.	.	.	.	.	.	.	.	.	.	.	.	.	.	.	.	.	.	.	.	.	.	.	.	.	.	.	.	.	.	.	N	.	.	.	.	.	.
44	RVA/Human-wt/ZAF/UFS-NGS-MRC-DPRU1097/2009/G2P[4]	.	.	.	.	.	.	.	.	.	.	.	.	.	.	.	.	.	.	.	.	.	.	.	.	.	.	.	.	.	.	.	.	.	.	.	.	.	.	.	.	.	.	.	.	.	.	.	.
45	RVA/Human-wt/ZAF/UFS-NGS-MRC-DPRU2288/2009/G2P[4]	.	.	.	.	.	.	.	.	.	.	.	.	.	.	.	.	.	.	.	.	.	.	.	.	.	.	.	.	.	.	.	.	.	.	.	.	.	.	.	.	.	.	.	.	.	.	.	.
46	RVA/Human-wt/ZAF/UFS-NGS-MRC-DPRU2326/2009/G2P[4]	.	.	.	.	.	.	.	.	.	.	.	.	.	.	.	.	.	.	.	.	.	.	.	.	.	.	.	.	.	.	.	.	.	.	.	.	.	.	.	.	.	.	.	.	.	.	.	.
47	RVA/Human-wt/ZAF/UFS-NGS-NICD5625/2010/G2P[4]	.	.	.	.	.	.	.	.	.	.	.	.	.	.	.	.	.	.	.	.	.	.	.	.	.	.	.	.	.	.	.	.	.	.	.	.	.	.	.	.	.	.	.	.	.	.	.	.
48	RVA/Human-wt/ZAF/UFS-NGS-NICD5884/2010/G2P[4]	.	.	.	.	.	.	.	.	.	.	.	.	.	.	.	.	.	.	.	.	.	.	.	.	.	.	.	.	.	.	.	.	.	.	.	.	.	.	.	.	.	.	.	.	.	.	.	.
49	RVA/Human-wt/ZAF/UFS-NGS-NICD6150/2010/G2P[4]	.	.	.	.	.	.	.	.	.	.	.	.	.	.	.	.	.	.	.	.	.	.	.	.	.	.	.	.	.	.	.	.	.	.	.	.	.	.	.	.	.	.	.	.	.	.	.	.
50	RVA/Human-wt/ZAF/UFS-NGS-NICD6171/2010/G2P[4]	.	.	.	.	.	.	.	.	.	.	.	.	.	.	.	.	.	.	.	.	.	.	.	.	.	.	.	.	.	.	.	.	.	.	.	.	.	.	.	.	.	.	.	.	.	.	.	.
51	RVA/Human-wt/ZAF/UFS-NGS-NICD6388/2010/G2P[4]	.	.	.	.	.	.	.	.	.	.	.	.	.	.	.	.	.	.	.	.	.	.	.	.	.	.	.	.	.	.	.	.	.	.	.	.	.	.	.	.	.	.	.	.	.	.	.	.
52	RVA/Human-wt/ZAF/UFS-NGS-NICD6099/2010/G2P[4]	.	.	.	.	.	.	.	.	.	.	.	.	.	.	.	.	.	.	.	.	.	.	.	.	.	.	.	.	.	.	.	.	.	.	.	.	.	.	.	.	.	.	.	.	.	.	.	.
53	RVA/Human-wt/ZAF/UFS-NGS-MRC-DPRU1473/2010/G2P[4]	.	.	.	.	.	.	.	.	.	.	.	.	.	.	.	.	.	.	.	.	.	.	.	.	.	.	.	.	.	.	.	.	.	.	.	.	.	.	.	.	.	.	.	.	.	.	.	.
54	RVA/Human-wt/ZAF/UFS-NGS-MRC-DPRU1507/2010/G2P[4]	.	.	.	.	.	.	.	.	.	.	.	.	.	.	.	.	.	.	.	.	.	.	.	.	.	.	.	.	.	.	.	.	.	.	.	.	.	.	.	.	.	.	.	.	.	.	.	.
55	RVA/Human-wt/ZAF/UFS-NGS-MRC-DPRU1510/2010/G2P[4]	.	.	.	.	.	.	.	.	.	.	.	.	.	.	.	.	.	.	.	.	.	.	.	.	.	.	.	.	.	.	.	.	.	.	.	.	.	.	.	.	.	.	.	.	.	.	.	.
56	RVA/Human-wt/ZAF/UFS-NGS-MRC-DPRU1520/2010/G2P[4]	.	.	.	.	.	.	.	.	.	.	.	.	.	.	.	.	.	.	.	.	.	.	.	.	.	.	.	.	.	.	.	.	.	.	.	.	.	.	.	.	.	.	.	.	.	.	.	.
57	RVA/Human-wt/ZAF/UFS-NGS-NICD8873/2012/G2P[4]	.	.	.	.	.	.	.	.	.	.	.	.	.	.	.	.	.	.	.	.	.	.	.	.	.	.	.	.	.	.	.	.	.	.	.	.	.	.	.	.	.	.	.	.	.	.	.	.
58	RVA/Human-wt/ZAF/UFS-NGS-NICD8940/2012/G2P[4]	.	.	.	.	.	.	.	.	.	.	.	.	.	.	.	.	.	.	.	.	.	.	.	.	.	.	.	.	.	.	.	.	.	.	.	.	.	.	.	.	.	.	.	.	.	.	.	.
59	RVA/Human-wt/ZAF/UFS-NGS-NICD9031/2012/G2P[4]	.	.	.	.	.	.	.	.	.	.	.	.	.	.	.	.	.	.	.	.	.	.	.	.	.	.	.	.	.	.	.	.	.	.	.	.	.	.	.	.	.	.	.	.	.	.	.	.
60	RVA/Human-wt/ZAF/UFS-NGS-NICD9040/2012/G2P[4]	.	.	.	.	.	.	.	.	.	.	.	.	.	.	.	.	.	.	.	.	.	.	.	.	.	.	.	.	.	.	.	.	.	.	.	.	.	.	.	.	.	.	.	.	.	.	.	.
61	RVA/Human-wt/ZAF/UFS-NGS-NICD9045/2012/G2P[4]	.	.	.	.	.	.	.	.	.	.	.	.	.	.	.	.	.	.	.	.	.	.	.	.	.	.	.	.	.	.	.	.	.	.	.	.	.	.	.	.	.	.	.	.	.	.	.	.
62	RVA/Human-wt/ZAF/UFS-NGS-NICD9171/2012/G2P[4]	.	.	.	.	.	.	.	.	.	.	.	.	.	.	.	.	.	.	.	.	.	.	.	.	.	.	.	.	.	.	.	.	.	.	.	.	.	.	.	.	.	.	.	.	.	.	.	.
63	RVA/Human-wt/ZAF/UFS-NGS-NICD9554/2012/G2P[4]	.	.	.	.	.	.	.	.	.	.	.	.	.	.	.	.	.	.	.	.	.	.	.	.	.	.	.	.	.	.	.	.	.	.	.	.	.	.	.	.	.	.	.	.	.	.	.	.
64	RVA/Human-wt/ZAF/UFS-NGS-NICD9330/2012/G2P[4]	.	.	.	.	.	.	.	.	.	.	.	.	.	.	.	.	.	.	.	.	.	.	.	.	.	.	.	.	.	.	.	.	.	.	.	.	.	.	.	.	.	.	.	.	.	.	.	.
65	RVA/Human-wt/ZAF/UFS-NGS-NICD9335/2012/G2P[4]	.	.	.	.	.	.	.	.	.	.	.	.	.	.	.	.	.	.	.	.	.	.	.	.	.	.	.	.	.	.	.	.	.	.	.	.	.	.	.	.	.	.	.	.	.	.	.	.
66	RVA/Human-wt/ZAF/UFS-NGS-NICD9659/2012/G2P[4]	.	.	.	.	.	.	.	.	.	.	.	.	.	.	.	.	.	.	.	.	.	.	.	.	.	.	.	.	.	.	.	.	.	.	.	.	.	.	.	.	.	.	.	.	.	.	.	.
67	RVA/Human-wt/ZAF/UFS-NGS-NICD9329/2012/G2P[4]	.	.	.	.	.	.	.	.	.	.	.	.	.	.	.	.	.	.	.	.	.	.	.	.	.	.	.	.	.	.	.	.	.	.	.	.	.	.	.	.	.	.	.	.	.	.	.	.
68	RVA/Human-wt/ZAF/MRC-DPRU82/2012-04-14/G2P[4]	.	.	.	.	.	.	.	.	.	.	.	.	.	.	.	.	.	.	.	.	.	.	.	.	.	.	.	.	.	.	.	.	.	.	.	.	.	.	.	.	.	.	.	.	.	.	.	.
69	RVA/Human-wt/ZAF/UFS-NGS-NICD10248/2013/G2P[4]	.	.	.	.	.	.	.	.	.	.	.	.	.	.	.	.	.	.	.	.	.	.	.	.	.	.	.	.	.	.	.	.	.	.	.	.	.	.	.	.	.	.	.	.	.	.	.	.
70	RVA/Human-wt/ZAF/UFS-NGS-NICD12041/2013/G2P[4]	.	.	.	.	.	.	.	.	.	.	.	.	.	.	.	.	.	.	.	.	.	.	.	.	.	.	.	.	.	.	.	.	.	.	.	.	.	.	.	.	.	.	.	.	.	.	.	.
71	RVA/Human-wt/ZAF/UFS-NGS-MRC-DPRU182/2013/G2P[4]	.	.	.	.	.	.	.	.	.	.	.	.	.	.	.	.	.	.	.	.	.	.	.	.	.	.	.	.	.	.	.	.	.	.	.	.	.	.	.	.	.	.	.	.	.	.	.	.
72	RVA/Human-wt/ZAF/UFS-NGS-MRC-DPRU185/2013/G2P[4]	.	.	.	.	.	.	.	.	.	.	.	.	.	.	.	.	.	.	.	.	.	.	.	.	.	.	.	.	.	.	.	.	.	.	.	.	.	.	.	.	.	.	.	.	.	.	.	.
73	RVA/Human-wt/ZAF/UFS-NGS-MRC-DPRU198/2013/G2P[4]	.	.	.	.	.	.	.	.	.	.	.	.	.	.	.	.	.	.	.	.	.	.	.	.	.	.	.	.	.	.	.	.	.	.	.	.	.	.	.	.	.	.	.	.	.	.	.	.
74	RVA/Human-wt/ZAF/UFS-NGS-MRC-DPRU200/2013/G2P[4]	.	.	.	.	.	.	.	.	.	.	.	.	.	.	.	.	.	.	.	.	.	.	.	.	.	.	.	.	.	.	.	.	.	.	.	.	.	.	.	.	.	.	.	.	.	.	.	.
75	RVA/Human-wt/ZAF/UFS-NGS-MRC-DPRU203/2013/G2P[4]	.	.	.	.	.	.	.	.	.	.	.	.	.	.	.	.	.	.	.	.	.	.	.	.	.	.	.	.	.	.	.	.	.	.	.	.	.	.	.	.	.	.	.	.	.	.	.	.
76	RVA/Human-wt/ZAF/UFS-NGS-MRC-DPRU60/2013/G2P[4]	.	.	.	.	.	.	.	.	.	.	.	.	.	.	.	.	.	.	.	.	.	.	.	.	.	.	.	.	.	.	.	.	.	.	.	.	.	.	.	.	.	.	.	.	.	.	.	.
77	RVA/Human-wt/ZAF/UFS-NGS-MRC-DPRU68/2013/G2P[4]	.	.	.	.	.	.	.	.	.	.	.	.	.	.	.	.	.	.	.	.	.	.	.	.	.	.	.	.	.	.	.	.	.	.	.	.	.	.	.	.	.	.	.	.	.	.	.	.
78	RVA/Human-wt/ZAF/UFS-NGS-MRC-DPRU75/2013/G2P[4]	.	.	.	.	.	.	.	.	.	.	.	.	.	.	.	.	.	.	.	.	.	.	.	.	.	.	.	.	.	.	.	.	.	.	.	.	.	.	.	.	.	.	.	.	.	.	.	.
79	RVA/Human-wt/ZAF/UFS-NGS-MRC-DPRU81/2013/G2P[4]	.	.	.	.	.	.	.	.	.	.	.	.	.	.	.	.	.	.	.	.	.	.	.	.	.	.	.	.	.	.	.	.	.	.	.	.	.	.	.	.	.	.	.	.	.	.	.	.
80	RVA/Human-wt/ZAF/UFS-NGS-MRC-DPRU84/2013/G2P[4]	.	.	.	.	.	.	.	.	.	.	.	.	.	.	.	.	.	.	.	.	.	.	.	.	.	.	.	.	.	.	.	.	.	.	.	.	.	.	.	.	.	.	.	.	.	.	.	.
81	RVA/Human-wt/ZAF/UFS-NGS-MRC-DPRU975/2013/G2P[4]	.	.	.	.	.	.	.	.	.	.	.	.	.	.	.	.	.	.	.	.	.	.	.	.	.	.	.	.	.	.	.	.	.	.	.	.	.	.	.	.	.	.	.	.	.	.	.	.
82	RVA/Human-wt/ZAF/UFS-NGS-MRC-DPRU978/2013/G2P[4]	.	.	.	.	.	.	.	.	.	.	.	.	.	.	.	.	.	.	.	.	.	.	.	.	.	.	.	.	.	.	.	.	.	.	.	.	.	.	.	.	.	.	.	.	.	.	.	.
83	RVA/Human-wt/ZAF/UFS-NGS-MRC-DPRU986/2013/G2P[4]	.	.	.	.	.	.	.	.	.	.	.	.	.	.	.	.	.	.	.	.	.	.	.	.	.	.	.	.	.	.	.	.	.	.	.	.	.	.	.	.	.	.	.	.	.	.	.	.
84	RVA/Human-wt/ZAF/UFS-NGS-NICD12795/2014/G2P[4]	.	.	.	.	.	.	.	.	.	.	.	.	.	.	.	.	.	.	.	.	.	.	.	.	.	.	.	.	.	.	.	.	.	.	.	.	.	.	.	.	.	.	.	.	.	.	.	.
85	RVA/Human-wt/ZAF/UFS-NGS-NICD12832/2014/G2P[4]	.	.	.	.	.	.	.	.	.	.	.	.	.	.	.	.	.	.	.	.	.	.	.	.	.	.	.	.	.	.	.	.	.	.	.	.	.	.	.	.	.	.	.	.	.	.	.	.
86	RVA/Human-wt/ZAF/UFS-NGS-NICD12838/2014/G2P[4]	.	.	.	.	.	.	.	.	.	.	.	.	.	.	.	.	.	.	.	.	.	.	.	.	.	.	.	.	.	.	.	.	.	.	.	.	.	.	.	.	.	.	.	.	.	.	.	.
87	RVA/Human-wt/ZAF/UFS-NGS-NICD13081/2014/G2P[4]	.	.	.	.	.	.	.	.	.	.	.	.	.	.	.	.	.	.	.	.	.	.	.	.	.	.	.	.	.	.	.	.	.	.	.	.	.	.	.	.	.	.	.	.	.	.	.	.
88	RVA/Human-wt/ZAF/UFS-NGS-NICD13083/2014/G2P[4]	.	.	.	.	.	.	.	.	.	.	.	.	.	.	.	.	.	.	.	.	.	.	.	.	.	.	.	.	.	.	.	.	.	.	.	.	.	.	.	.	.	.	.	.	.	.	.	.
89	RVA/Human-wt/ZAF/UFS-NGS-NICD13333/2014/G2P[4]	.	.	.	.	.	.	.	.	.	.	.	.	.	.	.	.	.	.	.	.	.	.	.	.	.	.	.	.	.	.	.	.	.	.	.	.	.	.	.	.	.	.	.	.	.	.	.	.
90	RVA/Human-wt/ZAF/UFS-NGS-NICD13335/2014/G2P[4]	.	.	.	.	.	.	.	.	.	.	.	.	.	.	.	.	.	.	.	.	.	.	.	.	.	.	.	.	.	.	.	.	.	.	.	.	.	.	.	.	.	.	.	.	.	.	.	.
91	RVA/Human-wt/ZAF/UFS-NGS-NICD13522/2014/G2P[4]	.	.	.	.	.	.	.	.	.	.	.	.	.	.	.	.	.	.	.	.	.	.	.	.	.	.	.	.	.	.	.	.	.	.	.	.	.	.	.	.	.	.	.	.	.	.	.	.
92	RVA/Human-wt/ZAF/UFS-NGS-NICD13791/2014/G2P[4]	.	.	.	.	.	.	.	.	.	.	.	.	.	.	.	.	.	.	.	.	.	.	.	.	.	.	.	.	.	.	.	.	.	.	.	.	.	.	.	.	.	.	.	.	.	.	.	.
93	RVA/Human-wt/ZAF/UFS-NGS-NICD13878/2014/G2P[4]	.	.	.	.	.	.	.	.	.	.	.	.	.	.	.	.	.	.	.	.	.	.	.	.	.	.	.	.	.	.	.	.	.	.	.	.	.	.	.	.	.	.	.	.	.	.	.	.
94	RVA/Human-wt/ZAF/UFS-NGS-NICD13907/2014/G2P[4]	.	.	.	.	.	.	.	.	.	.	.	.	.	.	.	.	.	.	.	.	.	.	.	.	.	.	.	.	.	.	.	.	.	.	.	.	.	.	.	.	.	.	.	.	.	.	.	.
95	RVA/Human-wt/ZAF/UFS-NGS-MRC-DPRU952/2014/G2P[4]	.	.	.	.	.	.	.	.	.	.	.	.	.	.	.	.	.	.	.	.	.	.	.	.	.	.	.	.	.	.	.	.	.	.	.	.	.	.	.	.	.	.	.	.	.	.	.	.
96	RVA/Human-wt/ZAF/UFS-NGS-NICD14647/2015/G2P[4]	.	.	.	.	.	.	.	.	.	.	.	.	.	.	.	.	.	.	.	.	.	.	.	.	.	.	.	.	.	.	.	.	.	.	.	.	.	.	.	.	.	.	.	.	.	.	.	.
97	RVA/Human-wt/ZAF/UFS-NGS-NICD15034/2015/G2P[4]	.	.	.	.	.	.	.	.	.	.	.	.	.	.	.	.	.	.	.	.	.	.	.	.	.	.	.	.	.	.	.	.	.	.	.	.	.	.	.	.	.	.	.	.	.	.	.	.
98	RVA/Human-wt/ZAF/UFS-NGS-NICD15070/2015/G2P[4]	.	.	.	.	.	.	.	.	.	.	.	.	.	.	.	.	.	.	.	.	.	.	.	.	.	.	.	.	.	.	.	.	.	.	.	.	.	.	.	.	.	.	.	.	.	.	.	.
99	RVA/Human-wt/ZAF/UFS-NGS-NICD15385/2015/G2P[4]	.	.	.	.	.	.	.	.	.	.	.	.	.	.	.	.	.	.	.	.	.	.	.	.	.	.	.	.	.	.	.	.	.	.	.	.	.	.	.	.	.	.	.	.	.	.	.	.
100	RVA/Human-wt/ZAF/UFS-NGS-NICD16983/2016/G2P[4]	.	.	.	.	.	.	.	.	.	.	.	.	.	.	.	.	.	.	.	.	.	.	.	.	.	.	.	.	.	.	.	.	.	.	.	.	.	.	.	.	.	.	.	.	.	.	.	.
101	RVA/Human-wt/ZAF/UFS-NGS-NICD17155/2016/G2P[4]	.	.	.	.	.	.	.	.	.	.	.	.	.	.	.	.	.	.	.	.	.	.	.	.	.	.	.	.	.	.	.	.	.	.	.	.	.	.	.	.	.	.	.	.	.	.	.	.
102	RVA/Human-wt/ZAF/UFS-NGS-MRC-DPRU12323/2016/G2P[4]	.	.	.	.	.	.	.	.	.	.	.	.	.	.	.	.	.	.	.	.	.	.	.	.	.	.	.	.	.	.	.	.	.	.	.	.	.	.	.	.	.	.	.	.	.	.	.	.
103	RVA/Human-wt/ZAF/UFS-NGS-NICD18920/2017/G2P[4]	.	.	.	.	.	.	.	.	.	.	.	.	.	.	.	.	.	.	.	.	.	.	.	.	.	.	.	.	.	.	.	.	.	.	.	.	.	.	.	.	.	.	.	.	.	.	.	.
[truncated: 202 more columns]

## Sheet: VP3
	Supplementary Excelspreadsheet 3: Comparative amino acid analysis between South African pre- and post-vaccine G2P[4] strains
		1	2	3	4	5	6	7	8	9	10	11	12	13	14	15	16	17	18	19	20	21	22	23	24	25	26	27	28	29	30	31	32	33	34	35	36	37	38	39	40	41	42	43	44	45	46	47	48
1	RVA/Human-wt/ZAF/UFS-NGS-MRC-DPRU2123/2003/G2P[4]	M	K	V	L	A	L	R	H	S	V	A	Q	V	Y	A	D	T	Q	V	Y	T	H	D	D	S	K	D	E	Y	E	N	A	F	L	I	S	N	L	T	T	H	N	I	L	Y	L	N	Y
2	RVA/Human-wt/ZAF/UFS-NGS-MRC-DPRU531/2003/G2P[4]	.	.	.	.	.	.	I	.	.	.	.	.	.	.	.	.	.	.	.	.	.	.	.	.	.	.	.	.	.	.	.	.	.	.	.	.	.	.	.	.	.	.	.	.	.	.	.	.
3	RVA/Human-wt/ZAF/UFS-NGS-MRC-DPRU580/2003/G2P[4]	.	.	.	.	.	.	.	.	.	.	.	.	.	.	.	.	.	.	.	.	.	.	.	.	.	.	.	.	.	.	.	.	.	.	.	.	.	.	.	.	.	.	.	.	.	.	.	.
4	RVA/Human-wt/ZAF/UFS-NGS-MRC-DPRU594/2003/G2P[4]	.	.	.	.	.	.	.	.	.	.	.	.	.	.	.	.	.	.	.	.	.	.	.	.	.	.	.	.	.	.	.	.	.	.	.	.	.	.	.	.	.	.	.	.	.	.	.	.
5	RVA/Human-wt/ZAF/UFS-NGS-MRC-DPRU603/2003/G2P[4]	.	.	.	.	.	.	I	.	.	.	.	.	.	.	.	.	.	.	.	.	.	.	.	.	.	.	.	.	.	.	.	.	.	.	.	.	.	.	.	.	.	.	.	.	.	.	.	.
6	RVA/Human-wtZAF/UFS-NGS-MRC-DPRU667/2003/G2P[4]	.	.	.	.	.	.	I	.	.	.	.	.	.	.	.	.	.	.	.	.	.	.	.	.	.	.	.	.	.	.	.	.	.	.	.	.	.	.	.	.	.	.	.	.	.	.	.	.
7	RVA/Human-wt/ZAF/MRC-DPRU618/2003/G2P[4]	.	.	.	.	.	.	.	.	.	.	.	.	.	.	.	.	.	.	.	.	.	.	.	.	.	.	.	.	.	.	.	.	.	.	.	.	.	.	.	.	.	.	.	.	.	.	.	.
8	RVA/Human-wt/ZAF/UFS-NGS-MRC-DPRU764/2006/G2P[4]	.	.	.	.	.	.	.	.	.	.	.	.	.	.	.	.	.	.	.	.	.	.	.	N	.	.	.	.	.	.	.	.	.	.	.	.	.	.	.	.	.	.	.	.	.	.	.	.
9	RVA/Human-wt/ZAF/UFS-NGS-NICD150/2007/G2P[4]	.	.	.	.	.	.	.	.	.	.	.	.	.	.	.	.	.	.	.	.	.	.	.	N	.	.	.	.	.	.	.	.	.	.	.	.	.	.	.	.	.	.	.	.	.	.	.	.
10	RVA/Human-wt/ZAF/UFS-NGS-NICD419/2007/G2P[4]	.	.	.	.	.	.	I	.	.	.	.	.	.	.	.	.	.	.	.	.	.	.	.	N	.	.	.	.	.	.	.	.	.	.	.	.	.	.	.	.	.	.	.	.	.	.	.	.
11	RVA/Human-wt/ZAF/UFS-NGS-NICD516/2007/G2P[4]	.	.	.	.	.	.	.	.	.	.	.	.	.	.	.	.	.	.	.	.	.	.	.	N	.	.	.	.	.	.	.	.	.	.	.	.	.	.	.	.	.	.	.	.	.	.	.	.
12	RVA/Human-wt/ZAF/UFS-NGS-NICD582/2007/G2P[4]	.	.	.	.	.	.	.	.	.	.	.	.	.	.	.	.	.	.	.	.	.	.	.	N	.	.	.	.	.	.	.	.	.	.	.	.	.	.	.	.	.	.	.	.	.	.	.	.
13	RVA/Human-wt/ZAF/UFS-NGS-NICD626/2007/G2P[4]	.	.	.	.	.	.	.	.	.	.	.	.	.	.	.	.	.	.	.	.	.	.	.	N	.	.	.	.	.	.	.	.	.	.	.	.	.	.	.	.	.	.	.	.	.	.	.	.
14	RVA/Human-wt/ZAF/UFS-NGS-NICD673/2007/G2P[4]	.	.	.	.	.	.	.	.	.	.	.	.	.	.	.	.	.	.	.	.	.	.	.	N	.	.	.	.	.	.	.	.	.	.	.	.	.	.	.	.	.	.	.	.	.	.	.	.
15	RVA/Human-wt/ZAF/UFS-NGS-NICD759/2007/G2P[4]	.	.	.	.	.	.	.	.	.	.	.	.	.	.	.	.	.	.	.	.	.	.	.	N	.	.	.	.	.	.	.	.	.	.	.	.	.	.	.	.	.	.	.	.	.	.	.	.
16	RVA/Human-wt/ZAF/UFS-NGS-MRC-DPRU1271/2007/G2P[4]	.	.	.	.	.	.	I	.	.	.	.	.	.	.	.	.	.	.	.	.	.	.	.	N	.	.	.	.	.	.	.	.	.	.	.	.	.	.	.	.	.	.	.	.	.	.	.	.
17	RVA/Human-wt/ZAF/UFS-NGS-MRC-DPRU1285/2007/G2P[4]	.	.	.	.	.	.	I	.	.	.	.	.	.	.	.	.	.	.	.	.	.	.	.	N	.	.	.	.	.	.	.	.	.	.	.	.	.	.	.	.	.	.	.	.	.	.	.	.
18	RVA/Human-wt/ZAF/MRC-DPRU1362/2007/G2P[4]	.	.	.	.	.	.	.	.	.	.	.	.	.	.	.	.	.	.	.	.	.	.	.	N	.	.	.	.	.	.	.	.	.	.	.	.	.	.	.	.	.	.	.	.	.	.	.	.
19	RVA/Human-wt/ZAF/UFS-NGS-NICD1079/2008/G2P[4]	.	.	.	.	.	.	I	.	.	.	.	.	.	.	.	.	.	.	.	.	.	.	.	N	.	.	.	.	.	.	.	.	.	.	.	.	.	.	.	.	.	.	.	.	.	.	.	.
20	RVA/Human-wt/ZAF/UFS-NGS-NICD1112/2008/G2P[4]	.	.	.	.	.	.	.	.	.	.	.	.	.	.	.	.	.	.	.	.	.	.	.	N	.	.	.	.	.	.	.	.	.	.	.	.	.	.	.	.	.	.	.	.	.	.	.	.
21	RVA/Human-wt/ZAF/UFS-NGS-NICD1138/2008/G2P[4]	.	.	.	.	.	.	.	.	.	.	.	.	.	.	.	.	.	.	.	.	.	.	.	N	.	.	.	.	.	.	.	.	.	.	.	.	.	.	.	.	.	.	.	.	.	.	.	.
22	RVA/Human-wt/ZAF/UFS-NGS-NICD1165/2008/G2P[4]	.	.	.	.	.	.	.	.	.	.	.	.	.	.	.	.	.	.	.	.	.	.	.	N	.	.	.	.	.	.	.	.	.	.	.	.	.	.	.	.	.	.	.	.	.	.	.	.
23	RVA/Human-wt/ZAF/UFS-NGS-NICD1355/2008/G2P[4]	.	.	.	.	.	.	.	.	.	.	.	.	.	.	.	.	.	.	.	.	.	.	.	N	.	.	.	.	.	.	.	.	.	.	.	.	.	.	.	.	.	.	.	.	.	.	.	.
24	RVA/Human-wt/ZAF/UFS-NGS-MRC-DPRU985/2008/G2P[4]	.	.	.	.	.	.	.	.	.	.	.	.	.	.	.	.	.	.	.	.	.	.	.	N	.	.	.	.	.	.	.	.	.	.	.	.	.	.	.	.	.	.	.	.	.	.	.	.
25	RVA/Human-wt/ZAF/UFS-NGS-MRC-DPRU1036/2008/G2P[4]	.	.	.	.	.	.	.	.	.	.	.	.	.	.	.	.	.	.	.	.	.	.	.	N	.	.	.	.	.	.	.	.	.	.	.	.	.	.	.	.	.	.	.	.	.	.	.	.
26	RVA/Human-wt/ZAF/UFS-NGS-MRC-DPRU1040/2008/G2P[4]	.	.	.	.	.	.	.	.	.	.	.	.	.	.	.	.	.	.	.	.	.	.	.	N	.	.	.	.	.	.	.	.	.	.	.	.	.	.	.	.	.	.	.	.	.	.	.	.
27	RVA/Human-wt/ZAF/UFS-NGS-MRC-DPRU1041/2008/G2P[4]	.	.	.	.	.	.	I	.	.	.	.	.	.	.	.	.	.	.	.	.	.	.	.	.	.	.	.	D	.	.	.	.	.	.	.	.	.	.	.	.	.	.	.	.	.	.	.	.
28	RVA/Human-wt/ZAF/UFS-NGS-MRC-DPRU1058/2008/G2P[4]	.	.	.	.	.	.	I	.	.	.	.	.	.	.	.	.	.	.	.	.	.	.	.	N	.	.	.	.	.	.	.	.	.	.	.	.	.	.	.	.	.	.	.	.	.	.	.	.
29	RVA/Human-wt/ZAF/UFS-NGS-MRC-DPRU1901/2008/G2P[4]	.	.	.	.	.	.	I	.	.	.	.	.	.	.	.	.	.	.	.	.	.	.	.	N	.	.	.	.	.	.	.	.	.	.	.	.	.	.	.	.	.	.	.	.	.	.	.	.
30	RVA/Human-wt/ZAF/UFS-NGS-NICD1180/2008/G2P[4]	.	.	.	.	.	.	.	.	.	.	.	.	.	.	.	.	.	.	.	.	.	.	.	N	.	.	.	.	.	.	.	.	.	.	.	.	.	.	.	.	.	.	.	.	.	.	.	.
31	RVA/Human-wt/ZAF/UFS-NGS-NICD1122/2008/G2P[4]	.	.	.	.	.	.	.	.	.	.	.	.	.	.	.	.	.	.	.	.	.	.	.	N	.	.	.	.	.	.	.	.	.	.	.	.	.	.	.	.	.	.	.	.	.	.	.	.
32	RVA/Human-wt/ZAF/UFS-NGS-NICD3442/2009/G2P[4]	.	.	.	.	.	.	.	.	.	.	.	.	.	.	.	.	.	.	.	.	.	.	.	N	.	.	.	.	.	.	.	.	.	.	.	.	.	.	.	.	.	.	.	.	.	.	.	.
33	RVA/Human-wt/ZAF/UFS-NGS-NICD3446/2009/G2P[4]	.	.	.	.	.	.	.	.	.	.	.	.	.	.	.	.	.	.	.	.	.	.	.	N	.	.	.	.	.	.	.	.	.	.	.	.	.	.	.	.	.	.	.	.	.	.	.	.
34	RVA/Human-wt/ZAF/UFS-NGS-NICD3518/2009/G2P[4]	.	.	.	.	.	.	.	.	.	.	.	.	.	.	.	.	.	.	.	.	.	.	.	N	.	.	.	.	.	.	.	.	.	.	.	.	.	.	.	.	.	.	.	.	.	.	.	.
35	RVA/Human-wt/ZAF/UFS-NGS-NICD3532/2009/G2P[4]	.	.	.	.	.	.	.	.	.	.	.	.	.	.	.	.	.	.	.	.	.	.	.	N	.	.	.	.	.	.	.	.	.	.	.	.	.	.	.	.	.	.	.	.	.	.	.	.
36	RVA/Human-wt/ZAF/UFS-NGS-NICD3681/2009/G2P[4]	.	.	.	.	.	.	.	.	.	.	.	.	.	.	.	.	.	.	.	.	.	.	.	N	.	.	.	.	.	.	.	.	.	.	.	.	.	.	.	.	.	.	.	.	.	.	.	.
37	RVA/Human-wt/ZAF/UFS-NGS-NICD4012/2009/G2P[4]	.	.	.	.	.	.	I	.	.	.	.	.	.	.	.	.	.	.	.	.	.	.	.	N	.	.	.	.	.	.	.	.	.	.	.	.	.	.	.	.	.	.	.	.	.	.	.	.
38	RVA/Human-wt/ZAF/UFS-NGS-NICD4207/2009/G2P[4]	.	.	.	.	.	.	.	.	.	.	.	.	.	.	.	.	.	.	.	.	.	.	.	N	.	.	.	.	.	.	.	.	.	.	.	.	.	.	.	.	.	.	.	.	.	.	.	.
39	RVA/Human-wt/ZAF/3203WC/2009/G2P[4]	.	.	.	.	.	.	.	.	.	.	.	.	.	.	.	.	.	.	.	.	.	.	.	.	.	.	.	.	.	.	.	.	.	.	.	.	.	.	.	.	.	.	.	.	.	.	.	.
40	RVA/Human-wt/ZAF/MRC-DPRU1061/2009/G2P[4]	.	.	.	.	.	.	.	.	.	.	.	.	.	.	.	.	.	.	.	.	.	.	.	N	.	.	.	.	.	.	.	.	.	.	.	.	.	.	.	.	.	.	.	.	.	.	.	.
41	RVA/Human-wt/ZAF/UFS-NGS-MRC-DPRU1071/2009/G2P[4]	.	.	.	.	.	.	I	.	.	.	.	.	.	.	.	.	.	.	.	.	.	.	.	N	.	.	.	.	.	.	.	.	.	.	.	.	.	.	.	.	.	.	.	.	.	.	.	.
42	RVA/Human-wt/ZAF/UFS-NGS-MRC-DPRU1077/2009/G2P[4]	.	.	.	.	.	.	.	.	.	.	.	.	.	.	.	.	.	.	.	.	.	.	.	N	.	.	.	.	.	.	.	.	.	.	.	.	.	.	.	.	.	.	.	.	.	.	.	.
43	RVA/Human-wt/ZAF/UFS-NGS-MRC-DPRU1097/2009/G2P[4]	.	.	.	.	.	.	.	.	.	.	.	.	.	.	.	.	.	.	.	.	.	.	.	N	.	.	.	.	.	.	.	.	.	.	.	.	.	.	.	.	.	.	.	.	.	.	.	.
44	RVA/Human-wt/ZAF/UFS-NGS-MRC-DPRU2288/2009/G2P[4]	.	.	.	.	.	.	I	.	.	.	.	.	.	.	.	.	.	.	.	.	.	.	.	N	.	.	.	.	.	.	.	.	.	.	.	.	.	.	.	.	.	.	.	.	.	.	.	.
45	RVA/Human-wt/ZAF/UFS-NGS-MRC-DPRU2326/2009/G2P[4]	.	.	.	.	.	.	I	.	.	.	.	.	.	.	.	.	.	.	.	.	.	.	.	N	.	.	.	.	.	.	.	.	.	.	.	.	.	.	.	.	.	.	.	.	.	.	.	.
46	RVA/Human-wt/ZAF/UFS-NGS-NICD3354/2009/G2P[4]	.	.	.	.	.	.	.	.	.	.	.	.	.	.	.	.	.	.	.	.	.	.	.	.	.	.	.	D	.	.	.	.	.	.	.	.	.	.	.	.	.	.	.	.	.	.	.	.
47	RVA/Human-wt/ZAF/UFS-NGS-NICD5625/2010/G2P[4]	.	.	.	.	.	.	.	.	.	.	.	.	.	.	.	.	.	.	.	.	.	.	.	N	.	.	.	.	.	.	.	.	.	.	.	.	.	.	.	.	.	.	.	.	.	.	.	.
48	RVA/Human-wt/ZAF/UFS-NGS-NICD5884/2010/G2P[4]	.	.	.	.	.	.	.	.	.	.	.	.	.	.	.	.	.	.	.	.	.	.	.	N	.	.	.	.	.	.	.	.	.	.	.	.	.	.	.	.	.	.	.	.	.	.	.	.
49	RVA/Human-wt/ZAF/UFS-NGS-NICD6099/2010/G2P[4]	.	.	.	.	.	.	I	.	.	.	.	.	.	.	.	.	.	.	.	.	.	.	.	N	.	.	.	.	.	.	.	.	.	.	.	.	.	.	.	.	.	.	.	.	.	.	.	.
50	RVA/Human-wt/ZAF/UFS-NGS-NICD6150/2010/G2P[4]	.	.	.	.	.	.	.	.	.	.	.	.	.	.	.	.	.	.	.	.	.	.	.	N	.	.	.	.	.	.	.	.	.	.	.	.	.	.	.	.	.	.	.	.	.	.	.	.
51	RVA/Human-wt/ZAF/UFS-NGS-NICD6171/2010/G2P[4]	.	.	.	.	.	.	I	.	.	.	.	.	.	.	.	.	.	.	.	.	.	.	.	N	.	.	.	.	.	.	.	.	.	.	.	.	.	.	.	.	.	.	.	.	.	.	.	.
52	RVA/Human-wt/ZAF/UFS-NGS-NICD6388/2010/G2P[4]	.	.	.	.	.	.	.	.	.	.	.	.	I	.	.	.	.	.	.	.	.	.	.	N	.	.	.	.	.	.	.	.	.	.	.	.	.	.	.	.	.	.	.	.	.	.	.	.
53	RVA/Human-wt/ZAF/UFS-NGS-MRC-DPRU1473/2010/G2P[4]	.	.	.	.	.	.	I	.	.	.	.	.	.	.	.	.	.	.	.	.	.	.	.	N	.	.	.	.	.	.	.	.	.	.	.	.	.	.	.	.	.	.	.	.	.	.	.	.
54	RVA/Human-wt/ZAF/UFS-NGS-MRC-DPRU1507/2010/G2P[4]	.	.	.	.	.	.	I	.	.	.	.	.	.	.	.	.	.	.	.	.	.	.	.	N	.	.	.	.	.	.	.	.	.	.	.	.	.	.	.	.	.	.	.	.	.	.	.	.
55	RVA/Human-wt/ZAF/UFS-NGS-MRC-DPRU1510/2010/G2P[4]	.	.	.	.	.	.	I	.	.	.	.	.	.	.	.	.	.	.	.	.	.	.	.	N	.	.	.	.	.	.	.	.	.	.	.	.	.	.	.	.	.	.	.	.	.	.	.	.
56	RVA/Human-wt/ZAF/UFS-NGS-MRC-DPRU1520/2010/G2P[4]	.	.	.	.	.	.	I	.	.	.	.	.	.	.	.	.	.	.	.	.	.	.	.	N	.	.	.	.	.	.	.	.	.	.	.	.	.	.	.	.	.	.	.	.	.	.	.	.
57	RVA/Human-wt/ZAF/UFS-NGS-NICD8873/2012/G2P[4]	.	.	.	.	.	.	I	.	.	.	.	.	.	.	.	.	.	.	M	.	.	.	.	.	.	.	.	D	.	.	.	.	.	.	.	.	.	.	.	.	.	.	.	.	.	.	.	.
58	RVA/Human-wt/ZAF/UFS-NGS-NICD8940/2012/G2P[4]	.	.	.	.	.	.	.	.	.	.	.	.	.	.	.	.	.	.	M	.	.	.	.	.	.	.	.	D	.	.	.	.	.	.	.	.	.	.	.	.	.	.	.	.	.	.	.	.
59	RVA/Human-wt/ZAF/UFS-NGS-NICD9031/2012/G2P[4]	.	.	.	.	.	.	.	.	.	.	.	.	.	.	.	.	.	.	M	.	.	.	.	.	.	.	.	D	.	.	.	.	.	.	.	.	.	.	.	.	.	.	.	.	.	.	.	.
60	RVA/Human-wt/ZAF/UFS-NGS-NICD9045/2012/G2P[4]	.	.	.	.	.	.	.	.	.	.	.	.	.	.	.	.	.	.	M	.	.	.	.	.	.	.	.	D	.	.	.	.	.	.	.	.	.	.	.	.	.	.	.	.	.	.	.	.
61	RVA/Human-wt/ZAF/UFS-NGS-NICD9171/2012/G2P[4]	.	.	.	.	.	.	.	.	.	.	.	.	.	.	.	.	.	.	M	.	.	.	.	.	.	.	.	D	.	.	.	.	.	.	.	.	.	.	.	.	.	.	.	.	.	.	.	.
62	RVA/Human-wt/ZAF/UFS-NGS-NICD9329/2012/G2P[4]	.	.	.	.	.	.	I	.	.	.	.	.	.	.	.	.	.	.	.	.	.	.	.	.	.	.	.	D	.	.	.	.	.	.	.	.	.	.	.	.	.	.	.	.	.	.	.	.
63	RVA/Human-wt/ZAF/UFS-NGS-NICD9330/2012/G2P[4]	.	.	.	.	.	.	.	.	.	.	.	.	.	.	.	.	.	.	M	.	.	.	.	.	.	.	.	D	.	.	.	.	.	.	.	.	.	.	.	.	.	.	.	.	.	.	.	.
64	RVA/Human-wt/ZAF/UFS-NGS-NICD9335/2012/G2P[4]	.	.	.	.	.	.	.	.	.	.	.	.	.	.	.	.	.	.	M	.	.	.	.	.	.	.	.	D	.	.	.	.	.	.	.	.	.	.	.	.	.	.	.	.	.	.	.	.
65	RVA/Human-wt/ZAF/UFS-NGS-NICD9040/2012/G2P[4]	.	.	.	.	.	.	I	.	.	.	.	.	.	.	.	.	.	.	M	.	.	.	.	.	.	.	.	D	.	.	.	.	.	.	.	.	.	.	.	.	.	.	.	.	.	.	.	.
66	RVA/Human-wt/ZAF/UFS-NGS-NICD9554/2012/G2P[4]	.	.	.	.	.	.	.	.	.	.	.	.	.	.	.	.	.	.	M	.	.	.	.	.	.	.	.	D	.	.	.	.	.	.	.	.	.	.	.	.	.	.	.	.	.	.	.	.
67	RVA/Human-wt/ZAF/UFS-NGS-NICD9659/2012/G2P[4]	.	.	.	.	.	.	I	.	.	.	.	.	.	.	.	.	.	.	M	.	.	.	.	.	.	.	.	D	.	.	.	.	.	.	.	.	.	.	.	.	.	.	.	.	.	.	.	.
68	RVA/Human-wt/ZAF/MRC-DPRU81/2012/G2P[4]	.	.	.	.	.	.	.	.	.	.	.	.	.	.	.	.	.	.	.	.	.	.	.	N	.	.	.	.	.	.	.	.	.	.	.	.	.	.	.	.	.	.	.	.	.	.	.	.
69	RVA/Human-wt/ZAF/UFS-NGS-MRC-DPRU60/2013/G2P[4]	.	.	.	.	.	.	I	.	.	.	.	.	.	.	.	.	.	.	.	.	.	.	.	.	.	.	.	D	.	.	.	.	.	.	.	.	.	.	.	.	.	.	.	.	.	.	.	.
70	RVA/Human-wt/ZAF/UFS-NGS-MRC-DPRU68/2013/G2P[4]	.	.	.	.	.	.	I	.	.	.	.	.	.	.	.	.	.	.	.	.	.	.	.	.	.	.	.	D	.	.	.	.	.	.	.	.	.	.	.	.	.	.	.	.	.	.	.	.
71	RVA/Human-wt/ZAF/UFS-NGS-MRC-DPRU75/2013/G2P[4]	.	.	.	.	.	.	.	.	.	.	.	.	.	.	.	.	.	.	.	.	.	.	.	.	.	.	.	D	.	.	.	.	.	.	.	.	.	.	.	.	.	.	.	.	.	.	.	.
72	RVA/Human-wt/ZAF/UFS-NGS-MRC-DPRU81/2013/G2P[4]	.	.	.	.	.	.	.	.	.	.	.	.	.	.	.	.	.	.	.	.	.	.	.	.	.	.	.	D	.	.	.	.	.	.	.	.	.	.	.	.	.	.	.	.	.	.	.	.
73	RVA/Human-wt/ZAF/UFS-NGS-MRC-DPRU84/2013/G2P[4]	.	.	.	.	.	.	.	.	.	.	.	.	.	.	.	.	.	.	.	.	.	.	.	.	.	.	.	D	.	.	.	.	.	.	.	.	.	.	.	.	.	.	.	.	.	.	.	.
74	RVA/Human-wt/ZAF/UFS-NGS-MRC-DPRU182/2013/G2P[4]	.	.	.	.	.	.	.	.	.	.	.	.	.	.	.	.	.	.	.	.	.	.	.	.	.	.	.	.	.	.	.	.	.	.	.	.	.	.	.	.	.	.	.	.	.	.	.	.
75	RVA/Human-wt/ZAF/UFS-NGS-MRC-DPRU185/2013/G2P[4]	.	.	.	.	.	.	I	.	.	.	.	.	.	.	.	.	.	.	M	.	.	.	.	.	.	.	.	D	.	.	.	.	.	.	.	.	.	.	.	.	.	.	.	.	.	.	.	.
76	RVA/Human-wt/ZAF/UFS-NGS-MRC-DPRU198/2013/G2P[4]	.	.	.	.	.	.	.	.	.	.	.	.	.	.	.	.	.	.	.	.	.	.	.	.	.	.	.	D	.	.	.	.	.	.	.	.	.	.	.	.	.	.	.	.	.	.	.	.
77	RVA/Human-wt/ZAF/UFS-NGS-MRC-DPRU200/2013/G2P[4]	.	.	.	.	.	.	.	.	.	.	.	.	.	.	.	.	.	.	.	.	.	.	.	.	.	.	.	.	.	.	.	.	.	.	.	.	.	.	.	.	.	.	.	.	.	.	.	.
78	RVA/Human-wt/ZAF/UFS-NGS-MRC-DPRU203/2013/G2P[4]	.	.	.	.	.	.	.	.	.	.	.	.	.	.	.	.	.	.	.	.	.	.	.	.	.	.	.	D	.	.	.	.	.	.	.	.	.	.	.	.	.	.	.	.	.	.	.	.
79	RVA/Human-wt/ZAF/UFS-NGS-MRC-DPRU975/2013/G2P[4]	.	.	.	.	.	.	.	.	.	.	.	.	.	.	.	.	.	.	.	.	.	.	.	.	.	.	.	D	.	.	.	.	.	.	.	.	.	.	.	.	.	.	.	.	.	.	.	.
80	RVA/Human-wt/ZAF/UFS-NGS-MRC-DPRU978/2013/G2P[4]	.	.	.	.	.	.	I	.	.	.	.	.	.	.	.	.	.	.	.	.	.	.	.	.	.	.	.	D	.	.	.	.	.	.	.	.	.	.	.	.	.	.	.	.	.	.	.	.
81	RVA/Human-wt/ZAF/UFS-NGS-MRC-DPRU986/2013/G2P[4]	.	.	.	.	.	.	I	.	.	.	.	.	.	.	.	.	.	.	.	.	.	.	.	.	.	.	.	D	.	.	.	.	.	.	.	.	.	.	.	.	.	.	.	.	.	.	.	.
82	RVA/Human-wt/ZAF/UFS-NGS-MRC-DPRU952/2014/G2P[4]	.	.	.	.	.	.	I	.	.	.	.	.	.	.	.	.	.	.	.	.	.	.	.	N	.	.	.	.	.	.	.	.	.	.	.	.	.	.	.	.	.	.	.	.	.	.	.	.
83	RVA/Human-wt/ZAF/UFS-NGS-NICD13335/2014/G2P[4]	.	.	.	.	.	.	I	.	.	.	.	.	.	.	.	.	.	.	.	.	.	.	.	.	.	.	.	.	.	.	.	.	.	.	.	.	.	.	.	.	.	.	.	.	.	.	.	.
84	RVA/Human-wt/ZAF/UFS-NGS-NICD10248/2013/G2P[4]	.	.	.	.	.	.	.	.	.	.	.	.	.	.	.	.	.	.	.	.	.	.	.	.	.	.	.	D	.	.	.	.	.	.	.	.	.	.	.	.	.	.	.	.	.	.	.	.
85	RVA/Human-wt/ZAF/UFS-NGS-NICD12041/2013/G2P[4]	.	.	.	.	.	.	.	.	.	.	.	.	.	.	.	.	.	.	.	.	.	.	.	.	.	.	.	D	.	.	.	.	.	.	.	.	.	.	.	.	.	.	.	.	.	.	.	.
86	RVA/Human-wt/ZAF/UFS-NGS-NICD12795/2014/G2P[4]	.	.	.	.	.	.	.	.	.	.	.	.	.	.	.	.	.	.	.	.	.	.	.	.	.	.	.	D	.	.	.	.	.	.	.	.	.	.	.	.	.	.	.	.	.	.	.	.
87	RVA/Human-wt/ZAF/UFS-NGS-NICD12832/2014/G2P[4]	.	.	.	.	.	.	.	.	.	.	.	.	.	.	.	.	.	.	.	.	.	.	.	.	.	.	.	D	.	.	.	.	.	.	.	.	.	.	.	.	.	.	.	.	.	.	.	.
88	RVA/Human-wt/ZAF/UFS-NGS-NICD12838/2014/G2P[4]	.	.	.	.	.	.	I	.	.	.	.	.	.	.	.	.	.	.	.	.	.	.	.	.	.	.	.	.	.	.	.	.	.	.	.	.	.	.	.	.	.	.	.	.	.	.	.	.
89	RVA/Human-wt/ZAF/UFS-NGS-NICD13081/2014/G2P[4]	.	.	.	.	.	.	.	.	.	.	.	.	.	.	.	.	.	.	.	.	.	.	.	.	.	.	.	.	.	.	.	.	.	.	.	.	.	.	.	.	.	.	.	.	.	.	.	.
90	RVA/Human-wt/ZAF/UFS-NGS-NICD13083/2014/G2P[4]	.	.	.	.	.	.	I	.	.	.	.	.	.	.	.	.	.	.	.	.	.	.	.	.	.	.	.	.	.	.	.	.	.	.	.	.	.	.	.	.	.	.	.	.	.	.	.	.
91	RVA/Human-wt/ZAF/UFS-NGS-NICD13333/2014/G2P[4]	.	.	.	.	.	.	I	.	.	.	.	.	.	.	.	.	.	.	.	.	.	.	.	.	.	.	.	.	.	.	.	.	.	.	.	.	.	.	.	.	.	.	.	.	.	.	.	.
92	RVA/Human-wt/ZAF/UFS-NGS-NICD13522/2014/G2P[4]	.	.	.	.	.	.	I	.	.	.	.	.	.	.	.	.	.	.	.	.	.	.	.	.	T	.	.	D	.	.	.	.	.	.	.	.	.	.	.	.	.	.	.	.	.	.	.	.
93	RVA/Human-wt/ZAF/UFS-NGS-NICD13791/2014/G2P[4]	.	.	.	.	.	.	.	.	.	.	.	.	.	.	.	.	.	.	.	.	I	.	.	.	.	.	.	D	.	.	.	.	.	.	.	.	.	.	.	.	.	.	.	.	.	.	.	.
94	RVA/Human-wt/ZAF/UFS-NGS-NICD13878/2014/G2P[4]	.	.	.	.	.	.	.	.	.	.	.	.	.	.	.	.	.	.	.	.	.	.	.	.	.	.	.	D	.	.	.	.	.	.	.	.	.	.	.	.	.	.	.	.	.	.	.	.
95	RVA/Human-wt/ZAF/UFS-NGS-NICD13907/2014/G2P[4]	.	.	.	.	.	.	I	.	.	.	.	.	.	.	.	.	.	.	.	.	.	.	.	.	T	.	.	D	.	.	.	.	.	.	.	.	.	.	.	.	.	.	.	.	.	.	.	.
96	RVA/Human-wt/ZAF/UFS-NGS-NICD14647/2015/G2P[4]	.	.	.	.	.	.	.	.	.	.	.	.	.	.	.	.	.	.	.	.	.	.	.	.	.	.	.	.	.	.	.	.	.	.	.	.	.	.	.	.	.	.	.	.	.	.	.	.
97	RVA/Human-wt/ZAF/UFS-NGS-NICD15070/2015/G2P[4]	.	.	.	.	.	.	I	.	.	.	.	.	.	.	.	.	.	.	.	.	.	.	.	.	.	.	.	D	.	.	.	.	.	.	.	.	.	.	.	.	.	.	.	.	.	.	.	.
98	RVA/Human-wt/ZAF/UFS-NGS-NICD15385/2015/G2P[4]	.	.	.	.	.	.	.	.	.	.	.	.	.	.	.	.	.	.	.	.	.	.	.	.	.	.	.	.	.	.	.	.	.	.	.	.	.	.	.	.	.	.	.	.	.	.	.	.
99	RVA/Human-wt/ZAF/UFS-NGS-NICD15034/2015/G2P[4]	.	.	.	.	.	.	.	.	.	.	.	.	.	.	.	.	.	.	.	.	.	.	.	.	.	.	.	.	.	.	.	.	.	.	.	.	.	.	.	.	.	.	.	.	.	.	.	.
100	RVA/Human-wt/ZAF/UFS-NGS-NICD16983/2016/G2P[4]	.	.	.	.	.	.	.	.	.	.	.	.	.	.	.	.	.	.	.	.	.	.	.	.	.	.	.	D	.	.	.	.	.	.	.	.	.	.	.	.	.	.	.	.	.	.	.	.
101	RVA/Human-wt/ZAF/UFS-NGS-NICD17155/2016/G2P[4]	.	.	.	.	.	.	.	.	.	.	.	.	.	.	.	.	.	.	.	.	.	.	.	.	.	.	.	D	.	.	.	.	.	.	.	.	.	.	.	.	.	.	.	.	.	.	.	.
102	RVA/Human-wt/ZAF/UFS-NGS-MRC-DPRU12323/2016/G2P[4]	.	.	.	.	.	.	.	.	.	.	.	.	.	.	.	.	.	.	.	.	.	.	.	.	.	.	.	D	.	.	.	.	.	.	.	.	.	.	.	.	.	.	.	.	.	.	.	.
103	RVA/Human-wt/ZAF/UFS-NGS-NICD18920/2017/G2P[4]	.	.	.	.	.	.	I	.	.	.	.	.	.	.	.	.	.	.	.	.	.	.	.	.	.	.	.	D	.	.	.	.	.	.	.	.	.	.	.	.	.	.	.	.	.	.	.	.
		251	252	253	254	255	256	257	258	259	260	261	262	263	264	265	266	267	268	269	270	271	272	273	274	275	276	277	278	279	280	281	282	283	284	285	286	287	288	289	290	291	292	293	294	295	296	297	298
1	RVA/Human-wt/ZAF/UFS-NGS-MRC-DPRU2123/2003/G2P[4]	L	S	Q	F	D	I	G	Q	Y	K	N	M	L	N	V	L	T	T	L	Y	Q	Y	Y	N	I	Y	H	E	K	P	I	V	Y	M	I	G	S	A	P	S	Y	W	I	Y	D	V	K	Q
2	RVA/Human-wt/ZAF/UFS-NGS-MRC-DPRU531/2003/G2P[4]	.	.	.	.	.	.	.	.	.	.	.	.	.	.	.	.	.	.	.	.	.	.	.	D	.	.	.	.	.	.	.	.	.	.	.	.	.	.	.	.	.	.	.	.	.	.	.	.
3	RVA/Human-wt/ZAF/UFS-NGS-MRC-DPRU580/2003/G2P[4]	.	.	.	.	.	.	.	.	.	.	.	.	.	.	.	.	.	.	.	.	.	.	.	D	.	.	.	.	.	.	.	.	.	.	.	.	.	.	.	.	.	.	.	.	.	.	.	.
4	RVA/Human-wt/ZAF/UFS-NGS-MRC-DPRU594/2003/G2P[4]	.	.	.	.	.	.	.	.	.	.	.	.	.	.	.	.	.	.	.	.	.	.	.	.	.	.	.	.	.	.	.	.	.	.	.	.	.	.	.	.	.	.	.	.	.	.	.	.
5	RVA/Human-wt/ZAF/UFS-NGS-MRC-DPRU603/2003/G2P[4]	.	.	.	.	.	.	.	.	.	.	.	.	.	.	.	.	.	.	.	.	.	.	.	.	.	.	.	.	.	.	.	.	.	.	.	.	.	.	.	.	.	.	.	.	.	.	.	.
6	RVA/Human-wtZAF/UFS-NGS-MRC-DPRU667/2003/G2P[4]	.	.	.	.	.	.	.	.	.	.	.	.	.	.	.	.	.	.	.	.	.	.	.	.	.	.	.	.	.	.	.	.	.	.	.	.	.	.	.	.	.	.	.	.	.	.	.	.
7	RVA/Human-wt/ZAF/MRC-DPRU618/2003/G2P[4]	.	.	.	.	.	.	.	.	.	.	.	.	.	.	.	.	.	.	.	.	.	.	.	D	.	.	.	.	.	.	.	.	.	.	.	.	.	.	.	.	.	.	.	.	.	.	.	.
8	RVA/Human-wt/ZAF/UFS-NGS-MRC-DPRU764/2006/G2P[4]	.	.	.	.	.	.	.	.	.	.	.	.	.	.	.	.	.	.	.	.	.	.	.	.	.	.	.	.	.	.	.	.	.	.	.	.	.	.	.	.	.	.	.	.	.	.	.	.
9	RVA/Human-wt/ZAF/UFS-NGS-NICD150/2007/G2P[4]	.	.	.	.	.	.	.	.	.	.	.	.	.	.	.	.	.	.	.	.	.	.	.	.	.	.	.	.	.	.	.	.	.	.	.	.	.	.	.	.	.	.	.	D	.	.	.	.
10	RVA/Human-wt/ZAF/UFS-NGS-NICD419/2007/G2P[4]	.	.	.	.	.	.	.	.	.	.	.	.	.	.	.	.	.	.	.	.	.	.	.	.	.	.	.	.	.	.	.	.	.	.	.	.	.	.	.	.	.	.	.	.	.	.	.	.
11	RVA/Human-wt/ZAF/UFS-NGS-NICD516/2007/G2P[4]	.	.	.	.	.	.	.	.	.	.	.	.	.	.	.	.	.	.	.	.	.	.	.	.	.	.	.	.	.	.	.	.	.	.	.	.	.	.	.	.	.	.	.	.	.	.	.	.
12	RVA/Human-wt/ZAF/UFS-NGS-NICD582/2007/G2P[4]	.	.	.	.	.	.	.	.	.	.	.	.	.	.	.	.	.	.	.	.	.	.	.	.	.	.	.	.	.	.	.	.	.	.	.	.	.	.	.	.	.	.	.	.	.	.	.	.
13	RVA/Human-wt/ZAF/UFS-NGS-NICD626/2007/G2P[4]	.	.	.	.	.	.	.	.	.	.	.	.	.	.	.	.	.	.	.	.	.	.	.	.	.	.	.	.	.	.	.	.	.	.	.	.	.	.	.	.	.	.	.	.	.	.	.	.
14	RVA/Human-wt/ZAF/UFS-NGS-NICD673/2007/G2P[4]	.	.	.	.	.	.	.	.	.	.	.	.	.	.	.	.	.	.	.	.	.	.	.	.	.	.	.	.	.	.	.	.	.	.	.	.	.	.	.	.	.	.	.	.	.	.	.	.
15	RVA/Human-wt/ZAF/UFS-NGS-NICD759/2007/G2P[4]	.	.	.	.	.	.	.	.	.	.	.	.	.	.	.	.	.	.	.	.	.	.	.	.	.	.	.	.	.	.	.	.	.	.	.	.	.	.	.	.	.	.	.	.	.	.	.	.
16	RVA/Human-wt/ZAF/UFS-NGS-MRC-DPRU1271/2007/G2P[4]	.	.	.	.	.	.	.	.	.	.	.	.	.	.	.	.	.	.	.	.	.	.	.	.	.	.	.	.	.	.	.	.	.	.	.	.	.	.	.	.	.	.	.	.	.	.	.	.
17	RVA/Human-wt/ZAF/UFS-NGS-MRC-DPRU1285/2007/G2P[4]	.	.	.	.	.	.	.	.	.	.	.	.	.	.	.	.	.	.	.	.	.	.	.	.	.	.	.	.	.	.	.	.	.	.	.	.	.	.	.	.	.	.	.	.	.	.	.	.
18	RVA/Human-wt/ZAF/MRC-DPRU1362/2007/G2P[4]	.	.	.	.	.	.	.	.	.	.	.	.	.	.	.	.	.	.	.	.	.	.	.	.	.	.	.	.	.	.	.	.	.	.	.	.	.	.	.	.	.	.	.	.	.	.	.	.
19	RVA/Human-wt/ZAF/UFS-NGS-NICD1079/2008/G2P[4]	.	.	.	.	.	.	.	.	.	.	.	.	.	.	.	.	.	.	.	.	.	.	.	.	.	.	.	.	.	.	.	.	.	.	.	.	.	.	.	.	.	.	.	.	.	.	.	.
20	RVA/Human-wt/ZAF/UFS-NGS-NICD1112/2008/G2P[4]	.	.	.	.	.	.	.	.	.	.	.	.	.	.	.	.	.	.	.	.	.	.	.	.	.	.	.	.	.	.	.	.	.	.	.	.	.	.	.	.	.	.	.	.	.	.	.	.
21	RVA/Human-wt/ZAF/UFS-NGS-NICD1138/2008/G2P[4]	.	.	.	.	.	.	.	.	.	.	.	.	.	.	.	.	.	.	.	.	.	.	.	.	.	.	.	.	.	.	.	.	.	.	.	.	.	.	.	.	.	.	.	.	.	.	.	.
22	RVA/Human-wt/ZAF/UFS-NGS-NICD1165/2008/G2P[4]	.	.	.	.	.	.	.	.	.	.	.	.	.	.	.	.	.	.	.	.	.	.	.	.	.	.	.	.	.	.	.	.	.	.	.	.	.	.	.	.	.	.	.	.	.	.	.	.
23	RVA/Human-wt/ZAF/UFS-NGS-NICD1355/2008/G2P[4]	.	.	.	.	.	.	.	.	.	.	.	.	.	.	.	.	.	.	.	.	.	.	.	.	.	.	.	.	.	.	.	.	.	.	.	.	.	.	.	.	.	.	.	.	.	.	.	.
24	RVA/Human-wt/ZAF/UFS-NGS-MRC-DPRU985/2008/G2P[4]	.	.	.	.	.	.	.	.	.	.	.	.	.	.	.	.	.	.	.	.	.	.	.	.	.	.	.	.	.	.	.	.	.	.	.	.	.	.	.	.	.	.	.	.	.	.	.	.
25	RVA/Human-wt/ZAF/UFS-NGS-MRC-DPRU1036/2008/G2P[4]	.	.	.	.	.	.	.	.	.	.	.	.	.	.	.	.	.	.	.	.	.	.	.	.	.	.	.	.	.	.	.	.	.	.	.	.	.	.	.	.	.	.	.	.	.	.	.	.
26	RVA/Human-wt/ZAF/UFS-NGS-MRC-DPRU1040/2008/G2P[4]	.	.	.	.	.	.	.	.	.	.	.	.	.	.	.	.	.	.	.	.	.	.	.	.	.	.	.	.	.	.	.	.	.	.	.	.	.	.	.	.	.	.	.	.	.	.	.	.
27	RVA/Human-wt/ZAF/UFS-NGS-MRC-DPRU1041/2008/G2P[4]	.	.	.	.	.	.	.	.	.	.	.	.	.	.	.	.	.	.	.	.	.	.	.	D	M	.	R	.	.	.	V	I	.	.	.	.	.	.	.	.	.	.	.	.	.	.	.	.
28	RVA/Human-wt/ZAF/UFS-NGS-MRC-DPRU1058/2008/G2P[4]	.	.	.	.	.	.	.	.	.	.	.	.	.	.	.	.	.	.	.	.	.	.	.	.	.	.	.	.	.	.	.	.	.	.	.	.	.	.	.	.	.	.	.	.	.	.	.	.
29	RVA/Human-wt/ZAF/UFS-NGS-MRC-DPRU1901/2008/G2P[4]	.	.	.	.	.	.	.	.	.	.	.	.	.	.	.	.	.	.	.	.	.	.	.	.	.	.	.	.	.	.	.	.	.	.	.	.	.	.	.	.	.	.	.	.	.	.	.	.
30	RVA/Human-wt/ZAF/UFS-NGS-NICD1180/2008/G2P[4]	.	.	.	.	.	.	.	.	.	.	.	.	.	.	.	.	.	.	.	.	.	.	.	.	.	.	.	.	.	.	.	.	.	.	.	.	.	.	.	.	.	.	.	.	.	.	.	.
31	RVA/Human-wt/ZAF/UFS-NGS-NICD1122/2008/G2P[4]	.	.	.	.	.	.	.	.	.	.	.	.	.	.	.	.	.	.	.	.	.	.	.	.	.	.	.	.	.	.	.	.	.	.	.	.	.	.	.	.	.	.	.	.	.	.	.	R
32	RVA/Human-wt/ZAF/UFS-NGS-NICD3442/2009/G2P[4]	.	.	.	.	.	.	.	.	.	.	.	.	.	.	.	.	.	.	.	.	.	.	.	.	.	.	.	.	.	.	.	.	.	.	.	.	.	.	.	.	.	.	.	.	.	.	.	.
33	RVA/Human-wt/ZAF/UFS-NGS-NICD3446/2009/G2P[4]	.	.	.	.	.	.	.	.	.	.	.	.	.	.	.	.	.	.	.	.	.	.	.	.	.	.	.	.	.	.	.	.	.	.	.	.	.	.	.	.	.	.	.	.	.	.	.	.
34	RVA/Human-wt/ZAF/UFS-NGS-NICD3518/2009/G2P[4]	.	.	.	.	.	.	.	.	.	.	.	.	.	.	.	.	.	.	.	.	.	.	.	.	.	.	.	.	.	.	.	.	.	.	.	.	.	.	.	.	.	.	.	.	.	.	.	.
35	RVA/Human-wt/ZAF/UFS-NGS-NICD3532/2009/G2P[4]	.	.	.	.	.	.	.	.	.	.	.	.	.	.	.	.	.	.	.	.	.	.	.	.	.	.	.	.	.	.	.	.	.	.	.	.	.	.	.	.	.	.	.	.	.	.	.	.
36	RVA/Human-wt/ZAF/UFS-NGS-NICD3681/2009/G2P[4]	.	.	.	.	.	.	.	.	.	.	.	.	.	.	.	.	.	.	.	.	.	.	.	.	.	.	.	.	.	.	.	.	.	.	.	.	.	.	.	.	.	.	.	.	.	.	.	.
37	RVA/Human-wt/ZAF/UFS-NGS-NICD4012/2009/G2P[4]	.	.	.	.	.	.	.	.	.	.	.	.	.	.	.	.	.	.	.	.	.	.	.	.	.	.	.	.	.	.	.	.	.	.	.	.	.	.	.	.	.	.	.	.	.	.	.	.
38	RVA/Human-wt/ZAF/UFS-NGS-NICD4207/2009/G2P[4]	.	.	.	.	.	.	.	.	.	.	.	.	.	.	.	.	.	.	.	.	.	.	.	.	.	.	.	.	.	.	.	.	.	.	.	.	.	.	.	.	.	.	.	.	.	.	.	.
39	RVA/Human-wt/ZAF/3203WC/2009/G2P[4]	.	.	.	.	.	.	.	.	.	.	.	.	.	.	.	.	.	.	.	.	.	.	.	D	.	.	.	.	.	.	.	.	.	.	.	.	.	.	.	.	.	.	.	.	.	.	.	.
40	RVA/Human-wt/ZAF/MRC-DPRU1061/2009/G2P[4]	.	.	.	.	.	.	.	.	.	.	.	.	.	.	.	.	.	.	.	.	.	.	.	.	.	.	.	.	.	.	.	.	.	.	.	.	.	.	.	.	.	.	.	.	.	.	.	.
41	RVA/Human-wt/ZAF/UFS-NGS-MRC-DPRU1071/2009/G2P[4]	.	.	.	.	.	.	.	.	.	.	.	.	.	.	.	.	.	.	.	.	.	.	.	.	.	.	.	.	.	.	.	.	.	.	.	.	.	.	.	.	.	.	.	.	.	.	.	.
42	RVA/Human-wt/ZAF/UFS-NGS-MRC-DPRU1077/2009/G2P[4]	.	.	.	.	.	.	.	.	.	.	.	.	.	.	.	.	.	.	.	.	.	.	.	.	.	.	.	.	.	.	.	.	.	.	.	.	.	.	.	.	.	.	.	.	.	.	.	.
43	RVA/Human-wt/ZAF/UFS-NGS-MRC-DPRU1097/2009/G2P[4]	.	.	.	.	.	.	.	.	.	.	.	.	.	.	.	.	.	.	.	.	.	.	.	.	.	.	.	.	.	.	.	.	.	.	.	.	.	.	.	.	.	.	.	.	.	.	.	.
44	RVA/Human-wt/ZAF/UFS-NGS-MRC-DPRU2288/2009/G2P[4]	.	.	.	.	.	.	.	.	.	.	.	.	.	.	.	.	.	.	.	.	.	.	.	.	.	.	.	.	.	.	.	.	.	.	.	.	.	.	.	.	.	.	.	.	.	.	.	.
45	RVA/Human-wt/ZAF/UFS-NGS-MRC-DPRU2326/2009/G2P[4]	.	.	.	.	.	.	.	.	.	.	.	.	.	.	.	.	.	.	.	.	.	.	.	.	.	.	.	.	.	.	.	.	.	.	.	.	.	.	.	.	.	.	.	.	.	.	.	.
46	RVA/Human-wt/ZAF/UFS-NGS-NICD3354/2009/G2P[4]	.	.	.	.	.	.	.	.	.	.	.	.	.	.	.	.	.	.	.	.	.	.	.	D	M	.	R	.	.	.	V	I	.	.	.	.	.	.	.	.	.	.	.	.	.	.	.	.
47	RVA/Human-wt/ZAF/UFS-NGS-NICD5625/2010/G2P[4]	.	.	.	.	.	.	.	.	.	.	.	.	.	.	.	.	.	.	.	.	.	.	.	.	.	.	.	.	.	.	.	.	.	.	.	.	.	.	.	.	.	.	.	.	.	.	.	.
48	RVA/Human-wt/ZAF/UFS-NGS-NICD5884/2010/G2P[4]	.	.	.	.	.	.	.	.	.	.	.	.	.	.	.	.	.	.	.	.	.	.	.	.	.	.	.	.	.	.	.	.	.	.	.	.	.	.	.	.	.	.	.	.	.	.	.	.
49	RVA/Human-wt/ZAF/UFS-NGS-NICD6099/2010/G2P[4]	.	.	.	.	.	.	.	.	.	.	.	.	.	.	.	.	.	.	.	.	.	.	.	.	.	.	.	.	.	.	.	.	.	.	.	.	.	.	.	.	.	.	.	.	.	.	.	.
50	RVA/Human-wt/ZAF/UFS-NGS-NICD6150/2010/G2P[4]	.	.	.	.	.	.	.	.	.	.	.	.	.	.	.	.	.	.	.	.	.	.	.	.	.	.	.	.	.	.	.	.	.	.	.	.	.	.	.	.	.	.	.	.	.	.	.	.
51	RVA/Human-wt/ZAF/UFS-NGS-NICD6171/2010/G2P[4]	.	.	.	.	.	.	.	.	.	.	.	.	.	.	.	.	.	.	.	.	.	.	.	.	.	.	.	.	.	.	.	.	.	.	.	.	.	.	.	.	.	.	.	.	.	.	.	.
52	RVA/Human-wt/ZAF/UFS-NGS-NICD6388/2010/G2P[4]	.	.	.	.	.	.	.	.	.	.	.	.	.	.	.	.	.	.	.	.	.	.	.	.	.	.	.	.	.	.	.	.	.	.	.	.	.	.	.	.	.	.	.	.	.	.	.	.
53	RVA/Human-wt/ZAF/UFS-NGS-MRC-DPRU1473/2010/G2P[4]	.	.	.	.	.	.	.	.	.	.	.	.	.	.	.	.	.	.	.	.	.	.	.	.	.	.	.	.	.	.	.	.	.	.	.	.	.	.	.	.	.	.	.	.	.	.	.	.
54	RVA/Human-wt/ZAF/UFS-NGS-MRC-DPRU1507/2010/G2P[4]	.	.	.	.	.	.	.	.	.	.	.	.	.	.	.	.	.	.	.	.	.	.	.	.	.	.	.	.	.	.	.	.	.	.	.	.	.	.	.	.	.	.	.	.	.	.	.	.
55	RVA/Human-wt/ZAF/UFS-NGS-MRC-DPRU1510/2010/G2P[4]	.	.	.	.	.	.	.	.	.	.	.	.	.	.	.	.	.	.	.	.	.	.	.	.	.	.	.	.	.	.	.	.	.	.	.	.	.	.	.	.	.	.	.	.	.	.	.	.
56	RVA/Human-wt/ZAF/UFS-NGS-MRC-DPRU1520/2010/G2P[4]	.	.	.	.	.	.	.	.	.	.	.	.	.	.	.	.	.	.	.	.	.	.	.	.	.	.	.	.	.	.	.	.	.	.	.	.	.	.	.	.	.	.	.	.	.	.	.	.
57	RVA/Human-wt/ZAF/UFS-NGS-NICD8873/2012/G2P[4]	.	.	.	.	.	.	.	.	.	.	.	.	.	.	.	.	.	.	.	.	.	.	.	D	M	.	R	.	.	.	V	I	.	.	.	.	.	.	.	.	.	.	.	.	.	.	.	.
58	RVA/Human-wt/ZAF/UFS-NGS-NICD8940/2012/G2P[4]	.	.	.	.	.	.	.	.	.	.	.	.	.	.	.	.	.	.	.	.	.	.	.	D	M	.	R	.	.	.	V	I	.	.	.	.	.	.	.	.	.	.	.	.	.	.	.	.
59	RVA/Human-wt/ZAF/UFS-NGS-NICD9031/2012/G2P[4]	.	.	.	.	.	.	.	.	.	.	.	.	.	.	.	.	.	.	.	.	.	.	.	D	M	.	R	.	.	.	V	I	.	.	.	.	.	.	.	.	.	.	.	.	.	.	.	.
60	RVA/Human-wt/ZAF/UFS-NGS-NICD9045/2012/G2P[4]	.	.	.	.	.	.	.	.	.	.	.	.	.	.	.	.	.	.	.	.	.	.	.	D	M	.	R	.	.	.	V	I	.	.	.	.	.	.	.	.	.	.	.	.	.	.	.	.
61	RVA/Human-wt/ZAF/UFS-NGS-NICD9171/2012/G2P[4]	.	.	.	.	.	.	.	.	.	.	.	.	.	.	.	.	.	.	.	.	.	.	.	D	M	.	R	.	.	.	V	I	.	.	.	.	.	.	.	.	.	.	.	.	.	.	.	.
62	RVA/Human-wt/ZAF/UFS-NGS-NICD9329/2012/G2P[4]	.	.	.	.	.	.	.	.	.	.	.	.	.	.	.	.	.	.	.	.	.	.	.	D	M	.	R	.	.	.	V	I	.	.	.	.	.	.	.	.	.	.	.	.	.	.	.	.
63	RVA/Human-wt/ZAF/UFS-NGS-NICD9330/2012/G2P[4]	.	.	.	.	.	.	.	.	.	.	.	.	.	.	.	.	.	.	.	.	.	.	.	D	M	.	R	.	.	.	V	I	.	.	.	.	.	.	.	.	.	.	.	.	.	.	.	.
64	RVA/Human-wt/ZAF/UFS-NGS-NICD9335/2012/G2P[4]	.	.	.	.	.	.	.	.	.	.	.	.	.	.	.	.	.	.	.	.	.	.	.	D	M	.	R	.	.	.	V	I	.	.	.	.	.	.	.	.	.	.	.	.	.	.	.	.
65	RVA/Human-wt/ZAF/UFS-NGS-NICD9040/2012/G2P[4]	.	.	.	.	.	.	.	.	.	.	.	.	.	.	.	.	.	.	.	.	.	.	.	D	M	.	R	.	.	.	V	I	.	.	.	.	.	.	.	.	.	.	.	.	.	.	.	.
66	RVA/Human-wt/ZAF/UFS-NGS-NICD9554/2012/G2P[4]	.	.	.	.	.	.	.	.	.	.	.	.	.	.	.	.	.	.	.	.	.	.	.	D	M	.	R	.	.	.	V	I	.	.	.	.	.	.	.	.	.	.	.	.	.	.	.	.
67	RVA/Human-wt/ZAF/UFS-NGS-NICD9659/2012/G2P[4]	.	.	.	.	.	.	.	.	.	.	.	.	.	.	.	.	.	.	.	.	.	.	.	D	M	.	R	.	.	.	V	I	.	.	.	.	.	.	.	.	.	.	.	.	.	.	.	.
68	RVA/Human-wt/ZAF/MRC-DPRU81/2012/G2P[4]	.	.	.	.	.	.	.	.	.	.	.	.	.	.	.	.	.	.	.	.	.	.	.	.	.	.	.	.	.	.	.	.	.	.	.	.	.	.	.	.	.	.	.	.	.	.	.	.
69	RVA/Human-wt/ZAF/UFS-NGS-MRC-DPRU60/2013/G2P[4]	.	.	.	.	.	.	.	.	.	.	.	.	.	.	.	.	.	.	.	.	.	.	.	D	M	.	R	.	.	.	V	I	.	.	.	.	.	.	.	.	.	.	.	.	.	.	.	.
70	RVA/Human-wt/ZAF/UFS-NGS-MRC-DPRU68/2013/G2P[4]	.	.	.	.	.	.	.	.	.	.	.	.	.	.	.	.	.	.	.	.	.	.	.	D	M	.	R	.	.	.	V	I	.	.	.	.	.	.	.	.	.	.	.	.	.	.	.	.
71	RVA/Human-wt/ZAF/UFS-NGS-MRC-DPRU75/2013/G2P[4]	.	.	.	.	.	.	.	.	.	.	.	.	.	.	.	.	.	.	.	.	.	.	.	D	M	.	R	.	.	.	V	I	.	.	.	.	.	.	.	.	.	.	.	.	.	.	.	.
72	RVA/Human-wt/ZAF/UFS-NGS-MRC-DPRU81/2013/G2P[4]	.	.	.	.	.	.	.	.	.	.	.	.	.	.	.	.	.	.	.	.	.	.	.	D	M	.	R	.	.	.	V	I	.	.	.	.	.	.	.	.	.	.	.	.	.	.	.	.
73	RVA/Human-wt/ZAF/UFS-NGS-MRC-DPRU84/2013/G2P[4]	.	.	.	.	.	.	.	.	.	.	.	.	.	.	.	.	.	.	.	.	.	.	.	D	M	.	R	.	.	.	V	I	.	.	.	.	.	.	.	.	.	.	.	.	.	.	.	.
74	RVA/Human-wt/ZAF/UFS-NGS-MRC-DPRU182/2013/G2P[4]	.	.	.	.	.	.	.	.	.	.	.	.	.	.	.	.	.	.	.	.	.	.	.	D	.	.	.	.	.	.	.	.	.	.	.	.	.	.	.	.	.	.	.	.	.	.	.	.
75	RVA/Human-wt/ZAF/UFS-NGS-MRC-DPRU185/2013/G2P[4]	.	.	.	.	.	.	.	.	.	.	.	.	.	.	.	.	.	.	.	.	.	.	.	D	M	.	R	.	.	.	V	I	.	.	.	.	.	.	.	.	.	.	.	.	.	.	.	.
76	RVA/Human-wt/ZAF/UFS-NGS-MRC-DPRU198/2013/G2P[4]	.	.	.	.	.	.	.	.	.	.	.	.	.	.	.	.	.	.	.	.	.	.	.	D	M	.	R	.	.	.	V	I	.	.	.	.	.	.	.	.	.	.	.	.	.	.	.	.
77	RVA/Human-wt/ZAF/UFS-NGS-MRC-DPRU200/2013/G2P[4]	.	.	.	.	.	.	.	.	.	.	.	.	.	.	.	.	.	.	.	.	.	.	.	D	.	.	.	.	.	.	.	.	.	.	.	.	.	.	.	.	.	.	.	.	.	.	.	.
78	RVA/Human-wt/ZAF/UFS-NGS-MRC-DPRU203/2013/G2P[4]	.	.	.	.	.	.	.	.	.	.	.	.	.	.	.	.	.	.	.	.	.	.	.	D	M	.	R	.	.	.	V	I	.	.	.	.	.	.	.	.	.	.	.	.	.	.	.	.
79	RVA/Human-wt/ZAF/UFS-NGS-MRC-DPRU975/2013/G2P[4]	.	.	.	.	.	.	.	.	.	.	.	.	.	.	.	.	.	.	.	.	.	.	.	D	M	.	R	.	.	.	V	I	.	.	.	.	.	.	.	.	.	.	.	.	.	.	.	.
80	RVA/Human-wt/ZAF/UFS-NGS-MRC-DPRU978/2013/G2P[4]	.	.	.	.	.	.	.	.	.	.	.	.	.	.	.	.	.	.	.	.	.	.	.	D	M	.	R	.	.	.	V	I	.	.	.	.	.	.	.	.	.	.	.	.	.	.	.	.
81	RVA/Human-wt/ZAF/UFS-NGS-MRC-DPRU986/2013/G2P[4]	.	.	.	.	.	.	.	.	.	.	.	.	.	.	.	.	.	.	.	.	.	.	.	D	M	.	R	.	.	.	V	I	.	.	.	.	.	.	.	.	.	.	.	.	.	.	.	.
82	RVA/Human-wt/ZAF/UFS-NGS-MRC-DPRU952/2014/G2P[4]	.	.	.	.	.	.	.	.	.	.	.	.	.	.	.	.	.	.	.	.	.	.	.	.	.	.	.	.	.	.	.	.	.	.	.	.	.	.	.	.	.	.	.	.	.	.	.	.
83	RVA/Human-wt/ZAF/UFS-NGS-NICD13335/2014/G2P[4]	.	.	.	.	.	.	.	.	.	.	.	.	.	.	.	.	.	.	.	.	.	.	.	D	.	.	.	.	.	.	.	.	.	.	.	.	.	.	.	.	.	.	.	.	.	.	.	.
84	RVA/Human-wt/ZAF/UFS-NGS-NICD10248/2013/G2P[4]	.	.	.	.	.	.	.	.	.	.	.	.	V	.	.	.	.	.	.	.	.	.	.	D	M	.	R	.	.	.	V	I	.	.	.	.	.	.	.	.	.	.	.	.	.	.	.	.
85	RVA/Human-wt/ZAF/UFS-NGS-NICD12041/2013/G2P[4]	.	.	.	.	.	.	.	.	.	.	.	.	.	.	.	.	.	.	.	.	.	.	.	D	M	.	R	.	.	.	V	I	.	.	.	.	.	.	.	.	.	.	.	.	.	.	.	.
86	RVA/Human-wt/ZAF/UFS-NGS-NICD12795/2014/G2P[4]	.	.	.	.	.	.	.	.	.	.	.	.	.	.	.	.	.	.	.	.	.	.	.	D	M	.	R	.	.	.	V	I	.	.	.	.	.	.	.	.	.	.	.	.	.	.	.	.
87	RVA/Human-wt/ZAF/UFS-NGS-NICD12832/2014/G2P[4]	.	.	.	.	.	.	.	.	.	.	.	.	.	.	.	.	.	.	.	.	.	.	.	D	M	.	R	.	.	.	V	I	.	.	.	.	.	.	.	.	.	.	.	.	.	.	.	.
88	RVA/Human-wt/ZAF/UFS-NGS-NICD12838/2014/G2P[4]	.	.	.	.	.	.	.	.	.	.	.	.	.	.	.	.	.	.	.	.	.	.	.	D	.	.	.	.	.	.	.	.	.	.	.	.	.	.	.	.	.	.	.	.	.	.	.	.
89	RVA/Human-wt/ZAF/UFS-NGS-NICD13081/2014/G2P[4]	.	.	.	.	.	.	.	.	.	.	.	.	.	.	.	.	.	.	.	.	.	.	.	D	.	.	.	.	.	.	.	.	.	.	.	.	.	.	.	.	.	.	.	.	.	.	.	.
90	RVA/Human-wt/ZAF/UFS-NGS-NICD13083/2014/G2P[4]	.	.	.	.	.	.	.	.	.	.	.	.	.	.	.	.	.	.	.	.	.	.	.	D	.	.	.	.	.	.	.	.	.	.	.	.	.	.	.	.	.	.	.	.	.	.	.	.
91	RVA/Human-wt/ZAF/UFS-NGS-NICD13333/2014/G2P[4]	.	.	.	.	.	.	.	.	.	.	.	.	.	.	.	.	.	.	.	.	.	.	.	D	.	.	.	.	.	.	.	.	.	.	.	.	.	.	.	.	.	.	.	.	.	.	.	.
92	RVA/Human-wt/ZAF/UFS-NGS-NICD13522/2014/G2P[4]	.	.	.	.	.	.	.	.	.	.	.	.	.	.	.	.	.	.	.	.	.	.	.	D	M	.	R	.	.	.	V	I	.	.	.	.	.	.	.	.	.	.	.	.	.	.	.	.
93	RVA/Human-wt/ZAF/UFS-NGS-NICD13791/2014/G2P[4]	.	.	.	.	.	.	.	.	.	.	.	.	.	.	.	.	.	.	.	.	.	.	.	D	M	.	R	.	.	.	V	I	.	.	.	.	.	.	.	.	.	.	.	.	.	.	.	.
94	RVA/Human-wt/ZAF/UFS-NGS-NICD13878/2014/G2P[4]	.	.	.	.	.	.	.	.	.	.	.	.	.	.	.	.	.	.	.	.	.	.	.	D	M	.	R	.	.	.	V	I	.	.	.	.	.	.	.	.	.	.	.	.	.	.	.	.
95	RVA/Human-wt/ZAF/UFS-NGS-NICD13907/2014/G2P[4]	.	.	.	.	.	.	.	.	.	.	.	.	.	.	.	.	.	.	.	.	.	.	.	D	M	.	R	.	.	.	V	I	.	.	.	.	.	.	.	.	.	.	.	.	.	.	.	.
96	RVA/Human-wt/ZAF/UFS-NGS-NICD14647/2015/G2P[4]	.	.	.	.	.	.	.	.	.	.	.	.	.	.	.	.	.	.	.	.	.	.	.	D	.	.	.	.	.	.	.	.	.	.	.	.	.	.	.	.	.	.	.	.	.	.	.	.
97	RVA/Human-wt/ZAF/UFS-NGS-NICD15070/2015/G2P[4]	.	.	.	.	.	V	.	.	.	.	.	.	.	.	.	.	.	.	.	.	.	.	.	D	M	.	R	.	.	.	V	I	.	.	.	.	.	.	.	.	.	.	.	.	.	.	.	.
98	RVA/Human-wt/ZAF/UFS-NGS-NICD15385/2015/G2P[4]	.	.	.	.	.	.	.	.	.	.	.	.	.	.	.	.	.	.	.	.	.	.	.	D	.	.	.	.	.	.	.	.	.	.	.	.	.	.	.	.	.	.	.	.	.	.	.	.
99	RVA/Human-wt/ZAF/UFS-NGS-NICD15034/2015/G2P[4]	.	.	.	.	.	.	.	.	.	.	.	.	.	.	.	.	.	.	.	.	.	.	.	D	.	.	.	.	.	.	.	.	.	.	.	.	.	.	.	.	.	.	.	.	.	.	.	.
100	RVA/Human-wt/ZAF/UFS-NGS-NICD16983/2016/G2P[4]	.	.	.	.	.	.	.	.	.	.	.	.	.	.	.	.	.	.	.	.	.	.	.	D	.	.	R	.	.	.	.	I	.	.	.	.	.	.	.	.	.	.	.	.	.	.	.	.
101	RVA/Human-wt/ZAF/UFS-NGS-NICD17155/2016/G2P[4]	.	.	.	.	.	.	.	.	.	.	.	.	.	.	.	.	.	.	.	.	.	.	.	D	.	.	R	.	.	.	.	I	.	.	.	.	.	.	.	.	.	.	.	.	.	.	.	.
102	RVA/Human-wt/ZAF/UFS-NGS-MRC-DPRU12323/2016/G2P[4]	.	.	.	.	.	.	.	.	.	.	.	.	.	.	.	.	.	.	.	.	.	.	.	D	.	.	R	.	.	.	.	I	.	.	.	.	.	.	.	.	.	.	.	.	.	.	.	.
103	RVA/Human-wt/ZAF/UFS-NGS-NICD18920/2017/G2P[4]	.	.	.	.	.	.	.	.	.	.	.	.	.	.	.	.	.	.	.	.	.	.	.	D	M	.	R	.	.	.	V	I	.	.	.	.	.	.	.	.	.	.	.	.	.	.	.	.
		501	502	503	504	505	506	507	508	509	510	511	512	513	514	515	516	517	518	519	520	521	522	523	524	525	526	527	528	529	530	531	532	533	534	535	536	537	538	539	540	541	542	543	544	545	546	547	548
1	RVA/Human-wt/ZAF/UFS-NGS-MRC-DPRU2123/2003/G2P[4]	G	F	K	N	I	Y	D	W	T	F	L	P	T	D	F	E	T	N	G	S	I	I	T	S	Y	D	G	C	L	G	I	F	G	L	S	I	S	L	A	S	K	P	T	G	N	N	H	L
2	RVA/Human-wt/ZAF/UFS-NGS-MRC-DPRU531/2003/G2P[4]	.	.	.	.	.	.	.	.	.	.	.	.	.	.	.	.	.	.	.	.	.	.	.	.	.	.	.	.	.	.	.	.	.	.	.	.	.	.	.	.	.	.	.	.	.	.	.	.
3	RVA/Human-wt/ZAF/UFS-NGS-MRC-DPRU580/2003/G2P[4]	.	.	.	.	.	.	.	.	.	.	.	.	.	.	.	.	.	.	.	.	.	.	.	.	.	.	.	.	.	.	.	.	.	.	.	.	.	.	.	.	.	.	.	.	.	.	.	.
4	RVA/Human-wt/ZAF/UFS-NGS-MRC-DPRU594/2003/G2P[4]	.	.	.	.	.	.	.	.	.	.	.	.	.	.	.	.	.	.	.	.	.	.	.	.	.	.	.	.	.	.	.	.	.	.	.	.	.	.	.	.	.	.	.	.	.	.	.	.
5	RVA/Human-wt/ZAF/UFS-NGS-MRC-DPRU603/2003/G2P[4]	.	.	.	.	.	.	.	.	.	.	.	.	.	.	.	.	.	.	.	.	.	.	.	.	.	.	.	.	.	.	.	.	.	.	.	.	.	.	.	.	.	.	.	.	.	.	.	.
6	RVA/Human-wtZAF/UFS-NGS-MRC-DPRU667/2003/G2P[4]	.	.	.	.	.	.	.	.	.	.	.	.	.	.	.	.	.	.	.	.	.	.	.	.	.	.	.	.	.	.	.	.	.	.	.	.	.	.	.	.	.	.	.	.	.	.	.	.
7	RVA/Human-wt/ZAF/MRC-DPRU618/2003/G2P[4]	.	.	.	.	.	.	.	.	.	.	.	.	.	.	.	.	.	.	.	.	.	.	.	.	.	.	.	.	.	.	.	.	.	.	.	.	.	.	.	.	.	.	.	.	.	.	.	.
8	RVA/Human-wt/ZAF/UFS-NGS-MRC-DPRU764/2006/G2P[4]	.	.	.	.	.	.	.	.	.	.	.	.	.	.	.	.	.	.	.	.	.	.	.	.	.	.	.	.	.	.	.	.	.	.	.	.	.	.	.	.	.	.	.	.	.	.	.	.
9	RVA/Human-wt/ZAF/UFS-NGS-NICD150/2007/G2P[4]	.	.	.	.	.	.	.	.	.	.	.	.	.	.	.	.	.	.	.	.	.	.	.	.	.	.	.	.	.	.	.	.	.	.	.	.	.	.	.	.	.	.	.	.	.	.	.	.
10	RVA/Human-wt/ZAF/UFS-NGS-NICD419/2007/G2P[4]	.	.	.	.	.	.	.	.	.	.	.	.	.	.	.	.	.	.	.	.	.	.	.	.	.	.	.	.	.	.	.	.	.	.	.	.	.	.	.	.	.	.	.	.	.	.	.	.
11	RVA/Human-wt/ZAF/UFS-NGS-NICD516/2007/G2P[4]	.	.	.	.	.	.	.	.	.	.	.	.	.	.	.	.	.	.	.	.	.	.	.	.	.	.	.	.	.	.	.	.	.	.	.	.	.	.	.	.	.	.	.	.	.	.	.	.
12	RVA/Human-wt/ZAF/UFS-NGS-NICD582/2007/G2P[4]	.	.	.	.	.	.	.	.	.	.	.	.	.	.	.	.	.	.	.	.	.	.	.	.	.	.	.	.	.	.	.	.	.	.	.	.	.	.	.	.	.	.	.	.	.	.	.	.
13	RVA/Human-wt/ZAF/UFS-NGS-NICD626/2007/G2P[4]	.	.	.	.	.	.	.	.	.	.	.	.	.	.	.	.	.	.	.	.	.	.	.	.	.	.	.	.	.	.	.	.	.	.	.	.	.	.	.	.	.	.	.	.	.	.	.	.
14	RVA/Human-wt/ZAF/UFS-NGS-NICD673/2007/G2P[4]	.	.	.	.	.	.	.	.	.	.	.	.	.	.	.	.	.	.	.	.	.	.	.	.	.	.	.	.	.	.	.	.	.	.	.	.	.	.	.	.	.	.	.	.	.	.	.	.
15	RVA/Human-wt/ZAF/UFS-NGS-NICD759/2007/G2P[4]	.	.	.	.	.	.	.	.	.	.	.	.	.	.	.	.	.	.	.	.	.	.	.	.	.	.	.	.	.	.	.	.	.	.	.	.	.	.	.	.	.	.	.	.	.	.	.	.
16	RVA/Human-wt/ZAF/UFS-NGS-MRC-DPRU1271/2007/G2P[4]	.	.	.	.	.	.	.	.	.	.	.	.	.	.	.	.	.	.	.	.	.	.	.	.	.	.	.	.	.	.	.	.	.	.	.	.	.	.	.	.	.	.	.	.	.	.	.	.
17	RVA/Human-wt/ZAF/UFS-NGS-MRC-DPRU1285/2007/G2P[4]	.	.	.	.	.	.	.	.	.	.	.	.	.	.	.	.	.	.	.	.	.	.	.	.	.	.	.	.	.	.	.	.	.	.	.	.	.	.	.	.	.	.	.	.	.	.	.	.
18	RVA/Human-wt/ZAF/MRC-DPRU1362/2007/G2P[4]	.	.	.	.	.	.	.	.	.	.	.	.	.	.	.	.	.	.	.	.	.	.	.	.	.	.	.	.	.	.	.	.	.	.	.	.	.	.	.	.	.	.	.	.	.	.	.	.
19	RVA/Human-wt/ZAF/UFS-NGS-NICD1079/2008/G2P[4]	.	.	.	.	.	.	.	.	.	.	.	.	.	.	.	.	.	T	.	.	.	.	.	.	.	.	.	.	.	.	.	.	.	.	.	.	.	.	.	.	.	.	.	.	.	.	.	.
20	RVA/Human-wt/ZAF/UFS-NGS-NICD1112/2008/G2P[4]	.	.	.	.	.	.	.	.	.	.	.	.	.	.	.	.	.	.	.	.	.	.	.	.	.	.	.	.	.	.	.	.	.	.	.	.	.	.	.	.	.	.	.	.	.	.	.	.
21	RVA/Human-wt/ZAF/UFS-NGS-NICD1138/2008/G2P[4]	.	.	.	.	.	.	.	.	.	.	.	.	.	.	.	.	.	.	E	.	.	.	.	.	.	.	.	.	.	.	.	.	.	.	.	.	.	.	.	.	.	.	.	.	.	.	.	.
22	RVA/Human-wt/ZAF/UFS-NGS-NICD1165/2008/G2P[4]	.	.	.	.	.	.	.	.	.	.	.	.	.	.	.	.	.	.	.	.	.	.	.	.	.	.	.	.	.	.	.	.	.	.	.	.	.	.	.	.	.	.	.	.	.	.	.	.
23	RVA/Human-wt/ZAF/UFS-NGS-NICD1355/2008/G2P[4]	.	.	.	.	.	.	.	.	.	.	.	.	.	.	.	.	.	.	.	.	.	.	.	.	.	.	.	.	.	.	.	.	.	.	.	.	.	.	.	.	.	.	.	.	.	.	.	.
24	RVA/Human-wt/ZAF/UFS-NGS-MRC-DPRU985/2008/G2P[4]	.	.	.	.	.	.	.	.	.	.	.	.	.	.	.	.	.	.	.	.	.	.	.	.	.	.	.	.	.	.	.	.	.	.	.	.	.	.	.	.	.	.	.	.	.	.	.	.
25	RVA/Human-wt/ZAF/UFS-NGS-MRC-DPRU1036/2008/G2P[4]	.	.	.	.	.	.	.	.	.	.	.	.	.	.	.	.	.	.	.	.	.	.	.	.	.	.	.	.	.	.	.	.	.	.	.	.	.	.	.	.	.	.	.	.	.	.	.	.
26	RVA/Human-wt/ZAF/UFS-NGS-MRC-DPRU1040/2008/G2P[4]	.	.	.	.	.	.	.	.	.	.	.	.	.	.	.	.	.	.	.	.	.	.	.	.	.	.	.	.	.	.	.	.	.	.	.	.	.	.	.	.	.	.	.	.	.	.	.	.
27	RVA/Human-wt/ZAF/UFS-NGS-MRC-DPRU1041/2008/G2P[4]	.	.	.	.	.	.	.	.	.	.	.	.	.	.	.	.	.	S	.	.	.	.	.	.	.	.	.	.	.	.	.	.	.	.	.	.	.	.	.	.	.	.	.	.	.	.	.	.
28	RVA/Human-wt/ZAF/UFS-NGS-MRC-DPRU1058/2008/G2P[4]	.	.	.	.	.	.	.	.	.	.	.	.	.	.	.	.	.	.	.	.	.	.	.	.	.	.	.	.	.	.	.	.	.	.	.	.	.	.	.	.	.	.	.	.	.	.	.	.
29	RVA/Human-wt/ZAF/UFS-NGS-MRC-DPRU1901/2008/G2P[4]	.	.	.	.	.	.	.	.	.	.	.	.	.	.	.	.	.	.	.	.	.	.	.	.	.	.	.	.	.	.	.	.	.	.	.	.	.	.	.	.	.	.	.	.	.	.	.	.
30	RVA/Human-wt/ZAF/UFS-NGS-NICD1180/2008/G2P[4]	.	.	.	.	.	.	.	.	.	.	.	.	.	.	.	.	.	.	.	.	.	.	.	.	.	.	.	.	.	.	.	.	.	.	.	.	.	.	.	.	.	.	.	.	.	.	.	.
31	RVA/Human-wt/ZAF/UFS-NGS-NICD1122/2008/G2P[4]	.	.	.	.	.	.	.	.	.	.	.	.	.	.	.	.	.	.	.	.	.	.	.	.	.	.	.	.	.	.	.	.	.	.	.	.	.	.	.	.	.	.	.	.	.	.	.	.
32	RVA/Human-wt/ZAF/UFS-NGS-NICD3442/2009/G2P[4]	.	.	.	.	.	.	.	.	.	.	.	.	.	.	.	.	.	.	.	.	.	.	.	.	.	.	.	.	.	.	.	.	.	.	.	.	.	.	.	.	.	.	.	.	.	.	.	.
33	RVA/Human-wt/ZAF/UFS-NGS-NICD3446/2009/G2P[4]	.	.	.	.	.	.	.	.	.	.	.	.	.	.	.	.	.	.	.	.	.	.	.	.	.	.	.	.	.	.	.	.	.	.	.	.	.	.	.	.	.	.	.	.	.	.	.	.
34	RVA/Human-wt/ZAF/UFS-NGS-NICD3518/2009/G2P[4]	.	.	.	.	.	.	.	.	.	.	.	.	.	.	.	.	.	.	.	.	.	.	.	.	.	.	.	.	.	.	.	.	.	.	.	.	.	.	.	.	.	.	.	.	.	.	.	.
35	RVA/Human-wt/ZAF/UFS-NGS-NICD3532/2009/G2P[4]	.	.	.	.	.	.	.	.	.	.	.	.	.	.	.	.	.	.	.	.	.	.	.	.	.	.	.	.	.	.	.	.	.	.	.	.	.	.	.	.	.	.	.	.	.	.	.	.
36	RVA/Human-wt/ZAF/UFS-NGS-NICD3681/2009/G2P[4]	.	.	.	.	.	.	.	.	.	.	.	.	.	.	.	.	.	.	.	.	.	.	.	.	.	.	.	.	.	.	.	.	.	.	.	.	.	.	.	.	.	.	.	.	.	.	.	.
37	RVA/Human-wt/ZAF/UFS-NGS-NICD4012/2009/G2P[4]	.	.	.	.	.	.	.	.	.	.	.	.	.	.	.	.	.	.	.	.	.	.	.	.	.	.	.	.	.	.	.	.	.	.	.	.	.	.	.	.	.	.	.	.	.	.	.	.
38	RVA/Human-wt/ZAF/UFS-NGS-NICD4207/2009/G2P[4]	.	.	.	.	.	.	.	.	.	.	.	.	.	.	.	.	.	.	.	.	.	.	.	.	.	.	.	.	.	.	.	.	.	.	.	.	.	.	.	.	.	.	.	.	.	.	.	.
39	RVA/Human-wt/ZAF/3203WC/2009/G2P[4]	.	.	.	.	.	.	.	.	.	.	.	.	.	.	.	.	.	.	.	.	.	.	.	.	.	.	.	.	.	.	.	.	.	.	.	.	.	.	.	.	.	.	.	.	.	.	.	.
40	RVA/Human-wt/ZAF/MRC-DPRU1061/2009/G2P[4]	.	.	.	.	.	.	.	.	.	.	.	.	.	.	.	.	.	.	.	.	.	.	.	.	.	.	.	.	.	.	.	.	.	.	.	.	.	.	.	.	.	.	.	.	.	.	.	.
41	RVA/Human-wt/ZAF/UFS-NGS-MRC-DPRU1071/2009/G2P[4]	.	.	.	.	.	.	.	.	.	.	.	.	.	.	.	.	.	.	.	.	.	.	.	.	.	.	.	.	.	.	.	.	.	.	.	.	.	.	.	.	.	.	.	.	.	.	.	.
42	RVA/Human-wt/ZAF/UFS-NGS-MRC-DPRU1077/2009/G2P[4]	.	.	.	.	.	.	.	.	.	.	.	.	.	.	.	.	.	.	.	.	.	.	.	.	.	.	.	.	.	.	.	.	.	.	.	.	.	.	.	.	.	.	.	.	.	.	.	.
43	RVA/Human-wt/ZAF/UFS-NGS-MRC-DPRU1097/2009/G2P[4]	.	.	.	.	.	.	.	.	.	.	.	.	.	.	.	.	.	.	.	.	.	.	.	.	.	.	.	.	.	.	.	.	.	.	.	.	.	.	.	.	.	.	.	.	.	.	.	.
44	RVA/Human-wt/ZAF/UFS-NGS-MRC-DPRU2288/2009/G2P[4]	.	.	.	.	.	.	.	.	.	.	.	.	.	.	.	.	.	.	.	.	.	.	.	.	.	.	.	.	.	.	.	.	.	.	.	.	.	.	.	.	.	.	.	.	.	.	.	.
45	RVA/Human-wt/ZAF/UFS-NGS-MRC-DPRU2326/2009/G2P[4]	.	.	.	.	.	.	.	.	.	.	.	.	.	.	.	.	.	.	.	.	.	.	.	.	.	.	.	.	.	.	.	.	.	.	.	.	.	.	.	.	.	.	.	.	.	.	.	.
46	RVA/Human-wt/ZAF/UFS-NGS-NICD3354/2009/G2P[4]	.	.	.	.	.	.	.	.	.	.	.	.	.	.	.	.	.	S	.	.	.	.	.	.	.	.	.	.	.	.	.	.	.	.	.	.	.	.	.	.	.	.	.	.	.	.	.	.
47	RVA/Human-wt/ZAF/UFS-NGS-NICD5625/2010/G2P[4]	.	.	.	.	.	.	.	.	.	.	.	.	.	.	.	.	.	.	.	.	.	.	.	.	.	.	.	.	.	.	.	.	.	.	.	.	.	.	.	.	.	.	.	.	.	.	.	.
48	RVA/Human-wt/ZAF/UFS-NGS-NICD5884/2010/G2P[4]	.	.	.	.	.	.	.	.	.	.	.	.	.	.	.	.	.	.	.	.	.	.	.	.	.	.	.	.	.	.	.	.	.	.	.	.	.	.	.	.	.	.	.	.	.	.	.	.
49	RVA/Human-wt/ZAF/UFS-NGS-NICD6099/2010/G2P[4]	.	.	.	.	.	.	.	.	.	.	.	.	.	.	.	.	.	.	.	.	.	.	.	.	.	.	.	.	.	.	.	.	.	.	.	.	.	.	.	.	.	.	.	.	.	.	.	.
50	RVA/Human-wt/ZAF/UFS-NGS-NICD6150/2010/G2P[4]	.	.	.	.	.	.	.	.	.	.	.	.	.	.	.	.	.	.	.	.	.	.	.	.	.	.	.	.	.	.	.	.	.	.	.	.	.	.	.	.	.	.	.	.	.	.	.	.
51	RVA/Human-wt/ZAF/UFS-NGS-NICD6171/2010/G2P[4]	.	.	.	.	.	.	.	.	.	.	.	.	.	.	.	.	.	.	.	.	.	.	.	.	.	.	.	.	.	.	.	.	.	.	.	.	.	.	.	.	.	.	.	.	.	.	.	.
52	RVA/Human-wt/ZAF/UFS-NGS-NICD6388/2010/G2P[4]	.	.	.	.	.	.	.	.	.	.	.	.	.	.	.	.	.	.	.	.	.	.	.	.	.	.	.	.	.	.	.	.	.	.	.	.	.	.	.	.	.	.	.	.	.	.	.	.
53	RVA/Human-wt/ZAF/UFS-NGS-MRC-DPRU1473/2010/G2P[4]	.	.	.	.	.	.	.	.	.	.	.	.	.	.	.	.	.	.	.	.	.	.	.	.	.	.	.	.	.	.	.	.	.	.	.	.	.	.	.	.	.	.	.	.	.	.	.	.
54	RVA/Human-wt/ZAF/UFS-NGS-MRC-DPRU1507/2010/G2P[4]	.	.	.	.	.	.	.	.	.	.	.	.	.	.	.	.	.	.	.	.	.	.	.	.	.	.	.	.	.	.	.	.	.	.	.	.	.	.	.	.	.	.	.	.	.	.	.	.
55	RVA/Human-wt/ZAF/UFS-NGS-MRC-DPRU1510/2010/G2P[4]	.	.	.	.	.	.	.	.	.	.	.	.	.	.	.	.	.	.	.	.	.	.	.	.	.	.	.	.	.	.	.	.	.	.	.	.	.	.	.	.	.	.	.	.	.	.	.	.
56	RVA/Human-wt/ZAF/UFS-NGS-MRC-DPRU1520/2010/G2P[4]	.	.	.	.	.	.	.	.	.	.	.	.	.	.	.	.	.	.	.	.	.	.	.	.	.	.	.	.	.	.	.	.	.	.	.	.	.	.	.	.	.	.	.	.	.	.	.	.
57	RVA/Human-wt/ZAF/UFS-NGS-NICD8873/2012/G2P[4]	.	.	.	.	.	.	.	.	.	.	.	.	.	.	.	.	.	S	.	.	.	.	.	.	.	.	.	.	.	.	.	.	.	.	.	.	.	.	.	.	.	.	.	.	.	.	.	.
58	RVA/Human-wt/ZAF/UFS-NGS-NICD8940/2012/G2P[4]	.	.	.	.	.	.	.	.	.	.	.	.	.	.	.	.	.	S	.	.	.	.	.	.	.	.	.	.	.	.	.	.	.	.	.	.	.	.	.	.	.	.	.	.	.	.	.	.
59	RVA/Human-wt/ZAF/UFS-NGS-NICD9031/2012/G2P[4]	.	.	.	.	.	.	.	.	.	.	.	.	.	.	.	.	.	S	.	.	.	.	.	.	.	.	.	.	.	.	.	.	.	.	.	.	.	.	.	.	.	.	.	.	.	.	.	.
60	RVA/Human-wt/ZAF/UFS-NGS-NICD9045/2012/G2P[4]	.	.	.	.	.	.	.	.	.	.	.	.	.	.	.	.	.	S	.	.	.	.	.	.	.	.	.	.	.	.	.	.	.	.	.	V	.	.	.	.	.	.	.	.	.	.	.	.
61	RVA/Human-wt/ZAF/UFS-NGS-NICD9171/2012/G2P[4]	.	.	.	.	.	.	.	.	.	.	.	.	.	.	.	.	.	S	.	.	.	.	.	.	.	.	.	.	.	.	.	.	.	.	.	.	.	.	.	.	.	.	.	.	.	.	.	.
62	RVA/Human-wt/ZAF/UFS-NGS-NICD9329/2012/G2P[4]	.	.	.	.	.	.	.	.	.	.	.	.	.	.	.	.	.	S	.	.	.	.	.	.	.	.	.	.	.	.	.	.	.	.	.	.	.	.	.	.	.	.	.	.	.	.	.	.
63	RVA/Human-wt/ZAF/UFS-NGS-NICD9330/2012/G2P[4]	.	.	.	.	.	.	.	.	.	.	.	.	.	.	.	.	.	S	.	.	.	.	.	.	.	.	.	.	.	.	.	.	.	.	.	.	.	.	.	.	.	.	.	.	.	.	.	.
64	RVA/Human-wt/ZAF/UFS-NGS-NICD9335/2012/G2P[4]	.	.	.	.	.	.	.	.	.	.	.	.	.	.	.	.	.	S	.	.	.	.	.	.	.	.	.	.	.	.	.	.	.	.	.	.	.	.	.	.	.	.	.	.	.	.	.	.
65	RVA/Human-wt/ZAF/UFS-NGS-NICD9040/2012/G2P[4]	.	.	.	.	.	.	.	.	.	.	.	.	.	.	.	.	.	S	.	.	.	.	.	.	.	.	.	.	.	.	.	.	.	.	.	.	.	.	.	.	.	.	.	.	.	.	.	.
66	RVA/Human-wt/ZAF/UFS-NGS-NICD9554/2012/G2P[4]	.	.	.	.	.	.	.	.	.	.	.	.	.	.	.	.	.	S	.	.	.	.	.	.	.	.	.	.	.	.	.	.	.	.	.	.	.	.	.	.	.	.	.	.	.	.	.	.
67	RVA/Human-wt/ZAF/UFS-NGS-NICD9659/2012/G2P[4]	.	.	.	.	.	.	.	.	.	.	.	.	.	.	.	.	.	S	.	.	.	.	.	.	.	.	.	.	.	.	.	.	.	.	.	.	.	.	.	.	.	.	.	.	.	.	.	.
68	RVA/Human-wt/ZAF/MRC-DPRU81/2012/G2P[4]	.	.	.	.	.	.	.	.	.	.	.	.	.	.	.	.	.	.	.	.	.	.	.	.	.	.	.	.	.	.	.	.	.	.	.	.	.	.	.	.	.	.	.	.	.	.	.	.
69	RVA/Human-wt/ZAF/UFS-NGS-MRC-DPRU60/2013/G2P[4]	.	.	.	.	.	.	.	.	.	.	.	.	.	.	.	.	.	S	.	.	.	.	.	.	.	.	.	.	.	.	.	.	.	.	.	.	.	.	.	.	.	.	.	.	.	.	.	.
70	RVA/Human-wt/ZAF/UFS-NGS-MRC-DPRU68/2013/G2P[4]	.	.	.	.	.	.	.	.	.	.	.	.	.	.	.	.	.	S	.	.	.	.	.	.	.	.	.	.	.	.	.	.	.	.	.	.	.	.	.	.	.	.	.	.	.	.	.	.
71	RVA/Human-wt/ZAF/UFS-NGS-MRC-DPRU75/2013/G2P[4]	.	.	.	.	.	.	.	.	.	.	.	.	.	.	.	.	.	S	.	.	.	.	.	.	.	.	.	.	.	.	.	.	.	.	.	.	.	.	.	.	.	.	.	.	.	.	.	.
72	RVA/Human-wt/ZAF/UFS-NGS-MRC-DPRU81/2013/G2P[4]	.	.	.	.	.	.	.	.	.	.	.	.	.	.	.	.	.	S	.	.	.	.	.	.	.	.	.	.	.	.	.	.	.	.	.	.	.	.	.	.	.	.	.	.	.	.	.	.
73	RVA/Human-wt/ZAF/UFS-NGS-MRC-DPRU84/2013/G2P[4]	.	.	.	.	.	.	.	.	.	.	.	.	.	.	.	.	.	S	.	.	.	.	.	.	.	.	.	.	.	.	.	.	.	.	.	.	.	.	.	.	.	.	.	.	.	.	.	.
74	RVA/Human-wt/ZAF/UFS-NGS-MRC-DPRU182/2013/G2P[4]	.	.	.	.	.	.	.	.	.	.	.	.	.	.	.	.	A	.	.	.	.	.	.	.	.	.	.	.	.	.	.	.	.	.	.	.	.	.	.	.	.	.	.	.	.	.	.	.
75	RVA/Human-wt/ZAF/UFS-NGS-MRC-DPRU185/2013/G2P[4]	.	.	.	.	.	.	.	.	.	.	.	.	.	.	.	.	.	S	.	.	.	.	.	.	.	.	.	.	.	.	.	.	.	.	.	.	.	.	.	.	.	.	.	.	.	.	.	.
76	RVA/Human-wt/ZAF/UFS-NGS-MRC-DPRU198/2013/G2P[4]	.	.	.	.	.	.	.	.	.	.	.	.	.	.	.	.	.	S	.	.	.	.	.	.	.	.	.	.	.	.	.	.	.	.	.	.	.	.	.	.	.	.	.	.	.	.	.	.
77	RVA/Human-wt/ZAF/UFS-NGS-MRC-DPRU200/2013/G2P[4]	.	.	.	.	.	.	.	.	.	.	.	.	.	.	.	.	A	.	.	.	.	.	.	.	.	.	.	.	.	.	.	.	.	.	.	.	.	.	.	.	.	.	.	.	.	.	.	.
78	RVA/Human-wt/ZAF/UFS-NGS-MRC-DPRU203/2013/G2P[4]	.	.	.	.	.	.	.	.	.	.	.	.	.	.	.	.	.	S	.	.	.	.	.	.	.	.	.	.	.	.	.	.	.	.	.	.	.	.	.	.	.	.	.	.	.	.	.	.
79	RVA/Human-wt/ZAF/UFS-NGS-MRC-DPRU975/2013/G2P[4]	.	.	.	.	.	.	.	.	.	.	.	.	.	.	.	.	.	S	.	.	.	.	.	.	.	.	.	.	.	.	.	.	.	.	.	.	.	.	.	.	.	.	.	.	.	.	.	.
80	RVA/Human-wt/ZAF/UFS-NGS-MRC-DPRU978/2013/G2P[4]	.	.	.	.	.	.	.	.	.	.	.	.	.	.	.	.	.	S	.	.	.	.	.	.	.	.	.	.	.	.	.	.	.	.	.	.	.	.	.	.	.	.	.	.	.	.	.	.
81	RVA/Human-wt/ZAF/UFS-NGS-MRC-DPRU986/2013/G2P[4]	.	.	.	.	.	.	.	.	.	.	.	.	.	.	.	.	.	S	.	.	.	.	.	.	.	.	.	.	.	.	.	.	.	.	.	.	.	.	.	.	.	.	.	.	.	.	.	.
82	RVA/Human-wt/ZAF/UFS-NGS-MRC-DPRU952/2014/G2P[4]	.	.	.	.	.	.	.	.	.	.	.	.	.	.	.	.	.	.	.	.	.	.	.	.	.	.	.	.	.	.	.	.	.	.	.	.	.	.	.	.	.	.	.	.	.	.	.	.
83	RVA/Human-wt/ZAF/UFS-NGS-NICD13335/2014/G2P[4]	.	.	.	.	.	.	.	.	.	.	.	.	.	.	.	.	A	.	.	.	.	.	.	.	.	.	.	.	.	.	.	.	.	.	.	.	.	.	.	.	.	.	.	.	.	.	.	.
84	RVA/Human-wt/ZAF/UFS-NGS-NICD10248/2013/G2P[4]	.	.	.	.	.	.	.	.	.	.	.	.	.	.	.	.	.	S	.	.	.	.	.	.	.	.	.	.	.	.	.	.	.	.	.	.	.	.	.	.	.	.	.	.	.	.	.	.
85	RVA/Human-wt/ZAF/UFS-NGS-NICD12041/2013/G2P[4]	.	.	.	.	.	.	.	.	.	.	.	.	.	.	.	.	.	S	.	.	.	.	.	.	.	.	.	.	.	.	.	.	.	.	.	.	.	.	.	.	.	.	.	.	.	.	.	.
86	RVA/Human-wt/ZAF/UFS-NGS-NICD12795/2014/G2P[4]	.	.	.	.	.	.	.	.	.	.	.	.	.	.	.	.	.	S	.	.	.	.	.	.	.	.	.	.	.	.	.	.	.	.	.	.	.	.	.	.	.	.	.	.	.	.	.	.
87	RVA/Human-wt/ZAF/UFS-NGS-NICD12832/2014/G2P[4]	.	.	.	.	.	.	.	.	.	.	.	.	.	.	.	.	.	S	.	.	.	.	.	.	.	.	.	.	.	.	.	.	.	.	.	.	.	.	.	.	.	.	.	.	.	.	.	.
88	RVA/Human-wt/ZAF/UFS-NGS-NICD12838/2014/G2P[4]	.	.	.	.	.	.	.	.	.	.	.	.	.	.	.	.	A	.	.	.	.	.	.	.	.	.	.	.	.	.	.	.	.	.	.	.	.	.	.	.	.	.	.	.	.	.	.	.
89	RVA/Human-wt/ZAF/UFS-NGS-NICD13081/2014/G2P[4]	.	.	.	.	.	.	.	.	.	.	.	.	.	.	.	.	A	.	.	.	.	.	.	.	.	.	.	.	.	.	.	.	.	.	.	.	.	.	.	.	.	.	.	.	.	.	.	.
90	RVA/Human-wt/ZAF/UFS-NGS-NICD13083/2014/G2P[4]	.	.	.	.	.	.	.	.	.	.	.	.	.	.	.	.	A	.	.	.	.	.	.	.	.	.	.	.	.	.	.	.	.	.	.	.	.	.	.	.	.	.	.	.	.	.	.	.
91	RVA/Human-wt/ZAF/UFS-NGS-NICD13333/2014/G2P[4]	.	.	.	.	.	.	.	.	.	.	.	.	.	.	.	.	A	.	.	.	.	.	.	.	.	.	.	.	.	.	.	.	.	.	.	.	.	.	.	.	.	.	.	.	.	.	.	.
92	RVA/Human-wt/ZAF/UFS-NGS-NICD13522/2014/G2P[4]	.	.	.	.	.	.	.	.	.	.	.	.	.	.	.	.	.	S	.	.	.	.	.	.	.	.	.	.	.	.	.	.	.	.	.	.	.	.	.	.	.	.	.	.	.	.	.	.
93	RVA/Human-wt/ZAF/UFS-NGS-NICD13791/2014/G2P[4]	.	.	.	.	.	.	.	.	.	.	.	.	.	.	.	.	.	S	.	.	.	.	.	.	.	.	.	.	.	.	.	.	.	.	.	.	.	.	.	.	.	.	.	.	.	.	.	.
94	RVA/Human-wt/ZAF/UFS-NGS-NICD13878/2014/G2P[4]	.	.	.	.	.	.	.	.	.	.	.	.	.	.	.	.	.	S	.	.	.	.	.	.	.	.	.	.	.	.	.	.	.	.	.	.	.	.	.	.	.	.	.	.	.	.	.	.
95	RVA/Human-wt/ZAF/UFS-NGS-NICD13907/2014/G2P[4]	.	.	.	.	.	.	.	.	.	.	.	.	.	.	.	.	.	S	.	.	.	.	.	.	.	.	.	.	.	.	.	.	.	.	.	.	.	.	.	.	.	.	.	.	.	.	.	.
96	RVA/Human-wt/ZAF/UFS-NGS-NICD14647/2015/G2P[4]	.	.	.	.	.	.	.	.	.	.	.	.	.	.	.	.	A	.	.	.	.	.	.	.	.	.	.	.	.	.	.	.	.	.	.	.	.	.	.	.	.	.	.	.	.	.	.	.
97	RVA/Human-wt/ZAF/UFS-NGS-NICD15070/2015/G2P[4]	.	.	.	.	.	.	.	.	.	.	.	.	.	.	.	.	.	S	.	.	.	.	.	.	.	.	.	.	.	.	.	.	.	.	.	.	.	.	.	.	.	.	.	.	.	.	.	.
98	RVA/Human-wt/ZAF/UFS-NGS-NICD15385/2015/G2P[4]	.	.	.	.	.	.	.	.	.	.	.	.	.	.	.	.	A	.	.	.	.	.	.	.	.	.	.	.	.	.	.	.	.	.	.	.	.	.	.	.	.	.	.	.	.	.	.	.
99	RVA/Human-wt/ZAF/UFS-NGS-NICD15034/2015/G2P[4]	.	.	.	.	.	.	.	.	.	.	.	.	.	.	.	.	A	.	.	.	.	.	.	.	.	.	.	.	.	.	.	.	.	.	.	.	.	.	.	.	.	.	.	.	.	.	.	.
100	RVA/Human-wt/ZAF/UFS-NGS-NICD16983/2016/G2P[4]	.	.	.	.	.	.	.	.	.	.	.	.	.	.	.	.	.	S	.	.	.	.	.	.	.	.	.	.	.	.	.	.	.	.	.	.	.	.	.	.	.	.	.	.	.	.	.	.
101	RVA/Human-wt/ZAF/UFS-NGS-NICD17155/2016/G2P[4]	.	.	.	.	.	.	.	.	.	.	.	.	.	.	.	.	.	S	.	.	.	.	.	.	.	.	.	.	.	.	.	.	.	.	.	.	.	.	.	.	.	.	.	.	.	.	.	.
102	RVA/Human-wt/ZAF/UFS-NGS-MRC-DPRU12323/2016/G2P[4]	.	.	.	.	.	.	.	.	.	.	.	.	.	.	.	.	.	S	.	.	.	.	.	.	.	.	.	.	.	.	.	.	.	.	.	.	.	.	.	.	.	.	.	.	.	.	.	.
103	RVA/Human-wt/ZAF/UFS-NGS-NICD18920/2017/G2P[4]	.	.	.	.	.	.	.	.	.	.	.	.	.	.	.	.	.	S	.	.	.	.	.	.	.	.	.	.	.	.	.	.	.	.	.	.	.	.	.	.	.	.	.	.	.	.	.	.
		751	752	753	754	755	756	757	758	759	760	761	762	763	764	765	766	767	768	769	770	771	772	773	774	775	776	777	778	779	780	781	782	783	784	785	786	787	788	789	790	791	792	793	794	795	796	797	798
1	RVA/Human-wt/ZAF/UFS-NGS-MRC-DPRU2123/2003/G2P[4]	T	T	S	Y	T	Y	M	L	S	D	E	V	Y	V	A	N	I	S	G	V	L	S	T	Y	F	K	I	Y	N	A	F	Y	K	E	Q	I	T	F	G	Q	S	R	M	F	I	P	H	V
2	RVA/Human-wt/ZAF/UFS-NGS-MRC-DPRU531/2003/G2P[4]	.	.	N	.	.	.	.	.	.	.	.	.	.	.	.	.	.	.	.	.	.	.	.	.	.	.	.	.	.	.	.	.	.	.	.	.	.	.	.	.	.	.	.	.	.	.	.	.
3	RVA/Human-wt/ZAF/UFS-NGS-MRC-DPRU580/2003/G2P[4]	.	.	N	.	.	.	.	.	.	.	.	.	.	.	.	.	.	.	.	.	.	.	.	.	.	.	.	.	.	.	.	.	.	.	.	.	.	.	.	.	.	.	.	.	.	.	.	.
4	RVA/Human-wt/ZAF/UFS-NGS-MRC-DPRU594/2003/G2P[4]	.	.	.	.	.	.	.	.	.	.	.	.	.	.	.	.	.	.	.	.	.	.	.	.	.	.	.	.	.	.	.	.	.	.	.	.	.	.	.	.	.	.	.	.	.	.	.	.
5	RVA/Human-wt/ZAF/UFS-NGS-MRC-DPRU603/2003/G2P[4]	.	.	.	.	.	.	.	.	.	.	.	.	.	.	.	.	.	.	.	.	.	.	.	.	.	.	.	.	.	.	.	.	.	.	.	.	.	.	.	.	.	.	.	.	.	.	.	.
6	RVA/Human-wtZAF/UFS-NGS-MRC-DPRU667/2003/G2P[4]	.	.	.	.	.	.	.	.	.	.	.	.	.	.	.	.	.	.	.	.	.	.	.	.	.	.	.	.	.	.	.	.	.	.	.	.	.	.	.	.	.	.	.	.	.	.	.	.
7	RVA/Human-wt/ZAF/MRC-DPRU618/2003/G2P[4]	.	.	N	.	.	.	.	.	.	.	.	.	.	.	.	.	.	.	.	.	.	.	.	.	.	.	.	.	.	.	.	.	.	.	.	.	.	.	.	.	.	.	.	.	.	.	.	.
8	RVA/Human-wt/ZAF/UFS-NGS-MRC-DPRU764/2006/G2P[4]	.	.	.	.	.	.	.	.	.	.	.	.	.	.	.	.	.	.	.	.	.	.	.	.	.	.	.	.	.	.	.	.	.	.	.	.	.	.	.	.	.	.	.	.	.	.	.	.
9	RVA/Human-wt/ZAF/UFS-NGS-NICD150/2007/G2P[4]	.	.	.	.	.	.	.	.	.	.	.	.	.	.	.	.	.	.	.	.	.	.	.	.	.	.	.	.	.	.	.	.	.	.	.	.	.	.	.	.	.	.	.	.	.	.	.	.
10	RVA/Human-wt/ZAF/UFS-NGS-NICD419/2007/G2P[4]	.	.	.	.	.	.	.	.	.	.	.	.	.	.	.	.	.	.	.	.	.	.	.	.	.	.	.	.	.	.	.	.	.	.	.	.	.	.	.	.	.	.	.	.	.	.	.	.
11	RVA/Human-wt/ZAF/UFS-NGS-NICD516/2007/G2P[4]	.	.	.	.	.	.	.	.	.	.	.	.	.	.	.	.	.	.	.	.	.	.	.	.	.	.	.	.	.	.	.	.	.	.	.	.	.	Y	.	.	.	.	.	.	.	.	.	.
12	RVA/Human-wt/ZAF/UFS-NGS-NICD582/2007/G2P[4]	.	.	.	.	.	.	.	.	.	.	.	.	.	.	.	.	.	.	.	.	.	.	.	.	.	.	.	.	.	.	.	.	.	.	.	.	.	.	.	.	.	.	.	.	.	.	.	.
13	RVA/Human-wt/ZAF/UFS-NGS-NICD626/2007/G2P[4]	.	.	.	.	.	.	.	.	.	.	.	.	.	.	.	.	.	.	.	.	.	.	.	.	.	.	.	.	.	.	.	.	.	.	.	.	.	.	.	.	.	.	.	.	.	.	.	.
14	RVA/Human-wt/ZAF/UFS-NGS-NICD673/2007/G2P[4]	.	.	.	.	.	.	.	.	.	.	.	.	.	.	.	.	.	.	.	.	.	.	.	.	.	.	.	.	.	.	.	.	.	.	.	.	.	.	.	.	.	.	.	.	.	.	.	.
15	RVA/Human-wt/ZAF/UFS-NGS-NICD759/2007/G2P[4]	.	.	.	.	.	.	.	.	.	.	.	.	.	.	.	.	.	.	.	.	.	.	.	.	.	.	.	.	.	.	.	.	.	.	.	.	.	.	.	.	.	.	.	.	.	.	.	.
16	RVA/Human-wt/ZAF/UFS-NGS-MRC-DPRU1271/2007/G2P[4]	.	.	.	.	.	.	.	.	.	.	.	.	.	.	.	.	.	.	.	.	.	.	.	.	.	.	.	.	.	.	.	.	.	.	.	.	.	.	.	.	.	.	.	.	.	.	.	.
17	RVA/Human-wt/ZAF/UFS-NGS-MRC-DPRU1285/2007/G2P[4]	.	.	.	.	.	.	.	.	.	.	.	.	.	.	.	.	.	.	.	.	.	.	.	.	.	.	.	.	.	.	.	.	.	.	.	.	.	.	.	.	.	.	.	.	.	.	.	.
18	RVA/Human-wt/ZAF/MRC-DPRU1362/2007/G2P[4]	.	.	.	.	.	.	.	.	.	.	.	.	.	.	.	.	.	.	.	.	.	.	.	.	.	.	.	.	.	.	.	.	.	.	.	.	.	.	.	.	.	.	.	.	.	.	.	.
19	RVA/Human-wt/ZAF/UFS-NGS-NICD1079/2008/G2P[4]	.	.	.	.	.	.	.	.	.	.	.	.	.	.	.	.	.	.	.	.	.	.	.	.	.	.	.	.	.	.	.	.	.	.	.	.	.	.	.	.	.	.	.	.	.	.	.	.
20	RVA/Human-wt/ZAF/UFS-NGS-NICD1112/2008/G2P[4]	.	.	.	.	.	.	.	.	.	.	.	.	.	.	.	.	.	.	.	.	.	.	.	.	.	.	.	.	.	.	.	.	.	.	.	.	.	.	.	.	.	.	.	.	.	.	.	.
21	RVA/Human-wt/ZAF/UFS-NGS-NICD1138/2008/G2P[4]	.	.	.	.	.	.	.	.	.	.	.	.	.	.	.	.	.	.	.	.	.	.	.	.	.	.	.	.	.	.	.	.	.	.	.	.	.	.	.	.	.	.	.	.	.	.	.	.
22	RVA/Human-wt/ZAF/UFS-NGS-NICD1165/2008/G2P[4]	.	.	.	.	.	.	.	.	.	.	.	.	.	.	.	.	.	.	.	.	.	.	.	.	.	.	.	.	.	.	.	.	.	.	.	.	.	.	.	.	.	.	.	.	.	.	.	.
23	RVA/Human-wt/ZAF/UFS-NGS-NICD1355/2008/G2P[4]	.	.	.	.	.	.	.	.	.	.	.	.	.	.	.	.	.	.	.	.	.	.	.	.	.	.	.	.	.	.	.	.	.	.	.	.	.	.	.	.	.	.	.	.	.	.	.	.
24	RVA/Human-wt/ZAF/UFS-NGS-MRC-DPRU985/2008/G2P[4]	.	.	.	.	.	.	.	.	.	.	.	.	.	.	.	.	.	.	.	.	.	.	.	.	.	.	.	.	.	.	.	.	.	.	.	.	.	.	.	.	.	.	.	.	.	.	.	.
25	RVA/Human-wt/ZAF/UFS-NGS-MRC-DPRU1036/2008/G2P[4]	.	.	.	.	.	.	.	.	.	.	.	.	.	.	.	.	.	.	.	.	.	.	.	.	.	.	.	.	.	.	.	.	.	.	.	.	.	.	.	.	.	.	.	.	.	.	.	.
26	RVA/Human-wt/ZAF/UFS-NGS-MRC-DPRU1040/2008/G2P[4]	.	.	.	.	.	.	.	.	.	.	.	.	.	.	.	.	.	.	.	.	.	.	.	.	.	.	.	.	.	.	.	.	.	.	.	.	.	.	.	.	.	.	.	.	.	.	.	.
27	RVA/Human-wt/ZAF/UFS-NGS-MRC-DPRU1041/2008/G2P[4]	.	.	N	.	.	.	.	.	.	.	.	.	.	.	.	.	V	.	.	.	.	.	.	.	.	.	.	.	.	.	.	.	.	.	.	.	.	.	.	.	.	.	.	.	.	.	.	I
28	RVA/Human-wt/ZAF/UFS-NGS-MRC-DPRU1058/2008/G2P[4]	.	.	.	.	.	.	.	.	.	.	.	.	.	.	.	.	.	.	.	.	.	.	.	.	.	.	.	.	.	.	.	.	.	.	.	.	.	.	.	.	.	.	.	.	.	.	.	I
29	RVA/Human-wt/ZAF/UFS-NGS-MRC-DPRU1901/2008/G2P[4]	.	.	.	.	.	.	.	.	.	.	.	.	.	.	.	.	.	.	.	.	.	.	.	.	.	.	.	.	.	.	.	.	.	.	.	.	.	.	.	.	.	.	.	.	.	.	.	.
30	RVA/Human-wt/ZAF/UFS-NGS-NICD1180/2008/G2P[4]	.	.	.	.	.	.	.	.	.	.	.	.	.	.	.	.	.	.	.	.	.	.	.	.	.	.	.	.	.	.	.	.	.	.	.	.	.	.	.	.	.	.	.	.	.	.	.	.
31	RVA/Human-wt/ZAF/UFS-NGS-NICD1122/2008/G2P[4]	.	.	.	.	.	.	.	.	.	.	.	.	.	.	.	.	.	.	.	.	.	.	.	.	.	.	.	.	.	.	.	.	.	.	.	.	.	.	.	.	.	.	.	.	.	.	.	.
32	RVA/Human-wt/ZAF/UFS-NGS-NICD3442/2009/G2P[4]	.	.	.	.	.	.	.	.	.	.	.	.	.	.	.	.	.	.	.	.	.	.	.	.	.	.	.	.	.	.	.	.	.	.	.	.	.	.	.	.	.	.	.	.	.	.	.	.
33	RVA/Human-wt/ZAF/UFS-NGS-NICD3446/2009/G2P[4]	.	.	.	.	.	.	.	.	.	.	.	.	.	.	.	.	.	.	.	.	.	.	.	.	.	.	.	.	.	.	.	.	.	.	.	.	.	.	.	.	.	.	.	.	.	.	.	.
34	RVA/Human-wt/ZAF/UFS-NGS-NICD3518/2009/G2P[4]	.	.	.	.	.	.	.	.	.	.	.	.	.	.	.	.	.	.	.	.	.	.	.	.	.	.	.	.	.	.	.	.	.	.	.	.	.	.	.	.	.	.	.	.	.	.	.	.
35	RVA/Human-wt/ZAF/UFS-NGS-NICD3532/2009/G2P[4]	.	.	.	.	.	.	.	.	.	.	.	.	.	.	.	.	.	.	.	.	.	.	.	.	.	.	.	.	.	.	.	.	.	.	.	.	.	.	.	.	.	.	.	.	.	.	.	.
36	RVA/Human-wt/ZAF/UFS-NGS-NICD3681/2009/G2P[4]	.	.	.	.	.	.	.	.	.	.	.	.	.	.	.	.	.	.	.	.	.	.	.	.	.	.	.	.	.	T	.	.	.	.	.	.	.	.	.	.	.	.	.	.	.	.	.	.
37	RVA/Human-wt/ZAF/UFS-NGS-NICD4012/2009/G2P[4]	.	.	.	.	.	.	.	.	.	.	.	.	.	.	.	.	.	.	.	.	.	.	.	.	.	.	.	.	.	.	.	.	.	.	.	.	.	.	.	.	.	.	.	.	.	.	.	.
38	RVA/Human-wt/ZAF/UFS-NGS-NICD4207/2009/G2P[4]	.	.	.	.	.	.	.	.	.	.	.	.	.	.	.	.	.	.	.	.	.	.	.	.	.	.	.	.	.	.	.	.	.	.	.	.	.	.	.	.	.	.	.	.	.	.	.	.
39	RVA/Human-wt/ZAF/3203WC/2009/G2P[4]	.	.	.	.	.	.	.	.	.	.	.	.	.	.	.	.	.	.	.	.	.	.	.	.	.	.	.	.	.	.	.	.	.	.	.	.	.	.	.	.	.	.	.	.	.	.	.	.
40	RVA/Human-wt/ZAF/MRC-DPRU1061/2009/G2P[4]	.	.	.	.	.	.	.	.	.	.	.	.	.	.	.	.	.	.	.	.	.	.	.	.	.	.	.	.	.	.	.	.	.	.	.	.	.	.	.	.	.	.	.	.	.	.	.	.
41	RVA/Human-wt/ZAF/UFS-NGS-MRC-DPRU1071/2009/G2P[4]	.	.	.	.	.	.	.	.	.	.	.	.	.	.	.	.	.	.	.	.	.	.	.	.	.	.	.	.	.	.	.	.	.	.	.	.	.	.	.	.	.	.	.	.	.	.	.	.
42	RVA/Human-wt/ZAF/UFS-NGS-MRC-DPRU1077/2009/G2P[4]	.	.	.	.	.	.	.	.	.	.	.	.	.	.	.	.	.	.	.	.	.	.	.	.	.	.	.	.	.	.	.	.	.	.	.	.	.	.	.	.	.	.	.	.	.	.	.	.
43	RVA/Human-wt/ZAF/UFS-NGS-MRC-DPRU1097/2009/G2P[4]	.	.	.	.	.	.	.	.	.	.	.	.	.	.	.	.	.	.	.	.	.	.	.	.	.	.	.	.	.	.	.	.	.	.	.	.	.	.	.	.	.	.	.	.	.	.	.	.
44	RVA/Human-wt/ZAF/UFS-NGS-MRC-DPRU2288/2009/G2P[4]	.	.	.	.	.	.	.	.	.	.	.	.	.	.	.	.	.	.	.	.	.	.	.	.	.	.	.	.	.	.	.	.	.	.	.	.	.	.	.	.	.	.	.	.	.	.	.	.
45	RVA/Human-wt/ZAF/UFS-NGS-MRC-DPRU2326/2009/G2P[4]	.	.	.	.	.	.	.	.	.	.	.	.	.	.	.	.	.	.	.	.	.	.	.	.	.	.	.	.	.	.	.	.	.	.	.	.	.	.	.	.	.	.	.	.	.	.	.	.
46	RVA/Human-wt/ZAF/UFS-NGS-NICD3354/2009/G2P[4]	.	.	.	.	.	.	.	.	.	.	.	.	.	.	.	.	V	.	.	.	.	.	.	.	.	.	.	.	.	.	.	.	.	.	H	.	.	.	.	.	.	.	.	.	.	.	.	I
47	RVA/Human-wt/ZAF/UFS-NGS-NICD5625/2010/G2P[4]	.	.	.	.	.	.	.	.	.	.	.	.	.	.	.	.	.	.	.	.	.	.	.	.	.	.	.	.	.	.	.	.	.	.	.	.	.	.	.	.	.	.	.	.	.	.	.	.
48	RVA/Human-wt/ZAF/UFS-NGS-NICD5884/2010/G2P[4]	.	.	.	.	.	.	.	.	.	.	.	.	.	.	.	.	.	.	.	.	.	.	.	.	.	.	.	.	.	.	.	.	.	.	.	.	.	.	.	.	.	.	.	.	.	.	.	.
49	RVA/Human-wt/ZAF/UFS-NGS-NICD6099/2010/G2P[4]	.	.	.	.	.	.	.	.	.	.	.	.	.	.	.	.	.	.	.	.	.	.	.	.	.	.	.	.	.	.	.	.	.	.	.	.	.	.	.	.	.	.	.	.	.	.	.	.
50	RVA/Human-wt/ZAF/UFS-NGS-NICD6150/2010/G2P[4]	.	.	.	.	.	.	.	.	.	.	.	.	.	.	.	.	.	.	.	.	.	.	.	.	.	.	.	.	.	.	.	.	.	.	.	.	.	.	.	.	.	.	.	.	.	.	.	.
51	RVA/Human-wt/ZAF/UFS-NGS-NICD6171/2010/G2P[4]	.	.	.	.	.	.	.	.	.	.	.	.	.	.	.	.	.	.	.	.	.	.	.	.	.	.	.	.	.	.	.	.	.	.	.	.	.	.	.	.	.	.	.	.	.	.	.	.
52	RVA/Human-wt/ZAF/UFS-NGS-NICD6388/2010/G2P[4]	.	.	.	.	.	.	.	.	.	.	.	.	.	.	.	.	.	.	.	.	.	.	.	.	.	.	.	.	.	.	.	.	.	.	.	.	.	.	.	.	.	.	.	.	.	.	.	.
53	RVA/Human-wt/ZAF/UFS-NGS-MRC-DPRU1473/2010/G2P[4]	.	.	.	.	.	.	.	.	.	.	.	.	.	.	.	.	.	.	.	.	.	.	.	.	.	.	.	.	.	.	.	.	.	.	.	.	.	.	.	.	.	.	.	.	.	.	.	.
54	RVA/Human-wt/ZAF/UFS-NGS-MRC-DPRU1507/2010/G2P[4]	.	.	.	.	.	.	.	.	.	.	.	.	.	.	.	.	.	.	.	.	.	.	.	.	.	.	.	.	.	.	.	.	.	.	.	.	.	.	.	.	.	.	.	.	.	.	.	.
55	RVA/Human-wt/ZAF/UFS-NGS-MRC-DPRU1510/2010/G2P[4]	.	.	.	.	.	.	.	.	.	.	.	.	.	.	.	.	.	.	.	.	.	.	.	.	.	.	.	.	.	.	.	.	.	.	.	.	.	.	.	.	.	.	.	.	.	.	.	.
56	RVA/Human-wt/ZAF/UFS-NGS-MRC-DPRU1520/2010/G2P[4]	.	.	.	.	.	.	.	.	.	.	.	.	.	.	.	.	.	.	.	.	.	.	.	.	.	R	.	.	.	.	.	.	.	.	.	.	.	.	.	.	.	.	.	.	.	.	.	.
57	RVA/Human-wt/ZAF/UFS-NGS-NICD8873/2012/G2P[4]	.	.	.	.	.	.	.	.	.	.	.	.	.	.	.	.	V	.	.	.	.	.	.	.	.	.	.	.	.	.	.	.	.	.	.	.	.	.	.	.	.	.	.	.	.	.	.	I
58	RVA/Human-wt/ZAF/UFS-NGS-NICD8940/2012/G2P[4]	.	.	.	.	.	.	.	.	.	.	.	.	.	.	.	.	V	.	.	.	.	.	.	.	.	.	.	.	.	.	.	.	.	.	.	.	.	.	.	.	.	.	.	.	.	.	.	I
59	RVA/Human-wt/ZAF/UFS-NGS-NICD9031/2012/G2P[4]	.	.	.	.	.	.	.	.	.	.	.	.	.	.	.	.	V	.	.	.	.	.	.	.	.	.	.	.	.	.	.	.	.	.	.	.	.	.	.	.	.	.	.	.	.	.	.	I
60	RVA/Human-wt/ZAF/UFS-NGS-NICD9045/2012/G2P[4]	.	.	.	.	.	.	.	.	.	.	.	.	.	.	.	.	V	.	.	.	.	.	.	.	.	.	.	.	.	.	.	.	.	.	.	.	.	.	.	.	.	.	.	.	.	.	.	I
61	RVA/Human-wt/ZAF/UFS-NGS-NICD9171/2012/G2P[4]	.	.	.	.	.	.	.	.	.	.	.	.	.	.	.	.	V	.	.	.	.	.	.	.	.	.	.	.	.	.	.	.	.	.	.	.	.	.	.	.	.	.	.	.	.	.	.	I
62	RVA/Human-wt/ZAF/UFS-NGS-NICD9329/2012/G2P[4]	.	.	.	.	.	.	.	.	.	.	.	.	.	.	.	.	V	.	.	.	.	.	.	.	.	.	.	.	.	.	.	.	.	.	.	.	.	.	.	.	.	.	.	.	.	.	.	I
63	RVA/Human-wt/ZAF/UFS-NGS-NICD9330/2012/G2P[4]	.	.	.	.	.	.	.	.	.	.	.	.	.	.	.	.	V	.	.	.	.	.	.	.	.	.	.	.	.	.	.	.	.	.	.	.	.	.	.	.	.	.	.	.	.	.	.	I
64	RVA/Human-wt/ZAF/UFS-NGS-NICD9335/2012/G2P[4]	.	.	.	.	.	.	.	.	.	.	.	.	.	.	.	.	V	.	.	.	.	.	.	.	.	.	.	.	.	.	.	.	.	.	.	.	.	.	.	.	.	.	.	.	.	.	.	I
65	RVA/Human-wt/ZAF/UFS-NGS-NICD9040/2012/G2P[4]	.	.	.	.	.	.	.	.	.	.	.	.	.	.	.	.	V	.	.	.	.	.	.	.	.	.	.	.	.	.	.	.	.	.	.	.	.	.	.	.	.	.	.	.	.	.	.	I
66	RVA/Human-wt/ZAF/UFS-NGS-NICD9554/2012/G2P[4]	.	.	.	.	.	.	.	.	.	.	.	.	.	.	.	.	V	.	.	.	.	.	.	.	.	.	.	.	.	.	.	.	.	.	.	.	.	.	.	.	.	.	.	.	.	.	.	I
67	RVA/Human-wt/ZAF/UFS-NGS-NICD9659/2012/G2P[4]	.	.	.	.	.	.	.	.	.	.	.	.	.	.	.	.	V	.	.	.	.	.	.	.	.	.	.	.	.	.	.	.	.	.	.	.	.	.	.	.	.	.	.	.	.	.	.	I
68	RVA/Human-wt/ZAF/MRC-DPRU81/2012/G2P[4]	.	.	.	.	.	.	.	.	.	.	.	.	.	.	.	.	.	.	.	.	.	.	.	.	.	.	.	.	.	.	.	.	.	.	.	.	.	.	.	.	.	.	.	.	.	.	.	.
69	RVA/Human-wt/ZAF/UFS-NGS-MRC-DPRU60/2013/G2P[4]	.	.	.	.	.	.	.	.	.	.	.	.	.	.	.	.	V	.	.	.	.	.	.	.	.	.	.	.	.	.	.	.	.	.	.	.	.	.	.	.	.	.	.	.	.	.	.	I
70	RVA/Human-wt/ZAF/UFS-NGS-MRC-DPRU68/2013/G2P[4]	.	.	.	.	.	.	.	.	.	.	.	.	.	.	.	.	V	.	.	.	.	.	.	.	.	.	.	.	.	.	.	.	.	.	.	.	.	.	.	.	.	.	.	.	.	.	.	I
71	RVA/Human-wt/ZAF/UFS-NGS-MRC-DPRU75/2013/G2P[4]	.	.	.	.	.	.	.	.	.	.	.	.	.	.	.	.	V	.	.	.	.	.	.	.	.	.	.	.	.	.	.	.	.	.	.	.	.	.	.	.	.	.	.	.	.	.	.	I
72	RVA/Human-wt/ZAF/UFS-NGS-MRC-DPRU81/2013/G2P[4]	.	.	.	.	.	.	.	.	.	.	.	.	.	.	.	.	V	.	.	.	.	.	.	.	.	.	.	.	.	.	.	.	.	.	.	.	.	.	.	.	.	.	.	.	.	.	.	I
73	RVA/Human-wt/ZAF/UFS-NGS-MRC-DPRU84/2013/G2P[4]	.	.	.	.	.	.	.	.	.	.	.	.	.	.	.	.	V	.	.	.	.	.	.	.	.	.	.	.	.	.	.	.	.	.	.	.	.	.	.	.	.	.	.	.	.	.	.	I
74	RVA/Human-wt/ZAF/UFS-NGS-MRC-DPRU182/2013/G2P[4]	.	.	.	.	.	.	.	.	.	.	.	.	.	.	.	.	.	.	.	.	.	.	.	.	.	.	.	.	.	.	.	.	.	.	.	.	.	.	.	.	.	.	.	.	.	.	.	.
75	RVA/Human-wt/ZAF/UFS-NGS-MRC-DPRU185/2013/G2P[4]	.	.	.	.	.	.	.	.	.	.	.	.	.	A	.	.	V	.	.	.	.	.	.	.	.	.	.	.	.	.	.	.	.	.	.	.	.	.	.	.	.	.	.	.	.	.	.	I
76	RVA/Human-wt/ZAF/UFS-NGS-MRC-DPRU198/2013/G2P[4]	.	.	.	.	.	.	.	.	.	.	.	.	.	.	.	.	V	.	.	.	.	.	.	.	.	.	.	.	.	.	.	.	.	.	.	.	.	.	.	.	.	.	.	.	.	.	.	I
77	RVA/Human-wt/ZAF/UFS-NGS-MRC-DPRU200/2013/G2P[4]	.	.	.	.	.	.	.	.	.	.	.	.	.	.	.	.	.	.	.	.	.	.	.	.	.	.	.	.	.	.	.	.	.	.	.	.	.	.	.	.	.	.	.	.	.	.	.	.
78	RVA/Human-wt/ZAF/UFS-NGS-MRC-DPRU203/2013/G2P[4]	.	.	.	.	.	.	.	.	.	.	.	.	.	.	.	.	V	.	.	.	.	.	.	.	.	.	.	.	.	.	.	.	.	.	.	.	.	.	.	.	.	.	.	.	.	.	.	I
79	RVA/Human-wt/ZAF/UFS-NGS-MRC-DPRU975/2013/G2P[4]	.	.	.	.	.	.	.	.	.	.	.	.	.	.	.	.	V	.	.	.	.	.	.	.	.	.	.	.	.	.	.	.	.	.	.	.	.	.	.	.	.	.	.	.	.	.	.	I
80	RVA/Human-wt/ZAF/UFS-NGS-MRC-DPRU978/2013/G2P[4]	.	.	.	.	.	.	.	.	.	.	.	.	.	.	.	.	V	.	.	.	.	.	.	.	.	.	.	.	.	.	.	.	.	.	.	.	.	.	.	.	.	.	.	.	.	.	.	I
81	RVA/Human-wt/ZAF/UFS-NGS-MRC-DPRU986/2013/G2P[4]	.	.	.	.	.	.	.	.	.	.	.	.	.	.	.	.	V	.	.	.	.	.	.	.	.	.	.	.	.	.	.	.	.	.	.	.	.	.	.	.	.	.	.	.	.	.	.	I
82	RVA/Human-wt/ZAF/UFS-NGS-MRC-DPRU952/2014/G2P[4]	.	.	.	.	.	.	.	.	.	.	.	.	.	.	.	.	.	.	.	.	.	.	.	.	.	.	.	.	.	.	.	.	.	.	.	.	.	.	.	.	.	.	.	.	.	.	.	.
83	RVA/Human-wt/ZAF/UFS-NGS-NICD13335/2014/G2P[4]	.	.	.	.	.	.	.	.	.	.	.	.	.	.	.	.	.	.	.	.	.	.	.	.	.	.	.	.	.	.	.	.	.	.	.	.	.	.	.	.	.	.	.	.	.	.	.	.
84	RVA/Human-wt/ZAF/UFS-NGS-NICD10248/2013/G2P[4]	.	.	.	.	.	.	.	.	.	.	.	.	.	.	.	.	V	.	.	.	.	.	.	.	.	.	.	.	.	.	.	.	.	.	.	.	.	.	.	.	.	.	.	.	.	.	.	I
85	RVA/Human-wt/ZAF/UFS-NGS-NICD12041/2013/G2P[4]	.	.	.	.	.	.	.	.	.	.	.	.	.	.	.	.	V	.	.	.	.	.	.	.	.	.	.	.	.	.	.	.	.	.	.	.	.	.	.	.	.	.	.	.	.	.	.	I
86	RVA/Human-wt/ZAF/UFS-NGS-NICD12795/2014/G2P[4]	.	.	.	.	.	.	.	.	.	.	.	.	.	.	.	.	V	.	.	.	.	.	.	.	.	.	.	.	.	.	.	.	.	.	.	.	.	.	.	.	.	.	.	.	.	.	.	I
87	RVA/Human-wt/ZAF/UFS-NGS-NICD12832/2014/G2P[4]	.	.	.	.	.	.	.	.	.	.	.	.	.	.	.	.	V	.	.	.	.	.	.	.	.	.	.	.	.	.	.	.	.	.	.	.	.	.	.	.	.	.	.	.	.	.	.	I
88	RVA/Human-wt/ZAF/UFS-NGS-NICD12838/2014/G2P[4]	.	.	.	.	.	.	.	.	.	.	.	.	.	.	.	.	.	.	.	.	.	.	.	.	.	.	.	.	.	.	.	.	.	.	.	.	.	.	.	.	.	.	.	.	.	.	.	.
89	RVA/Human-wt/ZAF/UFS-NGS-NICD13081/2014/G2P[4]	.	.	.	.	.	.	.	.	.	.	.	.	.	.	.	.	.	.	.	.	.	.	.	.	.	.	.	.	.	.	.	.	.	.	.	.	.	.	.	.	.	.	.	.	.	.	.	.
90	RVA/Human-wt/ZAF/UFS-NGS-NICD13083/2014/G2P[4]	.	.	.	.	.	.	.	.	.	.	.	.	.	.	.	.	.	.	.	.	.	.	.	.	.	.	.	.	.	.	.	.	.	.	.	.	.	.	.	.	.	.	.	.	.	.	.	.
91	RVA/Human-wt/ZAF/UFS-NGS-NICD13333/2014/G2P[4]	.	.	.	.	.	.	.	.	.	.	.	.	.	.	.	.	.	.	.	.	.	.	.	.	.	.	.	.	.	.	.	.	.	.	.	.	.	.	.	.	.	.	.	.	.	.	.	.
92	RVA/Human-wt/ZAF/UFS-NGS-NICD13522/2014/G2P[4]	.	.	.	.	.	.	.	.	.	.	.	.	.	.	.	.	V	.	.	.	.	.	.	.	.	.	.	.	.	.	.	.	.	.	.	.	.	.	.	.	.	.	.	.	.	.	.	I
93	RVA/Human-wt/ZAF/UFS-NGS-NICD13791/2014/G2P[4]	.	.	.	.	.	.	.	.	.	.	.	.	.	.	.	.	V	.	.	.	.	.	.	.	.	.	.	.	.	.	.	.	.	.	.	.	.	.	.	.	.	.	.	.	.	.	.	I
94	RVA/Human-wt/ZAF/UFS-NGS-NICD13878/2014/G2P[4]	.	.	.	.	.	.	.	.	.	.	.	.	.	.	.	.	V	.	.	.	.	.	.	.	.	.	.	.	.	.	.	.	.	.	.	.	.	.	.	.	.	.	.	.	.	.	.	I
95	RVA/Human-wt/ZAF/UFS-NGS-NICD13907/2014/G2P[4]	.	.	.	.	.	.	.	.	.	.	.	.	.	.	.	.	V	.	.	.	.	.	.	.	.	.	.	.	.	.	.	.	.	.	.	.	.	.	.	.	.	.	.	.	.	.	.	I
96	RVA/Human-wt/ZAF/UFS-NGS-NICD14647/2015/G2P[4]	.	.	.	.	.	.	.	.	.	.	.	.	.	.	.	.	.	.	.	.	.	.	.	.	.	.	.	.	.	.	.	.	.	.	.	.	.	.	.	.	.	.	.	.	.	.	.	.
97	RVA/Human-wt/ZAF/UFS-NGS-NICD15070/2015/G2P[4]	.	.	.	.	.	.	.	.	.	.	.	.	.	.	.	.	V	.	.	.	.	.	.	.	.	.	.	.	.	.	.	.	.	.	.	.	.	.	.	.	.	.	.	.	.	.	.	I
98	RVA/Human-wt/ZAF/UFS-NGS-NICD15385/2015/G2P[4]	.	.	.	.	.	.	.	.	.	.	.	.	.	.	.	.	.	.	.	.	.	.	.	.	.	.	.	.	.	.	.	.	.	.	.	.	.	.	.	.	.	.	.	.	.	.	.	.
99	RVA/Human-wt/ZAF/UFS-NGS-NICD15034/2015/G2P[4]	.	.	.	.	.	.	.	.	.	.	.	.	.	.	.	.	.	.	.	.	.	.	.	.	.	.	.	.	.	.	.	.	.	.	.	.	.	.	.	.	.	.	.	.	.	.	.	.
100	RVA/Human-wt/ZAF/UFS-NGS-NICD16983/2016/G2P[4]	.	.	.	.	.	.	.	.	.	.	.	.	.	.	.	.	V	.	.	.	.	.	.	.	.	.	.	.	.	.	.	.	.	.	.	.	.	.	.	.	.	.	.	.	.	.	.	I
101	RVA/Human-wt/ZAF/UFS-NGS-NICD17155/2016/G2P[4]	.	.	.	.	.	.	.	.	.	.	.	.	.	.	.	.	V	.	.	.	.	.	.	.	.	.	.	.	.	.	.	.	.	.	.	.	.	.	.	.	.	.	.	.	.	.	.	I
102	RVA/Human-wt/ZAF/UFS-NGS-MRC-DPRU12323/2016/G2P[4]	.	.	.	.	.	.	.	.	.	.	.	.	.	.	.	.	V	.	.	.	.	.	.	.	.	.	.	.	.	.	.	.	.	.	.	.	.	.	.	.	.	.	.	.	.	.	.	I
103	RVA/Human-wt/ZAF/UFS-NGS-NICD18920/2017/G2P[4]	.	.	.	.	.	.	.	.	.	.	.	.	.	.	.	.	V	.	.	.	.	.	.	.	.	.	.	.	.	.	.	.	.	.	.	.	.	.	.	.	.	.	.	.	.	.	.	I
[truncated: 202 more columns]

## Sheet: VP6
	Supplementary Excelspreadsheet 3: Comparative amino acid analysis between South African pre- and post-vaccine G2P[4] strains
		1	2	3	4	5	6	7	8	9	10	11	12	13	14	15	16	17	18	19	20	21	22	23	24	25	26	27	28	29	30	31	32	33	34	35	36	37	38	39	40	41	42	43	44	45	46	47	48
1	RVA/Human-wt/ZAF/UFS-NGS-MRC-DPRU2123/2003/G2P[4]	M	D	V	L	Y	S	L	S	K	T	L	K	D	A	R	D	K	I	V	E	G	T	L	Y	S	N	V	S	D	L	I	Q	Q	F	N	Q	M	I	I	T	M	N	G	N	E	F	Q	T
2	RVA/Human-wt/ZAF/UFS-NGS-MRC-DPRU531/2003/G2P[4]	.	.	.	.	.	.	.	.	.	.	.	.	.	.	.	.	.	.	.	.	.	.	.	.	.	.	.	.	.	.	.	.	.	.	.	.	.	.	.	.	.	.	.	.	.	.	.	.
3	RVA/Human-wt/ZAF/UFS-NGS-MRC-DPRU580/2003/G2P[4]	.	.	.	.	.	.	.	.	.	.	.	.	.	.	.	.	.	.	.	.	.	.	.	.	.	.	.	.	.	.	.	.	.	.	.	.	.	.	.	.	.	.	.	.	.	.	.	.
4	RVA/Human-wt/ZAF/UFS-NGS-MRC-DPRU594/2003/G2P[4]	.	.	.	.	.	.	.	.	.	.	.	.	.	.	.	.	.	.	.	.	.	.	.	.	.	.	.	.	.	.	.	.	.	.	.	.	.	.	.	.	.	.	.	.	.	.	.	.
5	RVA/Human-wt/ZAF/UFS-NGS-MRC-DPRU603/2003/G2P[4]	.	.	.	.	.	.	.	.	.	.	.	.	.	.	.	.	.	.	.	.	.	.	.	.	.	.	.	.	.	.	.	.	.	.	.	.	.	.	.	.	.	.	.	.	.	.	.	.
6	RVA/Human-wt/ZAF/UFS-NGS-MRC-DPRU667/2003/G2P[4]	.	.	.	.	.	.	.	.	.	.	.	.	.	.	.	.	.	.	.	.	.	.	.	.	.	.	.	.	.	.	.	.	.	.	.	.	.	.	.	.	.	.	.	.	.	.	.	.
7	RVA/Human-wt/ZAF/MRC-DPRU618/2003/G2P[4]	.	.	.	.	.	.	.	.	.	.	.	.	.	.	.	.	.	.	.	.	.	.	.	.	.	.	.	.	.	.	.	.	.	.	.	.	.	.	.	.	.	.	.	.	.	.	.	.
8	RVA/Human-wt/ZAF/UFS-NGS-MRC-DPRU764/2006/G2P[4]	.	.	.	.	.	.	.	.	.	.	.	.	.	.	.	.	.	.	.	.	.	.	.	.	.	.	.	.	.	.	.	.	.	.	.	.	.	.	.	.	.	.	.	.	.	.	.	.
9	RVA/Human-wt/ZAF/UFS-NGS-MRC-DPRU1271/2007/G2P[4]	.	.	.	.	.	.	.	.	.	.	.	.	.	.	.	.	.	.	.	.	.	.	.	.	.	.	.	.	.	.	.	.	.	.	.	.	.	.	.	.	.	.	.	.	.	.	.	.
10	RVA/Human-wt/ZAF/UFS-NGS-MRC-DPRU1285/2007/G2P[4]	.	.	.	.	.	.	.	.	.	.	.	.	.	.	.	.	.	.	.	.	.	.	.	.	.	.	.	.	.	.	.	.	.	.	.	.	.	.	.	.	.	.	.	.	.	.	.	.
11	RVA/Human-wt/ZAF/MRC-DPRU81/2007/G2P[4]	.	.	.	.	.	.	.	.	.	.	.	.	.	.	.	.	.	.	.	.	.	.	.	.	.	.	.	.	.	.	.	.	.	.	.	.	.	.	.	.	.	.	.	.	.	.	.	.
12	RVA/Human-wt/ZAF/UFS-NGS-NICD419/2007/G2P[4]	.	.	.	.	.	.	.	.	.	.	.	.	A	.	.	.	.	.	.	.	.	.	.	.	.	.	.	.	.	.	.	.	.	.	.	.	.	.	.	.	.	.	.	.	.	.	.	.
13	RVA/Human-wt/ZAF/UFS-NGS-NICD673/2007/G2P[4]	.	.	.	.	.	.	.	.	.	.	.	.	A	.	.	.	.	.	.	.	.	.	.	.	.	.	.	.	.	.	.	.	.	.	.	.	.	.	.	.	.	.	.	.	.	.	.	.
14	RVA/Human-wt/ZAF/UFS-NGS-NICD759/2007/G2P[4]	.	.	.	.	.	.	.	.	.	.	.	.	.	.	.	.	.	.	.	.	.	.	.	.	.	.	.	.	.	.	.	.	.	.	.	.	.	.	.	.	.	.	.	.	.	.	.	.
15	RVA/Human-wt/ZAF/UFS-NGS-NICD516/2007/G2P[4]	.	.	.	.	.	.	.	.	.	.	.	.	.	.	.	.	.	.	.	.	.	.	.	.	.	.	.	.	.	.	.	.	.	.	.	.	.	.	.	.	.	.	.	.	.	.	.	.
16	RVA/Human-wt/ZAF/UFS-NGS-NICD582/2007/G2P[4]	.	.	.	.	.	.	.	.	.	.	.	.	.	.	.	.	.	.	.	.	.	.	.	.	.	.	.	.	.	.	.	.	.	.	.	.	.	.	.	.	.	.	.	.	.	.	.	.
17	RVA/Human-wt/ZAF/UFS-NGS-NICD626/2007/G2P[4]	.	.	.	.	.	.	.	.	.	.	.	.	A	.	.	.	.	.	.	.	.	.	.	.	.	.	.	.	.	.	.	.	.	.	.	.	.	.	.	.	.	.	.	.	.	.	.	.
18	RVA/Human-wt/ZAF/UFS-NGS-NICD150/2007/G2P[4]	.	.	.	.	.	.	.	.	.	.	F	.	.	.	.	.	.	.	.	.	.	.	.	.	.	.	.	.	.	.	.	.	.	.	.	.	.	.	.	.	.	.	.	.	.	.	.	.
19	RVA/Human-wt/ZAF/UFS-NGS-MRC-DPRU1036/2008/G2P[4]	.	.	.	.	.	.	.	.	.	.	.	.	.	.	.	.	.	.	.	.	.	.	.	.	.	.	.	.	.	.	.	.	.	.	.	.	.	.	.	.	.	.	.	.	.	.	.	.
20	RVA/Human-wt/ZAF/UFS-NGS-MRC-DPRU1040/2008/G2P[4]	.	.	.	.	.	.	.	.	.	.	.	.	.	.	.	.	.	.	.	.	.	.	.	.	.	.	.	.	.	.	.	.	.	.	.	.	.	.	.	.	.	.	.	.	.	.	.	.
21	RVA/Human-wt/ZAF/UFS-NGS-MRC-DPRU1041/2008/G2P[4]	.	.	.	.	.	.	.	.	.	.	.	.	.	.	.	.	.	.	.	.	.	.	.	.	.	.	.	.	.	.	.	.	.	.	.	.	.	.	.	.	.	.	.	.	.	.	.	.
22	RVA/Human-wt/ZAF/UFS-NGS-MRC-DPRU1058/2008/G2P[4]	.	.	.	.	.	.	.	.	.	.	.	.	.	.	.	.	.	.	.	.	.	.	.	.	.	.	.	.	.	.	.	.	.	.	.	.	.	.	.	.	.	.	.	.	.	.	.	.
23	RVA/Human-wt/ZAF/UFS-NGS-MRC-DPRU1901/2008/G2P[4]	.	.	.	.	.	.	.	.	.	.	.	.	.	.	.	.	.	.	.	.	.	.	.	.	.	.	.	.	.	.	.	.	.	.	.	.	.	.	.	.	.	.	.	.	.	.	.	.
24	RVA/Human-wt/ZAF/UFS-NGS-MRC-DPRU985/2008/G2P[4]	.	.	.	.	.	.	.	.	.	.	.	.	.	.	.	.	.	.	.	.	.	.	.	.	.	.	.	.	.	.	.	.	.	.	.	.	.	.	.	.	.	.	.	.	.	.	.	.
25	RVA/Human-wt/ZAF/UFS-NGS-NICD1355/2008/G2P[4]	.	.	.	.	.	.	.	.	.	.	.	.	.	.	.	.	.	.	.	.	.	.	.	.	.	.	.	.	.	.	.	.	.	.	.	.	.	.	.	.	.	.	.	.	.	.	.	.
26	RVA/Human-wt/ZAF/UFS-NGS-NICD1079/2008/G2P[4]	.	.	.	.	.	.	.	.	.	.	.	.	A	.	.	.	.	.	.	.	.	.	.	.	.	.	.	.	.	.	.	.	.	.	.	.	.	.	.	.	.	.	.	.	.	.	.	.
27	RVA/Human-wt/ZAF/UFS-NGS-NICD1112/2008/G2P[4]	.	.	.	.	.	.	.	.	.	.	.	.	A	.	.	.	.	.	.	.	.	.	.	.	.	.	.	.	.	.	.	.	.	.	.	.	.	.	.	.	.	.	.	.	.	.	.	.
28	RVA/Human-wt/ZAF/UFS-NGS-NICD1122/2008/G2P[4]	.	.	.	.	.	.	.	.	.	.	.	.	.	.	.	.	.	.	.	.	.	.	.	.	.	.	.	.	.	.	.	.	.	.	.	.	.	.	.	.	.	.	.	.	.	.	.	.
29	RVA/Human-wt/ZAF/UFS-NGS-NICD1138/2008/G2P[4]	.	.	.	.	.	.	.	.	.	.	.	.	A	.	.	.	.	.	.	.	.	.	.	.	.	.	.	.	.	.	.	.	.	.	.	.	.	.	.	.	.	.	.	.	.	.	.	.
30	RVA/Human-wt/ZAF/UFS-NGS-NICD1165/2008/G2P[4]	.	.	.	.	.	.	.	.	.	.	.	.	.	.	.	.	.	.	.	.	.	.	.	.	.	.	.	.	.	.	.	.	.	.	.	.	.	.	.	.	.	.	.	.	.	.	.	.
31	RVA/Human-wt/ZAF/UFS-NGS-NICD1180/2008/G2P[4]	.	.	.	.	.	.	.	.	.	.	.	.	A	.	.	.	.	.	.	.	.	.	.	.	.	.	.	.	.	.	.	.	.	.	.	.	.	.	.	.	.	.	.	.	.	.	.	.
32	RVA/Human-wt/ZAF/3203WC/2009/G2P[4]	.	.	.	.	.	.	.	.	.	.	.	.	.	.	.	.	.	.	.	.	.	.	.	.	.	.	.	.	.	.	.	.	.	.	.	.	.	.	.	.	.	.	.	.	.	.	.	.
33	RVA/Human-wt/ZAF/MRC-DPRU1061/2009/G2P[4]	.	.	.	.	.	.	.	.	.	.	.	.	.	.	.	.	.	.	.	.	.	.	.	.	.	.	.	.	.	.	.	.	.	.	.	.	.	.	.	.	.	.	.	.	.	.	.	.
34	RVA/Human-wt/ZAF/UFS-NGS-MRC-DPRU1071/2009/G2P[4]	.	.	.	.	.	.	.	.	.	.	.	.	.	.	.	.	.	.	.	.	.	.	.	.	.	.	.	.	.	.	.	.	.	.	.	.	.	.	.	.	.	.	.	.	.	.	.	.
35	RVA/Human-wt/ZAF/UFS-NGS-MRC-DPRU1077/2009/G2P[4]	.	.	.	.	.	.	.	.	.	.	.	.	.	.	.	.	.	.	.	.	.	.	.	.	.	.	.	.	.	.	.	.	.	.	.	.	.	.	.	.	.	.	.	.	.	.	.	.
36	RVA/Human-wt/ZAF/UFS-NGS-MRC-DPRU1097/2009/G2P[4]	.	.	.	.	.	.	.	.	.	.	.	.	.	.	.	.	.	.	.	.	.	.	.	.	.	.	.	.	.	.	.	.	.	.	.	.	.	.	.	.	.	.	.	.	.	.	.	.
37	RVA/Human-wt/ZAF/UFS-NGS-MRC-DPRU2288/2009/G2P[4]	.	.	.	.	.	.	.	.	.	.	.	.	.	.	.	.	.	.	.	.	.	.	.	.	.	.	.	.	.	.	.	.	.	.	.	.	.	.	.	.	.	.	.	.	.	.	.	.
38	RVA/Human-wt/ZAF/UFS-NGS-MRC-DPRU2326/2009/G2P[4]	.	.	.	.	.	.	.	.	.	.	.	.	.	.	.	.	.	.	.	.	.	.	.	.	.	.	.	.	.	.	.	.	.	.	.	.	.	.	.	.	.	.	.	.	.	.	.	.
39	RVA/Human-wt/ZAF/UFS-NGS-NICD3354/2009/G2P[4]	.	.	.	.	.	.	.	.	.	.	.	.	.	.	.	.	.	.	.	.	.	.	.	.	.	.	.	.	.	.	.	.	.	.	.	.	.	.	.	.	.	.	.	.	.	.	.	.
40	RVA/Human-wt/ZAF/UFS-NGS-NICD3442/2009/G2P[4]	.	.	.	.	.	.	.	.	.	.	.	.	.	.	.	.	.	.	.	.	.	.	.	.	.	.	.	.	.	.	.	.	.	.	.	.	.	.	.	.	.	.	.	.	.	.	.	.
41	RVA/Human-wt/ZAF/UFS-NGS-NICD3446/2009/G2P[4]	.	.	.	.	.	.	.	.	.	.	.	.	A	.	.	.	.	.	.	.	.	.	.	.	.	.	.	.	.	.	.	.	.	.	.	.	.	.	.	.	.	.	.	.	.	.	.	.
42	RVA/Human-wt/ZAF/UFS-NGS-NICD3518/2009/G2P[4]	.	.	.	.	.	.	.	.	.	.	.	.	.	.	.	.	.	.	.	.	.	.	.	.	.	.	.	.	.	.	.	.	.	.	.	.	.	.	.	.	.	.	.	.	.	.	.	.
43	RVA/Human-wt/ZAF/UFS-NGS-NICD3532/2009/G2P[4]	.	.	.	.	.	.	.	.	.	.	.	.	.	.	.	.	.	.	.	.	.	.	.	.	.	.	.	.	.	.	.	.	.	.	.	.	.	.	.	.	.	.	.	.	.	.	.	.
44	RVA/Human-wt/ZAF/UFS-NGS-NICD3681/2009/G2P[4]	.	.	.	.	.	.	.	.	.	.	.	.	A	.	.	.	.	.	.	.	.	.	.	.	.	.	.	.	.	.	.	.	.	.	.	.	.	.	.	.	.	.	.	.	.	.	.	.
45	RVA/Human-wt/ZAF/UFS-NGS-NICD4012/2009/G2P[4]	.	.	.	.	.	.	.	.	.	.	.	.	A	.	.	.	.	.	.	.	.	.	.	.	.	.	.	.	.	.	.	.	.	.	.	.	.	.	.	.	.	.	.	.	.	.	.	.
46	RVA/Human-wt/ZAF/UFS-NGS-NICD4207/2009/G2P[4]	.	.	.	.	.	.	.	.	.	.	.	.	.	.	.	.	.	.	.	.	.	.	.	.	.	.	.	.	.	.	.	.	.	.	.	.	.	.	.	.	.	.	.	.	.	.	.	.
47	RVA/Human-wt/ZAF/UFS-NGS-MRC-DPRU1473/2010/G2P[4]	.	.	.	.	.	.	.	.	.	.	.	.	.	.	.	.	.	.	.	.	.	.	.	.	.	.	.	.	.	.	.	.	.	.	.	.	.	.	.	.	.	.	.	.	.	.	.	.
48	RVA/Human-wt/ZAF/UFS-NGS-MRC-DPRU1507/2010/G2P[4]	.	.	.	.	.	.	.	.	.	.	.	.	.	.	.	.	.	.	.	.	.	.	.	.	.	.	.	.	.	.	.	.	.	.	.	.	.	.	.	.	.	.	.	.	.	.	.	.
49	RVA/Human-wt/ZAF/UFS-NGS-MRC-DPRU1510/2010/G2P[4]	.	.	.	.	.	.	.	.	.	.	.	.	.	.	.	.	.	.	.	.	.	.	.	.	.	.	.	.	.	.	.	.	.	.	.	.	.	.	.	.	.	.	.	.	.	.	.	.
50	RVA/Human-wt/ZAF/UFS-NGS-MRC-DPRU1520/2010/G2P[4]	.	.	.	.	.	.	.	.	.	.	.	.	.	.	.	.	.	.	.	.	.	.	.	.	.	.	.	.	.	.	.	.	.	.	.	.	.	.	.	.	.	.	.	.	.	.	.	.
51	RVA/Human-wt/ZAF/UFS-NGS-NICD5625/2010/G2P[4]	.	.	.	.	.	.	.	.	.	.	.	.	.	.	.	.	.	.	.	.	.	.	.	.	.	.	.	.	.	.	.	.	.	.	.	.	.	.	.	.	.	.	.	.	.	.	.	.
52	RVA/Human-wt/ZAF/UFS-NGS-NICD5884/2010/G2P[4]	.	.	.	.	.	.	.	.	.	.	.	.	.	.	.	.	.	.	.	.	.	.	.	.	.	.	.	.	.	.	.	.	.	.	.	.	.	.	.	.	.	.	.	.	.	.	.	.
53	RVA/Human-wt/ZAF/UFS-NGS-NICD6099/2010/G2P[4]	.	.	.	.	.	.	.	.	.	.	.	.	A	.	.	.	.	.	.	.	.	.	.	.	.	.	.	.	.	.	.	.	.	.	.	.	.	.	.	.	.	.	.	.	.	.	.	.
54	RVA/Human-wt/ZAF/UFS-NGS-NICD6150/2010/G2P[4]	.	.	.	.	.	.	.	.	.	.	.	.	A	.	.	.	.	.	.	.	.	.	.	.	.	.	.	.	.	.	.	.	.	.	.	.	.	.	.	.	.	.	.	.	.	.	.	.
55	RVA/Human-wt/ZAF/UFS-NGS-NICD6171/2010/G2P[4]	.	.	.	.	.	.	.	.	.	.	.	.	A	.	.	.	.	.	.	.	.	.	.	.	.	.	.	.	.	.	.	.	.	.	.	.	.	.	.	.	.	.	.	.	.	.	.	.
56	RVA/Human-wt/ZAF/UFS-NGS-NICD6388/2010/G2P[4]	.	.	.	.	.	.	.	.	.	.	.	.	A	.	.	.	.	.	.	.	.	.	.	.	.	.	.	.	.	.	.	.	.	.	.	.	.	.	.	.	.	.	.	.	.	.	.	.
57	RVA/Human-wt/ZAF/UFS-NGS-NICD8873/2012/G2P[4]	.	.	.	.	.	.	.	.	.	.	.	.	.	.	.	.	.	.	.	.	.	.	.	.	.	.	.	.	.	.	.	.	.	.	.	.	.	.	.	.	.	.	.	.	.	.	.	.
58	RVA/Human-wt/ZAF/UFS-NGS-NICD8940/2012/G2P[4]	.	.	.	.	.	.	.	.	.	.	.	.	A	.	.	.	.	.	.	.	.	.	.	.	.	.	.	.	.	.	.	.	.	.	.	.	.	.	.	.	.	.	.	.	.	.	.	.
59	RVA/Human-wt/ZAF/UFS-NGS-NICD9031/2012/G2P[4]	.	.	.	.	.	.	.	.	.	.	.	.	A	.	.	.	.	.	.	.	.	.	.	.	.	.	.	.	.	.	.	.	.	.	.	.	.	.	.	.	.	.	.	.	.	.	.	.
60	RVA/Human-wt/ZAF/UFS-NGS-NICD9040/2012/G2P[4]	.	.	.	.	.	.	.	.	.	.	.	.	A	.	.	.	.	.	.	.	.	.	.	.	.	.	.	.	.	.	.	.	.	.	.	.	.	.	.	.	.	.	.	.	.	.	.	.
61	RVA/Human-wt/ZAF/UFS-NGS-NICD9045/2012/G2P[4]	.	.	.	.	.	.	.	.	.	.	.	.	A	.	.	.	.	.	.	.	.	.	.	.	.	.	.	.	.	.	.	.	.	.	.	.	.	.	.	.	.	.	.	.	.	.	.	.
62	RVA/Human-wt/ZAF/UFS-NGS-NICD9171/2012/G2P[4]	.	.	.	.	.	.	.	.	.	.	.	.	A	.	.	.	.	.	.	.	.	.	.	.	.	.	.	.	.	.	.	.	.	.	.	.	.	.	.	.	.	.	.	.	.	.	.	.
63	RVA/Human-wt/ZAF/UFS-NGS-NICD9329/2012/G2P[4]	.	.	.	.	.	.	.	.	.	.	.	.	A	.	.	.	.	.	.	.	.	.	.	.	.	.	.	.	.	.	.	.	.	.	.	.	.	.	.	.	.	.	.	.	.	.	.	.
64	RVA/Human-wt/ZAF/UFS-NGS-NICD9330/2012/G2P[4]	.	.	.	.	.	.	.	.	.	.	.	.	.	.	.	.	.	.	.	.	.	.	.	.	.	.	.	.	.	.	.	.	.	.	.	.	.	.	.	.	.	.	.	.	.	.	.	.
65	RVA/Human-wt/ZAF/UFS-NGS-NICD9335/2012/G2P[4]	.	.	.	.	.	.	.	.	.	.	.	.	A	.	.	.	.	.	.	.	.	.	.	.	.	.	.	.	.	.	.	.	.	.	.	.	.	.	.	.	.	.	.	.	.	.	.	.
66	RVA/Human-wt/ZAF/UFS-NGS-NICD9554/2012/G2P[4]	.	.	.	.	.	.	.	.	.	.	.	.	A	.	.	.	.	.	.	.	.	.	.	.	.	.	.	.	.	.	.	.	.	.	.	.	.	.	.	.	.	.	.	.	.	.	.	.
67	RVA/Human-wt/ZAF/UFS-NGS-NICD9659/2012/G2P[4]	.	.	.	.	.	.	.	.	.	.	.	.	A	.	.	.	.	.	.	.	.	.	.	.	.	.	.	.	.	.	.	.	.	.	.	.	.	.	.	.	.	.	.	.	.	.	.	.
68	RVA/Human-wt/ZAF/MRC-DPRU82/2012/G2P[4]	.	.	.	.	.	.	.	.	.	.	.	.	.	.	.	.	.	.	.	.	.	.	.	.	.	.	.	.	.	.	.	.	.	.	.	.	.	.	.	.	.	.	.	.	.	.	.	.
69	RVA/Human-wt/ZAF/UFS-NGS-MRC-DPRU182/2013/G2P[4]	.	.	.	.	.	.	.	.	.	.	.	.	.	.	.	.	.	.	.	.	.	.	.	.	.	.	.	.	.	.	.	.	.	.	.	.	.	.	.	.	.	.	.	.	.	.	.	.
70	RVA/Human-wt/ZAF/UFS-NGS-MRC-DPRU185/2013/G2P[4]	.	.	.	.	.	.	.	.	.	.	.	.	.	.	.	.	.	.	.	.	.	.	.	.	.	.	.	.	.	.	.	.	.	.	.	.	.	.	.	.	.	.	.	.	.	.	.	.
71	RVA/Human-wt/ZAF/UFS-NGS-MRC-DPRU198/2013/G2P[4]	.	.	.	.	.	.	.	.	.	.	.	.	.	.	.	.	.	.	.	.	.	.	.	.	.	.	.	.	.	.	.	.	.	.	.	.	.	.	.	.	.	.	.	.	.	.	.	.
72	RVA/Human-wt/ZAF/UFS-NGS-MRC-DPRU200/2013/G2P[4]	.	.	.	.	.	.	.	.	.	.	.	.	.	.	.	.	.	.	.	.	.	.	.	.	.	.	.	.	.	.	.	.	.	.	.	.	.	.	.	.	.	.	.	.	.	.	.	.
73	RVA/Human-wt/ZAF/UFS-NGS-MRC-DPRU203/2013/G2P[4]	.	.	.	.	.	.	.	.	.	.	.	.	.	.	.	.	.	.	.	.	.	.	.	.	.	.	.	.	.	.	.	.	.	.	.	.	.	.	.	.	.	.	.	.	.	.	.	.
74	RVA/Human-wt/ZAF/UFS-NGS-MRC-DPRU60/2013/G2P[4]	.	.	.	.	.	.	.	.	.	.	.	.	.	.	.	.	.	.	.	.	.	.	.	.	.	.	.	.	.	.	.	.	.	.	.	.	.	.	.	.	.	.	.	.	.	.	.	.
75	RVA/Human-wt/ZAF/UFS-NGS-MRC-DPRU68/2013/G2P[4]	.	.	.	.	.	.	.	.	.	.	.	.	.	.	.	.	.	.	.	.	.	.	.	.	.	.	.	.	.	.	.	.	.	.	.	.	.	.	.	.	.	.	.	.	.	.	.	.
76	RVA/Human-wt/ZAF/UFS-NGS-MRC-DPRU75/2013/G2P[4]	.	.	.	.	.	.	.	.	.	.	.	.	.	.	.	.	.	.	.	.	.	.	.	.	.	.	.	.	.	.	.	.	.	.	.	.	.	.	.	.	.	.	.	.	.	.	.	.
77	RVA/Human-wt/ZAF/UFS-NGS-MRC-DPRU81/2013/G2P[4]	.	.	.	.	.	.	.	.	.	.	.	.	.	.	.	.	.	.	.	.	.	.	.	.	.	.	.	.	.	.	.	.	.	.	.	.	.	.	.	.	.	.	.	.	.	.	.	.
78	RVA/Human-wt/ZAF/UFS-NGS-MRC-DPRU84/2013/G2P[4]	.	.	.	.	.	.	.	.	.	.	.	.	.	.	.	.	.	.	.	.	.	.	.	.	.	.	.	.	.	.	.	.	.	.	.	.	.	.	.	.	.	.	.	.	.	.	.	.
79	RVA/Human-wt/ZAF/UFS-NGS-MRC-DPRU975/2013/G2P[4]	.	.	.	.	.	.	.	.	.	.	.	.	.	.	.	.	.	.	.	.	.	.	.	.	.	.	.	.	.	.	.	.	.	.	.	.	.	.	.	.	.	.	.	.	.	.	.	.
80	RVA/Human-wt/ZAF/UFS-NGS-MRC-DPRU978/2013/G2P[4]	.	.	.	.	.	.	.	.	.	.	.	.	.	.	.	.	.	.	.	.	.	.	.	.	.	.	.	.	.	.	.	.	.	.	.	.	.	.	.	.	.	.	.	.	.	.	.	.
81	RVA/Human-wt/ZAF/UFS-NGS-MRC-DPRU986/2013/G2P[4]	.	.	.	.	.	.	.	.	.	.	.	.	.	.	.	.	.	.	.	.	.	.	.	.	.	.	.	.	.	.	.	.	.	.	.	.	.	.	.	.	.	.	.	.	.	.	.	.
82	RVA/Human-wt/ZAF/UFS-NGS-NICD10248/2013/G2P[4]	.	.	.	.	.	.	.	.	.	.	.	.	A	.	.	.	.	.	.	.	.	.	.	.	.	.	.	.	.	.	.	.	.	.	.	.	.	.	.	.	.	.	.	.	.	.	.	.
83	RVA/Human-wt/ZAF/UFS-NGS-NICD12041/2013/G2P[4]	.	.	.	.	.	.	.	.	.	.	.	.	A	.	.	.	.	.	.	.	.	.	.	.	.	.	.	.	.	.	.	.	.	.	.	.	.	.	.	.	.	.	.	.	.	.	.	.
84	RVA/Human-wt/ZAF/UFS-NGS-MRC-DPRU952/2014/G2P[4]	.	.	.	.	.	.	.	.	.	.	.	.	.	.	.	.	.	.	.	.	.	.	.	.	.	.	.	.	.	.	.	.	.	.	.	.	.	.	.	.	.	.	.	.	.	.	.	.
85	RVA/Human-wt/ZAF/UFS-NGS-NICD12795/2014/G2P[4]	.	.	.	.	.	.	.	.	.	.	.	.	A	.	.	.	.	.	.	.	.	.	.	.	.	.	.	.	.	.	.	.	.	.	.	.	.	.	.	.	.	.	.	.	.	.	.	.
86	RVA/Human-wt/ZAF/UFS-NGS-NICD12832/2014/G2P[4]	.	.	.	.	.	.	.	.	.	.	.	.	A	.	.	.	.	.	.	.	.	.	.	.	.	.	.	.	.	.	.	.	.	.	.	.	.	.	.	.	I	.	.	.	.	.	.	.
87	RVA/Human-wt/ZAF/UFS-NGS-NICD12838/2014/G2P[4]	.	.	.	.	.	.	.	.	.	.	.	.	A	.	.	.	.	.	.	.	.	.	.	.	.	.	.	.	.	.	.	.	.	.	.	.	.	.	.	.	.	.	.	.	.	.	.	.
88	RVA/Human-wt/ZAF/UFS-NGS-NICD13081/2014/G2P[4]	.	.	.	.	.	.	.	.	.	.	.	.	.	.	.	.	.	.	.	.	.	.	.	.	.	.	.	.	.	.	.	.	.	.	.	.	.	.	.	.	.	.	.	.	.	.	.	.
89	RVA/Human-wt/ZAF/UFS-NGS-NICD13083/2014/G2P[4]	.	.	.	.	.	.	.	.	.	.	.	.	.	.	.	.	.	.	.	.	.	.	.	.	.	.	.	.	.	.	.	.	.	.	.	.	.	.	.	.	.	.	.	.	.	.	.	.
90	RVA/Human-wt/ZAF/UFS-NGS-NICD13333/2014/G2P[4]	.	.	.	.	.	.	.	.	.	.	.	.	A	.	.	.	.	.	.	.	.	.	.	.	.	.	.	.	.	.	.	.	.	.	.	.	.	.	.	.	.	.	.	.	.	.	.	.
91	RVA/Human-wt/ZAF/UFS-NGS-NICD13335/2014/G2P[4]	.	.	.	.	.	.	.	.	.	.	.	.	.	.	.	.	.	.	.	.	.	.	.	.	.	.	.	.	.	.	.	.	.	.	.	.	.	.	.	.	.	.	.	.	.	.	.	.
92	RVA/Human-wt/ZAF/UFS-NGS-NICD13522/2014/G2P[4]	.	.	.	.	.	.	.	.	.	.	.	.	A	.	.	.	.	.	.	.	.	.	.	.	.	.	.	.	.	.	.	.	.	.	.	.	.	.	.	.	.	.	.	.	.	.	.	.
93	RVA/Human-wt/ZAF/UFS-NGS-NICD13791/2014/G2P[4]	.	.	.	.	.	.	.	.	.	.	.	.	A	.	.	.	.	.	.	.	.	.	.	.	.	.	.	.	.	.	.	.	.	.	.	.	.	.	.	.	.	.	.	.	.	.	.	.
94	RVA/Human-wt/ZAF/UFS-NGS-NICD13878/2014/G2P[4]	.	.	.	.	.	.	.	.	.	.	.	.	A	.	.	.	.	.	.	.	.	.	.	.	.	.	.	.	.	.	.	.	.	.	.	.	.	.	.	.	.	.	.	.	.	.	.	.
95	RVA/Human-wt/ZAF/UFS-NGS-NICD13907/2014/G2P[4]	.	.	.	.	.	.	.	.	.	.	.	.	.	.	.	.	.	.	.	.	.	.	.	.	.	.	.	.	.	.	.	.	.	.	.	.	.	.	.	.	.	.	.	.	.	.	.	.
96	RVA/Human-wt/ZAF/UFS-NGS-NICD14647/2015/G2P[4]	.	.	.	.	.	.	.	.	.	.	.	.	A	.	.	.	.	.	.	.	.	.	.	.	.	.	.	.	.	.	.	.	.	.	.	.	.	.	.	.	.	.	.	.	.	.	.	.
97	RVA/Human-wt/ZAF/UFS-NGS-NICD15034/2015/G2P[4]	.	.	.	.	.	.	.	.	.	.	.	.	A	.	.	.	.	.	.	.	.	.	.	.	.	.	.	.	.	.	.	.	.	.	.	.	.	.	.	.	.	.	.	.	.	.	.	.
98	RVA/Human-wt/ZAF/UFS-NGS-NICD15070/2015/G2P[4]	.	.	.	.	.	.	.	.	.	.	.	.	A	.	.	.	.	.	.	.	.	.	.	.	.	.	.	.	.	.	.	.	.	.	.	.	.	.	.	.	.	.	.	.	.	.	.	.
99	RVA/Human-wt/ZAF/UFS-NGS-NICD15385/2015/G2P[4]	.	.	.	.	.	.	.	.	.	.	.	.	A	.	.	.	.	.	.	.	.	.	.	.	.	.	.	.	.	.	.	.	.	.	.	.	.	.	.	.	.	.	.	.	.	.	.	.
100	RVA/Human-wt/ZAF/UFS-NGS-NICD16983/2016/G2P[4]	.	.	.	.	.	.	.	.	.	.	.	.	.	.	.	.	.	.	.	.	.	.	.	.	.	.	.	.	.	.	.	.	.	.	.	.	.	.	.	.	.	.	.	.	.	.	.	.
101	RVA/Human-wt/ZAF/UFS-NGS-NICD17155/2016/G2P[4]	.	.	.	.	.	.	.	.	.	.	.	.	A	.	.	.	.	.	.	.	.	.	.	.	.	.	.	.	.	.	.	.	.	.	.	.	.	.	.	.	.	.	.	.	.	.	.	.
102	RVA/Human-wt/ZAF/UFS-NGS-MRC-DPRU12323/2016/G2P[4]	.	.	.	.	.	.	.	.	.	.	.	.	.	.	.	.	.	.	.	.	.	.	.	.	.	.	.	.	.	.	.	.	.	.	.	.	.	.	.	.	.	.	.	.	.	.	.	.
103	RVA/Human-wt/ZAF/UFS-NGS-NICD18920/2017/G2P[4]	.	.	.	.	.	.	.	.	.	.	.	.	A	.	.	.	.	.	.	.	.	.	.	.	.	.	.	.	.	.	.	.	.	.	.	.	.	.	.	.	.	.	.	.	.	.	.	.
		251	252	253	254	255	256	257	258	259	260	261	262	263	264	265	266	267	268	269	270	271	272	273	274	275	276	277	278	279	280	281	282	283	284	285	286	287	288	289	290	291	292	293	294	295	296	297	298
1	RVA/Human-wt/ZAF/UFS-NGS-MRC-DPRU2123/2003/G2P[4]	P	V	I	L	R	P	N	N	V	E	V	E	F	L	L	N	G	Q	I	I	N	T	Y	Q	A	R	F	G	T	I	V	A	R	N	F	D	T	I	R	L	S	F	Q	L	M	R	P	P
2	RVA/Human-wt/ZAF/UFS-NGS-MRC-DPRU531/2003/G2P[4]	.	.	.	.	.	.	.	.	.	.	.	.	.	.	.	.	.	.	.	.	.	.	.	.	.	.	.	.	.	.	.	.	.	.	.	.	.	.	.	.	L	.	.	.	.	.	.	.
3	RVA/Human-wt/ZAF/UFS-NGS-MRC-DPRU580/2003/G2P[4]	.	.	.	.	.	.	.	.	.	.	.	.	.	.	.	.	.	.	.	.	.	.	.	.	.	.	.	.	.	.	.	.	.	.	.	.	.	.	.	.	L	.	.	.	.	.	.	.
4	RVA/Human-wt/ZAF/UFS-NGS-MRC-DPRU594/2003/G2P[4]	.	.	.	.	.	.	.	.	.	.	.	.	.	.	.	.	.	.	.	.	.	.	.	.	.	.	.	.	.	.	.	.	.	.	.	.	.	.	.	.	.	.	.	.	.	.	.	.
5	RVA/Human-wt/ZAF/UFS-NGS-MRC-DPRU603/2003/G2P[4]	.	.	.	.	.	.	.	.	.	.	.	.	.	.	.	.	.	.	.	.	.	.	.	.	.	.	.	.	.	.	.	.	.	.	.	.	.	.	.	.	.	.	.	.	.	.	.	.
6	RVA/Human-wt/ZAF/UFS-NGS-MRC-DPRU667/2003/G2P[4]	.	.	.	.	.	.	.	.	.	.	.	.	.	.	.	.	.	.	.	.	.	.	.	.	.	.	.	.	.	.	.	.	.	.	.	.	.	.	.	.	.	.	.	.	.	.	.	.
7	RVA/Human-wt/ZAF/MRC-DPRU618/2003/G2P[4]	.	.	.	.	.	.	.	.	.	.	.	.	.	.	.	.	.	.	.	.	.	.	.	.	.	.	.	.	.	.	.	.	.	.	.	.	.	.	.	.	L	.	.	.	.	.	.	Q
8	RVA/Human-wt/ZAF/UFS-NGS-MRC-DPRU764/2006/G2P[4]	.	.	.	.	.	.	.	.	.	.	.	.	.	.	.	.	.	.	.	.	.	.	.	.	.	.	.	.	.	.	.	.	.	.	.	.	.	.	.	.	.	.	.	.	.	.	.	.
9	RVA/Human-wt/ZAF/UFS-NGS-MRC-DPRU1271/2007/G2P[4]	.	.	.	.	.	.	.	.	.	.	.	.	.	.	.	.	.	.	.	.	.	.	.	.	.	.	.	.	.	.	.	.	.	.	.	.	.	.	.	.	.	.	.	.	.	.	.	.
10	RVA/Human-wt/ZAF/UFS-NGS-MRC-DPRU1285/2007/G2P[4]	.	.	.	.	.	.	.	.	.	.	.	.	.	.	.	.	.	.	.	.	.	.	.	.	.	.	.	.	.	.	.	.	.	.	.	.	.	.	.	.	.	.	.	.	.	.	.	.
11	RVA/Human-wt/ZAF/MRC-DPRU81/2007/G2P[4]	.	.	.	.	.	.	.	.	.	.	.	.	.	.	.	.	.	.	.	.	.	.	.	.	.	.	.	.	.	.	.	.	.	.	.	.	.	.	.	.	.	.	.	.	.	.	.	.
12	RVA/Human-wt/ZAF/UFS-NGS-NICD419/2007/G2P[4]	.	.	.	.	.	.	.	.	.	.	.	.	.	.	.	.	.	.	.	.	.	.	.	.	.	.	.	.	.	.	.	.	.	.	.	.	.	.	.	.	.	.	.	.	.	.	.	.
13	RVA/Human-wt/ZAF/UFS-NGS-NICD673/2007/G2P[4]	.	.	.	.	.	.	.	.	.	.	.	.	.	.	.	.	.	.	.	.	.	.	.	.	.	.	.	.	.	.	.	.	.	.	.	.	.	.	.	.	.	.	.	.	.	.	.	.
14	RVA/Human-wt/ZAF/UFS-NGS-NICD759/2007/G2P[4]	.	.	.	.	.	.	.	.	.	.	.	.	.	.	.	.	.	.	.	.	.	.	.	.	.	.	.	.	.	.	.	.	.	.	.	.	.	.	.	.	.	.	.	.	.	.	.	.
15	RVA/Human-wt/ZAF/UFS-NGS-NICD516/2007/G2P[4]	.	.	.	.	.	.	.	.	.	.	.	.	.	.	.	.	.	.	.	.	.	.	.	.	.	.	.	.	.	.	.	.	.	.	.	.	.	.	.	.	.	.	.	.	.	.	.	.
16	RVA/Human-wt/ZAF/UFS-NGS-NICD582/2007/G2P[4]	.	.	.	.	.	.	.	.	.	.	.	.	.	.	.	.	.	.	.	.	.	.	.	.	.	.	.	.	.	.	.	.	.	.	.	.	.	.	.	.	.	.	.	.	.	.	.	.
17	RVA/Human-wt/ZAF/UFS-NGS-NICD626/2007/G2P[4]	.	.	.	.	.	.	.	.	.	.	.	.	.	.	.	.	.	.	.	.	.	.	.	.	.	.	.	.	.	.	.	.	.	.	.	.	.	.	.	.	.	.	.	.	.	.	.	.
18	RVA/Human-wt/ZAF/UFS-NGS-NICD150/2007/G2P[4]	.	.	.	.	.	.	.	.	.	.	.	.	.	.	.	.	.	.	.	.	.	.	.	.	.	.	.	.	.	.	.	.	.	.	.	.	.	.	.	.	.	.	.	.	.	.	.	.
19	RVA/Human-wt/ZAF/UFS-NGS-MRC-DPRU1036/2008/G2P[4]	.	.	.	.	.	.	.	.	.	.	.	.	.	.	.	.	.	.	.	.	.	.	.	.	.	.	.	.	.	.	.	.	.	.	.	.	.	.	.	.	.	.	.	.	.	.	.	.
20	RVA/Human-wt/ZAF/UFS-NGS-MRC-DPRU1040/2008/G2P[4]	.	.	.	.	.	.	.	.	.	.	.	.	.	.	.	.	.	.	.	.	.	.	.	.	.	.	.	.	.	.	.	.	.	.	.	.	.	.	.	.	.	.	.	.	.	.	.	.
21	RVA/Human-wt/ZAF/UFS-NGS-MRC-DPRU1041/2008/G2P[4]	.	.	.	.	.	.	.	.	.	.	.	.	.	.	.	.	.	.	.	.	.	.	.	.	.	.	.	.	.	.	I	.	.	.	.	.	.	.	.	.	.	.	.	.	.	.	.	.
22	RVA/Human-wt/ZAF/UFS-NGS-MRC-DPRU1058/2008/G2P[4]	.	.	.	.	.	.	.	.	.	.	.	.	.	.	.	.	.	.	.	.	.	.	.	.	.	.	.	.	.	.	.	.	.	.	.	.	.	.	.	.	.	.	.	.	.	.	.	.
23	RVA/Human-wt/ZAF/UFS-NGS-MRC-DPRU1901/2008/G2P[4]	.	.	.	.	.	.	.	.	.	.	.	.	.	.	.	.	.	.	.	.	.	.	.	.	.	.	.	.	.	.	.	.	.	.	.	.	.	.	.	.	.	.	.	.	.	.	.	.
24	RVA/Human-wt/ZAF/UFS-NGS-MRC-DPRU985/2008/G2P[4]	.	.	.	.	.	.	.	.	.	.	.	.	.	.	.	.	.	.	.	.	.	.	.	.	.	.	.	.	.	.	.	.	.	.	.	.	.	.	.	.	.	.	.	.	.	.	.	.
25	RVA/Human-wt/ZAF/UFS-NGS-NICD1355/2008/G2P[4]	.	.	.	.	.	.	.	.	.	.	.	.	.	.	.	.	.	.	.	.	.	.	.	.	.	.	.	.	.	.	.	.	.	.	.	.	.	.	.	.	.	.	.	.	.	.	.	.
26	RVA/Human-wt/ZAF/UFS-NGS-NICD1079/2008/G2P[4]	.	.	.	.	.	.	.	.	.	.	.	.	.	.	.	.	.	.	.	.	.	.	.	.	.	.	.	.	.	.	.	.	.	.	.	.	.	.	.	.	.	.	.	.	.	.	.	.
27	RVA/Human-wt/ZAF/UFS-NGS-NICD1112/2008/G2P[4]	.	.	.	.	.	.	.	.	.	.	.	.	.	.	.	.	.	.	.	.	.	.	.	.	.	.	.	.	.	.	.	.	.	.	.	.	.	.	.	.	.	.	.	.	.	.	.	.
28	RVA/Human-wt/ZAF/UFS-NGS-NICD1122/2008/G2P[4]	.	.	.	.	.	.	.	.	.	.	.	.	.	.	.	.	.	.	.	.	.	.	.	.	.	.	.	.	.	.	.	.	.	.	.	.	.	.	.	.	.	.	.	.	.	.	.	.
29	RVA/Human-wt/ZAF/UFS-NGS-NICD1138/2008/G2P[4]	.	.	.	.	.	.	.	.	.	.	.	.	.	.	.	.	.	.	.	.	.	.	.	.	.	.	.	.	.	.	.	.	.	.	.	.	.	.	.	.	.	.	.	.	.	.	.	.
30	RVA/Human-wt/ZAF/UFS-NGS-NICD1165/2008/G2P[4]	.	.	.	.	.	.	.	.	.	.	.	.	.	.	.	.	.	.	.	.	.	.	.	.	.	.	.	.	.	.	.	.	.	.	.	.	.	.	.	.	.	.	.	.	.	.	.	.
31	RVA/Human-wt/ZAF/UFS-NGS-NICD1180/2008/G2P[4]	.	.	.	.	.	.	.	.	.	.	.	.	.	.	.	.	.	.	.	.	.	.	.	.	.	.	.	.	.	.	.	.	.	.	.	.	.	.	.	.	.	.	.	.	.	.	.	.
32	RVA/Human-wt/ZAF/3203WC/2009/G2P[4]	.	.	.	.	.	.	.	.	.	.	.	.	.	.	.	.	.	.	.	.	.	.	.	.	.	.	.	.	.	.	.	.	.	.	.	.	.	.	.	.	.	.	.	.	.	.	.	.
33	RVA/Human-wt/ZAF/MRC-DPRU1061/2009/G2P[4]	.	.	.	.	.	.	.	.	.	.	.	.	.	.	.	.	.	.	.	.	.	.	.	.	.	.	.	.	.	.	.	.	.	.	.	.	.	.	.	.	.	.	.	.	.	.	.	.
34	RVA/Human-wt/ZAF/UFS-NGS-MRC-DPRU1071/2009/G2P[4]	.	.	.	.	.	.	.	.	.	.	.	.	.	.	.	.	.	.	.	.	.	.	.	.	.	.	.	.	.	.	.	.	.	.	.	.	.	.	.	.	.	.	.	.	.	.	.	.
35	RVA/Human-wt/ZAF/UFS-NGS-MRC-DPRU1077/2009/G2P[4]	.	.	.	.	.	.	.	.	.	.	.	.	.	.	.	.	.	.	.	.	.	.	.	.	.	.	.	.	.	.	.	.	.	.	.	.	.	.	.	.	.	.	.	.	.	.	.	.
36	RVA/Human-wt/ZAF/UFS-NGS-MRC-DPRU1097/2009/G2P[4]	.	.	.	.	.	.	.	.	.	.	.	.	.	.	.	.	.	.	.	.	.	.	.	.	.	.	.	.	.	.	.	.	.	.	.	.	.	.	.	.	.	.	.	.	.	.	.	.
37	RVA/Human-wt/ZAF/UFS-NGS-MRC-DPRU2288/2009/G2P[4]	.	.	.	.	.	.	.	.	.	.	.	.	.	.	.	.	.	.	.	.	.	.	.	.	.	.	.	.	.	.	.	.	.	.	.	.	.	.	.	.	.	.	.	.	.	.	.	.
38	RVA/Human-wt/ZAF/UFS-NGS-MRC-DPRU2326/2009/G2P[4]	.	.	.	.	.	.	.	.	.	.	.	.	.	.	.	.	.	.	.	.	.	.	.	.	.	.	.	.	.	.	.	.	.	.	.	.	.	.	.	.	.	.	.	.	.	.	.	.
39	RVA/Human-wt/ZAF/UFS-NGS-NICD3354/2009/G2P[4]	.	.	.	.	.	.	.	.	.	.	.	.	.	.	.	.	.	.	.	.	.	.	.	.	.	.	.	.	.	.	.	.	.	.	.	.	.	.	.	.	.	.	.	.	.	.	.	.
40	RVA/Human-wt/ZAF/UFS-NGS-NICD3442/2009/G2P[4]	.	.	.	.	.	.	.	.	.	.	.	.	.	.	.	.	.	.	.	.	.	.	.	.	.	.	.	.	.	.	.	.	.	.	.	.	.	.	.	.	.	.	.	.	.	.	.	.
41	RVA/Human-wt/ZAF/UFS-NGS-NICD3446/2009/G2P[4]	.	.	.	.	.	.	.	.	.	.	.	.	.	.	.	.	.	.	.	.	.	.	.	.	.	.	.	.	.	.	.	.	.	.	.	.	.	.	.	.	.	.	.	.	.	.	.	.
42	RVA/Human-wt/ZAF/UFS-NGS-NICD3518/2009/G2P[4]	.	.	.	.	.	.	.	.	.	.	.	.	.	.	.	.	.	.	.	.	.	.	.	.	.	.	.	.	.	.	.	.	.	.	.	.	.	.	.	.	.	.	.	.	.	.	.	.
43	RVA/Human-wt/ZAF/UFS-NGS-NICD3532/2009/G2P[4]	.	.	.	.	.	.	.	.	.	.	.	.	.	.	.	.	.	.	.	.	.	.	.	.	.	.	.	.	.	.	.	.	.	.	.	.	.	.	.	.	.	.	.	.	.	.	.	.
44	RVA/Human-wt/ZAF/UFS-NGS-NICD3681/2009/G2P[4]	.	.	.	.	.	.	.	.	.	.	.	.	.	.	.	.	.	.	.	.	.	.	.	.	.	.	.	.	.	.	.	.	.	.	.	.	.	.	.	.	.	.	.	.	.	.	.	.
45	RVA/Human-wt/ZAF/UFS-NGS-NICD4012/2009/G2P[4]	.	.	.	.	.	.	.	.	.	.	.	.	.	.	.	.	.	.	.	.	.	.	.	.	.	.	.	.	.	.	.	.	.	.	.	.	.	.	.	.	.	.	.	.	.	.	.	.
46	RVA/Human-wt/ZAF/UFS-NGS-NICD4207/2009/G2P[4]	.	.	.	.	.	.	.	.	.	.	.	.	.	.	.	.	.	.	.	.	.	.	.	.	.	.	.	.	.	.	.	.	.	.	.	.	.	.	.	.	.	.	.	.	.	.	.	.
47	RVA/Human-wt/ZAF/UFS-NGS-MRC-DPRU1473/2010/G2P[4]	.	.	.	.	.	.	.	.	.	.	.	.	.	.	.	.	.	.	.	.	.	.	.	.	.	.	.	.	.	.	.	.	.	.	.	.	.	.	.	.	.	.	.	.	.	.	.	.
48	RVA/Human-wt/ZAF/UFS-NGS-MRC-DPRU1507/2010/G2P[4]	.	.	.	.	.	.	.	.	.	.	.	.	.	.	.	.	.	.	.	.	.	.	.	.	.	.	.	.	.	.	.	.	.	.	.	.	.	.	.	.	.	.	.	.	.	.	.	.
49	RVA/Human-wt/ZAF/UFS-NGS-MRC-DPRU1510/2010/G2P[4]	.	.	.	.	.	.	.	.	.	.	.	.	.	.	.	.	.	.	.	.	.	.	.	.	.	.	.	.	.	.	.	.	.	.	.	.	.	.	.	.	.	.	.	.	.	.	.	.
50	RVA/Human-wt/ZAF/UFS-NGS-MRC-DPRU1520/2010/G2P[4]	.	.	.	.	.	.	.	.	.	.	.	.	.	.	.	.	.	.	.	.	.	.	.	.	.	.	.	.	.	.	.	.	.	.	.	.	.	.	.	.	.	.	.	.	.	.	.	.
51	RVA/Human-wt/ZAF/UFS-NGS-NICD5625/2010/G2P[4]	.	.	.	.	.	.	.	.	.	.	.	.	.	.	.	.	.	.	.	.	.	.	.	.	.	.	.	.	.	.	.	.	.	.	.	.	.	.	.	.	.	.	.	.	.	.	.	.
52	RVA/Human-wt/ZAF/UFS-NGS-NICD5884/2010/G2P[4]	.	.	.	.	.	.	.	.	.	.	.	.	.	.	.	.	.	.	.	.	.	.	.	.	.	.	.	.	.	.	.	.	.	.	.	.	.	.	.	.	.	.	.	.	.	.	.	.
53	RVA/Human-wt/ZAF/UFS-NGS-NICD6099/2010/G2P[4]	.	.	.	.	.	.	.	.	.	.	.	.	.	.	.	.	.	.	.	.	.	.	.	.	.	.	.	.	.	.	.	.	.	.	.	.	.	.	.	.	.	.	.	.	.	.	.	.
54	RVA/Human-wt/ZAF/UFS-NGS-NICD6150/2010/G2P[4]	.	.	.	.	.	.	.	.	.	.	.	.	.	.	.	.	.	.	.	.	.	.	.	.	.	.	.	.	.	.	.	.	.	.	.	.	.	.	.	.	.	.	.	.	.	.	.	.
55	RVA/Human-wt/ZAF/UFS-NGS-NICD6171/2010/G2P[4]	.	.	.	.	.	.	.	.	.	.	.	.	.	.	.	.	.	.	.	.	.	.	.	.	.	.	.	.	.	.	.	.	.	.	.	.	.	.	.	.	.	.	.	.	.	.	.	.
56	RVA/Human-wt/ZAF/UFS-NGS-NICD6388/2010/G2P[4]	.	.	.	.	.	.	.	.	.	.	.	.	.	.	.	.	.	.	.	.	.	.	.	.	.	.	.	.	.	.	.	.	.	.	.	.	.	.	.	.	.	.	.	.	.	.	.	.
57	RVA/Human-wt/ZAF/UFS-NGS-NICD8873/2012/G2P[4]	.	.	.	.	.	.	.	.	.	.	.	.	.	.	.	.	.	.	.	.	.	.	.	.	.	.	.	.	.	.	I	.	.	.	.	.	.	.	.	.	.	.	.	.	.	.	.	.
58	RVA/Human-wt/ZAF/UFS-NGS-NICD8940/2012/G2P[4]	.	.	.	.	.	.	.	.	.	.	.	.	.	.	.	.	.	.	.	.	.	.	.	.	.	.	.	.	.	.	I	.	.	.	.	.	.	.	.	.	.	.	.	.	.	.	.	.
59	RVA/Human-wt/ZAF/UFS-NGS-NICD9031/2012/G2P[4]	.	.	.	.	.	.	.	.	.	.	.	.	.	.	.	.	.	.	.	.	.	.	.	.	.	.	.	.	.	.	I	.	.	.	.	.	.	.	.	.	.	.	.	.	.	.	.	.
60	RVA/Human-wt/ZAF/UFS-NGS-NICD9040/2012/G2P[4]	.	.	.	.	.	.	.	.	.	.	.	.	.	.	.	.	.	.	.	.	.	.	.	.	.	.	.	.	.	.	I	.	.	.	.	.	.	.	.	.	.	.	.	.	.	.	.	.
61	RVA/Human-wt/ZAF/UFS-NGS-NICD9045/2012/G2P[4]	.	.	.	.	.	.	.	.	.	.	.	.	.	.	.	.	.	.	.	.	.	.	.	.	.	.	.	.	.	.	I	.	.	.	.	.	.	.	.	.	.	.	.	.	.	.	.	.
62	RVA/Human-wt/ZAF/UFS-NGS-NICD9171/2012/G2P[4]	.	.	.	.	.	.	.	.	.	.	.	.	.	.	.	.	.	.	.	.	.	.	.	.	.	.	.	.	.	.	I	.	.	.	.	.	.	.	.	.	.	.	.	.	.	.	.	.
63	RVA/Human-wt/ZAF/UFS-NGS-NICD9329/2012/G2P[4]	.	.	.	.	.	.	.	.	.	.	.	.	.	.	.	.	.	.	.	.	.	.	.	.	.	.	.	.	.	.	I	.	.	.	.	.	.	.	.	.	.	.	.	.	.	.	.	.
64	RVA/Human-wt/ZAF/UFS-NGS-NICD9330/2012/G2P[4]	.	.	.	.	.	.	.	.	.	.	.	.	.	.	.	.	.	.	.	.	.	.	.	.	.	.	.	.	.	.	I	.	.	.	.	.	.	.	.	.	.	.	.	.	.	.	.	.
65	RVA/Human-wt/ZAF/UFS-NGS-NICD9335/2012/G2P[4]	.	.	.	.	.	.	.	.	.	.	.	.	.	.	.	.	.	.	.	.	.	.	.	.	.	.	.	.	.	.	I	.	.	.	.	.	.	.	.	.	.	.	.	.	.	.	.	.
66	RVA/Human-wt/ZAF/UFS-NGS-NICD9554/2012/G2P[4]	.	.	.	.	.	.	.	.	.	.	.	.	.	.	.	.	.	.	.	.	.	.	.	.	.	.	.	.	.	.	I	.	.	.	.	.	.	.	.	.	.	.	.	.	.	.	.	.
67	RVA/Human-wt/ZAF/UFS-NGS-NICD9659/2012/G2P[4]	.	.	.	.	.	.	.	.	.	.	.	.	.	.	.	.	.	.	.	.	.	.	.	.	.	.	.	.	.	.	I	.	.	.	.	.	.	.	.	.	.	.	.	.	.	.	.	.
68	RVA/Human-wt/ZAF/MRC-DPRU82/2012/G2P[4]	.	.	.	.	.	.	.	.	.	.	.	.	.	.	.	.	.	.	.	.	.	.	.	.	.	.	.	.	.	.	.	.	.	.	.	.	.	.	.	.	.	.	.	.	.	.	.	.
69	RVA/Human-wt/ZAF/UFS-NGS-MRC-DPRU182/2013/G2P[4]	.	.	.	.	.	.	.	.	.	.	.	.	.	.	.	.	.	.	.	.	.	.	.	.	.	.	.	.	.	.	.	.	.	.	.	.	.	.	.	.	.	.	.	.	.	.	.	.
70	RVA/Human-wt/ZAF/UFS-NGS-MRC-DPRU185/2013/G2P[4]	.	.	.	.	.	.	.	.	.	.	.	.	.	.	.	.	.	.	.	.	.	.	.	.	.	.	.	.	.	.	I	.	.	.	.	.	.	.	.	.	.	.	.	.	.	.	.	.
71	RVA/Human-wt/ZAF/UFS-NGS-MRC-DPRU198/2013/G2P[4]	.	.	.	.	.	.	.	.	.	.	.	.	.	.	.	.	.	.	.	.	.	.	.	.	.	.	.	.	.	.	I	.	.	.	.	.	.	.	.	.	.	.	.	.	.	.	.	.
72	RVA/Human-wt/ZAF/UFS-NGS-MRC-DPRU200/2013/G2P[4]	.	.	.	.	.	.	.	.	.	.	.	.	.	.	.	.	.	.	.	.	.	.	.	.	.	.	.	.	.	.	.	.	.	.	.	.	.	.	.	.	.	.	.	.	.	.	.	.
73	RVA/Human-wt/ZAF/UFS-NGS-MRC-DPRU203/2013/G2P[4]	.	.	.	.	.	.	.	.	.	.	.	.	.	.	.	.	.	.	.	.	.	.	.	.	.	.	.	.	.	.	I	.	.	.	.	.	.	.	.	.	.	.	.	.	.	.	.	.
74	RVA/Human-wt/ZAF/UFS-NGS-MRC-DPRU60/2013/G2P[4]	.	.	.	.	.	.	.	.	.	.	.	.	.	.	.	.	.	.	.	.	.	.	.	.	.	.	.	.	.	.	I	.	.	.	.	.	.	.	.	.	.	.	.	.	.	.	.	.
75	RVA/Human-wt/ZAF/UFS-NGS-MRC-DPRU68/2013/G2P[4]	.	.	.	.	.	.	.	.	.	.	.	.	.	.	.	.	.	.	.	.	.	.	.	.	.	.	.	.	.	.	I	.	.	.	.	.	.	.	.	.	.	.	.	.	.	.	.	.
76	RVA/Human-wt/ZAF/UFS-NGS-MRC-DPRU75/2013/G2P[4]	.	.	.	.	.	.	.	.	.	.	.	.	.	.	.	.	.	.	.	.	.	.	.	.	.	.	.	.	.	.	I	.	.	.	.	.	.	.	.	.	.	.	.	.	.	.	.	.
77	RVA/Human-wt/ZAF/UFS-NGS-MRC-DPRU81/2013/G2P[4]	.	.	.	.	.	.	.	.	.	.	.	.	.	.	.	.	.	.	.	.	.	.	.	.	.	.	.	.	.	.	I	.	.	.	.	.	.	.	.	.	.	.	.	.	.	.	.	.
78	RVA/Human-wt/ZAF/UFS-NGS-MRC-DPRU84/2013/G2P[4]	.	.	.	.	.	.	.	.	.	.	.	.	.	.	.	.	.	.	.	.	.	.	.	.	.	.	.	.	.	.	I	.	.	.	.	.	.	.	.	.	.	.	.	.	.	.	.	.
79	RVA/Human-wt/ZAF/UFS-NGS-MRC-DPRU975/2013/G2P[4]	.	.	.	.	.	.	.	.	.	.	.	.	.	.	.	.	.	.	.	.	.	.	.	.	.	.	.	.	.	.	I	.	.	.	.	.	.	.	.	.	.	.	.	.	.	.	.	.
80	RVA/Human-wt/ZAF/UFS-NGS-MRC-DPRU978/2013/G2P[4]	.	.	.	.	.	.	.	.	.	.	.	.	.	.	.	.	.	.	.	.	.	.	.	.	.	.	.	.	.	.	I	.	.	.	.	.	.	.	.	.	.	.	.	.	.	.	.	.
81	RVA/Human-wt/ZAF/UFS-NGS-MRC-DPRU986/2013/G2P[4]	.	.	.	.	.	.	.	.	.	.	.	.	.	.	.	.	.	.	.	.	.	.	.	.	.	.	.	.	.	.	I	.	.	.	.	.	.	.	.	.	.	.	.	.	.	.	.	.
82	RVA/Human-wt/ZAF/UFS-NGS-NICD10248/2013/G2P[4]	.	.	.	.	.	.	.	.	.	.	.	.	.	.	.	.	.	.	.	.	.	.	.	.	.	.	.	.	.	.	I	.	.	.	.	.	.	.	.	.	.	.	.	.	.	.	.	.
83	RVA/Human-wt/ZAF/UFS-NGS-NICD12041/2013/G2P[4]	.	.	.	.	.	.	.	.	.	.	.	.	.	.	.	.	.	.	.	.	.	.	.	.	.	.	.	.	.	.	I	.	.	.	.	.	.	.	.	.	.	.	.	.	.	.	.	.
84	RVA/Human-wt/ZAF/UFS-NGS-MRC-DPRU952/2014/G2P[4]	.	.	.	.	.	.	.	.	.	.	.	.	.	.	.	.	.	.	.	.	.	.	.	.	.	.	.	.	.	.	.	.	.	.	.	.	.	.	.	.	.	.	.	.	.	.	.	.
85	RVA/Human-wt/ZAF/UFS-NGS-NICD12795/2014/G2P[4]	.	.	.	.	.	.	.	.	.	.	.	.	.	.	.	.	.	.	.	.	.	.	.	.	.	.	.	.	.	.	I	.	.	.	.	.	.	.	.	.	.	.	.	.	.	.	.	.
86	RVA/Human-wt/ZAF/UFS-NGS-NICD12832/2014/G2P[4]	.	.	.	.	.	.	.	.	.	.	.	.	.	.	.	.	.	.	.	.	.	.	.	.	.	.	.	.	.	.	I	.	.	.	.	.	.	.	.	.	.	.	.	.	.	.	.	.
87	RVA/Human-wt/ZAF/UFS-NGS-NICD12838/2014/G2P[4]	.	.	.	.	.	.	.	.	.	.	.	.	.	.	.	.	.	.	.	.	.	.	.	.	.	.	.	.	.	.	.	.	.	.	.	.	.	.	.	.	.	.	.	.	.	.	.	.
88	RVA/Human-wt/ZAF/UFS-NGS-NICD13081/2014/G2P[4]	.	.	.	.	.	.	.	.	.	.	.	.	.	.	.	.	.	.	.	.	.	.	.	.	.	.	.	.	.	.	.	.	.	.	.	.	.	.	.	.	.	.	.	.	.	.	.	.
89	RVA/Human-wt/ZAF/UFS-NGS-NICD13083/2014/G2P[4]	.	.	.	.	.	.	.	.	.	.	.	.	.	.	.	.	.	.	.	.	.	.	.	.	.	.	.	.	.	.	.	.	.	.	.	.	.	.	.	.	.	.	.	.	.	.	.	.
90	RVA/Human-wt/ZAF/UFS-NGS-NICD13333/2014/G2P[4]	.	.	.	.	.	.	.	.	.	.	.	.	.	.	.	.	.	.	.	.	.	.	.	.	.	.	.	.	.	.	.	.	.	.	.	.	.	.	.	.	.	.	.	.	.	.	.	.
91	RVA/Human-wt/ZAF/UFS-NGS-NICD13335/2014/G2P[4]	.	.	.	.	.	.	.	.	.	.	.	.	.	.	.	.	.	.	.	.	.	.	.	.	.	.	.	.	.	.	.	.	.	.	.	.	.	.	.	.	.	.	.	.	.	.	.	.
92	RVA/Human-wt/ZAF/UFS-NGS-NICD13522/2014/G2P[4]	.	.	.	.	.	.	.	.	.	.	.	.	.	.	.	.	.	.	.	.	.	.	.	.	.	.	.	.	.	.	I	.	.	.	.	.	.	.	.	.	.	.	.	.	.	.	.	.
93	RVA/Human-wt/ZAF/UFS-NGS-NICD13791/2014/G2P[4]	.	.	.	.	.	.	.	.	.	.	.	.	.	.	.	.	.	.	.	.	.	.	.	.	.	.	.	.	.	.	I	.	.	.	.	.	.	.	.	.	.	.	.	.	.	.	.	.
94	RVA/Human-wt/ZAF/UFS-NGS-NICD13878/2014/G2P[4]	.	.	.	.	.	.	.	.	.	.	.	.	.	.	.	.	.	.	.	.	.	.	.	.	.	.	.	.	.	.	I	.	.	.	.	.	.	.	.	.	.	.	.	.	.	.	.	.
95	RVA/Human-wt/ZAF/UFS-NGS-NICD13907/2014/G2P[4]	.	.	.	.	.	.	.	.	.	.	.	.	.	.	.	.	.	.	.	.	.	.	.	.	.	.	.	.	.	.	I	.	.	.	.	.	.	.	.	.	.	.	.	.	.	.	.	.
96	RVA/Human-wt/ZAF/UFS-NGS-NICD14647/2015/G2P[4]	.	.	.	.	.	.	.	.	.	.	.	.	.	.	.	.	.	.	.	.	.	.	.	.	.	.	.	.	.	.	.	.	.	.	.	.	.	.	.	.	.	.	.	.	.	.	.	.
97	RVA/Human-wt/ZAF/UFS-NGS-NICD15034/2015/G2P[4]	.	.	.	.	.	.	.	.	.	.	.	.	.	.	.	.	.	.	.	.	.	.	.	.	.	.	.	.	.	.	.	.	.	.	.	.	.	.	.	.	.	.	.	.	.	.	.	.
98	RVA/Human-wt/ZAF/UFS-NGS-NICD15070/2015/G2P[4]	.	.	.	.	.	.	.	.	.	.	.	.	.	.	.	.	.	.	.	.	.	.	.	.	.	.	.	.	.	.	I	.	.	.	.	.	.	.	.	.	.	.	.	.	.	.	.	.
99	RVA/Human-wt/ZAF/UFS-NGS-NICD15385/2015/G2P[4]	.	.	.	.	.	.	.	.	.	.	.	.	.	.	.	.	.	.	.	.	.	.	.	.	.	.	.	.	.	.	.	.	.	.	.	.	.	.	.	.	.	.	.	.	.	.	.	.
100	RVA/Human-wt/ZAF/UFS-NGS-NICD16983/2016/G2P[4]	.	.	.	.	.	.	.	.	.	.	.	.	.	.	.	.	.	.	.	.	.	.	.	.	.	.	.	.	.	.	I	.	.	.	.	.	.	.	.	.	.	.	.	.	.	.	.	.
101	RVA/Human-wt/ZAF/UFS-NGS-NICD17155/2016/G2P[4]	.	.	.	.	.	.	.	.	.	.	.	.	.	.	.	.	.	.	.	.	.	.	.	.	.	.	.	.	.	.	I	.	.	.	.	.	.	.	.	.	.	.	.	.	.	.	.	.
102	RVA/Human-wt/ZAF/UFS-NGS-MRC-DPRU12323/2016/G2P[4]	.	.	.	.	.	.	.	.	.	.	.	.	.	.	.	.	.	.	.	.	.	.	.	.	.	.	.	.	.	.	I	.	.	.	.	.	.	.	.	.	.	.	.	.	.	.	.	.
103	RVA/Human-wt/ZAF/UFS-NGS-NICD18920/2017/G2P[4]	.	.	.	.	.	.	.	.	.	.	.	.	.	.	.	.	.	.	.	.	.	.	.	.	.	.	.	.	.	.	I	.	.	.	.	.	.	.	.	.	.	.	.	.	.	.	.	.
[truncated: 202 more columns]

## Sheet: NSP1
	Supplementary Excelspreadsheet 3: Comparative amino acid analysis between South African pre- and post-vaccine G2P[4] strains
		1	2	3	4	5	6	7	8	9	10	11	12	13	14	15	16	17	18	19	20	21	22	23	24	25	26	27	28	29	30	31	32	33	34	35	36	37	38	39	40	41	42	43	44	45	46	47	48
1	RVA/Human-wt/ZAF/UFS-NGS-MRC-DPRU2123/2003/G2P[4]	M	A	T	F	K	D	A	C	Y	Q	Y	K	K	L	N	K	L	N	N	A	V	L	K	L	G	A	N	D	V	W	R	P	S	T	L	T	K	C	K	G	W	C	L	D	C	C	Q	H
2	RVA/Human-wt/ZAF/UFS-NGS-MRC-DPRU531/2003/G2P[4]	.	.	.	.	.	.	.	.	.	.	.	.	.	.	.	.	.	.	.	.	.	.	.	.	.	.	.	.	.	.	.	.	.	.	.	.	.	R	.	.	.	.	.	.	.	.	.	.
3	RVA/Human-wt/ZAF/UFS-NGS-MRC-DPRU580/2003/G2P[4]	.	.	.	.	.	.	.	.	.	.	.	.	.	.	.	.	.	.	.	.	.	.	.	.	.	.	.	.	.	.	.	.	.	.	.	.	.	R	.	.	.	.	.	.	.	.	.	.
4	RVA/Human-wt/ZAF/UFS-NGS-MRC-DPRU594/2003/G2P[4]	.	.	.	.	.	.	.	.	.	.	.	.	T	.	.	.	.	.	.	.	.	.	.	.	.	.	.	.	.	.	.	.	.	.	.	.	.	.	.	.	.	.	.	.	.	.	.	.
5	RVA/Human-wt/ZAF/UFS-NGS-MRC-DPRU603/2003/G2P[4]	.	.	.	.	.	.	.	.	.	.	.	.	.	.	.	.	.	.	.	.	.	.	.	.	.	.	.	.	.	.	.	.	.	.	.	.	.	.	.	.	.	.	.	.	.	.	.	.
6	RVA/Human-wt/ZAF/MRC-DPRU618/2003/G2P[4]	.	.	.	.	.	.	.	.	.	.	.	.	.	.	.	.	.	.	.	.	.	.	.	.	.	.	.	.	.	.	.	.	.	.	.	.	.	R	.	.	.	.	.	.	.	.	.	.
7	RVA/Human-wt/ZAF/UFS-NGS-MRC-DPRU667/2003/G2P[4]	.	.	.	.	.	.	.	.	.	.	.	.	.	.	.	.	.	.	.	.	.	.	.	.	.	.	.	.	.	.	.	.	.	.	.	.	.	.	.	.	.	.	.	.	.	.	.	.
8	RVA/Human-wt/ZAF/UFS-NGS-MRC-DPRU764/2006/G2P[4]	.	.	.	.	.	.	.	.	.	.	.	.	.	.	.	.	.	.	.	.	.	.	.	.	.	.	.	.	.	.	.	.	.	.	.	.	.	R	.	.	.	.	.	.	.	.	.	.
9	RVA/Human-wt/ZAF/UFS-NGS-MRC-DPRU1271/2007/G2P[4]	.	.	.	.	.	.	.	.	.	.	.	.	.	.	.	.	.	.	.	.	.	.	.	.	.	.	.	.	.	.	.	.	.	.	.	.	.	R	.	.	.	.	.	.	.	.	.	.
10	RVA/Human-wt/ZAF/UFS-NGS-MRC-DPRU1285/2007/G2P[4]	.	.	.	.	.	.	.	.	.	.	.	.	.	.	.	.	.	.	.	.	.	.	.	.	.	.	.	.	.	.	.	.	.	.	.	.	.	R	.	.	.	.	.	.	.	.	.	.
11	RVA/Human-wt/ZAF/MRC-DPRU81/2007/G2P[4]	.	.	.	.	.	.	.	.	.	.	.	.	.	.	.	.	.	.	.	.	.	.	.	.	.	.	.	.	.	.	.	.	.	.	.	.	.	R	.	.	.	.	.	.	.	.	.	.
12	RVA/Human-wt/ZAF/UFS-NGS-NICD150/2007/G2P[4]	.	.	.	.	.	.	.	.	.	.	.	.	.	.	.	.	.	.	.	.	.	.	.	.	.	.	.	.	.	.	.	.	.	.	.	.	.	R	.	.	.	.	.	.	.	.	.	.
13	RVA/Human-wt/ZAF/UFS-NGS-NICD419/2007/G2P[4]	.	.	.	.	.	.	.	.	.	.	.	.	.	.	.	.	.	.	.	.	.	.	.	.	.	.	.	.	.	.	.	.	.	.	.	.	.	R	.	.	.	.	.	.	.	.	.	.
14	RVA/Human-wt/ZAF/UFS-NGS-NICD516/2007/G2P[4]	.	.	.	.	.	.	.	.	.	.	.	.	.	.	.	.	.	.	.	.	.	.	.	.	.	.	.	.	.	.	.	.	.	.	.	.	.	R	.	.	.	.	.	.	.	.	.	.
15	RVA/Human-wt/ZAF/UFS-NGS-NICD582/2007/G2P[4]	.	.	.	.	.	.	.	.	.	.	.	.	.	.	.	.	.	.	.	.	.	.	.	.	.	.	.	.	.	.	.	.	.	.	.	.	.	R	.	.	.	.	.	.	.	.	.	.
16	RVA/Human-wt/ZAF/UFS-NGS-NICD673/2007/G2P[4]	.	.	.	.	.	.	.	.	.	.	.	.	.	.	.	.	.	.	.	.	.	.	.	.	.	.	.	.	.	.	.	.	.	.	.	.	.	R	.	.	.	.	.	.	.	.	.	.
17	RVA/Human-wt/ZAF/UFS-NGS-NICD626/2007/G2P[4]	.	.	.	.	.	.	.	.	.	.	.	.	.	.	.	.	.	.	.	.	.	.	.	.	.	.	.	.	.	.	.	.	.	.	.	.	.	R	.	.	.	.	.	.	.	.	.	.
18	RVA/Human-wt/ZAF/UFS-NGS-NICD759/2007/G2P[4]	.	.	.	.	.	.	.	.	.	.	.	.	.	.	.	.	.	.	.	.	.	.	.	.	.	.	.	.	.	.	.	.	.	.	.	.	.	R	.	.	.	.	.	.	.	.	.	.
19	RVA/Human-wt/ZAF/UFS-NGS-MRC-DPRU985/2008/G2P[4]	.	.	.	.	.	.	.	.	.	.	.	.	.	.	.	.	.	.	.	.	.	.	.	.	.	.	.	.	.	.	.	.	.	.	.	.	.	R	.	.	.	.	.	.	.	.	.	.
20	RVA/Human-wt/ZAF/UFS-NGS-MRC-DPRU1036/2008/G2P[4]	.	.	.	.	.	.	.	.	.	.	.	.	.	.	.	.	.	.	.	.	.	.	.	.	.	.	.	.	.	.	.	.	.	.	.	.	.	R	.	.	.	.	.	.	.	.	.	.
21	RVA/Human-wt/ZAF/UFS-NGS-MRC-DPRU1040/2008/G2P[4]	.	.	.	.	.	.	.	.	.	.	.	.	.	.	.	.	.	.	.	.	.	.	.	.	.	.	.	.	.	.	.	.	.	.	.	.	.	R	.	.	.	.	.	.	.	.	.	.
22	RVA/Human-wt/ZAF/UFS-NGS-MRC-DPRU1041/2008/G2P[4]	.	.	.	.	.	.	.	.	.	.	.	.	.	.	.	.	.	.	.	.	.	.	.	.	.	.	.	.	.	.	.	.	.	.	.	.	.	R	.	.	.	.	.	.	.	.	.	.
23	RVA/Human-wt/ZAF/UFS-NGS-MRC-DPRU1058/2008/G2P[4]	.	.	.	.	.	.	.	.	.	.	.	.	.	.	.	.	.	.	.	.	.	.	.	.	.	.	.	.	.	.	.	.	.	.	.	.	.	R	.	.	.	.	.	.	.	.	.	.
24	RVA/Human-wt/ZAF/UFS-NGS-MRC-DPRU1901/2008/G2P[4]	.	.	.	.	.	.	.	.	.	.	.	.	.	.	.	.	.	.	.	.	.	.	.	.	.	.	.	.	.	.	.	.	.	.	.	.	.	R	.	.	.	.	.	.	.	.	.	.
25	RVA/Human-wt/ZAF/UFS-NGS-NICD1079/2008/G2P[4]	.	.	.	.	.	.	.	.	.	.	H	.	.	.	.	.	.	.	.	.	.	.	.	.	.	.	.	.	.	.	.	.	.	.	.	.	.	R	.	.	.	.	.	.	.	.	.	.
26	RVA/Human-wt/ZAF/UFS-NGS-NICD1112/2008/G2P[4]	.	.	.	.	.	.	.	.	.	.	.	.	.	.	.	.	.	.	.	.	.	.	.	.	.	.	.	.	.	.	.	.	.	.	.	.	.	R	.	.	.	.	.	.	.	.	.	.
27	RVA/Human-wt/ZAF/UFS-NGS-NICD1122/2008/G2P[4]	.	.	.	.	.	.	.	.	.	.	.	.	.	.	.	.	.	.	.	.	.	.	.	.	.	.	.	.	.	.	.	.	.	.	.	.	.	R	.	.	.	.	.	.	.	.	.	.
28	RVA/Human-wt/ZAF/UFS-NGS-NICD1138/2008/G2P[4]	.	.	.	.	.	.	.	.	.	.	.	.	.	.	.	.	.	.	.	.	.	.	.	.	.	.	.	.	.	.	.	.	.	.	.	.	.	R	.	.	.	.	.	.	.	.	.	.
29	RVA/Human-wt/ZAF/UFS-NGS-NICD1165/2008/G2P[4]	.	.	.	.	.	.	.	.	.	.	.	.	.	.	.	.	.	.	.	.	.	.	.	.	.	.	.	.	.	.	.	.	.	.	.	.	.	R	.	.	.	.	.	.	.	.	.	.
30	RVA/Human-wt/ZAF/UFS-NGS-NICD1180/2008/G2P[4]	.	.	.	.	.	.	.	.	.	.	.	.	.	.	.	.	.	.	.	.	.	.	.	.	.	.	.	.	.	.	.	.	.	.	.	.	.	R	.	.	.	.	.	.	.	.	.	.
31	RVA/Human-wt/ZAF/UFS-NGS-NICD1355/2008/G2P[4]	.	.	.	.	.	.	.	.	.	.	.	.	.	.	.	.	.	.	.	.	.	.	.	.	.	.	.	.	.	.	.	.	.	.	.	.	.	R	.	.	.	.	.	.	.	.	.	.
32	RVA/Human-wt/ZAF/3203WC/2009/G2P[4]	.	.	.	.	.	.	.	.	.	.	.	.	.	.	.	.	.	.	.	.	.	.	.	.	.	.	.	.	.	.	.	.	.	.	.	.	.	.	.	.	.	.	.	.	.	.	.	.
33	RVA/Human-wt/ZAF/MRC-DPRU1061/2009/G2P[4]	.	.	.	.	.	.	.	.	.	.	.	.	.	.	.	.	.	.	.	.	.	.	.	.	.	.	.	.	.	.	.	.	.	.	.	.	.	R	.	.	.	.	.	.	.	.	.	.
34	RVA/Human-wt/ZAF/UFS-NGS-MRC-DPRU1071/2009/G2P[4]	.	.	.	.	.	.	.	.	.	.	.	.	.	.	.	.	.	.	.	.	.	.	.	.	.	.	.	.	.	.	.	.	.	.	.	.	.	R	.	.	.	.	.	.	.	.	.	.
35	RVA/Human-wt/ZAF/UFS-NGS-MRC-DPRU1077/2009/G2P[4]	.	.	.	.	.	.	.	.	.	.	.	.	.	.	.	.	.	.	.	.	.	.	.	.	.	.	.	.	.	.	.	.	.	.	.	.	.	R	.	.	.	.	.	.	.	.	.	.
36	RVA/Human-wt/ZAF/UFS-NGS-MRC-DPRU1097/2009/G2P[4]	.	.	.	.	.	.	.	.	.	.	.	.	.	.	.	.	.	.	.	.	.	.	.	.	.	.	.	.	.	.	.	.	.	.	.	.	.	R	.	.	.	.	.	.	.	.	.	.
37	RVA/Human-wt/ZAF/UFS-NGS-MRC-DPRU2288/2009/G2P[4]	.	.	.	.	.	.	.	.	.	.	.	.	.	.	.	.	.	.	.	.	.	.	.	.	.	.	.	.	.	.	.	.	.	.	.	.	.	R	.	.	.	.	.	.	.	.	.	.
38	RVA/Human-wt/ZAF/UFS-NGS-MRC-DPRU2326/2009/G2P[4]	.	.	.	.	.	.	.	.	.	.	.	.	.	.	.	.	.	.	.	.	.	.	.	.	.	.	.	.	.	.	.	.	.	.	.	.	.	R	.	.	.	.	.	.	.	.	.	.
39	RVA/Human-wt/ZAF/UFS-NGS-NICD3354/2009/G2P[4]	.	.	.	.	.	.	.	.	.	.	.	.	.	.	.	.	.	.	.	.	.	.	.	.	.	.	.	.	.	.	.	.	.	.	.	.	.	R	.	.	.	.	.	.	.	.	.	.
40	RVA/Human-wt/ZAF/UFS-NGS-NICD3442/2009/G2P[4]	.	.	.	.	.	.	.	.	.	.	.	.	.	.	.	.	.	.	.	.	.	.	.	.	.	.	.	.	.	.	.	.	.	.	.	.	.	R	.	.	.	.	.	.	.	.	.	.
41	RVA/Human-wt/ZAF/UFS-NGS-NICD3446/2009/G2P[4]	.	.	.	.	Q	.	.	.	.	.	.	.	.	.	.	.	.	.	.	.	.	.	.	.	.	.	.	.	.	.	.	.	.	.	.	.	.	R	.	.	.	.	.	.	.	.	.	.
42	RVA/Human-wt/ZAF/UFS-NGS-NICD3518/2009/G2P[4]	.	.	.	.	Q	.	.	.	.	.	H	.	.	.	.	.	.	.	.	.	.	.	.	.	.	.	.	.	.	.	.	.	.	.	.	.	.	R	.	.	.	.	.	.	.	.	.	.
43	RVA/Human-wt/ZAF/UFS-NGS-NICD3532/2009/G2P[4]	.	.	.	.	.	.	.	.	.	.	.	.	.	.	.	.	.	.	.	.	.	.	.	.	.	.	.	.	.	.	.	.	.	.	.	.	.	R	.	.	.	.	.	.	.	.	.	.
44	RVA/Human-wt/ZAF/UFS-NGS-NICD3681/2009/G2P[4]	.	.	.	.	.	.	.	.	.	.	H	.	.	.	.	.	.	.	.	.	.	.	.	.	.	.	.	.	.	.	.	.	.	.	.	.	.	R	.	.	.	.	.	.	.	.	.	.
45	RVA/Human-wt/ZAF/UFS-NGS-NICD4012/2009/G2P[4]	.	.	.	.	.	.	.	.	.	.	H	.	.	.	.	.	.	.	.	.	.	.	.	.	.	.	.	.	.	.	.	.	.	.	.	.	.	R	.	.	.	.	.	.	.	.	.	.
46	RVA/Human-wt/ZAF/UFS-NGS-NICD4207/2009/G2P[4]	.	.	.	.	.	.	.	.	.	.	.	.	.	.	.	.	.	.	.	.	.	.	.	.	.	.	.	.	.	.	.	.	.	.	.	.	.	R	.	.	.	.	.	.	.	.	.	.
47	RVA/Human-wt/ZAF/UFS-NGS-MRC-DPRU1473/2010/G2P[4]	.	.	.	.	.	.	.	.	.	.	.	.	.	.	.	.	.	.	.	.	.	.	.	.	.	.	.	.	.	.	.	.	.	.	.	.	.	R	.	.	.	.	.	.	.	.	.	.
48	RVA/Human-wt/ZAF/UFS-NGS-MRC-DPRU1507/2010/G2P[4]	.	.	.	.	.	.	.	.	.	.	.	.	.	.	.	.	.	.	.	.	.	.	.	.	.	.	.	.	.	.	.	.	.	.	.	.	.	R	.	.	.	.	.	.	.	.	.	.
49	RVA/Human-wt/ZAF/UFS-NGS-MRC-DPRU1510/2010/G2P[4]	.	.	.	.	.	.	.	.	.	.	.	.	.	.	.	.	.	.	.	.	.	.	.	.	.	.	.	.	.	.	.	.	.	.	.	.	.	R	.	.	.	.	.	.	.	.	.	.
50	RVA/Human-wt/ZAF/UFS-NGS-MRC-DPRU1520/2010/G2P[4]	.	.	.	.	.	.	.	.	.	.	.	.	.	.	.	.	.	.	.	.	.	.	.	.	.	.	.	.	.	.	.	.	.	.	.	.	.	R	.	.	.	.	.	.	.	.	.	.
51	RVA/Human-wt/ZAF/UFS-NGS-NICD5625/2010/G2P[4]	.	.	.	.	.	.	.	.	.	.	.	.	.	.	.	.	.	.	.	.	.	.	.	.	.	.	.	.	.	.	.	.	.	.	.	.	.	R	.	.	.	.	.	.	.	.	.	.
52	RVA/Human-wt/ZAF/UFS-NGS-NICD5884/2010/G2P[4]	.	.	.	.	.	.	.	.	.	.	.	.	.	.	.	.	.	.	.	.	.	.	.	.	.	.	.	.	.	.	.	.	.	.	.	.	.	R	.	.	.	.	.	.	.	.	.	.
53	RVA/Human-wt/ZAF/UFS-NGS-NICD6099/2010/G2P[4]	.	.	.	.	.	.	.	.	.	P	.	.	.	.	.	.	.	.	.	.	.	.	.	.	.	.	.	.	.	.	.	.	.	.	.	.	.	R	.	.	.	.	.	.	.	.	.	.
54	RVA/Human-wt/ZAF/UFS-NGS-NICD6150/2010/G2P[4]	.	.	.	.	.	.	.	.	.	.	.	.	.	.	.	.	.	.	.	.	.	.	.	.	.	.	.	.	.	.	.	.	.	.	.	.	.	R	.	.	.	.	.	.	.	.	.	.
55	RVA/Human-wt/ZAF/UFS-NGS-NICD6171/2010/G2P[4]	.	.	.	.	.	.	.	.	.	.	.	.	.	.	.	.	.	.	.	.	.	.	.	.	.	.	.	.	.	.	.	.	.	.	.	.	.	R	.	.	.	.	.	.	.	.	.	.
56	RVA/Human-wt/ZAF/UFS-NGS-NICD6388/2010/G2P[4]	.	.	.	.	.	.	.	.	.	.	.	.	.	.	.	.	.	.	.	.	.	.	.	.	.	.	.	.	.	.	.	.	.	.	.	.	.	R	.	.	.	.	.	.	.	.	.	.
57	RVA/Human-wt/ZAF/UFS-NGS-NICD8940/2012/G2P[4]	.	.	.	.	.	.	.	.	.	.	.	.	.	.	.	.	.	.	.	.	.	.	.	.	.	.	.	.	.	.	.	.	.	.	.	.	.	R	.	.	.	.	.	.	.	.	.	.
58	RVA/Human-wt/ZAF/UFS-NGS-NICD9031/2012/G2P[4]	.	.	.	.	.	.	.	.	.	.	.	.	.	.	.	.	.	.	.	.	.	.	.	.	.	.	.	.	.	.	.	.	.	.	.	.	.	R	.	.	.	.	.	.	.	.	.	.
59	RVA/Human-wt/ZAF/UFS-NGS-NICD9040/2012/G2P[4]	.	.	.	.	.	.	.	.	.	.	.	.	.	.	.	.	.	.	.	.	.	.	.	.	.	.	.	.	.	.	.	.	.	.	.	.	.	R	.	.	.	.	.	.	.	.	.	.
60	RVA/Human-wt/ZAF/UFS-NGS-NICD9045/2012/G2P[4]	.	.	.	.	.	.	.	.	.	.	.	.	.	.	.	.	.	.	.	.	.	.	.	.	.	.	.	.	.	.	.	.	.	.	.	.	.	R	.	.	.	.	.	.	.	.	.	.
61	RVA/Human-wt/ZAF/UFS-NGS-NICD9171/2012/G2P[4]	.	.	.	.	.	.	.	.	.	.	.	.	.	.	.	.	.	.	.	.	.	.	.	.	.	.	.	.	.	.	.	.	.	.	.	.	.	R	.	.	.	.	.	.	.	.	.	.
62	RVA/Human-wt/ZAF/UFS-NGS-NICD9329/2012/G2P[4]	.	.	.	.	.	.	.	.	.	.	.	.	.	.	.	.	.	.	.	.	.	.	.	.	.	.	.	.	.	.	.	.	.	.	.	.	.	R	.	.	.	.	.	.	.	.	.	.
63	RVA/Human-wt/ZAF/UFS-NGS-NICD9330/2012/G2P[4]	.	.	.	.	.	.	.	.	.	P	.	.	.	.	.	.	.	.	.	.	.	.	.	.	.	.	.	.	.	.	.	.	.	.	.	.	.	R	.	.	.	.	.	.	.	.	.	.
64	RVA/Human-wt/ZAF/UFS-NGS-NICD9335/2012/G2P[4]	.	.	.	.	.	.	.	.	.	.	.	.	.	.	.	.	.	.	.	.	.	.	.	.	.	.	.	.	.	.	.	.	.	.	.	.	.	R	.	.	.	.	.	.	.	.	.	.
65	RVA/Human-wt/ZAF/UFS-NGS-NICD9554/2012/G2P[4]	.	.	.	.	.	.	.	.	.	P	.	.	.	.	.	.	.	.	.	.	.	.	.	.	.	.	.	.	.	.	.	.	.	.	.	.	.	R	.	.	.	.	.	.	.	.	.	.
66	RVA/Human-wt/ZAF/UFS-NGS-NICD9659/2012/G2P[4]	.	.	.	.	.	.	.	.	.	P	.	.	.	.	.	.	.	.	.	.	.	.	.	.	.	.	.	.	.	.	.	.	.	.	.	.	.	R	.	.	.	.	.	.	.	.	.	.
67	RVA/Human-wt/ZAF/MRC-DPRU82/2012/G2P[4]	.	.	.	.	.	.	.	.	.	.	.	.	.	.	.	.	.	.	.	.	.	.	.	.	.	.	.	.	.	.	.	.	.	.	.	.	.	R	.	.	.	.	.	.	.	.	.	.
68	RVA/Human-wt/ZAF/UFS-NGS-MRC-DPRU182/2013/G2P[4]	.	.	.	.	.	.	.	.	.	.	.	.	.	.	.	.	.	.	.	.	.	.	.	.	.	.	.	.	.	.	.	.	.	.	.	.	.	R	.	.	.	.	.	.	.	.	.	.
69	RVA/Human-wt/ZAF/UFS-NGS-MRC-DPRU185/2013/G2P[4]	.	.	.	.	.	.	.	.	.	.	.	.	.	.	.	.	.	.	.	.	.	.	.	.	.	.	.	.	.	.	.	.	.	.	.	.	.	R	.	.	.	.	.	.	.	.	.	.
70	RVA/Human-wt/ZAF/UFS-NGS-MRC-DPRU198/2013/G2P[4]	.	.	.	.	.	.	.	.	.	.	.	.	.	.	.	.	.	.	.	.	.	.	.	.	.	.	.	.	.	.	.	.	.	.	.	.	.	R	.	.	.	.	.	.	.	.	.	.
71	RVA/Human-wt/ZAF/UFS-NGS-MRC-DPRU200/2013/G2P[4]	.	.	.	.	.	.	.	.	.	.	.	.	.	.	.	.	.	.	.	.	.	.	.	.	.	.	.	.	.	.	.	.	.	.	.	.	.	R	.	.	.	.	.	.	.	.	.	.
72	RVA/Human-wt/ZAF/UFS-NGS-MRC-DPRU203/2013/G2P[4]	.	.	.	.	.	.	.	.	.	.	.	.	.	.	.	.	.	.	.	.	.	.	.	.	.	.	.	.	.	.	.	.	.	.	.	.	.	R	.	.	.	.	.	.	.	.	.	Y
73	RVA/Human-wt/ZAF/UFS-NGS-MRC-DPRU60/2013/G2P[4]	.	.	.	.	.	.	.	.	.	.	.	.	.	.	.	.	.	.	.	.	.	.	.	.	.	.	.	.	.	.	.	.	.	.	.	.	.	R	.	.	.	.	.	.	.	.	.	.
74	RVA/Human-wt/ZAF/UFS-NGS-MRC-DPRU68/2013/G2P[4]	.	.	.	.	.	.	.	.	.	.	.	.	.	.	.	.	.	.	.	.	.	.	.	.	.	.	.	.	.	.	.	.	.	.	.	.	.	R	.	.	.	.	.	.	.	.	.	.
75	RVA/Human-wt/ZAF/UFS-NGS-MRC-DPRU75/2013/G2P[4]	.	.	.	.	.	.	.	.	.	.	.	.	.	.	.	.	.	.	.	.	.	.	.	.	.	.	.	.	.	.	.	.	.	.	.	.	.	R	.	.	.	.	.	.	.	.	.	.
76	RVA/Human-wt/ZAF/UFS-NGS-MRC-DPRU81/2013/G2P[4]	.	.	.	.	.	.	.	.	.	.	.	.	.	.	.	.	.	.	.	.	.	.	.	.	.	.	.	.	.	.	.	.	.	.	.	.	.	R	.	.	.	.	.	.	.	.	.	.
77	RVA/Human-wt/ZAF/UFS-NGS-MRC-DPRU84/2013/G2P[4]	.	.	.	.	.	.	.	.	.	.	.	.	.	.	.	.	.	.	.	.	.	.	.	.	.	.	.	.	.	.	.	.	.	.	.	.	.	R	.	.	.	.	.	.	.	.	.	.
78	RVA/Human-wt/ZAF/UFS-NGS-MRC-DPRU975/2013/G2P[4]	.	.	.	.	.	.	.	.	.	.	.	.	.	.	.	.	.	.	.	.	.	.	.	.	.	.	.	.	.	.	.	.	.	.	.	.	.	R	.	.	.	.	.	.	.	.	.	.
79	RVA/Human-wt/ZAF/UFS-NGS-MRC-DPRU978/2013/G2P[4]	.	.	.	.	.	.	.	.	.	.	.	.	.	.	.	.	.	.	.	.	.	.	.	.	.	.	.	.	.	.	.	.	.	.	.	.	.	R	.	.	.	.	.	.	.	.	.	.
80	RVA/Human-wt/ZAF/UFS-NGS-MRC-DPRU986/2013/G2P[4]	.	.	.	.	.	.	.	.	.	.	.	.	.	.	.	.	.	.	.	.	.	.	.	.	.	.	.	.	.	.	.	.	.	.	.	.	.	R	.	.	.	.	.	.	.	.	.	.
81	RVA/Human-wt/ZAF/UFS-NGS-NICD10248/2013/G2P[4]	.	.	.	.	.	.	.	.	.	.	.	.	.	.	.	.	.	.	.	.	.	.	.	.	.	.	.	.	.	.	.	.	.	.	.	.	.	R	.	.	.	.	.	.	.	.	.	.
82	RVA/Human-wt/ZAF/UFS-NGS-NICD12041/2013/G2P[4]	.	.	.	.	.	.	.	.	.	.	.	.	.	.	.	.	.	.	.	.	.	.	.	.	.	.	.	.	.	.	.	.	.	.	.	.	.	R	.	.	.	.	.	.	.	.	.	.
83	RVA/Human-wt/ZAF/UFS-NGS-MRC-DPRU952/2014/G2P[4]	.	.	.	.	.	.	.	.	.	.	.	.	.	.	.	.	.	.	.	.	.	.	.	.	.	.	.	.	.	.	.	.	.	.	.	.	.	R	.	.	.	.	.	.	.	.	.	.
84	RVA/Human-wt/ZAF/UFS-NGS-NICD12795/2014/G2P[4]	.	.	.	.	.	.	.	.	.	.	.	.	.	.	.	.	.	.	.	.	.	.	.	.	.	.	.	.	.	.	.	.	.	.	.	.	.	R	.	.	.	.	.	.	.	.	.	.
85	RVA/Human-wt/ZAF/UFS-NGS-NICD12832/2014/G2P[4]	.	.	.	.	.	.	.	.	.	.	.	.	.	.	.	.	.	.	.	.	.	.	.	.	.	.	.	.	.	.	.	.	.	.	.	.	.	R	.	.	.	.	.	.	.	.	.	.
86	RVA/Human-wt/ZAF/UFS-NGS-NICD12838/2014/G2P[4]	.	.	.	.	.	.	.	.	.	.	.	.	.	.	.	.	.	.	.	.	.	.	.	.	.	.	.	.	.	.	.	.	.	.	.	.	.	R	.	.	.	.	.	.	.	.	.	.
87	RVA/Human-wt/ZAF/UFS-NGS-NICD13081/2014/G2P[4]	.	.	.	.	.	.	.	.	.	P	.	.	.	.	.	.	.	.	.	.	.	.	.	.	.	.	.	.	.	.	.	.	.	.	.	.	.	R	.	.	.	.	.	.	.	.	.	.
88	RVA/Human-wt/ZAF/UFS-NGS-NICD13083/2014/G2P[4]	.	.	.	.	.	.	.	.	.	.	.	.	.	.	.	.	.	.	.	.	.	.	.	.	.	.	.	.	.	.	.	.	.	.	.	.	.	R	.	.	.	.	.	.	.	.	.	.
89	RVA/Human-wt/ZAF/UFS-NGS-NICD13333/2014/G2P[4]	.	.	.	.	.	.	.	.	.	.	.	.	.	.	.	.	.	.	.	.	.	.	.	.	.	.	.	.	.	.	.	.	.	.	.	.	.	R	.	.	.	.	.	.	.	.	.	.
90	RVA/Human-wt/ZAF/UFS-NGS-NICD13335/2014/G2P[4]	.	.	.	.	.	.	.	.	.	P	.	.	.	.	.	.	.	.	.	.	.	.	.	.	.	.	.	.	.	.	.	.	.	.	.	.	.	R	.	.	.	.	.	.	.	.	.	.
91	RVA/Human-wt/ZAF/UFS-NGS-NICD13522/2014/G2P[4]	.	.	.	.	.	.	.	.	.	.	.	.	.	.	.	.	.	.	.	.	.	.	.	.	.	.	.	.	.	.	.	.	.	.	.	.	.	R	.	.	.	.	.	.	.	.	.	.
92	RVA/Human-wt/ZAF/UFS-NGS-NICD13791/2014/G2P[4]	.	.	.	.	.	.	.	.	.	.	.	.	.	.	.	.	.	.	.	.	.	.	.	.	.	.	.	.	.	.	.	.	.	.	.	I	.	R	.	.	.	.	.	.	.	.	.	.
93	RVA/Human-wt/ZAF/UFS-NGS-NICD13878/2014/G2P[4]	.	.	.	.	.	.	.	.	.	.	.	.	.	.	.	.	.	.	.	.	.	.	.	.	.	.	.	.	.	.	.	.	.	.	.	.	.	R	.	.	.	.	.	.	.	.	.	.
94	RVA/Human-wt/ZAF/UFS-NGS-NICD13907/2014/G2P[4]	.	.	.	.	.	.	.	.	.	.	.	.	.	.	.	.	.	.	.	.	.	.	.	.	.	.	.	.	.	.	.	.	.	.	.	.	.	R	.	.	.	.	.	.	.	.	.	.
95	RVA/Human-wt/ZAF/UFS-NGS-NICD14647/2015/G2P[4]	.	.	.	.	.	.	.	.	.	.	.	.	.	.	.	.	.	.	.	.	.	.	.	.	.	.	.	.	.	.	.	.	.	.	.	.	.	R	.	.	.	.	.	.	.	.	.	.
96	RVA/Human-wt/ZAF/UFS-NGS-NICD15034/2015/G2P[4]	.	.	.	.	.	.	.	.	.	.	.	.	.	.	.	.	.	.	.	.	.	.	.	.	.	.	.	.	.	.	.	.	A	.	.	.	.	R	.	.	.	.	.	.	.	.	.	.
97	RVA/Human-wt/ZAF/UFS-NGS-NICD15070/2015/G2P[4]	.	.	.	.	.	.	.	.	.	.	.	.	.	.	.	.	.	.	.	.	.	.	.	.	.	.	.	.	.	.	.	.	.	.	.	.	.	R	.	.	.	.	.	.	.	.	.	.
98	RVA/Human-wt/ZAF/UFS-NGS-NICD15385/2015/G2P[4]	.	.	.	.	.	.	.	.	.	.	.	.	.	.	.	.	.	.	.	.	.	.	.	.	.	.	.	.	.	.	.	.	.	.	.	.	.	R	.	.	.	.	.	.	.	.	.	.
99	RVA/Human-wt/ZAF/UFS-NGS-NICD16983/2016/G2P[4]	.	.	.	.	.	.	.	.	.	.	.	.	.	.	.	.	.	.	.	.	.	.	.	.	.	.	.	.	.	.	.	.	.	.	.	.	.	R	.	.	.	.	.	.	.	.	.	.
100	RVA/Human-wt/ZAF/UFS-NGS-NICD17155/2016/G2P[4]	.	.	.	.	.	.	.	.	.	.	.	.	.	.	.	.	.	.	.	.	.	.	.	.	.	.	.	.	.	.	.	.	.	.	.	.	.	R	.	.	.	.	.	.	.	.	.	.
101	RVA/Human-wt/ZAF/UFS-NGS-MRC-DPRU12323/2016/G2P[4]	.	.	.	.	.	.	.	.	.	.	.	.	.	.	.	.	.	.	.	.	.	.	.	.	.	.	.	.	.	.	.	.	.	.	.	.	.	R	.	.	.	.	.	.	.	.	.	.
102	RVA/Human-wt/ZAF/UFS-NGS-NICD18920/2017/G2P[4]	.	.	.	.	.	.	.	.	.	.	.	.	.	.	.	.	.	.	.	.	.	.	.	.	.	.	.	.	.	.	.	.	.	.	.	.	.	R	.	.	.	.	.	.	.	.	.	.
		251	252	253	254	255	256	257	258	259	260	261	262	263	264	265	266	267	268	269	270	271	272	273	274	275	276	277	278	279	280	281	282	283	284	285	286	287	288	289	290	291	292	293	294	295	296	297	298
1	RVA/Human-wt/ZAF/UFS-NGS-MRC-DPRU2123/2003/G2P[4]	N	M	S	V	E	W	N	K	A	C	N	L	I	R	N	I	S	N	Y	F	D	I	L	K	S	S	H	T	E	S	Y	N	V	S	P	R	C	R	V	F	T	Q	Y	K	L	K	I	A
2	RVA/Human-wt/ZAF/UFS-NGS-MRC-DPRU531/2003/G2P[4]	.	.	.	.	.	.	.	.	.	.	T	F	.	.	.	.	.	D	.	.	.	.	.	.	.	.	.	.	K	.	.	.	.	.	.	.	.	.	.	.	.	.	.	.	.	.	.	.
3	RVA/Human-wt/ZAF/UFS-NGS-MRC-DPRU580/2003/G2P[4]	.	.	.	.	.	.	.	.	.	.	T	F	.	.	.	.	.	D	.	.	.	.	.	.	.	.	.	.	K	.	.	.	.	.	.	.	.	.	.	.	.	.	.	.	.	.	.	.
4	RVA/Human-wt/ZAF/UFS-NGS-MRC-DPRU594/2003/G2P[4]	.	.	.	.	.	.	.	.	.	.	.	.	.	.	.	.	.	.	.	.	N	.	.	.	.	.	.	.	.	.	.	.	.	.	.	.	.	.	.	.	.	.	.	.	.	.	.	.
5	RVA/Human-wt/ZAF/UFS-NGS-MRC-DPRU603/2003/G2P[4]	.	.	.	.	.	.	.	.	.	.	.	.	.	.	.	.	.	.	.	.	N	.	.	.	.	.	.	.	.	.	.	.	.	.	.	.	.	.	.	.	.	.	.	.	.	.	.	.
6	RVA/Human-wt/ZAF/MRC-DPRU618/2003/G2P[4]	.	.	.	.	.	.	.	.	.	.	T	F	.	.	.	.	.	D	.	.	.	.	.	.	.	.	.	.	K	.	.	.	.	.	.	.	.	.	.	.	.	.	.	.	.	.	.	.
7	RVA/Human-wt/ZAF/UFS-NGS-MRC-DPRU667/2003/G2P[4]	.	.	.	.	.	.	.	.	.	.	.	.	.	.	.	.	.	.	.	.	.	.	.	.	.	.	.	.	.	.	.	.	.	.	.	.	.	.	.	.	.	.	.	.	.	.	.	.
8	RVA/Human-wt/ZAF/UFS-NGS-MRC-DPRU764/2006/G2P[4]	.	.	.	.	.	.	.	.	V	.	.	.	.	K	.	.	.	.	.	.	.	.	.	.	.	.	.	.	.	.	.	.	.	.	.	.	.	.	.	.	.	.	.	.	.	.	.	.
9	RVA/Human-wt/ZAF/UFS-NGS-MRC-DPRU1271/2007/G2P[4]	.	.	.	.	.	.	.	.	V	.	.	.	.	K	.	.	.	.	.	.	.	.	.	.	.	.	.	.	.	.	.	.	.	.	.	.	.	.	.	.	.	.	.	.	.	.	.	.
10	RVA/Human-wt/ZAF/UFS-NGS-MRC-DPRU1285/2007/G2P[4]	.	.	.	.	.	.	.	.	V	.	.	.	.	K	.	.	.	.	.	.	.	.	.	.	.	.	.	.	.	.	.	.	.	.	.	.	.	.	.	.	.	.	.	.	.	.	.	.
11	RVA/Human-wt/ZAF/MRC-DPRU81/2007/G2P[4]	.	.	.	.	.	.	.	.	V	.	.	.	.	K	.	.	.	.	.	.	.	.	.	.	.	.	.	.	.	.	.	.	.	.	.	.	.	.	.	.	.	.	.	.	.	.	.	.
12	RVA/Human-wt/ZAF/UFS-NGS-NICD150/2007/G2P[4]	.	.	.	.	.	.	.	.	V	.	.	.	.	K	.	.	.	.	.	.	.	T	.	.	.	.	.	.	.	.	.	.	.	.	.	.	.	.	.	.	.	.	.	.	.	.	.	.
13	RVA/Human-wt/ZAF/UFS-NGS-NICD419/2007/G2P[4]	.	.	.	.	.	.	.	.	V	.	.	.	.	K	.	.	.	.	.	.	.	.	.	.	.	.	.	.	.	.	.	.	.	.	.	.	.	.	.	.	I	.	.	.	.	.	.	.
14	RVA/Human-wt/ZAF/UFS-NGS-NICD516/2007/G2P[4]	.	.	.	.	.	.	.	.	V	.	.	.	.	K	.	.	.	.	.	.	.	.	.	.	.	.	.	.	.	.	.	.	.	.	.	.	.	.	.	.	.	.	.	.	.	.	.	.
15	RVA/Human-wt/ZAF/UFS-NGS-NICD582/2007/G2P[4]	.	.	.	.	.	.	.	.	V	.	.	.	.	K	.	.	.	.	.	.	.	.	.	.	.	.	.	.	.	.	.	.	.	.	.	.	.	.	.	.	.	.	.	.	.	.	.	.
16	RVA/Human-wt/ZAF/UFS-NGS-NICD673/2007/G2P[4]	.	.	.	.	.	.	.	.	V	.	.	.	.	K	.	.	.	.	.	.	.	.	.	.	.	.	.	.	.	.	.	.	.	.	.	.	.	.	.	.	.	.	.	.	.	.	.	.
17	RVA/Human-wt/ZAF/UFS-NGS-NICD626/2007/G2P[4]	.	.	.	.	.	.	.	.	V	.	.	.	.	K	.	.	.	.	.	.	.	.	.	.	.	.	.	.	.	.	.	.	.	.	.	.	.	.	.	.	.	.	.	.	.	.	.	.
18	RVA/Human-wt/ZAF/UFS-NGS-NICD759/2007/G2P[4]	.	.	.	.	.	.	.	.	V	.	.	.	.	K	.	.	.	.	.	.	.	.	.	.	.	.	.	.	.	.	.	.	I	.	.	.	.	.	.	.	.	.	.	.	.	.	.	.
19	RVA/Human-wt/ZAF/UFS-NGS-MRC-DPRU985/2008/G2P[4]	.	.	.	.	.	.	.	.	V	.	.	.	.	K	.	.	.	.	.	.	.	.	.	.	.	.	.	.	.	.	.	.	.	.	.	.	.	.	.	.	.	.	.	.	.	.	.	.
20	RVA/Human-wt/ZAF/UFS-NGS-MRC-DPRU1036/2008/G2P[4]	.	.	.	.	.	.	.	.	V	.	.	.	.	K	.	.	.	.	.	.	.	.	.	.	.	.	.	.	.	.	.	.	.	.	.	.	.	.	.	.	.	.	.	.	.	.	.	.
21	RVA/Human-wt/ZAF/UFS-NGS-MRC-DPRU1040/2008/G2P[4]	.	.	.	.	.	.	.	.	V	.	.	.	.	K	.	.	.	.	.	.	.	.	.	.	.	.	.	.	.	.	.	.	.	.	.	.	.	.	.	.	.	.	.	.	.	.	.	.
22	RVA/Human-wt/ZAF/UFS-NGS-MRC-DPRU1041/2008/G2P[4]	.	.	.	.	.	.	.	.	.	.	.	.	.	.	.	.	.	.	.	.	.	.	F	.	.	.	.	.	.	.	.	.	.	.	.	.	.	.	.	.	.	.	.	.	.	.	.	.
23	RVA/Human-wt/ZAF/UFS-NGS-MRC-DPRU1058/2008/G2P[4]	.	.	.	.	.	.	.	.	V	.	.	.	.	K	.	.	.	.	.	.	.	.	.	.	.	.	.	.	.	.	.	.	.	.	.	.	.	.	.	.	.	.	.	.	.	.	.	.
24	RVA/Human-wt/ZAF/UFS-NGS-MRC-DPRU1901/2008/G2P[4]	.	.	.	.	.	.	.	.	V	.	.	.	.	K	.	.	.	.	.	.	.	.	.	.	.	.	.	.	.	.	.	.	.	.	.	.	.	.	.	.	.	.	.	.	.	.	.	.
25	RVA/Human-wt/ZAF/UFS-NGS-NICD1079/2008/G2P[4]	.	.	.	.	.	.	.	.	V	.	.	.	.	K	.	.	.	.	.	.	.	.	.	.	.	.	.	.	.	.	.	.	.	.	.	.	.	.	.	.	.	.	.	.	.	.	.	.
26	RVA/Human-wt/ZAF/UFS-NGS-NICD1112/2008/G2P[4]	.	.	.	.	.	.	.	.	V	.	.	.	.	K	.	.	.	.	.	.	.	.	.	.	.	.	.	.	.	.	.	.	.	.	.	.	.	.	.	.	.	.	.	.	.	.	.	.
27	RVA/Human-wt/ZAF/UFS-NGS-NICD1122/2008/G2P[4]	.	.	.	.	.	.	.	.	V	.	.	.	.	K	.	.	.	.	.	.	.	.	.	.	.	.	.	.	.	.	.	.	.	.	.	.	.	.	.	.	.	.	.	.	.	.	.	.
28	RVA/Human-wt/ZAF/UFS-NGS-NICD1138/2008/G2P[4]	.	.	.	.	.	.	.	.	V	.	.	.	.	K	.	.	.	.	.	.	.	.	.	.	.	.	.	.	.	.	.	.	.	.	.	.	.	.	.	.	.	.	.	.	.	.	.	.
29	RVA/Human-wt/ZAF/UFS-NGS-NICD1165/2008/G2P[4]	.	.	.	.	.	.	.	.	V	.	.	.	.	K	.	.	.	.	.	.	.	.	.	.	.	.	.	.	.	.	.	.	.	.	.	.	.	.	.	.	.	.	.	.	.	.	.	.
30	RVA/Human-wt/ZAF/UFS-NGS-NICD1180/2008/G2P[4]	.	.	.	.	.	.	.	.	V	.	.	.	.	K	.	.	.	.	.	.	.	.	.	.	.	.	.	.	.	.	.	.	.	.	.	.	.	.	.	.	.	.	.	.	.	.	.	.
31	RVA/Human-wt/ZAF/UFS-NGS-NICD1355/2008/G2P[4]	.	.	.	.	.	.	.	.	V	.	.	.	.	K	.	.	.	.	.	.	.	.	.	.	.	.	.	.	.	.	.	.	.	.	.	.	.	.	.	.	.	.	.	.	.	.	.	.
32	RVA/Human-wt/ZAF/3203WC/2009/G2P[4]	.	.	.	.	.	.	.	.	.	.	.	.	.	.	.	.	.	.	.	.	.	.	.	.	.	.	.	.	.	.	.	.	.	.	.	.	.	.	.	.	.	.	.	.	.	.	.	.
33	RVA/Human-wt/ZAF/MRC-DPRU1061/2009/G2P[4]	.	.	.	.	.	.	.	.	V	.	.	.	.	K	.	.	.	.	.	.	.	.	.	.	.	.	.	.	.	.	.	.	.	.	.	.	.	.	.	.	.	.	.	.	.	.	.	.
34	RVA/Human-wt/ZAF/UFS-NGS-MRC-DPRU1071/2009/G2P[4]	.	.	.	.	.	.	.	.	V	.	.	.	.	K	.	.	.	.	.	.	.	.	.	.	.	.	.	.	.	.	.	.	.	.	.	.	.	.	.	.	.	.	.	.	.	.	.	.
35	RVA/Human-wt/ZAF/UFS-NGS-MRC-DPRU1077/2009/G2P[4]	.	.	.	.	.	.	.	.	V	.	.	.	.	K	.	.	.	.	.	.	.	.	.	.	.	.	.	.	.	.	.	.	.	.	.	.	.	.	.	.	.	.	.	.	.	.	.	.
36	RVA/Human-wt/ZAF/UFS-NGS-MRC-DPRU1097/2009/G2P[4]	.	.	.	.	.	.	.	.	V	.	.	.	.	K	.	.	.	.	.	.	.	.	.	.	.	.	.	.	.	.	.	.	.	.	.	.	.	.	.	.	.	.	.	.	.	.	.	.
37	RVA/Human-wt/ZAF/UFS-NGS-MRC-DPRU2288/2009/G2P[4]	.	.	.	.	.	.	.	.	V	.	.	.	.	K	.	.	.	.	.	.	.	.	.	.	.	.	.	.	.	.	.	.	.	.	.	.	.	.	.	.	.	.	.	.	.	.	.	.
38	RVA/Human-wt/ZAF/UFS-NGS-MRC-DPRU2326/2009/G2P[4]	.	.	.	.	.	.	.	.	V	.	.	.	.	K	.	.	.	.	.	.	.	.	.	.	.	.	.	.	.	.	.	.	.	.	.	.	.	.	.	.	.	.	.	.	.	.	.	.
39	RVA/Human-wt/ZAF/UFS-NGS-NICD3354/2009/G2P[4]	.	.	.	I	.	.	.	.	.	.	.	.	.	.	.	.	.	.	.	.	.	.	F	.	.	.	.	.	.	.	.	.	.	.	.	.	.	.	.	.	.	.	.	.	.	.	.	.
40	RVA/Human-wt/ZAF/UFS-NGS-NICD3442/2009/G2P[4]	.	.	.	.	.	.	.	.	V	.	.	.	.	K	.	.	.	.	.	.	.	.	.	.	.	.	.	.	.	.	.	.	.	.	.	.	.	.	.	.	.	.	.	.	.	.	.	.
41	RVA/Human-wt/ZAF/UFS-NGS-NICD3446/2009/G2P[4]	.	.	.	.	.	.	.	.	V	.	.	.	.	K	.	.	.	.	.	.	.	.	.	.	.	.	.	.	.	.	.	.	.	.	.	.	.	.	.	.	.	.	.	.	.	.	.	.
42	RVA/Human-wt/ZAF/UFS-NGS-NICD3518/2009/G2P[4]	.	.	.	.	.	.	.	.	V	.	.	.	.	K	.	.	.	.	.	.	.	.	.	.	.	.	.	.	.	.	.	.	.	.	.	.	.	.	.	.	.	.	.	.	.	.	.	.
43	RVA/Human-wt/ZAF/UFS-NGS-NICD3532/2009/G2P[4]	.	.	.	.	.	.	.	.	V	.	.	.	.	K	.	.	.	.	.	.	.	.	.	.	.	.	.	.	.	.	.	.	.	.	.	.	.	.	.	.	.	.	.	.	.	.	.	.
44	RVA/Human-wt/ZAF/UFS-NGS-NICD3681/2009/G2P[4]	.	.	.	.	.	.	.	.	V	.	.	.	.	K	.	.	.	.	.	.	.	.	.	.	.	.	.	.	.	.	.	.	.	.	.	.	.	.	.	.	.	.	.	.	.	.	.	.
45	RVA/Human-wt/ZAF/UFS-NGS-NICD4012/2009/G2P[4]	.	.	.	.	.	.	.	.	V	.	.	.	.	K	.	.	.	.	.	.	.	.	.	.	.	.	.	.	.	.	.	.	.	.	.	.	.	.	.	.	.	.	.	.	.	.	.	.
46	RVA/Human-wt/ZAF/UFS-NGS-NICD4207/2009/G2P[4]	.	.	.	.	.	.	.	.	V	.	.	.	.	K	.	.	.	.	.	.	.	.	.	.	.	.	.	.	.	.	.	.	.	.	.	.	.	.	.	.	.	.	.	.	.	.	.	.
47	RVA/Human-wt/ZAF/UFS-NGS-MRC-DPRU1473/2010/G2P[4]	.	.	.	.	.	.	.	.	V	.	.	.	.	K	.	.	.	.	.	.	N	.	.	.	.	.	.	.	.	.	.	.	.	.	.	.	.	.	.	.	.	.	.	.	.	.	.	.
48	RVA/Human-wt/ZAF/UFS-NGS-MRC-DPRU1507/2010/G2P[4]	.	.	.	.	.	.	.	.	V	.	.	.	.	K	.	.	.	.	.	.	N	.	.	.	.	.	.	.	.	.	.	.	.	.	.	.	.	.	.	.	.	.	.	.	.	.	.	.
49	RVA/Human-wt/ZAF/UFS-NGS-MRC-DPRU1510/2010/G2P[4]	.	.	.	.	.	.	.	.	V	.	.	.	.	K	.	.	.	.	.	.	N	.	.	.	.	.	.	.	.	.	.	.	.	.	.	.	.	.	.	.	.	.	.	.	.	.	.	.
50	RVA/Human-wt/ZAF/UFS-NGS-MRC-DPRU1520/2010/G2P[4]	.	.	.	.	.	.	.	.	V	.	.	.	.	K	.	.	.	.	.	.	N	.	.	.	.	.	.	.	.	.	.	.	.	.	.	.	.	.	.	.	.	.	.	.	.	.	.	.
51	RVA/Human-wt/ZAF/UFS-NGS-NICD5625/2010/G2P[4]	.	.	.	.	.	.	.	.	V	.	.	.	.	K	.	.	.	.	.	.	.	.	.	.	.	.	.	.	.	.	.	.	.	.	.	.	.	.	.	.	.	.	.	.	.	.	.	.
52	RVA/Human-wt/ZAF/UFS-NGS-NICD5884/2010/G2P[4]	.	.	.	.	.	.	.	.	V	.	.	.	.	K	.	.	.	.	.	.	N	.	.	.	.	.	.	.	.	.	.	.	.	.	.	.	.	.	.	.	.	.	.	.	.	.	.	.
53	RVA/Human-wt/ZAF/UFS-NGS-NICD6099/2010/G2P[4]	.	.	.	.	.	.	.	.	V	.	.	.	.	K	.	.	.	.	.	.	N	.	.	.	.	.	.	.	.	.	.	.	.	.	.	.	.	.	.	.	.	.	.	.	.	.	.	.
54	RVA/Human-wt/ZAF/UFS-NGS-NICD6150/2010/G2P[4]	.	.	.	.	.	.	.	.	.	.	.	F	.	.	.	.	.	.	.	.	.	.	.	.	.	.	.	.	.	.	.	.	.	.	.	.	.	.	.	.	.	.	.	.	.	.	.	.
55	RVA/Human-wt/ZAF/UFS-NGS-NICD6171/2010/G2P[4]	.	.	.	.	.	.	.	.	V	.	.	.	.	K	.	.	.	.	.	.	N	.	.	.	.	.	.	.	.	.	.	.	.	.	.	.	.	.	.	.	.	.	.	.	.	.	.	.
56	RVA/Human-wt/ZAF/UFS-NGS-NICD6388/2010/G2P[4]	.	.	.	.	.	.	.	.	V	.	.	.	.	K	.	.	.	.	.	.	.	.	.	.	.	.	.	.	.	.	.	.	.	.	.	.	.	.	.	.	.	.	.	.	.	.	.	.
57	RVA/Human-wt/ZAF/UFS-NGS-NICD8940/2012/G2P[4]	.	.	.	.	.	.	.	.	.	.	.	.	.	.	.	.	.	.	.	.	.	.	F	.	.	.	.	.	.	.	.	.	.	.	.	.	.	.	.	.	.	.	.	.	.	.	.	.
58	RVA/Human-wt/ZAF/UFS-NGS-NICD9031/2012/G2P[4]	.	.	.	.	.	.	.	.	.	.	.	.	.	.	.	.	.	.	.	.	.	.	F	.	.	.	.	.	.	F	.	.	.	.	.	.	.	.	.	.	.	.	.	.	.	.	.	.
59	RVA/Human-wt/ZAF/UFS-NGS-NICD9040/2012/G2P[4]	.	.	.	.	.	.	.	.	.	.	.	.	.	.	.	.	.	.	.	.	.	.	F	.	.	.	.	.	.	.	.	.	.	.	.	.	.	.	.	.	.	.	.	.	.	.	.	.
60	RVA/Human-wt/ZAF/UFS-NGS-NICD9045/2012/G2P[4]	.	.	.	.	.	.	.	.	.	.	.	.	.	.	.	.	.	.	.	.	.	.	F	.	.	.	.	.	.	.	.	.	.	.	.	.	.	.	.	.	.	.	.	.	.	.	.	.
61	RVA/Human-wt/ZAF/UFS-NGS-NICD9171/2012/G2P[4]	.	.	.	.	.	.	.	.	.	.	.	.	.	.	.	.	.	.	.	.	.	.	F	.	.	.	.	.	.	.	.	.	.	.	.	.	.	.	.	.	.	.	.	.	.	.	.	.
62	RVA/Human-wt/ZAF/UFS-NGS-NICD9329/2012/G2P[4]	.	.	.	.	.	.	.	.	.	.	.	.	.	.	.	.	.	.	.	.	.	.	F	.	.	.	.	.	.	.	.	.	.	.	.	.	.	.	.	.	.	.	.	.	.	.	.	.
63	RVA/Human-wt/ZAF/UFS-NGS-NICD9330/2012/G2P[4]	.	.	.	.	.	.	.	.	.	.	.	.	.	.	.	.	.	.	.	.	.	.	F	.	.	.	.	.	.	.	.	.	.	.	.	.	.	.	.	.	.	.	.	.	.	.	.	.
64	RVA/Human-wt/ZAF/UFS-NGS-NICD9335/2012/G2P[4]	.	.	.	.	.	.	.	.	.	.	.	.	.	.	.	.	.	.	.	.	.	.	F	.	.	.	.	.	.	.	.	.	.	.	.	.	.	.	.	.	.	.	.	.	.	.	.	.
65	RVA/Human-wt/ZAF/UFS-NGS-NICD9554/2012/G2P[4]	.	.	.	.	.	.	.	.	.	.	.	.	.	.	.	.	.	.	.	.	.	.	F	.	.	.	.	.	.	.	.	.	.	.	.	.	.	.	.	.	.	.	.	.	.	.	.	.
66	RVA/Human-wt/ZAF/UFS-NGS-NICD9659/2012/G2P[4]	.	.	.	.	.	.	.	.	.	.	.	.	.	.	.	.	.	.	.	.	.	.	F	.	.	.	.	.	.	.	.	.	.	.	.	.	.	.	.	.	.	.	.	.	.	.	.	.
67	RVA/Human-wt/ZAF/MRC-DPRU82/2012/G2P[4]	.	.	.	.	.	.	.	E	.	.	.	F	.	.	.	.	.	.	.	.	.	.	.	.	.	.	.	.	.	.	.	.	.	.	.	.	.	.	.	.	.	.	.	.	.	.	.	.
68	RVA/Human-wt/ZAF/UFS-NGS-MRC-DPRU182/2013/G2P[4]	.	.	.	.	.	.	.	.	.	.	.	.	.	.	.	.	.	.	.	.	.	.	F	.	.	.	.	.	.	.	.	.	.	.	.	.	.	.	.	.	.	.	.	.	.	.	.	.
69	RVA/Human-wt/ZAF/UFS-NGS-MRC-DPRU185/2013/G2P[4]	.	.	.	.	.	.	.	.	.	.	.	.	.	.	.	.	.	.	.	.	.	.	F	.	.	.	.	.	.	.	.	.	.	.	.	.	.	.	.	.	.	.	.	.	.	.	.	.
70	RVA/Human-wt/ZAF/UFS-NGS-MRC-DPRU198/2013/G2P[4]	.	.	.	.	.	.	.	.	.	.	.	.	.	.	.	.	.	.	.	.	.	.	F	.	.	.	.	.	.	.	.	.	.	.	.	.	.	.	.	.	.	.	.	.	.	.	.	.
71	RVA/Human-wt/ZAF/UFS-NGS-MRC-DPRU200/2013/G2P[4]	.	.	.	.	.	.	.	.	.	.	.	.	.	.	.	.	.	.	.	.	.	.	F	.	.	.	.	.	.	.	.	.	.	.	.	.	.	.	.	.	.	.	.	.	.	.	.	.
72	RVA/Human-wt/ZAF/UFS-NGS-MRC-DPRU203/2013/G2P[4]	.	.	.	.	.	.	.	.	.	.	.	.	.	.	.	.	.	.	.	.	.	.	F	.	.	.	.	.	.	.	.	.	.	.	.	.	.	.	.	.	.	.	.	.	.	.	.	.
73	RVA/Human-wt/ZAF/UFS-NGS-MRC-DPRU60/2013/G2P[4]	.	.	.	.	.	.	.	.	.	.	.	.	.	.	.	.	.	.	.	.	.	.	F	.	.	.	.	.	.	.	.	.	.	.	.	.	.	.	.	.	.	.	.	.	.	.	.	.
74	RVA/Human-wt/ZAF/UFS-NGS-MRC-DPRU68/2013/G2P[4]	.	.	.	.	.	.	.	.	.	.	.	.	.	.	.	.	.	.	.	.	.	.	F	.	.	.	.	.	.	.	.	.	.	.	.	.	.	.	.	.	.	.	.	.	.	.	.	.
75	RVA/Human-wt/ZAF/UFS-NGS-MRC-DPRU75/2013/G2P[4]	.	.	.	.	.	.	.	.	.	.	.	.	.	.	.	.	.	.	.	.	.	.	F	.	.	.	.	.	.	.	.	.	.	.	.	.	.	.	.	.	.	.	.	.	.	.	.	.
76	RVA/Human-wt/ZAF/UFS-NGS-MRC-DPRU81/2013/G2P[4]	.	.	.	.	.	.	.	.	.	.	.	.	.	.	.	.	.	.	.	.	.	.	F	.	.	.	.	.	.	.	.	.	.	.	.	.	.	.	.	.	.	.	.	.	.	.	.	.
77	RVA/Human-wt/ZAF/UFS-NGS-MRC-DPRU84/2013/G2P[4]	.	.	.	.	.	.	.	.	.	.	.	.	.	.	.	.	.	.	.	.	.	.	F	.	.	.	.	.	.	.	.	.	.	.	.	.	.	.	.	.	.	.	.	.	.	.	.	.
78	RVA/Human-wt/ZAF/UFS-NGS-MRC-DPRU975/2013/G2P[4]	.	.	.	.	.	.	.	.	.	.	.	.	.	.	.	.	.	.	.	.	.	.	F	.	.	.	.	.	.	.	.	.	.	.	.	.	.	.	.	.	.	.	.	.	.	.	.	.
79	RVA/Human-wt/ZAF/UFS-NGS-MRC-DPRU978/2013/G2P[4]	.	.	.	.	.	.	.	.	.	.	.	.	.	.	.	.	.	.	.	.	.	.	F	.	.	.	.	.	.	.	.	.	.	.	.	.	.	.	.	.	.	.	.	.	.	.	.	.
80	RVA/Human-wt/ZAF/UFS-NGS-MRC-DPRU986/2013/G2P[4]	.	.	.	.	.	.	.	.	.	.	.	.	.	.	.	.	.	.	.	.	.	.	F	.	.	.	.	.	.	.	.	.	.	.	.	.	.	.	.	.	.	.	.	.	.	.	.	.
81	RVA/Human-wt/ZAF/UFS-NGS-NICD10248/2013/G2P[4]	.	.	.	.	.	.	.	.	.	.	.	.	.	.	.	.	.	.	.	.	.	.	F	.	.	.	.	.	.	.	.	.	.	.	.	.	.	.	.	.	.	.	.	.	.	.	.	.
82	RVA/Human-wt/ZAF/UFS-NGS-NICD12041/2013/G2P[4]	.	.	.	.	.	.	.	.	.	.	.	.	.	.	.	.	.	.	.	.	.	.	F	.	.	.	.	.	.	.	.	.	.	.	.	.	.	.	.	.	.	.	.	.	.	.	.	.
83	RVA/Human-wt/ZAF/UFS-NGS-MRC-DPRU952/2014/G2P[4]	.	.	.	.	.	.	.	.	V	.	.	.	.	K	.	.	.	.	.	.	.	.	.	.	.	.	.	.	.	.	.	.	.	.	.	.	.	.	.	.	.	.	.	.	.	.	.	.
84	RVA/Human-wt/ZAF/UFS-NGS-NICD12795/2014/G2P[4]	.	.	.	.	.	.	.	.	.	.	.	.	.	.	.	.	.	.	.	.	.	.	F	.	.	.	.	.	.	.	.	.	.	.	.	.	.	.	.	.	.	.	.	.	.	.	.	.
85	RVA/Human-wt/ZAF/UFS-NGS-NICD12832/2014/G2P[4]	.	.	.	.	.	.	.	.	.	.	.	.	.	.	.	.	.	.	.	.	.	.	F	.	.	.	Y	.	.	.	.	.	.	.	.	.	.	.	.	.	.	.	.	.	.	.	.	.
86	RVA/Human-wt/ZAF/UFS-NGS-NICD12838/2014/G2P[4]	.	.	.	.	.	.	.	.	.	.	.	.	.	.	.	.	.	.	.	.	.	.	F	.	.	.	.	.	.	.	.	.	.	.	.	.	.	.	.	.	.	.	.	.	.	.	.	.
87	RVA/Human-wt/ZAF/UFS-NGS-NICD13081/2014/G2P[4]	.	.	.	.	.	.	.	.	.	.	.	.	.	.	.	.	.	.	.	.	.	.	F	.	.	.	.	.	.	.	.	.	.	.	.	.	.	.	.	.	.	.	.	.	.	.	.	.
88	RVA/Human-wt/ZAF/UFS-NGS-NICD13083/2014/G2P[4]	.	.	.	.	.	.	.	.	.	.	.	.	.	.	.	.	.	.	.	.	.	.	F	.	.	.	.	.	.	.	.	.	.	.	.	.	.	.	.	.	.	.	.	.	.	.	.	.
89	RVA/Human-wt/ZAF/UFS-NGS-NICD13333/2014/G2P[4]	.	.	.	.	.	.	.	.	.	.	.	.	.	.	.	.	.	.	.	.	.	.	F	.	.	.	.	.	.	.	.	.	.	.	.	.	.	.	.	.	.	.	.	.	.	.	.	.
90	RVA/Human-wt/ZAF/UFS-NGS-NICD13335/2014/G2P[4]	.	.	.	.	.	.	.	.	.	.	.	.	.	.	.	.	.	.	.	.	.	.	F	.	.	.	.	.	.	.	.	.	.	.	.	.	.	.	.	.	.	.	.	.	.	.	.	.
91	RVA/Human-wt/ZAF/UFS-NGS-NICD13522/2014/G2P[4]	.	.	.	.	.	.	.	.	.	.	.	.	.	.	.	.	.	.	.	.	.	.	F	.	.	.	.	.	.	.	.	.	.	.	.	.	.	.	.	.	.	.	.	.	.	.	.	.
92	RVA/Human-wt/ZAF/UFS-NGS-NICD13791/2014/G2P[4]	.	.	.	.	.	.	.	.	.	.	.	.	.	.	.	.	.	.	.	.	.	.	F	.	.	.	.	.	.	.	.	.	.	.	.	.	.	.	.	.	.	.	.	.	.	.	.	.
93	RVA/Human-wt/ZAF/UFS-NGS-NICD13878/2014/G2P[4]	.	.	.	.	.	.	.	.	.	.	.	.	.	.	.	.	.	.	.	.	.	.	F	.	.	.	.	.	.	.	.	.	.	.	.	.	.	.	.	.	.	.	.	.	.	.	.	.
94	RVA/Human-wt/ZAF/UFS-NGS-NICD13907/2014/G2P[4]	.	.	.	.	.	.	.	.	.	.	.	.	.	.	.	.	.	.	.	.	.	.	F	.	.	.	.	.	.	.	.	.	.	.	.	.	.	.	.	.	.	.	.	.	.	.	.	.
95	RVA/Human-wt/ZAF/UFS-NGS-NICD14647/2015/G2P[4]	.	.	.	.	.	.	.	.	.	.	.	.	.	.	.	.	.	.	.	.	.	.	F	.	.	.	.	.	.	.	.	.	.	.	.	.	.	.	.	.	.	.	.	.	.	.	.	.
96	RVA/Human-wt/ZAF/UFS-NGS-NICD15034/2015/G2P[4]	.	.	.	.	.	.	.	.	.	.	.	.	.	.	.	.	.	.	.	.	.	.	F	.	.	.	.	.	.	.	.	.	.	.	.	.	.	.	.	.	.	.	.	.	.	.	.	.
97	RVA/Human-wt/ZAF/UFS-NGS-NICD15070/2015/G2P[4]	.	.	.	.	.	.	.	.	.	.	.	.	.	.	.	.	.	.	.	.	.	.	F	.	.	.	.	.	.	.	.	.	.	.	.	.	.	.	.	.	.	.	.	.	.	.	.	.
98	RVA/Human-wt/ZAF/UFS-NGS-NICD15385/2015/G2P[4]	.	.	.	.	.	.	.	.	.	.	.	.	.	.	.	.	.	.	.	.	.	.	F	.	.	.	.	.	.	.	.	.	.	.	.	.	.	.	.	.	.	.	.	.	.	.	.	.
99	RVA/Human-wt/ZAF/UFS-NGS-NICD16983/2016/G2P[4]	.	.	.	.	.	.	.	.	.	.	.	.	.	.	.	.	.	.	.	.	.	.	F	.	.	.	.	.	.	.	.	.	.	.	.	.	.	.	.	.	.	.	.	.	.	.	.	.
100	RVA/Human-wt/ZAF/UFS-NGS-NICD17155/2016/G2P[4]	.	.	.	.	.	.	.	.	.	.	.	.	.	.	.	.	.	.	.	.	.	.	F	.	.	.	.	.	.	.	.	.	.	.	.	.	.	.	.	.	.	.	.	.	.	.	.	.
101	RVA/Human-wt/ZAF/UFS-NGS-MRC-DPRU12323/2016/G2P[4]	.	.	.	.	.	.	.	.	.	.	.	.	.	.	.	.	.	.	.	.	.	.	F	.	.	.	.	.	.	.	.	.	.	.	.	.	.	.	.	.	.	.	.	.	.	.	.	.
102	RVA/Human-wt/ZAF/UFS-NGS-NICD18920/2017/G2P[4]	.	.	.	.	.	.	.	.	.	.	.	.	.	.	.	.	.	.	.	.	.	.	F	.	.	.	.	.	.	.	.	.	.	.	.	.	.	.	.	.	.	.	.	.	.	.	.	.
[truncated: 202 more columns]

## Sheet: NSP2
	Supplementary Excelspreadsheet 3: Comparative amino acid analysis between South African pre- and post-vaccine G2P[4] strains
		1	2	3	4	5	6	7	8	9	10	11	12	13	14	15	16	17	18	19	20	21	22	23	24	25	26	27	28	29	30	31	32	33	34	35	36	37	38	39	40	41	42	43	44	45	46	47	48
1	RVA/Human-wt/ZAF/UFS-NGS-MRC-DPRU2123/2003/G2P[4]	M	A	E	L	A	C	F	C	Y	P	H	L	E	N	D	S	Y	K	F	V	P	F	N	N	L	A	I	K	C	M	L	T	A	K	V	E	K	K	D	Q	D	K	F	Y	N	S	I	I
2	RVA/Human-wt/ZAF/UFS-NGS-MRC-DPRU531/2003/G2P[4]	.	.	.	.	.	.	.	.	.	.	.	.	.	.	.	.	.	.	.	I	.	.	.	.	.	.	.	.	.	.	.	.	.	.	.	.	.	.	.	.	.	.	.	.	.	.	.	.
3	RVA/Human-wt/ZAF/UFS-NGS-MRC-DPRU580/2003/G2P[4]	.	.	.	.	.	.	.	.	.	.	.	.	.	.	.	.	.	.	.	I	.	.	.	.	.	.	.	.	.	.	.	.	.	.	.	.	.	.	.	.	.	.	.	.	.	.	.	.
4	RVA/Human-wt/ZAF/UFS-NGS-MRC-DPRU594/2003/G2P[4]	.	.	.	.	.	.	.	.	.	.	.	.	.	.	.	.	.	.	.	I	.	.	.	.	.	.	.	.	.	.	.	.	.	.	.	.	.	.	.	.	.	.	.	.	.	.	.	.
5	RVA/Human-wt/ZAF/UFS-NGS-MRC-DPRU603/2003/G2P[4]	.	.	.	.	.	.	.	.	.	.	.	.	.	.	.	.	.	.	.	I	.	.	.	.	.	.	.	.	.	.	.	.	.	.	.	.	.	.	.	.	.	.	.	.	.	.	.	.
6	RVA/Human-wt/ZAF/UFS-NGS-MRC-DPRU667/2003/G2P[4]	.	.	.	.	.	.	.	.	.	.	.	.	.	.	.	.	.	.	.	I	.	.	.	.	.	.	.	.	.	.	.	.	.	.	.	.	.	.	.	.	.	.	.	.	.	.	.	.
7	RVA/Human-wt/ZAF/MRC-DPRU618/2003/G2P[4]	.	.	.	.	.	.	.	.	.	.	.	.	.	.	.	.	.	.	.	I	.	.	.	.	.	.	.	.	.	.	.	.	.	.	.	.	.	.	.	.	.	.	.	.	.	.	.	.
8	RVA/Human-wt/ZAF/UFS-NGS-MRC-DPRU764/2006/G2P[4]	.	.	.	.	.	.	.	.	.	.	R	.	.	.	.	.	.	.	.	I	.	.	.	.	.	.	.	.	.	.	.	.	.	.	.	.	.	.	.	.	.	.	.	.	.	.	.	.
9	RVA/Human-wt/ZAF/UFS-NGS-MRC-DPRU1271/2007/G2P[4]	.	.	.	.	.	.	.	.	.	.	.	.	.	.	.	.	.	.	.	I	.	.	.	.	.	.	.	.	.	.	.	.	.	.	.	.	.	.	.	.	.	.	.	.	.	.	.	.
10	RVA/Human-wt/ZAF/UFS-NGS-MRC-DPRU1285/2007/G2P[4]	.	.	.	.	.	.	.	.	.	.	.	.	.	.	.	.	.	.	.	I	.	.	.	.	.	.	.	.	.	.	.	.	.	.	.	.	.	.	.	.	.	.	.	.	.	.	.	.
11	RVA/Human-wt/ZAF/UFS-NGS-NICD150/2007/G2P[4]	.	.	.	.	.	.	.	.	.	.	.	.	.	.	.	.	.	.	.	I	.	.	.	.	.	.	.	.	.	.	.	.	.	.	.	.	.	.	.	.	.	.	.	.	.	.	.	.
12	RVA/Human-wt/ZAF/UFS-NGS-NICD419/2007/G2P[4]	.	.	.	.	.	.	.	.	.	.	.	.	.	.	.	.	.	.	.	I	.	.	.	.	.	.	.	.	.	.	.	.	.	.	.	.	.	.	.	.	.	.	.	.	.	.	.	.
13	RVA/Human-wt/ZAF/UFS-NGS-NICD516/2007/G2P[4]	.	.	.	.	.	.	.	.	.	.	.	.	.	.	.	.	.	.	.	I	.	.	.	.	.	.	.	.	.	.	.	.	.	.	.	.	.	.	.	.	.	.	.	.	.	.	.	.
14	RVA/Human-wt/ZAF/UFS-NGS-NICD582/2007/G2P[4]	.	.	.	.	.	.	.	.	.	.	.	.	.	.	.	.	.	.	.	I	.	.	.	.	.	.	.	.	.	.	.	.	.	.	.	.	.	.	.	.	.	.	.	.	.	.	.	.
15	RVA/Human-wt/ZAF/UFS-NGS-NICD626/2007/G2P[4]	.	.	.	.	.	.	.	.	.	.	.	.	.	.	.	.	.	.	.	I	.	.	.	.	.	.	.	.	.	.	.	.	.	.	.	.	.	.	.	.	.	.	.	.	.	.	.	.
16	RVA/Human-wt/ZAF/UFS-NGS-NICD673/2007/G2P[4]	.	.	.	.	.	.	.	.	.	.	.	.	.	.	.	.	.	.	.	I	.	.	.	.	.	.	.	.	.	.	.	.	.	.	.	.	.	.	.	.	.	.	.	.	.	.	.	.
17	RVA/Human-wt/ZAF/UFS-NGS-NICD759/2007/G2P[4]	.	.	.	.	.	.	.	.	.	.	.	.	.	.	.	.	.	.	.	I	.	.	.	.	.	.	.	.	.	.	.	.	.	.	.	.	.	.	.	.	.	.	.	.	.	.	.	.
18	RVA/Human-wt/ZAF/MRC-DPRU81/2007/G2P[4]	.	.	.	.	.	.	.	.	.	.	.	.	.	.	.	.	.	.	.	I	.	.	.	.	.	.	.	.	.	.	.	.	.	.	.	.	.	.	.	.	.	.	.	.	.	.	.	.
19	RVA/Human-wt/ZAF/UFS-NGS-NICD1079/2008/G2P[4]	.	.	.	.	.	.	.	.	.	.	.	.	.	.	.	.	.	.	.	I	.	.	.	.	.	.	.	.	.	.	.	.	.	.	.	.	.	.	.	.	.	.	.	.	.	.	.	.
20	RVA/Human-wt/ZAF/UFS-NGS-NICD1112/2008/G2P[4]	.	.	.	.	.	.	.	.	.	.	.	.	.	.	.	.	.	.	.	I	.	.	.	.	.	.	.	.	.	.	.	.	.	.	.	.	.	.	.	.	.	.	.	.	.	.	.	.
21	RVA/Human-wt/ZAF/UFS-NGS-NICD1122/2008/G2P[4]	.	.	.	.	.	.	.	.	.	.	.	.	.	.	.	.	.	.	.	I	.	.	.	.	.	.	.	.	.	.	.	.	.	.	.	.	.	.	.	.	.	.	.	.	.	.	.	.
22	RVA/Human-wt/ZAF/UFS-NGS-NICD1138/2008/G2P[4]	.	.	.	.	.	.	.	.	.	.	.	.	.	.	.	.	.	.	.	I	.	.	.	.	.	.	.	.	.	.	.	.	.	.	.	.	.	.	.	.	.	.	.	.	.	.	.	.
23	RVA/Human-wt/ZAF/UFS-NGS-NICD1165/2008/G2P[4]	.	.	.	.	.	.	.	.	.	.	.	.	.	.	.	.	.	.	.	I	.	.	.	.	.	.	.	.	.	.	.	.	.	.	.	.	.	.	.	.	.	.	.	.	.	.	.	.
24	RVA/Human-wt/ZAF/UFS-NGS-NICD1180/2008/G2P[4]	.	.	.	.	.	.	.	.	.	.	.	.	.	.	.	.	.	.	.	I	.	.	.	.	.	.	.	.	.	.	.	.	.	.	.	.	.	.	.	.	.	.	.	.	.	.	.	.
25	RVA/Human-wt/ZAF/UFS-NGS-NICD1355/2008/G2P[4]	.	.	.	.	.	.	.	.	.	.	.	.	.	.	.	.	.	.	.	I	.	.	.	.	.	.	.	.	.	.	.	.	.	.	.	.	.	.	.	.	.	.	.	.	.	.	.	.
26	RVA/Human-wt/ZAF/UFS-NGS-MRC-DPRU985/2008/G2P[4]	.	.	.	.	.	.	.	.	.	.	.	.	.	.	.	.	.	.	.	I	.	.	.	.	.	.	.	.	.	.	.	.	.	.	.	.	.	.	.	.	.	.	.	.	.	.	.	.
27	RVA/Human-wt/ZAF/UFS-NGS-MRC-DPRU1036/2008/G2P[4]	.	.	.	.	.	.	.	.	.	.	.	.	.	.	.	.	.	.	.	I	.	.	.	.	.	.	.	.	.	.	.	.	.	.	.	.	.	.	.	.	.	.	.	.	.	.	.	.
28	RVA/Human-wt/ZAF/UFS-NGS-MRC-DPRU1040/2008/G2P[4]	.	.	.	.	.	.	.	.	.	.	.	.	.	.	.	.	.	.	.	I	.	.	.	.	.	.	.	.	.	.	.	.	.	.	.	.	.	.	.	.	.	.	.	.	.	.	.	.
29	RVA/Human-wt/ZAF/UFS-NGS-MRC-DPRU1041/2008/G2P[4]	.	.	.	.	.	.	.	.	.	.	.	.	.	.	.	.	.	.	.	I	.	.	.	.	.	.	.	.	.	.	.	.	.	.	.	.	.	.	.	.	.	.	.	.	.	.	.	.
30	RVA/Human-wt/ZAF/UFS-NGS-MRC-DPRU1058/2008/G2P[4]	.	.	.	.	.	.	.	.	.	.	.	.	.	.	.	.	.	.	.	I	.	.	.	.	.	.	.	.	.	.	.	.	.	.	.	.	.	.	.	.	.	.	.	.	.	.	.	.
31	RVA/Human-wt/ZAF/UFS-NGS-MRC-DPRU1901/2008/G2P[4]	.	.	.	.	.	.	.	.	.	.	.	.	.	.	.	.	.	.	.	I	.	.	.	.	.	.	.	.	.	.	.	.	.	.	.	.	.	.	.	.	.	.	.	.	.	.	.	.
32	RVA/Human-wt/ZAF/UFS-NGS-MRC-DPRU1071/2009/G2P[4]	.	.	.	.	.	.	.	.	.	.	.	.	.	.	.	.	.	.	.	I	.	.	.	.	.	.	.	.	.	.	.	.	.	.	.	.	.	.	.	.	.	.	.	.	.	.	.	.
33	RVA/Human-wt/ZAF/UFS-NGS-MRC-DPRU1077/2009/G2P[4]	.	.	.	.	.	.	.	.	.	.	.	.	.	.	.	.	.	.	.	I	.	.	.	.	.	.	.	.	.	.	.	.	.	.	.	.	.	.	.	.	.	.	.	.	.	.	.	.
34	RVA/Human-wt/ZAF/UFS-NGS-MRC-DPRU1097/2009/G2P[4]	.	.	.	.	.	.	.	.	.	.	.	.	.	.	.	.	.	.	.	I	.	.	.	.	.	.	.	.	.	.	.	.	.	.	.	.	.	.	.	.	.	.	.	.	.	.	.	.
35	RVA/Human-wt/ZAF/UFS-NGS-MRC-DPRU2288/2009/G2P[4]	.	.	.	.	.	.	.	.	.	.	.	.	.	.	.	.	.	.	.	I	.	.	.	.	.	.	.	.	.	.	.	.	.	.	.	.	.	.	.	.	.	.	.	.	.	.	.	.
36	RVA/Human-wt/ZAF/UFS-NGS-MRC-DPRU2326/2009/G2P[4]	.	.	.	.	.	.	.	.	.	.	.	.	.	.	.	.	.	.	.	I	.	.	.	.	.	.	.	.	.	.	.	.	.	.	.	.	.	.	.	.	.	.	.	.	.	.	.	.
37	RVA/Human-wt/ZAF/UFS-NGS-NICD3354/2009/G2P[4]	.	.	.	.	.	.	.	.	.	.	.	.	.	.	.	.	.	.	.	I	.	.	.	.	.	.	.	.	.	.	.	.	.	.	.	.	.	.	.	.	.	.	.	.	.	.	.	.
38	RVA/Human-wt/ZAF/UFS-NGS-NICD3442/2009/G2P[4]	.	.	.	.	.	.	.	.	.	.	.	.	.	.	.	.	.	.	.	I	.	.	.	.	.	.	.	.	.	.	.	.	.	.	.	.	.	.	.	.	.	.	.	.	.	.	.	.
39	RVA/Human-wt/ZAF/UFS-NGS-NICD3446/2009/G2P[4]	.	.	.	.	.	.	.	.	.	.	.	.	.	.	.	.	.	.	.	I	.	.	.	.	.	.	.	.	.	.	.	.	.	.	.	.	.	.	.	.	.	.	.	.	.	.	.	.
40	RVA/Human-wt/ZAF/UFS-NGS-NICD3518/2009/G2P[4]	.	.	.	.	.	.	.	.	.	.	.	.	.	.	.	.	.	.	.	I	.	.	.	.	.	.	.	.	.	.	.	.	.	.	.	.	.	.	.	.	.	.	.	.	.	.	.	.
41	RVA/Human-wt/ZAF/UFS-NGS-NICD3532/2009/G2P[4]	.	.	.	.	.	.	.	.	.	.	.	.	.	.	.	.	.	.	.	I	.	.	.	.	.	.	.	.	.	.	.	.	.	.	.	.	.	.	.	.	.	.	.	.	.	.	.	.
42	RVA/Human-wt/ZAF/UFS-NGS-NICD3681/2009/G2P[4]	.	.	.	.	.	.	.	.	.	.	.	.	.	.	.	.	.	.	.	I	.	.	.	.	.	.	.	.	.	.	.	.	.	.	.	.	.	.	.	.	.	.	.	.	.	.	.	.
43	RVA/Human-wt/ZAF/UFS-NGS-NICD4012/2009/G2P[4]	.	.	.	.	.	.	.	.	.	.	.	.	.	.	.	.	.	.	.	I	.	.	.	.	.	.	.	.	.	.	.	.	.	.	.	.	.	.	.	.	.	.	.	.	.	.	.	.
44	RVA/Human-wt/ZAF/UFS-NGS-NICD4207/2009/G2P[4]	.	.	.	.	.	.	.	.	.	.	.	.	.	.	.	.	.	.	.	I	.	.	.	.	.	.	.	.	.	.	.	.	.	.	.	.	.	.	.	.	.	.	.	.	.	.	.	.
45	RVA/Human-wt/ZAF/MRC-DPRU1061/2009/G2P[4]	.	.	.	.	.	.	.	.	.	.	.	.	.	.	.	.	.	.	.	I	.	.	.	.	.	.	.	.	.	.	.	.	.	.	.	.	.	.	.	.	.	.	.	.	.	.	.	.
46	RVA/Human-wt/ZAF/3203WC/2009/G2P[4]	.	.	.	.	.	.	.	.	.	.	.	.	.	.	.	.	.	.	.	I	.	.	.	.	.	.	.	.	.	.	.	.	.	.	.	.	.	.	.	.	.	.	.	.	.	.	.	.
47	RVA/Human-wt/ZAF/UFS-NGS-NICD5625/2010/G2P[4]	.	.	.	.	.	.	.	.	.	.	.	.	.	.	.	.	.	.	.	I	.	.	.	.	.	.	.	.	.	.	.	.	.	.	.	.	.	.	.	.	.	.	.	.	.	.	.	.
48	RVA/Human-wt/ZAF/UFS-NGS-NICD5884/2010/G2P[4]	.	.	.	.	.	.	.	.	.	.	.	.	.	.	.	.	.	.	.	I	.	.	.	.	.	.	.	.	.	.	.	.	.	.	.	.	.	.	.	.	.	.	.	.	.	.	.	.
49	RVA/Human-wt/ZAF/UFS-NGS-NICD6099/2010/G2P[4]	.	.	.	.	.	.	.	.	.	.	.	.	.	.	.	.	.	.	.	I	.	.	.	.	.	.	.	.	.	.	.	.	.	.	.	.	.	.	.	.	.	.	.	.	.	.	.	.
50	RVA/Human-wt/ZAF/UFS-NGS-NICD6150/2010/G2P[4]	.	.	.	.	.	.	.	.	.	.	.	.	.	.	.	.	.	.	.	I	.	.	.	.	.	.	.	.	.	.	.	.	.	.	.	.	.	.	.	.	.	.	.	.	.	.	.	.
51	RVA/Human-wt/ZAF/UFS-NGS-NICD6171/2010/G2P[4]	.	.	.	.	.	.	.	.	.	.	.	.	.	.	.	.	.	.	.	I	.	.	.	.	.	.	.	.	.	.	.	.	.	.	.	.	.	.	.	.	.	.	.	.	.	.	.	.
52	RVA/Human-wt/ZAF/UFS-NGS-NICD6388/2010/G2P[4]	.	.	.	.	.	.	.	.	.	.	.	.	.	.	.	.	.	.	.	I	.	.	.	.	.	.	.	.	.	.	.	.	.	.	.	.	.	.	.	.	.	.	.	.	.	.	.	.
53	RVA/Human-wt/ZAF/UFS-NGS-MRC-DPRU1473/2010/G2P[4]	.	.	.	.	.	.	.	.	.	.	.	.	.	.	.	.	.	.	.	I	.	.	.	.	.	.	.	.	.	.	.	.	.	.	.	.	.	.	.	.	.	.	.	.	.	.	.	.
54	RVA/Human-wt/ZAF/UFS-NGS-MRC-DPRU1507/2010/G2P[4]	.	.	.	.	.	.	.	.	.	.	.	.	.	.	.	.	.	.	.	I	.	.	.	.	.	.	.	.	.	.	.	.	.	.	.	.	.	.	.	.	.	.	.	.	.	.	.	.
55	RVA/Human-wt/ZAF/UFS-NGS-MRC-DPRU1510/2010/G2P[4]	.	.	.	.	.	.	.	.	.	.	.	.	.	.	.	.	.	.	.	I	.	.	.	.	.	.	.	.	.	.	.	.	.	.	.	.	.	.	.	.	.	.	.	.	.	.	.	.
56	RVA/Human-wt/ZAF/UFS-NGS-MRC-DPRU1520/2010/G2P[4]	.	.	.	.	.	.	.	.	.	.	.	.	.	.	.	.	.	.	.	I	.	.	.	.	.	.	.	.	.	.	.	.	.	.	.	.	.	.	.	.	.	.	.	.	.	.	.	.
57	RVA/Human-wt/ZAF/UFS-NGS-NICD8873/2012/G2P[4]	.	.	.	.	.	.	.	.	.	.	.	.	.	.	.	.	.	.	.	I	.	.	.	.	.	.	.	.	.	.	.	.	.	.	.	.	.	.	.	.	.	.	.	.	.	.	.	.
58	RVA/Human-wt/ZAF/UFS-NGS-NICD8940/2012/G2P[4]	.	.	.	.	.	.	.	.	.	.	.	.	.	.	.	.	.	.	.	I	.	.	.	.	.	.	.	.	.	.	.	.	.	.	.	.	.	.	.	.	.	.	.	.	.	.	.	.
59	RVA/Human-wt/ZAF/UFS-NGS-NICD9031/2012/G2P[4]	.	.	.	.	.	.	.	.	.	.	.	.	.	.	.	.	.	.	.	I	.	.	.	.	.	.	.	.	.	.	.	.	.	.	.	.	.	.	.	.	.	.	.	.	.	.	.	.
60	RVA/Human-wt/ZAF/UFS-NGS-NICD9040/2012/G2P[4]	.	.	.	.	.	.	.	.	.	.	.	.	.	.	.	.	.	.	.	I	.	.	.	.	.	.	.	.	.	.	.	.	.	.	.	.	.	.	.	.	.	.	.	.	.	.	.	.
61	RVA/Human-wt/ZAF/UFS-NGS-NICD9045/2012/G2P[4]	.	.	.	.	.	.	.	.	.	.	.	.	.	.	.	.	.	.	.	I	.	.	.	.	.	.	.	.	.	.	.	.	.	.	.	.	.	.	.	.	.	.	.	.	.	.	.	.
62	RVA/Human-wt/ZAF/UFS-NGS-NICD9171/2012/G2P[4]	.	.	.	.	.	.	.	.	.	.	.	.	.	.	.	.	.	.	.	I	.	.	.	.	.	.	.	.	.	.	.	.	.	.	.	.	.	.	.	.	.	.	.	.	.	.	.	.
63	RVA/Human-wt/ZAF/UFS-NGS-NICD9329/2012/G2P[4]	.	.	.	.	.	.	.	.	.	.	.	.	.	.	.	.	.	.	.	I	.	.	.	.	.	.	.	.	.	.	.	.	.	.	.	.	.	.	.	.	.	.	.	.	.	.	.	.
64	RVA/Human-wt/ZAF/UFS-NGS-NICD9330/2012/G2P[4]	.	.	.	.	.	.	.	.	.	.	.	.	.	.	.	.	.	.	.	I	.	.	.	.	.	.	.	.	.	.	.	.	.	.	.	.	.	.	.	.	.	.	.	.	.	.	.	.
65	RVA/Human-wt/ZAF/UFS-NGS-NICD9335/2012/G2P[4]	.	.	.	.	.	.	.	.	.	.	.	.	.	.	.	.	.	.	.	I	.	.	.	.	.	.	.	.	.	.	.	.	.	.	.	.	.	.	.	.	.	.	.	.	.	.	.	.
66	RVA/Human-wt/ZAF/UFS-NGS-NICD9554/2012/G2P[4]	.	.	.	.	.	.	.	.	.	.	.	.	.	.	.	.	.	.	.	I	.	.	.	.	.	.	.	.	.	.	.	.	.	.	.	.	.	.	.	.	.	.	.	.	.	.	.	.
67	RVA/Human-wt/ZAF/UFS-NGS-NICD9659/2012/G2P[4]	.	.	.	.	.	.	.	.	.	.	.	.	.	.	.	.	.	.	.	I	.	.	.	.	.	.	.	.	.	.	.	.	.	.	.	.	.	.	.	.	.	.	.	.	.	.	.	.
68	RVA/Human-wt/ZAF/MRC-DPRU82/2012/G2P[4]	.	.	.	.	.	.	.	.	.	.	.	.	.	.	.	.	.	.	.	I	.	.	.	.	.	.	.	.	.	.	.	.	.	.	.	.	.	.	.	.	.	.	.	.	.	.	.	.
69	RVA/Human-wt/ZAF/UFS-NGS-NICD10248/2013/G2P[4]	.	.	.	.	.	.	.	.	.	.	.	.	.	.	.	.	.	.	.	I	.	.	.	.	.	.	.	.	.	.	.	.	.	.	.	.	.	.	.	.	.	.	.	.	.	.	.	.
70	RVA/Human-wt/ZAF/UFS-NGS-NICD12041/2013/G2P[4]	.	.	.	.	.	.	.	.	.	.	.	.	.	.	.	.	.	.	.	I	.	.	.	.	.	.	.	.	.	.	.	.	.	.	.	.	.	.	.	.	.	.	.	.	.	.	.	.
71	RVA/Human-wt/ZAF/UFS-NGS-MRC-DPRU60/2013/G2P[4]	.	.	.	.	.	.	.	.	.	.	Y	.	.	.	.	.	.	.	.	I	.	.	.	.	.	.	.	.	.	.	.	.	.	.	.	.	.	.	.	.	.	.	.	.	.	.	.	.
72	RVA/Human-wt/ZAF/UFS-NGS-MRC-DPRU68/2013/G2P[4]	.	.	.	.	.	.	.	.	.	.	.	.	.	.	.	.	.	.	.	I	.	.	.	.	.	.	.	.	.	.	.	.	.	.	.	.	.	.	.	.	.	.	.	.	.	.	.	.
73	RVA/Human-wt/ZAF/UFS-NGS-MRC-DPRU75/2013/G2P[4]	.	.	.	.	.	.	.	.	.	.	.	.	.	.	.	.	.	.	.	I	.	.	.	.	.	.	.	.	.	.	.	.	.	.	.	.	.	.	.	.	.	.	.	.	.	.	.	.
74	RVA/Human-wt/ZAF/UFS-NGS-MRC-DPRU81/2013/G2P[4]	.	.	.	.	.	.	.	.	.	.	.	.	.	.	.	.	.	.	.	I	.	.	.	.	.	.	.	.	.	.	.	.	.	.	.	.	.	.	.	.	.	.	.	.	.	.	.	.
75	RVA/Human-wt/ZAF/UFS-NGS-MRC-DPRU84/2013/G2P[4]	.	.	.	.	.	.	.	.	.	.	.	.	.	.	.	.	.	.	.	I	.	.	.	.	.	.	.	.	.	.	.	.	.	.	.	.	.	.	.	.	.	.	.	.	.	.	.	.
76	RVA/Human-wt/ZAF/UFS-NGS-MRC-DPRU182/2013/G2P[4]	.	.	.	.	.	.	.	.	.	.	.	.	.	.	.	.	.	.	.	I	.	.	.	.	.	.	.	.	.	.	.	.	.	.	.	.	.	.	.	.	.	.	.	.	.	.	.	.
77	RVA/Human-wt/ZAF/UFS-NGS-MRC-DPRU185/2013/G2P[4]	.	.	.	.	.	.	.	.	.	.	.	.	.	.	.	.	.	.	.	I	.	.	.	.	.	.	.	.	.	.	.	.	.	.	.	.	.	.	.	.	.	.	.	.	.	.	.	.
78	RVA/Human-wt/ZAF/UFS-NGS-MRC-DPRU198/2013/G2P[4]	.	.	.	.	.	.	.	.	.	.	.	.	.	.	.	.	.	.	.	I	.	.	.	.	.	.	.	.	.	.	.	.	.	.	.	.	.	.	.	.	.	.	.	.	.	.	.	.
79	RVA/Human-wt/ZAF/UFS-NGS-MRC-DPRU200/2013/G2P[4]	.	.	.	.	.	.	.	.	.	.	.	.	.	.	.	.	.	.	.	I	.	.	.	.	.	.	.	.	.	.	.	.	.	.	.	.	.	.	.	.	.	.	.	.	.	.	.	.
80	RVA/Human-wt/ZAF/UFS-NGS-MRC-DPRU203/2013/G2P[4]	.	.	.	.	.	.	.	.	.	.	.	.	.	.	.	.	.	.	.	I	.	.	.	.	.	.	.	.	.	.	.	.	.	.	.	.	.	.	.	.	.	.	.	.	.	.	.	.
81	RVA/Human-wt/ZAF/UFS-NGS-MRC-DPRU975/2013/G2P[4]	.	.	.	.	.	.	.	.	.	.	.	.	.	.	.	.	.	.	.	I	.	.	.	.	.	.	.	.	.	.	.	.	.	.	.	.	.	.	.	.	.	.	.	.	.	.	.	.
82	RVA/Human-wt/ZAF/UFS-NGS-MRC-DPRU978/2013/G2P[4]	.	.	.	.	.	.	.	.	.	.	.	.	.	.	.	.	.	.	.	I	.	.	.	.	.	.	.	.	.	.	.	.	.	.	.	.	.	.	.	.	.	.	.	.	.	.	.	.
83	RVA/Human-wt/ZAF/UFS-NGS-MRC-DPRU986/2013/G2P[4]	.	.	.	.	.	.	.	.	.	.	.	.	.	.	.	.	.	.	.	I	.	.	.	.	.	.	.	.	.	.	.	.	.	.	.	.	.	.	.	.	.	.	.	.	.	.	.	.
84	RVA/Human-wt/ZAF/UFS-NGS-NICD12795/2014/G2P[4]	.	.	.	.	.	.	.	.	.	.	.	.	.	.	.	.	.	.	.	I	.	.	.	.	.	.	.	.	.	.	.	.	.	.	.	.	.	.	.	.	.	.	.	.	.	.	.	.
85	RVA/Human-wt/ZAF/UFS-NGS-NICD12832/2014/G2P[4]	.	.	.	.	.	.	.	.	.	.	.	.	.	.	.	.	.	.	.	I	.	.	.	.	.	.	.	.	.	.	.	.	.	.	.	.	.	.	.	.	.	.	.	.	.	.	.	.
86	RVA/Human-wt/ZAF/UFS-NGS-NICD12838/2014/G2P[4]	.	.	.	.	.	.	.	.	.	.	.	.	.	.	.	.	.	.	.	I	.	.	.	.	.	.	.	.	.	.	.	.	.	.	.	.	.	.	.	.	.	.	.	.	.	.	.	.
87	RVA/Human-wt/ZAF/UFS-NGS-NICD13081/2014/G2P[4]	.	.	.	.	.	.	.	.	.	.	.	.	.	.	.	.	.	.	.	I	.	.	.	.	.	.	.	.	.	.	.	.	.	.	.	.	.	.	.	.	.	.	.	.	.	.	.	.
88	RVA/Human-wt/ZAF/UFS-NGS-NICD13335/2014/G2P[4]	.	.	.	.	.	.	.	.	.	.	.	.	.	.	.	.	.	.	.	I	.	.	.	.	.	.	.	.	.	.	.	.	.	.	.	.	.	.	.	.	.	.	.	.	.	.	.	.
89	RVA/Human-wt/ZAF/UFS-NGS-NICD13522/2014/G2P[4]	.	.	.	.	.	.	.	.	.	.	.	.	.	.	.	.	.	.	.	I	.	.	.	.	.	.	.	.	.	.	.	.	.	.	.	.	.	.	.	.	.	.	.	.	.	.	.	.
90	RVA/Human-wt/ZAF/UFS-NGS-NICD13791/2014/G2P[4]	.	.	.	.	.	.	.	.	.	.	.	.	.	.	.	.	.	.	.	I	.	.	.	.	.	.	.	.	.	.	.	.	.	.	.	.	.	.	.	.	.	.	.	.	.	.	.	.
91	RVA/Human-wt/ZAF/UFS-NGS-NICD13878/2014/G2P[4]	.	.	.	.	.	.	.	.	.	.	.	.	.	.	.	.	.	.	.	I	.	.	.	.	.	.	.	.	.	.	.	.	.	.	.	.	.	.	.	.	.	.	.	.	.	.	.	.
92	RVA/Human-wt/ZAF/UFS-NGS-NICD13907/2014/G2P[4]	.	.	.	.	.	.	.	.	.	.	.	.	.	.	.	.	.	.	.	I	.	.	.	.	.	.	.	.	.	.	.	.	.	.	.	.	.	.	.	.	.	.	.	.	.	.	.	.
93	RVA/Human-wt/ZAF/UFS-NGS-MRC-DPRU952/2014/G2P[4]	.	.	.	.	.	.	.	.	.	.	.	.	.	.	.	.	.	.	.	I	.	.	.	.	.	.	.	.	.	.	.	.	.	.	.	.	.	.	.	.	.	.	.	.	.	.	.	.
94	RVA/Human-wt/ZAF/UFS-NGS-NICD13333/2014/G2P[4]	.	.	.	.	.	.	.	.	.	.	.	.	.	.	.	.	.	.	.	I	.	.	.	.	.	.	.	.	.	.	.	.	.	.	.	.	.	.	.	.	.	.	.	.	.	.	.	.
95	RVA/Human-wt/ZAF/UFS-NGS-NICD13083/2014/G2P[4]	.	.	.	.	.	.	.	.	.	.	.	.	.	.	.	.	.	.	.	I	.	.	.	.	.	.	V	.	.	.	.	.	.	.	.	.	.	.	.	.	.	.	.	.	.	.	.	.
96	RVA/Human-wt/ZAF/UFS-NGS-NICD14647/2015/G2P[4]	.	.	.	.	.	.	.	.	.	.	.	.	.	.	.	.	.	.	.	I	.	.	.	.	.	.	.	.	.	.	.	.	.	.	.	.	.	.	.	.	.	.	.	.	.	.	.	.
97	RVA/Human-wt/ZAF/UFS-NGS-NICD15034/2015/G2P[4]	.	.	.	.	.	.	.	.	.	.	.	.	.	.	.	.	.	.	.	I	.	.	.	.	.	.	.	.	.	.	.	.	.	.	.	.	.	.	.	.	.	.	.	.	.	.	.	.
98	RVA/Human-wt/ZAF/UFS-NGS-NICD15070/2015/G2P[4]	.	.	.	.	.	.	.	.	.	.	.	.	.	.	.	.	.	.	.	I	.	.	.	.	.	.	.	.	.	.	.	.	.	.	.	.	.	.	.	.	.	.	.	.	.	.	.	.
99	RVA/Human-wt/ZAF/UFS-NGS-NICD15385/2015/G2P[4]	.	.	.	.	.	.	.	.	.	.	.	.	.	.	.	.	.	.	.	I	.	.	.	.	.	.	.	.	.	.	.	.	.	.	.	.	.	.	.	.	.	.	.	.	.	.	.	.
100	RVA/Human-wt/ZAF/UFS-NGS-NICD16983/2016/G2P[4]	.	.	.	.	.	.	.	.	.	.	.	.	.	.	.	N	.	.	.	I	.	.	.	.	.	.	.	.	.	.	.	.	.	.	.	.	.	.	.	.	.	.	.	.	.	.	.	.
101	RVA/Human-wt/ZAF/UFS-NGS-NICD17155/2016/G2P[4]	.	.	.	.	.	.	.	.	.	.	.	.	.	.	.	N	.	.	.	I	.	.	.	.	.	.	.	.	.	.	.	.	.	.	.	.	.	.	.	.	.	.	.	.	.	.	.	.
102	RVA/Human-wt/ZAF/UFS-NGS-MRC-DPRU12323/2016/G2P[4]	.	.	.	.	.	.	.	.	.	.	.	.	.	.	.	N	.	.	.	I	.	.	.	.	.	.	.	.	.	.	.	.	.	.	.	.	.	.	.	.	.	.	.	.	.	.	.	.
103	RVA/Human-wt/ZAF/UFS-NGS-NICD18920/2017/G2P[4]	.	.	.	.	.	.	.	.	.	.	.	.	.	.	.	.	.	.	.	I	.	.	.	.	.	.	.	.	.	.	.	.	.	.	.	.	.	.	.	.	.	.	.	.	.	.	.	.
		251	252	253	254	255	256	257	258	259	260	261	262	263	264	265	266	267	268	269	270	271	272	273	274	275	276	277	278	279	280	281	282	283	284	285	286	287	288	289	290	291	292	293	294	295	296	297	298
1	RVA/Human-wt/ZAF/UFS-NGS-MRC-DPRU2123/2003/G2P[4]	N	G	G	P	L	E	F	N	L	L	D	Q	R	I	I	W	Q	N	W	Y	A	F	T	S	S	M	K	Q	G	N	T	L	D	V	C	K	K	L	L	F	Q	K	M	K	R	E	S	N
2	RVA/Human-wt/ZAF/UFS-NGS-MRC-DPRU531/2003/G2P[4]	.	.	.	T	.	.	.	.	.	.	.	.	.	.	.	.	.	.	.	.	.	.	.	.	.	.	.	.	.	.	.	.	.	.	.	.	.	.	.	.	.	.	.	.	.	.	.	.
3	RVA/Human-wt/ZAF/UFS-NGS-MRC-DPRU580/2003/G2P[4]	.	.	.	T	.	.	.	.	.	.	.	.	.	.	.	.	.	.	.	.	.	.	.	.	.	.	.	.	.	.	.	.	.	.	.	.	.	.	.	.	.	.	.	.	.	.	.	.
4	RVA/Human-wt/ZAF/UFS-NGS-MRC-DPRU594/2003/G2P[4]	.	.	.	.	.	.	.	.	.	.	.	.	.	.	.	.	.	.	.	.	.	.	.	.	.	.	.	.	.	.	.	.	.	.	.	.	.	.	.	.	.	.	.	.	.	.	.	.
5	RVA/Human-wt/ZAF/UFS-NGS-MRC-DPRU603/2003/G2P[4]	.	.	.	.	.	.	.	.	.	.	.	.	.	.	.	.	.	.	.	.	.	.	.	.	.	.	.	.	.	.	.	.	.	.	.	.	.	.	.	.	.	.	.	.	.	.	.	.
6	RVA/Human-wt/ZAF/UFS-NGS-MRC-DPRU667/2003/G2P[4]	.	.	.	.	.	.	.	.	.	.	.	.	.	.	.	.	.	.	.	.	.	.	.	.	.	.	.	.	.	.	.	.	.	.	.	.	.	.	.	.	.	.	.	.	.	.	.	.
7	RVA/Human-wt/ZAF/MRC-DPRU618/2003/G2P[4]	.	.	.	T	.	.	.	.	.	.	.	.	.	.	.	.	.	.	.	.	.	.	.	.	.	.	.	.	.	.	.	.	.	.	.	.	.	.	.	.	.	.	.	.	.	.	.	.
8	RVA/Human-wt/ZAF/UFS-NGS-MRC-DPRU764/2006/G2P[4]	.	.	.	.	.	.	.	.	.	.	.	.	.	.	.	.	.	.	.	.	.	.	.	.	.	.	.	.	.	.	.	.	.	.	.	.	.	.	.	.	.	.	.	.	.	.	.	.
9	RVA/Human-wt/ZAF/UFS-NGS-MRC-DPRU1271/2007/G2P[4]	.	.	.	S	.	.	.	.	.	.	.	.	.	.	.	.	.	.	.	.	.	.	.	.	.	.	.	.	.	.	.	.	.	.	.	.	.	.	.	.	.	.	.	.	.	.	.	.
10	RVA/Human-wt/ZAF/UFS-NGS-MRC-DPRU1285/2007/G2P[4]	.	.	.	.	.	.	.	.	.	.	.	.	.	.	.	.	.	.	.	.	.	.	.	.	.	.	.	.	.	.	.	.	.	.	.	.	.	.	.	.	.	.	.	.	.	.	.	.
11	RVA/Human-wt/ZAF/UFS-NGS-NICD150/2007/G2P[4]	.	.	.	.	.	.	.	.	.	.	.	.	.	.	.	.	.	.	.	.	.	.	.	.	.	.	.	.	.	.	.	.	.	.	.	.	.	.	.	.	.	.	.	.	.	.	.	.
12	RVA/Human-wt/ZAF/UFS-NGS-NICD419/2007/G2P[4]	.	.	.	S	.	.	.	.	.	.	.	.	.	.	.	.	.	.	.	.	.	.	.	.	.	.	.	.	.	.	.	.	.	.	.	.	.	.	.	.	.	.	.	.	.	.	.	.
13	RVA/Human-wt/ZAF/UFS-NGS-NICD516/2007/G2P[4]	.	.	.	.	.	.	.	.	.	.	.	.	.	.	.	.	.	.	.	.	.	.	.	.	.	.	.	.	.	.	.	.	.	.	.	.	.	.	.	.	.	.	.	.	.	.	.	.
14	RVA/Human-wt/ZAF/UFS-NGS-NICD582/2007/G2P[4]	.	.	.	S	.	.	.	.	.	.	.	.	.	.	.	.	.	.	.	.	.	.	.	.	.	.	.	.	.	.	.	.	.	.	.	.	.	.	.	.	.	.	.	.	.	.	.	.
15	RVA/Human-wt/ZAF/UFS-NGS-NICD626/2007/G2P[4]	.	.	.	S	.	.	.	.	.	.	.	.	.	.	.	.	.	.	.	.	.	.	.	.	.	.	.	.	.	.	.	.	.	.	.	.	.	.	.	.	.	.	.	.	.	.	.	.
16	RVA/Human-wt/ZAF/UFS-NGS-NICD673/2007/G2P[4]	.	.	.	S	.	.	.	.	.	.	.	.	.	.	.	.	.	.	.	.	.	.	.	.	.	.	.	.	.	.	.	.	.	.	.	.	.	.	.	.	.	.	.	.	.	.	.	.
17	RVA/Human-wt/ZAF/UFS-NGS-NICD759/2007/G2P[4]	.	.	.	S	.	.	.	.	.	.	.	.	.	.	.	.	.	.	.	.	.	.	.	.	.	.	.	.	.	.	.	.	.	.	.	.	.	.	.	.	.	.	.	.	.	.	.	.
18	RVA/Human-wt/ZAF/MRC-DPRU81/2007/G2P[4]	.	.	.	S	.	.	.	.	.	.	.	.	.	.	.	.	.	.	.	.	.	.	.	.	.	.	.	.	.	.	.	.	.	.	.	.	.	.	.	.	.	.	.	.	.	.	.	.
19	RVA/Human-wt/ZAF/UFS-NGS-NICD1079/2008/G2P[4]	.	.	.	S	.	.	.	.	.	.	.	.	.	.	.	.	.	.	.	.	.	.	.	.	.	.	.	.	.	.	.	.	.	.	.	.	.	.	.	.	.	.	.	.	.	.	.	.
20	RVA/Human-wt/ZAF/UFS-NGS-NICD1112/2008/G2P[4]	.	.	.	S	.	.	.	.	.	.	.	.	.	.	.	.	.	.	.	.	.	.	.	.	.	.	.	.	.	.	.	.	.	.	.	.	.	.	.	.	.	.	.	.	.	.	.	.
21	RVA/Human-wt/ZAF/UFS-NGS-NICD1122/2008/G2P[4]	.	.	.	S	.	.	.	.	.	.	.	.	.	.	.	.	.	.	.	.	.	.	.	.	.	.	.	.	.	.	.	.	.	.	.	.	.	.	.	.	.	.	.	.	.	.	.	.
22	RVA/Human-wt/ZAF/UFS-NGS-NICD1138/2008/G2P[4]	.	.	.	S	.	.	.	.	.	.	.	.	.	.	.	.	.	.	.	.	.	.	.	.	.	.	.	.	.	.	.	.	.	.	.	.	.	.	.	.	.	.	.	.	.	.	.	.
23	RVA/Human-wt/ZAF/UFS-NGS-NICD1165/2008/G2P[4]	.	.	.	S	.	.	.	.	.	.	.	.	.	.	.	.	.	.	.	.	.	.	.	.	.	.	.	.	.	.	.	.	.	.	.	.	.	.	.	.	.	.	.	.	.	.	.	.
24	RVA/Human-wt/ZAF/UFS-NGS-NICD1180/2008/G2P[4]	.	.	.	S	.	.	.	.	.	.	.	.	.	.	.	.	.	.	.	.	.	.	.	.	.	.	.	.	.	.	.	.	.	.	.	.	.	.	.	.	.	.	.	.	.	.	.	.
25	RVA/Human-wt/ZAF/UFS-NGS-NICD1355/2008/G2P[4]	.	.	.	S	.	.	.	.	.	.	.	.	.	.	.	.	.	.	.	.	.	.	.	.	.	.	.	.	.	.	.	.	.	.	.	.	.	.	.	.	.	.	.	.	.	.	.	.
26	RVA/Human-wt/ZAF/UFS-NGS-MRC-DPRU985/2008/G2P[4]	.	.	.	S	.	.	.	.	.	.	.	.	.	.	.	.	.	.	.	.	.	.	.	.	.	.	.	.	.	.	.	.	.	.	.	.	.	.	.	.	.	.	.	.	.	.	.	.
27	RVA/Human-wt/ZAF/UFS-NGS-MRC-DPRU1036/2008/G2P[4]	.	.	.	S	.	.	.	.	.	.	.	.	.	.	.	.	.	.	.	.	.	.	.	.	.	.	.	.	.	.	.	.	.	.	.	.	.	.	.	.	.	.	.	.	.	.	.	.
28	RVA/Human-wt/ZAF/UFS-NGS-MRC-DPRU1040/2008/G2P[4]	.	.	.	S	.	.	.	.	.	.	.	.	.	.	.	.	.	.	.	.	.	.	.	.	.	.	.	.	.	.	.	.	.	.	.	.	.	.	.	.	.	.	.	.	.	.	.	.
29	RVA/Human-wt/ZAF/UFS-NGS-MRC-DPRU1041/2008/G2P[4]	.	.	.	L	.	.	.	.	.	.	.	.	.	.	.	.	.	.	.	.	.	.	.	.	.	.	.	.	.	.	.	.	.	.	.	.	.	.	.	.	.	.	.	.	.	.	.	.
30	RVA/Human-wt/ZAF/UFS-NGS-MRC-DPRU1058/2008/G2P[4]	.	.	.	S	.	.	.	.	.	.	.	.	.	.	.	.	.	.	.	.	.	.	.	.	.	.	.	.	.	.	.	.	.	.	.	.	.	.	.	.	.	.	.	.	.	.	.	.
31	RVA/Human-wt/ZAF/UFS-NGS-MRC-DPRU1901/2008/G2P[4]	.	.	.	.	.	.	.	.	.	.	.	.	.	.	.	.	.	.	.	.	.	.	.	.	.	.	.	.	.	.	.	.	.	.	.	.	.	.	.	.	.	.	.	.	.	.	.	.
32	RVA/Human-wt/ZAF/UFS-NGS-MRC-DPRU1071/2009/G2P[4]	.	.	.	.	.	.	.	.	.	.	.	.	.	.	.	.	.	.	.	.	.	.	.	.	.	.	.	.	.	.	.	.	.	.	.	.	.	.	.	.	.	.	.	.	.	.	.	.
33	RVA/Human-wt/ZAF/UFS-NGS-MRC-DPRU1077/2009/G2P[4]	.	.	.	.	.	.	.	.	.	.	.	.	.	.	.	.	.	.	.	.	.	.	.	.	.	.	.	.	.	.	.	.	.	.	.	.	.	.	.	.	.	.	.	.	.	.	.	.
34	RVA/Human-wt/ZAF/UFS-NGS-MRC-DPRU1097/2009/G2P[4]	.	.	.	.	.	.	.	.	.	.	.	.	.	.	.	.	.	.	.	.	.	.	.	.	.	.	.	.	.	.	.	.	.	.	.	.	.	.	.	.	.	.	.	.	.	.	.	.
35	RVA/Human-wt/ZAF/UFS-NGS-MRC-DPRU2288/2009/G2P[4]	.	.	.	.	.	.	.	.	.	.	.	.	.	.	.	.	.	.	.	.	.	.	.	.	.	.	.	.	.	.	.	.	.	.	.	.	.	.	.	.	.	.	.	.	.	.	.	.
36	RVA/Human-wt/ZAF/UFS-NGS-MRC-DPRU2326/2009/G2P[4]	.	.	.	.	.	.	.	.	.	.	.	.	.	.	.	.	.	.	.	.	.	.	.	.	.	.	.	.	.	.	.	.	.	.	.	.	.	.	.	.	.	.	.	.	.	.	.	.
37	RVA/Human-wt/ZAF/UFS-NGS-NICD3354/2009/G2P[4]	.	.	.	.	.	.	.	.	.	.	.	.	.	.	.	.	.	.	.	.	.	.	.	.	.	.	.	.	.	.	N	.	.	.	.	.	.	.	.	.	.	.	.	.	.	.	.	.
38	RVA/Human-wt/ZAF/UFS-NGS-NICD3442/2009/G2P[4]	.	.	.	.	.	.	.	.	.	.	.	.	.	.	.	.	.	.	.	.	.	.	.	.	.	.	.	.	.	.	.	.	.	.	.	.	.	.	.	.	.	.	.	.	.	.	.	.
39	RVA/Human-wt/ZAF/UFS-NGS-NICD3446/2009/G2P[4]	.	.	.	.	.	.	.	.	.	.	.	.	.	.	.	.	.	.	.	.	.	.	.	.	.	.	.	.	.	.	.	.	.	.	.	.	.	.	.	.	.	.	.	.	.	.	.	.
40	RVA/Human-wt/ZAF/UFS-NGS-NICD3518/2009/G2P[4]	.	.	.	.	.	.	.	.	.	.	.	.	.	.	.	.	.	.	.	.	.	.	.	.	.	.	.	.	.	.	.	.	.	.	.	.	.	.	.	.	.	.	.	.	.	.	.	.
41	RVA/Human-wt/ZAF/UFS-NGS-NICD3532/2009/G2P[4]	.	.	.	.	.	.	.	.	.	.	.	.	.	.	.	.	.	.	.	.	.	.	.	.	.	.	.	.	.	.	.	.	.	.	.	.	.	.	.	.	.	.	.	.	.	.	.	.
42	RVA/Human-wt/ZAF/UFS-NGS-NICD3681/2009/G2P[4]	.	.	.	.	.	.	.	.	.	.	.	.	.	.	.	.	.	.	.	.	.	.	.	.	.	.	.	.	.	.	.	.	.	.	.	.	.	.	.	.	.	.	.	.	.	.	.	.
43	RVA/Human-wt/ZAF/UFS-NGS-NICD4012/2009/G2P[4]	.	.	.	.	.	.	.	.	.	.	.	.	.	.	.	.	.	.	.	.	.	.	.	.	.	.	.	.	.	.	.	.	.	.	.	.	.	.	.	.	.	.	.	.	.	.	.	.
44	RVA/Human-wt/ZAF/UFS-NGS-NICD4207/2009/G2P[4]	.	.	.	.	.	.	.	.	.	.	.	.	.	.	.	.	.	.	.	.	.	.	.	.	.	.	.	.	.	.	.	.	.	.	.	.	.	.	.	.	.	.	.	.	.	.	.	.
45	RVA/Human-wt/ZAF/MRC-DPRU1061/2009/G2P[4]	.	.	.	.	.	.	.	.	.	.	.	.	.	.	.	.	.	.	.	.	.	.	.	.	.	.	.	.	.	.	.	.	.	.	.	.	.	.	.	.	.	.	.	.	.	.	.	.
46	RVA/Human-wt/ZAF/3203WC/2009/G2P[4]	.	.	.	.	.	.	.	.	.	.	.	.	.	.	.	.	.	.	.	.	.	.	.	.	.	.	.	.	.	.	.	.	.	.	.	.	.	.	.	.	.	.	.	.	.	.	.	.
47	RVA/Human-wt/ZAF/UFS-NGS-NICD5625/2010/G2P[4]	.	.	.	.	.	.	.	.	.	.	.	.	.	.	.	.	.	.	.	.	.	.	.	.	.	.	.	.	.	.	.	.	.	.	.	.	.	.	.	.	.	.	.	.	.	.	.	.
48	RVA/Human-wt/ZAF/UFS-NGS-NICD5884/2010/G2P[4]	.	.	.	.	.	.	.	.	.	.	.	.	.	.	.	.	.	.	.	.	.	.	.	.	.	.	.	.	.	.	.	.	.	.	.	.	.	.	.	.	.	.	.	.	.	.	.	.
49	RVA/Human-wt/ZAF/UFS-NGS-NICD6099/2010/G2P[4]	.	.	.	.	.	.	.	.	.	.	.	.	.	.	.	.	.	.	.	.	.	.	.	.	.	.	.	.	.	.	.	.	.	.	.	.	.	.	.	.	.	.	.	.	.	.	.	.
50	RVA/Human-wt/ZAF/UFS-NGS-NICD6150/2010/G2P[4]	.	.	.	.	.	.	.	.	.	.	.	.	.	.	.	.	.	.	.	.	.	.	.	.	.	.	.	.	.	.	.	.	.	.	.	.	.	.	.	.	.	.	.	.	.	.	.	.
51	RVA/Human-wt/ZAF/UFS-NGS-NICD6171/2010/G2P[4]	.	.	.	.	.	.	.	.	.	.	.	.	.	.	.	.	.	.	.	.	.	.	.	.	.	.	.	.	.	.	.	.	.	.	.	.	.	.	.	.	.	.	.	.	.	.	.	.
52	RVA/Human-wt/ZAF/UFS-NGS-NICD6388/2010/G2P[4]	.	.	.	S	.	.	.	.	.	.	.	.	.	.	.	.	.	.	.	.	.	.	.	.	.	.	.	.	.	.	.	.	.	.	.	.	.	.	.	.	.	.	.	.	.	.	.	.
53	RVA/Human-wt/ZAF/UFS-NGS-MRC-DPRU1473/2010/G2P[4]	.	.	.	.	.	.	.	.	.	.	.	.	.	.	.	.	.	.	.	.	.	.	.	.	.	.	.	.	.	.	.	.	.	.	.	.	.	.	.	.	.	.	.	.	.	.	.	.
54	RVA/Human-wt/ZAF/UFS-NGS-MRC-DPRU1507/2010/G2P[4]	.	.	.	.	.	.	.	.	.	.	.	.	.	.	.	.	.	.	.	.	.	.	.	.	.	.	.	.	.	.	.	.	.	.	.	.	.	.	.	.	.	.	.	.	.	.	.	.
55	RVA/Human-wt/ZAF/UFS-NGS-MRC-DPRU1510/2010/G2P[4]	.	.	.	.	.	.	.	.	.	.	.	.	.	.	.	.	.	.	.	.	.	.	.	.	.	.	.	.	.	.	.	.	.	.	.	.	.	.	.	.	.	.	.	.	.	.	.	.
56	RVA/Human-wt/ZAF/UFS-NGS-MRC-DPRU1520/2010/G2P[4]	.	.	.	.	.	.	.	.	.	.	.	.	.	.	.	.	.	.	.	.	.	.	.	.	.	.	.	.	.	.	.	.	.	.	.	.	.	.	.	.	.	.	.	.	.	.	.	.
57	RVA/Human-wt/ZAF/UFS-NGS-NICD8873/2012/G2P[4]	.	.	.	L	.	.	.	.	.	.	.	.	.	.	.	.	.	.	.	.	.	.	.	.	.	.	.	.	.	.	.	.	.	.	.	.	.	.	.	.	.	.	.	.	.	.	.	.
58	RVA/Human-wt/ZAF/UFS-NGS-NICD8940/2012/G2P[4]	.	.	.	L	.	.	.	.	.	.	.	.	.	.	.	.	.	.	.	.	.	.	.	.	.	.	.	.	.	.	.	.	.	.	.	.	.	.	.	.	.	.	.	.	.	.	.	.
59	RVA/Human-wt/ZAF/UFS-NGS-NICD9031/2012/G2P[4]	.	.	.	L	.	.	.	.	.	.	.	.	.	.	.	.	.	.	.	.	.	.	.	.	.	.	.	.	.	.	.	.	.	.	.	.	.	.	.	.	.	.	.	.	.	.	.	.
60	RVA/Human-wt/ZAF/UFS-NGS-NICD9040/2012/G2P[4]	.	.	.	L	.	.	.	.	.	.	.	.	.	.	.	.	.	.	.	.	.	.	.	.	.	.	.	.	.	.	.	.	.	.	.	.	.	.	.	.	.	.	.	.	.	.	.	.
61	RVA/Human-wt/ZAF/UFS-NGS-NICD9045/2012/G2P[4]	.	.	.	L	.	.	.	.	.	.	.	.	.	.	.	.	.	.	.	.	.	.	.	.	.	.	.	.	.	.	.	.	.	.	.	.	.	.	.	.	.	.	.	.	.	.	.	.
62	RVA/Human-wt/ZAF/UFS-NGS-NICD9171/2012/G2P[4]	.	.	.	L	.	.	.	.	.	.	.	.	.	.	.	.	.	.	.	.	.	.	.	.	.	.	.	.	.	.	.	.	.	.	.	.	.	.	.	.	.	.	.	.	.	.	.	.
63	RVA/Human-wt/ZAF/UFS-NGS-NICD9329/2012/G2P[4]	.	.	.	L	.	.	.	.	.	.	.	.	.	.	.	.	.	.	.	.	.	.	.	.	.	.	.	.	.	.	.	.	.	.	.	.	.	.	.	.	.	.	.	.	.	.	.	.
64	RVA/Human-wt/ZAF/UFS-NGS-NICD9330/2012/G2P[4]	.	.	.	L	.	.	.	.	.	.	.	.	.	.	.	.	.	.	.	.	.	.	.	.	.	.	.	.	.	.	.	.	.	.	.	.	.	.	.	.	.	.	.	.	.	.	.	.
65	RVA/Human-wt/ZAF/UFS-NGS-NICD9335/2012/G2P[4]	.	.	.	L	.	.	.	.	.	.	.	.	.	.	.	.	.	.	.	.	.	.	.	.	.	.	.	.	.	.	.	.	.	.	.	.	.	.	.	.	.	.	.	.	.	.	.	.
66	RVA/Human-wt/ZAF/UFS-NGS-NICD9554/2012/G2P[4]	.	.	.	L	.	.	.	.	.	.	.	.	.	.	.	.	.	.	.	.	.	.	.	.	.	.	.	.	.	.	.	.	.	.	.	.	.	.	.	.	.	.	.	.	.	.	.	.
67	RVA/Human-wt/ZAF/UFS-NGS-NICD9659/2012/G2P[4]	.	.	.	L	.	.	.	.	.	.	.	.	.	.	.	.	.	.	.	.	.	.	.	.	.	.	.	.	.	.	.	.	.	.	.	.	.	.	.	.	.	.	.	.	.	.	.	.
68	RVA/Human-wt/ZAF/MRC-DPRU82/2012/G2P[4]	.	.	.	.	.	.	.	.	.	.	.	.	.	.	.	.	.	.	.	.	.	.	.	.	.	.	.	.	.	.	.	.	.	.	.	.	.	.	.	.	.	.	.	.	.	.	.	.
69	RVA/Human-wt/ZAF/UFS-NGS-NICD10248/2013/G2P[4]	.	.	.	L	.	.	.	.	.	.	.	.	.	.	.	.	.	.	.	.	.	.	.	.	.	.	.	.	.	.	.	.	.	.	.	.	.	.	.	.	.	.	.	.	.	.	.	.
70	RVA/Human-wt/ZAF/UFS-NGS-NICD12041/2013/G2P[4]	.	.	.	L	.	.	.	.	.	.	.	.	.	.	.	.	.	.	.	.	.	.	.	.	.	.	.	.	.	.	.	.	.	.	.	.	.	.	.	.	.	.	.	.	.	.	.	.
71	RVA/Human-wt/ZAF/UFS-NGS-MRC-DPRU60/2013/G2P[4]	.	.	.	L	.	.	.	.	.	.	.	.	.	.	.	.	.	.	.	.	.	.	.	.	.	.	.	.	.	.	.	.	.	.	.	.	.	.	.	.	.	.	.	.	.	.	.	.
72	RVA/Human-wt/ZAF/UFS-NGS-MRC-DPRU68/2013/G2P[4]	.	.	.	L	.	.	.	.	.	.	.	.	.	.	.	.	.	.	.	.	.	.	.	.	.	.	.	.	.	.	.	.	.	.	.	.	.	.	.	.	.	.	.	.	.	.	.	.
73	RVA/Human-wt/ZAF/UFS-NGS-MRC-DPRU75/2013/G2P[4]	.	.	.	L	.	.	.	.	.	.	.	.	.	.	.	.	.	.	.	.	.	.	.	.	.	.	.	.	.	.	.	.	.	.	.	.	.	.	.	.	.	.	.	.	.	.	.	.
74	RVA/Human-wt/ZAF/UFS-NGS-MRC-DPRU81/2013/G2P[4]	.	.	.	L	.	.	.	.	.	.	.	.	.	.	.	.	.	.	.	.	.	.	.	.	.	.	.	.	.	.	.	.	.	.	.	.	.	.	.	.	.	.	.	.	.	.	.	.
75	RVA/Human-wt/ZAF/UFS-NGS-MRC-DPRU84/2013/G2P[4]	.	.	.	L	.	.	.	.	.	.	.	.	.	.	.	.	.	.	.	.	.	.	.	.	.	.	.	.	.	.	.	.	.	.	.	.	.	.	.	.	.	.	.	.	.	.	.	.
76	RVA/Human-wt/ZAF/UFS-NGS-MRC-DPRU182/2013/G2P[4]	.	.	.	.	.	.	.	.	.	.	.	.	.	.	.	.	.	.	.	.	.	.	.	.	.	.	.	.	.	.	.	.	.	.	.	.	.	.	.	.	.	.	.	.	.	.	.	.
77	RVA/Human-wt/ZAF/UFS-NGS-MRC-DPRU185/2013/G2P[4]	.	.	.	L	.	.	.	.	.	.	.	.	.	.	.	.	.	.	.	.	.	.	.	.	.	.	.	.	.	.	.	.	.	.	.	.	.	.	.	.	.	.	.	.	.	.	.	.
78	RVA/Human-wt/ZAF/UFS-NGS-MRC-DPRU198/2013/G2P[4]	.	.	.	L	.	.	.	.	.	.	.	.	.	.	.	.	.	.	.	.	.	.	.	.	.	.	.	.	.	.	.	.	.	.	.	.	.	.	.	.	.	.	.	.	.	.	.	.
79	RVA/Human-wt/ZAF/UFS-NGS-MRC-DPRU200/2013/G2P[4]	.	.	.	.	.	.	.	.	.	.	.	.	.	.	.	.	.	.	.	.	.	.	.	.	.	.	.	.	.	.	.	.	.	.	.	.	.	.	.	.	.	.	.	.	.	.	.	.
80	RVA/Human-wt/ZAF/UFS-NGS-MRC-DPRU203/2013/G2P[4]	.	.	.	L	.	.	.	.	.	.	.	.	.	.	.	.	.	.	.	.	.	.	.	.	.	.	.	.	.	.	.	.	.	.	.	.	.	.	.	.	.	.	.	.	.	.	.	.
81	RVA/Human-wt/ZAF/UFS-NGS-MRC-DPRU975/2013/G2P[4]	.	.	.	L	.	.	.	.	.	.	.	.	.	.	.	.	.	.	.	.	.	.	.	.	.	.	.	.	.	.	.	.	.	.	.	.	.	.	.	.	.	.	.	.	.	.	.	.
82	RVA/Human-wt/ZAF/UFS-NGS-MRC-DPRU978/2013/G2P[4]	.	.	.	L	.	.	.	.	.	.	.	.	.	.	.	.	.	.	.	.	.	.	.	.	.	.	.	.	.	.	.	.	.	.	.	.	.	.	.	.	.	.	.	.	.	.	.	.
83	RVA/Human-wt/ZAF/UFS-NGS-MRC-DPRU986/2013/G2P[4]	.	.	.	L	.	.	.	.	.	.	.	.	.	.	.	.	.	.	.	.	.	.	.	.	.	.	.	.	.	.	.	.	.	.	.	.	.	.	.	.	.	.	.	.	.	.	.	.
84	RVA/Human-wt/ZAF/UFS-NGS-NICD12795/2014/G2P[4]	.	.	.	L	.	.	.	.	.	.	.	.	.	.	.	.	.	.	.	.	.	.	.	.	.	.	.	.	.	.	.	.	.	.	.	.	.	.	.	.	.	.	.	.	.	.	.	.
85	RVA/Human-wt/ZAF/UFS-NGS-NICD12832/2014/G2P[4]	.	.	.	L	.	.	.	.	.	.	.	.	.	.	.	.	.	.	.	.	.	.	.	.	.	.	.	.	.	.	I	.	.	.	.	.	.	.	.	.	.	.	.	.	.	.	.	.
86	RVA/Human-wt/ZAF/UFS-NGS-NICD12838/2014/G2P[4]	.	.	.	.	.	.	.	.	.	.	.	.	.	.	.	.	.	.	.	.	.	.	.	.	.	.	.	.	.	.	.	.	.	.	.	.	.	.	.	.	.	.	.	.	.	.	.	.
87	RVA/Human-wt/ZAF/UFS-NGS-NICD13081/2014/G2P[4]	.	.	.	.	.	.	.	.	.	.	.	.	.	.	.	.	.	.	.	.	.	.	.	.	.	.	.	.	.	.	.	.	.	.	.	.	.	.	.	.	.	.	.	.	.	.	.	.
88	RVA/Human-wt/ZAF/UFS-NGS-NICD13335/2014/G2P[4]	.	.	.	.	.	.	.	.	.	.	.	.	.	.	.	.	.	.	.	.	.	.	.	.	.	.	.	.	.	.	.	.	.	.	.	.	.	.	.	.	.	.	.	.	.	.	.	.
89	RVA/Human-wt/ZAF/UFS-NGS-NICD13522/2014/G2P[4]	.	.	.	L	.	.	.	.	.	.	.	.	.	.	.	.	.	.	.	.	.	.	.	.	.	.	.	.	.	.	.	.	.	.	.	.	.	.	.	.	.	.	.	.	.	.	.	.
90	RVA/Human-wt/ZAF/UFS-NGS-NICD13791/2014/G2P[4]	.	.	.	L	.	.	.	.	.	.	.	.	.	.	.	.	.	.	.	.	.	.	.	.	.	.	.	.	.	.	.	.	.	.	.	.	.	.	.	.	.	.	.	.	.	.	.	.
91	RVA/Human-wt/ZAF/UFS-NGS-NICD13878/2014/G2P[4]	.	.	.	L	.	.	.	.	.	.	.	.	.	.	.	.	.	.	.	.	.	.	.	.	.	.	.	.	.	.	.	.	.	.	.	.	.	.	.	.	.	.	.	.	.	.	.	.
92	RVA/Human-wt/ZAF/UFS-NGS-NICD13907/2014/G2P[4]	.	.	.	L	.	.	.	.	.	.	.	.	.	.	.	.	.	.	.	.	.	.	.	.	.	.	.	.	.	.	.	.	.	.	.	.	.	.	.	.	.	.	.	.	.	.	.	.
93	RVA/Human-wt/ZAF/UFS-NGS-MRC-DPRU952/2014/G2P[4]	.	.	.	.	.	.	.	.	.	.	.	.	.	.	.	.	.	.	.	.	.	.	.	.	.	.	.	.	.	.	.	.	.	.	.	.	.	.	.	.	.	.	.	.	.	.	.	.
94	RVA/Human-wt/ZAF/UFS-NGS-NICD13333/2014/G2P[4]	.	.	.	.	.	.	.	.	.	.	.	.	.	.	.	.	.	.	.	.	.	.	.	.	.	.	.	.	.	.	.	.	.	.	.	.	.	.	.	.	.	.	.	.	.	.	.	.
95	RVA/Human-wt/ZAF/UFS-NGS-NICD13083/2014/G2P[4]	.	.	.	S	.	.	.	.	.	.	.	.	.	.	.	.	.	.	.	.	.	.	.	.	.	.	.	.	.	.	.	.	.	.	.	.	.	.	.	.	.	.	.	.	.	.	.	.
96	RVA/Human-wt/ZAF/UFS-NGS-NICD14647/2015/G2P[4]	.	.	.	.	.	.	.	.	.	.	.	.	.	.	.	.	.	.	.	.	.	.	.	.	.	.	.	.	.	.	.	.	.	.	.	.	.	.	.	.	.	.	.	.	.	.	.	.
97	RVA/Human-wt/ZAF/UFS-NGS-NICD15034/2015/G2P[4]	.	.	.	.	.	.	.	.	.	.	.	.	.	.	.	.	.	.	.	.	.	.	.	.	.	.	.	.	.	.	.	.	.	.	.	.	.	.	.	.	.	.	.	.	.	.	.	.
98	RVA/Human-wt/ZAF/UFS-NGS-NICD15070/2015/G2P[4]	.	.	.	L	.	.	.	.	.	.	.	.	.	.	.	.	.	.	.	.	.	.	.	.	.	.	.	.	.	.	.	.	.	I	.	.	.	.	.	.	.	.	.	.	.	.	.	.
99	RVA/Human-wt/ZAF/UFS-NGS-NICD15385/2015/G2P[4]	.	.	.	.	.	.	.	.	.	.	.	.	.	.	.	.	.	.	.	.	.	.	.	.	.	.	.	.	.	.	.	.	.	.	.	.	.	.	.	.	.	.	.	.	.	.	.	.
100	RVA/Human-wt/ZAF/UFS-NGS-NICD16983/2016/G2P[4]	.	.	.	L	.	.	.	.	.	.	.	.	.	.	.	.	.	.	.	.	.	.	.	.	.	.	.	.	.	.	.	.	.	.	.	.	.	.	.	.	.	.	.	.	.	.	.	.
101	RVA/Human-wt/ZAF/UFS-NGS-NICD17155/2016/G2P[4]	.	.	.	L	.	.	.	.	.	.	.	.	.	.	.	.	.	.	.	.	.	.	.	.	.	.	.	.	.	.	.	.	.	.	.	.	.	.	.	.	.	.	.	.	.	.	.	.
102	RVA/Human-wt/ZAF/UFS-NGS-MRC-DPRU12323/2016/G2P[4]	.	.	.	L	.	.	.	.	.	.	.	.	.	.	.	.	.	.	.	.	.	.	.	.	.	.	.	.	.	.	.	.	.	.	.	.	.	.	.	.	.	.	.	.	.	.	.	.
103	RVA/Human-wt/ZAF/UFS-NGS-NICD18920/2017/G2P[4]	.	.	.	L	.	.	.	.	.	.	.	.	.	.	.	.	.	.	.	.	.	.	.	.	.	.	.	.	.	.	.	.	.	.	.	.	.	.	.	.	.	.	.	.	.	.	.	.
[truncated: 202 more columns]

## Sheet: NSP3
	Supplementary Excelspreadsheet 3: Comparative amino acid analysis between South African pre- and post-vaccine G2P[4] strains
		1	2	3	4	5	6	7	8	9	10	11	12	13	14	15	16	17	18	19	20	21	22	23	24	25	26	27	28	29	30	31	32	33	34	35	36	37	38	39	40	41	42	43	44	45	46	47	48
1	RVA/Human-wt/ZAF/UFS-NGS-MRC-DPRU2123/2003/G2P[4]	M	E	S	T	Q	Q	M	A	S	S	I	I	N	S	S	F	E	A	A	V	V	A	A	T	S	T	L	E	L	M	G	I	Q	Y	D	Y	N	E	V	Y	T	R	V	K	S	K	F	D
2	RVA/Human-wt/ZAF/UFS-NGS-MRC-DPRU531/2003/G2P[4]	.	.	.	.	.	.	.	.	.	.	.	.	.	.	.	.	.	.	.	.	.	.	.	.	.	.	.	.	.	.	.	.	.	.	.	.	.	.	.	.	.	.	.	.	.	.	.	.
3	RVA/Human-wt/ZAF/UFS-NGS-MRC-DPRU580/2003/G2P[4]	.	.	.	.	.	.	.	.	.	.	.	.	.	.	.	.	.	.	.	.	.	.	.	.	.	.	.	.	.	.	.	.	.	.	.	.	.	.	.	.	.	.	.	.	.	.	.	.
4	RVA/Human-wt/ZAF/UFS-NGS-MRC-DPRU594/2003/G2P[4]	.	.	.	.	.	.	.	.	.	.	.	.	.	.	.	.	.	.	.	.	.	.	.	.	.	.	.	.	.	.	.	.	.	.	.	.	.	.	.	.	.	.	.	.	.	.	.	.
5	RVA/Human-wt/ZAF/UFS-NGS-MRC-DPRU603/2003/G2P[4]	.	.	.	.	.	.	.	.	.	.	.	.	.	.	.	.	.	.	.	.	.	.	.	.	.	.	.	.	.	.	.	.	.	.	.	.	.	.	.	.	.	.	.	.	.	.	.	.
6	RVA/Human-wt/ZAF/UFS-NGS-MRC-DPRU667/2003/G2P[4]	.	.	.	.	.	.	.	.	.	.	.	.	.	.	.	.	.	.	.	.	.	.	.	.	.	.	.	.	.	.	.	.	.	.	.	.	.	.	.	.	.	.	.	.	.	.	.	.
7	RVA/Human-wt/ZAF/MRC-DPRU618/2003/G2P[4]	.	.	.	.	.	.	.	.	.	.	.	.	.	.	.	.	.	.	.	.	.	.	.	.	.	.	.	.	.	.	.	.	.	.	.	.	.	.	.	.	.	.	.	.	.	.	.	.
8	RVA/Human-wt/ZAF/UFS-NGS-MRC-DPRU764/2006/G2P[4]	.	.	.	.	.	.	.	.	.	.	.	.	.	.	.	.	.	.	.	.	.	.	.	.	.	.	.	.	.	.	.	.	.	.	.	.	.	.	.	.	.	.	.	.	.	.	.	.
9	RVA/Human-wt/ZAF/UFS-NGS-MRC-DPRU1271/2007/G2P[4]	.	.	.	.	.	.	.	.	.	.	.	.	.	.	.	.	.	.	.	.	.	.	.	.	.	.	.	.	.	.	.	.	.	.	.	.	.	.	.	.	.	.	.	.	.	.	.	.
10	RVA/Human-wt/ZAF/UFS-NGS-MRC-DPRU1285/2007/G2P[4]	.	.	.	.	.	.	.	.	.	.	.	.	.	.	.	.	.	.	.	.	.	.	.	.	.	.	.	.	.	.	.	.	.	.	.	.	.	.	.	.	.	.	.	.	.	.	.	.
11	RVA/Human-wt/ZAF/UFS-NGS-NICD150/2007/G2P[4]	.	.	.	.	.	.	.	.	.	.	.	.	.	.	.	.	.	.	.	.	.	.	.	.	.	.	.	.	.	.	.	.	.	.	.	.	.	.	.	.	.	.	.	.	.	.	.	.
12	RVA/Human-wt/ZAF/UFS-NGS-NICD419/2007/G2P[4]	.	.	.	.	.	.	.	.	.	.	.	.	.	.	.	.	.	.	.	.	.	.	.	.	.	.	.	.	.	.	.	.	.	.	.	.	.	.	.	.	.	.	.	.	.	.	.	.
13	RVA/Human-wt/ZAF/UFS-NGS-NICD516/2007/G2P[4]	.	.	.	.	.	.	.	.	.	.	.	.	.	.	.	.	.	.	.	.	.	.	.	.	.	.	.	.	.	.	.	.	.	.	.	.	.	.	.	.	.	.	.	.	.	.	.	.
14	RVA/Human-wt/ZAF/UFS-NGS-NICD582/2007/G2P[4]	.	.	.	.	.	.	.	.	.	.	.	.	.	.	.	.	.	.	.	.	.	.	.	.	.	.	.	.	.	.	.	.	.	.	.	.	.	.	.	.	.	.	.	.	.	.	.	.
15	RVA/Human-wt/ZAF/UFS-NGS-NICD626/2007/G2P[4]	.	.	.	.	.	.	.	.	.	.	.	.	.	.	.	.	.	.	.	.	.	.	.	.	.	.	.	.	.	.	.	.	.	.	.	.	.	.	.	.	.	.	.	.	.	.	.	.
16	RVA/Human-wt/ZAF/UFS-NGS-NICD673/2007/G2P[4]	.	.	.	.	.	.	.	.	.	.	.	.	.	.	.	.	.	.	.	.	.	.	.	.	.	.	.	.	.	.	.	.	.	.	.	.	.	.	.	.	.	.	.	.	.	.	.	.
17	RVA/Human-wt/ZAF/UFS-NGS-NICD759/2007/G2P[4]	.	.	.	.	.	.	.	.	.	.	.	.	.	.	.	.	.	.	.	.	.	.	.	.	.	.	.	.	.	.	.	.	.	.	.	.	.	.	.	.	.	.	.	.	.	.	.	.
18	RVA/Human-wt/ZAF/MRC-DPRU81/2007/G2P[4]	.	.	.	.	.	.	.	.	.	.	.	.	.	.	.	.	.	.	.	.	.	.	.	.	.	.	.	.	.	.	.	.	.	.	.	.	.	.	.	.	.	.	.	.	.	.	.	.
19	RVA/Human-wt/ZAF/UFS-NGS-MRC-DPRU1036/2008/G2P[4]	.	.	.	.	.	.	.	.	.	.	.	.	.	.	.	.	.	.	.	.	.	.	.	.	.	.	.	.	.	.	.	.	.	.	.	.	.	.	.	.	.	.	.	.	.	.	.	.
20	RVA/Human-wt/ZAF/UFS-NGS-MRC-DPRU1040/2008/G2P[4]	.	.	.	.	.	.	.	.	.	.	.	.	.	.	.	.	.	.	.	.	.	.	.	.	.	.	.	.	.	.	.	.	.	.	.	.	.	.	.	.	.	.	.	.	.	.	.	.
21	RVA/Human-wt/ZAF/UFS-NGS-MRC-DPRU1041/2008/G2P[4]	.	.	.	.	H	W	I	.	.	.	.	.	.	.	.	.	.	.	.	.	.	.	.	.	.	.	.	.	.	.	.	.	.	.	.	.	.	.	.	.	.	.	.	.	.	.	.	.
22	RVA/Human-wt/ZAF/UFS-NGS-MRC-DPRU1058/2008/G2P[4]	.	.	.	.	.	.	.	.	.	.	.	.	.	.	.	.	.	.	.	.	.	.	.	.	.	.	.	.	.	.	.	.	.	.	.	.	.	.	.	.	.	.	.	.	.	.	.	.
23	RVA/Human-wt/ZAF/UFS-NGS-MRC-DPRU1901/2008/G2P[4]	.	.	.	.	.	.	.	.	.	.	.	.	.	.	.	.	.	.	.	.	.	.	.	.	.	.	.	.	.	.	.	.	.	.	.	.	.	.	.	.	.	.	.	.	.	.	.	.
24	RVA/Human-wt/ZAF/UFS-NGS-MRC-DPRU985/2008/G2P[4]	.	.	.	.	.	.	.	.	.	.	.	.	.	.	.	.	.	.	.	.	.	.	.	.	.	.	.	.	.	.	.	.	.	.	.	.	.	.	.	.	.	.	.	.	.	.	.	.
25	RVA/Human-wt/ZAF/UFS-NGS-NICD1079/2008/G2P[4]	.	.	.	.	.	.	.	.	.	.	.	.	.	.	.	.	.	.	.	.	.	.	.	.	.	.	.	.	.	.	.	.	.	.	.	.	.	.	.	.	.	.	.	.	.	.	.	.
26	RVA/Human-wt/ZAF/UFS-NGS-NICD1112/2008/G2P[4]	.	.	.	.	.	.	.	.	.	.	.	.	.	.	.	.	.	.	.	.	.	.	.	.	.	.	.	.	.	.	.	.	.	.	.	.	.	.	.	.	.	.	.	.	.	.	.	.
27	RVA/Human-wt/ZAF/UFS-NGS-NICD1122/2008/G2P[4]	.	.	.	.	.	.	.	.	.	.	.	.	.	.	.	.	.	.	.	.	.	.	.	.	.	.	.	.	.	.	.	.	.	.	.	.	.	.	.	.	.	.	.	.	.	.	.	.
28	RVA/Human-wt/ZAF/UFS-NGS-NICD1138/2008/G2P[4]	.	.	.	.	.	.	.	.	.	.	.	.	.	.	.	.	.	.	.	.	.	.	.	.	.	.	.	.	.	.	.	.	.	.	.	.	.	.	.	.	.	.	.	.	.	.	.	.
29	RVA/Human-wt/ZAF/UFS-NGS-NICD1165/2008/G2P[4]	.	.	.	.	.	.	.	.	.	.	.	.	.	.	.	.	.	.	.	.	.	.	.	.	.	.	.	.	.	.	.	.	.	.	.	.	.	.	.	.	.	.	.	.	.	.	.	.
30	RVA/Human-wt/ZAF/UFS-NGS-NICD1180/2008/G2P[4]	.	.	.	.	.	.	.	.	.	.	.	.	.	.	.	.	.	.	.	.	.	.	.	.	.	.	.	.	.	.	.	.	.	.	.	.	.	.	.	.	.	.	.	.	.	.	.	.
31	RVA/Human-wt/ZAF/UFS-NGS-NICD1355/2008/G2P[4]	.	.	.	.	.	.	.	.	.	.	.	.	.	.	.	.	.	.	.	.	.	.	.	.	.	.	.	.	.	.	.	V	.	.	.	.	.	.	.	.	.	.	.	.	.	.	.	.
32	RVA/Human-wt/ZAF/UFS-NGS-MRC-DPRU1071/2009/G2P[4]	.	.	.	.	.	.	.	.	.	.	.	.	.	.	.	.	.	.	.	.	.	.	.	.	.	.	.	.	.	.	.	.	.	.	.	.	.	.	.	.	.	.	.	.	.	.	.	.
33	RVA/Human-wt/ZAF/UFS-NGS-MRC-DPRU1077/2009/G2P[4]	.	.	.	.	.	.	.	.	.	.	.	.	.	.	.	.	.	.	.	.	.	.	.	.	.	.	.	.	.	.	.	.	.	.	.	.	.	.	.	.	.	.	.	.	.	.	.	.
34	RVA/Human-wt/ZAF/UFS-NGS-MRC-DPRU1097/2009/G2P[4]	.	.	.	.	.	.	.	.	.	.	.	.	.	.	.	.	.	.	.	.	.	.	.	.	.	.	.	.	.	.	.	.	.	.	.	.	.	.	.	.	.	.	.	.	.	.	.	.
35	RVA/Human-wt/ZAF/UFS-NGS-MRC-DPRU2288/2009/G2P[4]	.	.	.	.	.	.	.	.	.	.	.	.	.	.	.	.	.	.	.	.	.	.	.	.	.	.	.	.	.	.	.	.	.	.	.	.	.	.	.	.	.	.	.	.	.	.	.	.
36	RVA/Human-wt/ZAF/UFS-NGS-MRC-DPRU2326/2009/G2P[4]	.	.	.	.	.	.	.	.	.	.	.	.	.	.	.	.	.	.	.	.	.	.	.	.	.	.	.	.	.	.	.	.	.	.	.	.	.	.	.	.	.	.	.	.	.	.	.	.
37	RVA/Human-wt/ZAF/UFS-NGS-NICD3354/2009/G2P[4]	.	.	.	.	.	.	.	.	.	.	.	.	.	.	.	.	.	.	.	.	.	.	.	.	.	.	.	.	.	.	.	.	.	.	.	.	.	.	.	.	.	.	.	.	.	.	.	.
38	RVA/Human-wt/ZAF/UFS-NGS-NICD3442/2009/G2P[4]	.	.	N	.	.	.	.	.	.	.	.	.	.	.	.	V	.	V	.	A	T	T	.	A	.	.	.	.	.	.	.	.	.	.	.	.	.	.	.	.	.	.	.	.	.	.	.	.
39	RVA/Human-wt/ZAF/UFS-NGS-NICD3446/2009/G2P[4]	.	.	.	.	.	.	.	.	.	.	.	.	.	.	.	.	.	.	.	.	.	.	.	.	.	.	.	.	.	.	.	.	.	.	.	.	.	.	.	.	.	.	.	.	.	.	.	.
40	RVA/Human-wt/ZAF/UFS-NGS-NICD3518/2009/G2P[4]	.	.	.	.	.	.	.	.	.	.	.	.	.	.	.	.	.	.	.	.	.	.	.	.	.	.	.	.	.	.	.	.	.	.	.	.	.	.	.	.	.	.	.	.	.	.	.	.
41	RVA/Human-wt/ZAF/UFS-NGS-NICD3532/2009/G2P[4]	.	.	.	.	.	.	.	.	.	.	.	.	.	.	.	.	.	.	.	.	.	.	.	.	.	.	.	.	.	.	.	.	.	.	.	.	.	.	.	.	.	.	.	.	.	.	.	.
42	RVA/Human-wt/ZAF/UFS-NGS-NICD3681/2009/G2P[4]	.	.	.	.	.	.	.	.	.	.	.	.	.	.	.	.	.	.	.	.	.	.	.	.	.	.	.	.	.	.	.	.	.	.	.	.	.	.	.	.	.	.	.	.	.	.	.	.
43	RVA/Human-wt/ZAF/UFS-NGS-NICD4012/2009/G2P[4]	.	.	.	.	.	.	.	.	.	.	.	.	.	.	.	.	.	.	.	.	.	.	.	.	.	.	.	.	.	.	.	.	.	.	.	.	.	.	.	.	.	.	.	.	.	.	.	.
44	RVA/Human-wt/ZAF/UFS-NGS-NICD4207/2009/G2P[4]	.	.	.	.	.	.	.	.	.	.	.	.	.	.	.	.	.	.	.	.	.	.	.	.	.	.	.	.	.	.	.	.	.	.	.	.	.	.	.	.	.	.	.	.	.	.	.	.
45	RVA/Human-wt/ZAF/3203WC/2009/G2P[4]	.	.	.	.	.	.	.	.	.	.	.	.	.	.	.	.	.	.	.	.	.	.	.	.	.	.	.	.	.	.	.	.	.	.	.	.	.	.	.	.	.	.	.	.	.	.	.	.
46	RVA/Human-wt/ZAF/MRC-DPRU1061/2009/G2P[4]	.	.	.	.	.	.	.	.	.	.	.	.	.	.	.	.	.	.	.	.	.	.	.	.	.	.	.	.	.	.	.	.	.	.	.	.	.	.	.	.	.	.	.	.	.	.	.	.
47	RVA/Human-wt/ZAF/UFS-NGS-MRC-DPRU1473/2010/G2P[4]	.	.	.	.	.	.	.	.	.	.	.	.	.	.	.	.	.	.	.	.	.	.	.	.	.	.	.	.	.	.	.	.	.	.	.	.	.	.	.	.	.	.	.	.	.	.	.	.
48	RVA/Human-wt/ZAF/UFS-NGS-MRC-DPRU1507/2010/G2P[4]	.	.	.	.	.	.	.	.	.	.	.	.	.	.	.	.	.	.	.	.	.	.	.	.	.	.	.	.	.	.	.	.	.	.	.	.	.	.	.	.	.	.	.	.	.	.	.	.
49	RVA/Human-wt/ZAF/UFS-NGS-MRC-DPRU1510/2010/G2P[4]	.	.	.	.	.	.	.	.	.	.	.	.	.	.	.	.	.	.	.	.	.	.	.	.	.	.	.	.	.	.	.	.	.	.	.	.	.	.	.	.	.	.	.	.	.	.	.	.
50	RVA/Human-wt/ZAF/UFS-NGS-MRC-DPRU1520/2010/G2P[4]	.	.	.	.	.	.	.	.	.	.	.	.	.	.	.	.	.	.	.	.	.	.	.	.	.	.	.	.	.	.	.	.	.	.	.	.	.	.	.	.	.	.	.	.	.	.	.	.
51	RVA/Human-wt/ZAF/UFS-NGS-NICD6388/2010/G2P[4]	.	.	.	.	.	.	.	.	.	.	.	.	.	.	.	.	.	.	.	.	.	.	.	.	.	.	.	.	.	.	.	.	.	.	.	.	.	.	.	.	.	.	.	.	.	.	.	.
52	RVA/Human-wt/ZAF/UFS-NGS-NICD5625/2010/G2P[4]	.	.	.	.	.	.	.	.	.	.	.	.	.	.	.	.	.	.	.	.	.	.	.	.	.	.	.	.	.	.	.	.	.	.	.	.	.	.	.	.	.	.	.	.	.	.	.	.
53	RVA/Human-wt/ZAF/UFS-NGS-NICD5884/2010/G2P[4]	.	.	.	.	.	.	.	.	.	.	.	.	.	.	.	.	.	.	.	.	.	.	.	.	.	.	.	.	.	.	.	.	.	.	.	.	.	.	.	.	.	.	.	.	.	.	.	.
54	RVA/Human-wt/ZAF/UFS-NGS-NICD6099/2010/G2P[4]	.	.	.	.	.	.	.	.	.	.	.	.	.	.	.	.	.	.	.	.	.	.	.	.	.	.	.	.	.	.	.	.	.	.	.	.	.	.	.	.	.	.	.	.	.	.	.	.
55	RVA/Human-wt/ZAF/UFS-NGS-NICD6150/2010/G2P[4]	.	.	.	.	.	.	.	.	.	.	.	.	.	.	.	.	.	.	.	.	.	.	.	.	.	.	.	.	.	.	.	.	.	.	.	.	.	.	.	.	.	.	.	.	.	.	.	.
56	RVA/Human-wt/ZAF/UFS-NGS-NICD6171/2010/G2P[4]	.	.	.	.	.	.	.	.	.	.	.	.	.	.	.	.	.	.	.	.	.	.	.	.	.	.	.	.	.	.	.	.	.	.	.	.	.	.	.	.	.	.	.	.	.	.	.	.
57	RVA/Human-wt/ZAF/UFS-NGS-NICD8873/2012/G2P[4]	.	.	.	.	.	.	.	.	.	.	.	.	.	.	.	.	.	.	.	.	.	.	.	.	.	.	.	.	.	.	.	.	.	.	.	.	.	.	.	.	.	.	.	.	.	.	.	.
58	RVA/Human-wt/ZAF/UFS-NGS-NICD8940/2012/G2P[4]	.	.	.	.	.	.	.	.	.	.	.	.	.	.	.	.	.	.	.	.	.	.	.	.	.	.	.	.	.	.	.	.	.	.	.	.	.	.	.	.	.	.	.	.	.	.	.	.
59	RVA/Human-wt/ZAF/UFS-NGS-NICD9031/2012/G2P[4]	.	.	.	.	.	.	.	.	.	.	.	.	.	.	.	.	.	.	.	.	.	.	.	.	.	.	.	.	.	.	.	.	.	.	.	.	.	.	.	.	.	.	.	.	.	.	.	.
60	RVA/Human-wt/ZAF/UFS-NGS-NICD9040/2012/G2P[4]	.	.	.	.	.	.	.	.	.	.	.	.	.	.	.	.	.	.	.	.	.	.	.	.	.	.	.	.	.	.	.	.	.	.	.	.	.	.	.	.	.	.	.	.	.	.	.	.
61	RVA/Human-wt/ZAF/UFS-NGS-NICD9045/2012/G2P[4]	.	.	.	.	.	.	.	.	.	.	.	.	.	.	.	.	.	.	.	.	.	.	.	.	.	.	.	.	.	.	.	.	.	.	.	.	.	.	.	.	.	.	.	.	.	.	.	.
62	RVA/Human-wt/ZAF/UFS-NGS-NICD9171/2012/G2P[4]	.	.	.	.	.	.	.	.	.	.	.	.	.	.	.	.	.	.	.	.	.	.	.	.	.	.	.	.	.	.	.	.	.	.	.	.	.	.	.	.	.	.	.	.	.	.	.	.
63	RVA/Human-wt/ZAF/UFS-NGS-NICD9329/2012/G2P[4]	.	.	.	.	.	.	.	.	.	.	.	.	.	.	.	.	.	.	.	.	.	.	.	.	.	.	.	.	.	.	.	.	.	.	.	.	.	.	.	.	.	.	.	.	.	.	.	.
64	RVA/Human-wt/ZAF/UFS-NGS-NICD9330/2012/G2P[4]	.	.	.	.	.	.	.	.	.	.	.	.	.	.	.	.	.	.	.	.	.	.	.	.	.	.	.	.	.	.	.	.	.	.	.	.	.	.	.	.	.	.	.	.	.	.	.	.
65	RVA/Human-wt/ZAF/UFS-NGS-NICD9335/2012/G2P[4]	.	.	.	.	.	.	.	.	.	.	.	.	.	.	.	.	.	.	.	.	.	.	.	.	.	.	.	.	.	.	.	.	.	.	.	.	.	.	.	.	.	.	.	.	.	.	.	.
66	RVA/Human-wt/ZAF/UFS-NGS-NICD9554/2012/G2P[4]	.	.	.	.	.	.	.	.	.	.	.	.	.	.	.	.	.	.	.	.	.	.	.	.	.	.	.	.	.	.	.	.	.	.	.	.	.	.	.	.	.	.	.	.	.	.	.	.
67	RVA/Human-wt/ZAF/UFS-NGS-NICD9659/2012/G2P[4]	.	.	.	.	.	.	.	.	.	.	.	.	.	.	.	.	.	.	.	.	.	.	.	.	.	.	.	.	.	.	.	.	.	.	.	.	.	.	.	.	.	.	.	.	.	.	.	.
68	RVA/Human-wt/ZAF/MRC-DPRU82/2012/G2P[4]	.	.	.	.	.	.	.	.	.	.	.	.	.	.	.	.	.	.	.	.	.	.	.	.	.	.	.	.	.	.	.	.	.	.	.	.	.	.	.	.	.	.	.	.	.	.	.	.
69	RVA/Human-wt/ZAF/UFS-NGS-MRC-DPRU182/2013/G2P[4]	.	.	.	.	.	.	.	.	.	.	.	.	.	.	.	.	.	.	.	.	.	.	.	.	.	.	.	.	.	.	.	.	.	.	.	.	.	.	.	.	.	.	.	.	.	.	.	.
70	RVA/Human-wt/ZAF/UFS-NGS-MRC-DPRU185/2013/G2P[4]	.	.	.	.	.	.	.	.	.	.	.	.	.	.	.	.	.	.	.	.	.	.	.	.	.	.	.	.	.	.	.	.	.	.	.	.	.	.	.	.	.	.	.	.	.	.	.	.
71	RVA/Human-wt/ZAF/UFS-NGS-MRC-DPRU198/2013/G2P[4]	.	.	.	.	.	.	.	.	.	.	.	.	.	.	.	.	.	.	.	.	.	.	.	.	.	.	.	.	.	.	.	.	.	.	.	.	.	.	.	.	.	.	.	.	.	.	.	.
72	RVA/Human-wt/ZAF/UFS-NGS-MRC-DPRU200/2013/G2P[4]	.	.	.	.	.	.	.	.	.	.	.	.	.	.	.	.	.	.	.	.	.	.	.	.	.	.	.	.	.	.	.	.	.	.	.	.	.	.	.	.	.	.	.	.	.	.	.	.
73	RVA/Human-wt/ZAF/UFS-NGS-MRC-DPRU203/2013/G2P[4]	.	.	.	.	.	.	.	.	.	.	.	.	.	.	.	.	.	.	.	.	.	.	.	.	.	.	.	.	.	.	.	.	.	.	.	.	.	.	.	.	.	.	.	.	.	.	.	.
74	RVA/Human-wt/ZAF/UFS-NGS-MRC-DPRU60/2013/G2P[4]	.	.	.	.	.	.	.	.	.	.	.	.	.	.	.	.	.	.	.	.	.	.	.	.	.	.	.	.	.	.	.	.	.	.	.	.	.	.	.	.	.	.	.	.	.	.	.	.
75	RVA/Human-wt/ZAF/UFS-NGS-MRC-DPRU68/2013/G2P[4]	.	.	.	.	.	.	.	.	.	.	.	.	.	.	.	.	.	.	.	.	.	.	.	.	.	.	.	.	.	.	.	.	.	.	.	.	.	.	.	.	.	.	.	.	.	.	.	.
76	RVA/Human-wt/ZAF/UFS-NGS-MRC-DPRU75/2013/G2P[4]	.	.	.	.	.	.	.	.	.	.	.	.	.	.	.	.	.	.	.	.	.	.	.	.	.	.	.	.	.	.	.	.	.	.	.	.	.	.	.	.	.	.	.	.	.	.	.	.
77	RVA/Human-wt/ZAF/UFS-NGS-MRC-DPRU81/2013/G2P[4]	.	.	.	.	.	.	.	.	.	.	.	.	.	.	.	.	.	.	.	.	.	.	.	.	.	.	.	.	.	.	.	.	.	.	.	.	.	.	.	.	.	.	.	.	.	.	.	.
78	RVA/Human-wt/ZAF/UFS-NGS-MRC-DPRU84/2013/G2P[4]	.	.	.	.	.	.	.	.	.	.	.	.	.	.	.	.	.	.	.	.	.	.	.	.	.	.	.	.	.	.	.	.	.	.	.	.	.	.	.	.	.	.	.	.	.	.	.	.
79	RVA/Human-wt/ZAF/UFS-NGS-MRC-DPRU975/2013/G2P[4]	.	.	.	.	.	.	.	.	.	.	.	.	.	.	.	.	.	.	.	.	.	.	.	.	.	.	.	.	.	.	.	.	.	.	.	.	.	.	.	.	.	.	.	.	.	.	.	.
80	RVA/Human-wt/ZAF/UFS-NGS-MRC-DPRU978/2013/G2P[4]	.	.	.	.	.	.	.	V	.	.	.	.	.	.	.	.	.	.	.	.	.	.	.	.	.	.	.	.	.	.	.	.	.	.	.	.	.	.	.	.	.	.	.	.	.	.	.	.
81	RVA/Human-wt/ZAF/UFS-NGS-MRC-DPRU986/2013/G2P[4]	.	.	.	.	.	.	.	.	.	.	.	.	.	.	.	.	.	.	.	.	.	.	.	.	.	.	.	.	.	.	.	.	.	.	.	.	.	.	.	.	.	.	.	.	.	.	.	.
82	RVA/Human-wt/ZAF/UFS-NGS-NICD12041/2013/G2P[4]	.	.	.	.	.	.	.	.	.	.	.	.	.	.	.	.	.	.	.	.	.	.	.	.	.	.	.	.	.	.	.	.	.	.	.	.	.	.	.	.	.	.	.	.	.	.	.	.
83	RVA/Human-wt/ZAF/UFS-NGS-NICD10248/2013/G2P[4]	.	.	.	.	.	.	.	.	.	.	.	.	.	.	.	.	.	V	.	A	T	T	.	A	.	K	E	.	.	.	.	.	.	.	.	.	.	.	.	.	.	.	.	.	.	.	.	.
84	RVA/Human-wt/ZAF/UFS-NGS-MRC-DPRU952/2014/G2P[4]	.	.	.	.	.	.	.	.	.	.	.	.	.	.	.	.	.	.	.	.	.	.	.	.	.	.	.	.	.	.	.	.	.	.	.	.	.	.	.	.	.	.	.	.	.	.	.	.
85	RVA/Human-wt/ZAF/UFS-NGS-NICD12795/2014/G2P[4]	.	.	.	.	.	.	.	.	.	.	.	.	.	.	.	.	.	.	.	.	.	.	.	.	.	.	.	.	.	.	.	.	.	.	.	.	.	.	.	.	.	.	.	.	.	.	.	.
86	RVA/Human-wt/ZAF/UFS-NGS-NICD12832/2014/G2P[4]	.	.	.	.	.	.	.	.	.	.	.	.	.	.	.	.	.	.	.	.	.	.	.	.	.	.	.	.	.	.	.	.	.	.	.	.	.	.	.	.	.	.	.	.	.	.	.	.
87	RVA/Human-wt/ZAF/UFS-NGS-NICD12838/2014/G2P[4]	.	.	.	.	.	.	.	.	.	.	.	.	.	.	.	.	.	.	.	.	.	.	.	.	.	.	.	.	.	.	.	.	.	.	.	.	.	.	.	.	.	.	.	.	.	.	.	.
88	RVA/Human-wt/ZAF/UFS-NGS-NICD13081/2014/G2P[4]	.	.	.	.	.	.	.	.	.	.	.	.	.	.	.	.	.	.	.	.	.	.	.	.	.	.	.	.	.	.	.	.	.	.	.	.	.	.	.	.	.	.	.	.	.	.	.	.
89	RVA/Human-wt/ZAF/UFS-NGS-NICD13083/2014/G2P[4]	.	.	.	.	.	.	.	.	.	.	.	.	.	.	.	.	.	.	.	.	.	.	.	.	.	.	.	.	.	.	.	.	.	.	.	.	.	.	.	.	.	.	.	.	.	.	.	.
90	RVA/Human-wt/ZAF/UFS-NGS-NICD13333/2014/G2P[4]	.	.	.	.	.	.	.	.	.	.	.	.	.	.	.	.	.	.	.	.	.	.	.	.	.	.	.	.	.	.	.	.	.	.	.	.	.	.	.	.	.	.	.	.	.	.	.	.
91	RVA/Human-wt/ZAF/UFS-NGS-NICD13335/2014/G2P[4]	.	.	.	.	.	.	.	.	.	.	.	.	.	.	.	.	.	.	.	.	.	.	.	.	.	.	.	.	.	.	.	.	.	.	.	.	.	.	.	.	.	.	.	.	.	.	.	.
92	RVA/Human-wt/ZAF/UFS-NGS-NICD13522/2014/G2P[4]	.	.	.	.	.	.	.	.	.	.	.	.	.	.	.	.	.	.	.	.	.	.	.	.	.	.	.	.	.	.	.	.	.	.	.	.	.	.	.	.	.	.	.	.	.	.	.	.
93	RVA/Human-wt/ZAF/UFS-NGS-NICD13791/2014/G2P[4]	.	.	.	.	.	.	.	.	.	.	.	.	.	.	.	.	.	.	.	.	.	.	.	.	.	.	.	.	.	.	.	.	.	.	.	.	.	.	.	.	.	.	.	.	.	.	.	.
94	RVA/Human-wt/ZAF/UFS-NGS-NICD13878/2014/G2P[4]	.	.	.	.	.	.	.	.	.	.	.	.	.	.	.	.	.	.	.	.	.	.	.	.	.	.	.	.	.	.	.	.	.	.	.	.	.	.	.	.	.	.	.	.	.	.	.	.
95	RVA/Human-wt/ZAF/UFS-NGS-NICD13907/2014/G2P[4]	.	.	.	.	.	.	.	.	.	.	.	.	.	.	.	.	.	.	.	.	.	.	.	.	.	.	.	.	.	.	.	.	.	.	.	.	.	.	.	.	.	.	.	.	.	.	.	.
96	RVA/Human-wt/ZAF/UFS-NGS-NICD14647/2015/G2P[4]	.	.	.	.	.	.	.	.	.	.	.	.	.	.	.	.	.	.	.	.	.	.	.	.	.	.	.	.	.	.	.	.	.	.	.	.	.	.	.	.	.	.	.	.	.	.	.	.
97	RVA/Human-wt/ZAF/UFS-NGS-NICD15034/2015/G2P[4]	.	.	.	.	.	.	.	.	.	.	.	.	.	.	.	.	.	.	.	.	.	.	.	.	.	.	.	.	.	.	.	.	.	.	.	.	.	.	.	.	.	.	.	.	.	.	.	.
98	RVA/Human-wt/ZAF/UFS-NGS-NICD15070/2015/G2P[4]	.	.	.	.	.	.	.	.	.	.	.	.	.	.	.	.	.	.	.	.	.	.	.	.	.	.	.	.	.	.	.	.	.	.	.	.	.	.	.	.	.	.	.	.	.	.	.	.
99	RVA/Human-wt/ZAF/UFS-NGS-NICD15385/2015/G2P[4]	.	.	.	.	.	.	.	.	.	.	.	.	.	.	.	.	.	.	.	.	.	.	.	.	.	.	.	.	.	.	.	.	.	.	.	.	.	.	.	.	.	.	.	.	.	.	.	.
100	RVA/Human-wt/ZAF/UFS-NGS-NICD16983/2016/G2P[4]	.	.	.	.	.	.	.	.	.	.	.	.	.	.	.	.	.	.	.	.	.	.	.	.	.	.	.	.	.	.	.	.	.	.	.	.	.	.	.	.	.	.	.	.	.	.	.	.
101	RVA/Human-wt/ZAF/UFS-NGS-NICD17155/2016/G2P[4]	.	.	.	.	.	.	.	.	.	.	.	.	.	.	.	.	.	.	.	.	.	.	.	.	A	.	.	.	.	.	.	.	.	.	.	.	.	.	.	.	.	.	.	.	.	.	.	.
102	RVA/Human-wt/ZAF/UFS-NGS-MRC-DPRU12323/2016/G2P[4]	.	.	.	.	.	.	.	.	.	.	.	.	.	.	.	.	.	.	.	.	.	.	.	.	.	.	.	.	.	.	.	.	.	.	.	.	.	.	.	.	.	.	.	.	.	.	.	.
103	RVA/Human-wt/ZAF/UFS-NGS-NICD18920/2017/G2P[4]	.	.	.	.	.	.	.	.	.	.	.	.	.	.	.	.	.	.	.	.	.	.	.	.	.	.	.	.	.	.	.	.	.	.	.	.	.	.	.	.	.	.	.	.	.	.	.	.
		251	252	253	254	255	256	257	258	259	260	261	262	263	264	265	266	267	268	269	270	271	272	273	274	275	276	277	278	279	280	281	282	283	284	285	286	287	288	289	290	291	292	293	294	295	296	297	298
1	RVA/Human-wt/ZAF/UFS-NGS-MRC-DPRU2123/2003/G2P[4]	L	S	D	D	I	K	S	D	I	E	Q	Q	L	N	S	I	D	H	I	N	P	V	N	A	F	D	D	F	E	S	I	L	R	N	L	I	S	D	Y	D	R	I	F	I	M	F	K	G
2	RVA/Human-wt/ZAF/UFS-NGS-MRC-DPRU531/2003/G2P[4]	.	.	.	.	.	.	.	.	.	.	.	.	.	.	.	.	.	.	.	.	.	.	.	.	.	.	.	.	.	.	.	.	.	.	.	.	.	.	.	.	.	.	.	.	.	.	.	.
3	RVA/Human-wt/ZAF/UFS-NGS-MRC-DPRU580/2003/G2P[4]	.	.	.	.	.	.	.	.	.	.	.	.	.	.	.	.	.	.	.	.	.	.	.	.	.	.	.	.	.	.	.	.	.	.	.	.	.	.	.	.	.	.	.	.	.	.	.	.
4	RVA/Human-wt/ZAF/UFS-NGS-MRC-DPRU594/2003/G2P[4]	.	.	.	.	.	.	.	.	.	.	.	.	.	.	.	.	.	.	.	.	.	.	.	.	.	.	.	.	.	.	.	.	.	.	.	.	.	.	.	.	.	.	.	.	.	.	.	.
5	RVA/Human-wt/ZAF/UFS-NGS-MRC-DPRU603/2003/G2P[4]	.	.	.	.	.	.	.	.	.	.	.	.	.	.	.	.	.	.	.	.	.	.	.	.	.	.	.	.	.	.	.	.	.	.	.	.	.	.	.	.	.	.	.	.	.	.	.	.
6	RVA/Human-wt/ZAF/UFS-NGS-MRC-DPRU667/2003/G2P[4]	.	.	.	.	.	.	.	.	.	.	.	.	.	.	.	.	.	.	.	.	.	.	.	.	.	.	.	.	.	.	.	.	.	.	.	.	.	.	.	.	.	.	.	.	.	.	.	.
7	RVA/Human-wt/ZAF/MRC-DPRU618/2003/G2P[4]	.	.	.	.	.	.	.	.	.	.	.	.	.	.	.	.	.	.	.	.	.	.	.	.	.	.	.	.	.	.	.	.	.	.	.	.	.	.	.	.	.	.	.	.	.	.	.	.
8	RVA/Human-wt/ZAF/UFS-NGS-MRC-DPRU764/2006/G2P[4]	.	.	.	.	.	.	.	.	.	.	.	.	.	.	.	.	.	.	.	.	.	.	.	.	.	.	.	.	.	.	.	.	.	.	.	.	.	.	.	.	.	.	.	.	.	.	.	.
9	RVA/Human-wt/ZAF/UFS-NGS-MRC-DPRU1271/2007/G2P[4]	.	.	.	.	.	.	.	.	.	.	.	.	.	.	.	.	.	.	.	.	.	.	.	.	.	.	.	.	.	.	.	.	.	.	.	.	.	.	.	.	.	.	.	.	.	.	.	.
10	RVA/Human-wt/ZAF/UFS-NGS-MRC-DPRU1285/2007/G2P[4]	.	.	.	.	.	.	.	.	.	.	.	.	.	.	.	.	.	.	.	.	.	.	.	.	.	.	.	.	.	.	.	.	.	.	.	.	.	.	.	.	.	.	.	.	.	.	.	.
[truncated: 93 more rows]
[truncated: 202 more columns]

## Sheet: NSP4
Supplementary Excelspreadsheet 3: Comparative amino acid analysis between South African pre- and post-vaccine G2P[4] strains
[truncated: 104 more rows]
[truncated: 127 more columns]

[truncated: 1 more sheets: NSP5]
